# Supplementary material for: Transcriptome and Proteome Data Reveal Candidate Genes for Pollinator Attraction in Sexually Deceptive Orchids
Source: PLoS One. 2013 May 29;8(5):e64621. doi: 10.1371/journal.pone.0064621 (PMC3667177; doi:10.1371/journal.pone.0064621)
Supplement: Table S2 — List of orchid proteins. This table lists all proteins matching sequences in the Ophrys transcriptome by their transcriptome sequence ID. In the column HQ, an asterisk (*) denotes proteins in the HQ data set (no asterisk indicates PD data set). The ‘Species’ column indicates in which orchid species a given protein was found, where: E, O. exaltata; G, O. garganica; S, O. sphegodes. In the column ‘Orchid-only’, y/n (yes/no) indicate if a given protein was found only in the Ophrys transcriptome (y) or if it also matched proteins in the TAIR and/or SwissProt databases (n). The ‘Description’ column refers to the term provided in the transcript ID’s best BLASTX/nr database hit. (XLSX) [file pone.0064621.s004.xlsx]

## Sheet: Table S2
Transcript ID	HQ	Species	Orchid-only	Pfam ID	GO terms	Description
10		E, G	n			hypothetical protein OsI_01415 [Oryza sativa Indica Group]
1002	*	E, S	y	PF08536.5	GO:0005488	transcription factor [Lycoris longituba]
1003	*	E	n	PF00318.14	GO:0006412,GO:0009507,GO:0015935,GO:0003735	ribosomal protein S2 [Phalaenopsis aphrodite subsp. formosana]
1004	*	E, G	y	PF00106.19	GO:0016020	predicted protein [Populus trichocarpa]
1005	*	E, G, S	n	PF00271.25,PF00270.23		JHL06P13.3 [Jatropha curcas]
1007	*	S	y	PF05193.15		unnamed protein product [Vitis vinifera]
1011	*	E, G, S	n	PF00213.12	GO:0005754,GO:0006754,GO:0015078	PREDICTED: hypothetical protein isoform 1 [Vitis vinifera]
1014	*	E, G, S	y	PF02798.14	GO:0009536	dehydroascorbate reductase [Solanum tuberosum]
1016	*	S	y	PF00707.16,PF05198.10		PREDICTED: hypothetical protein [Vitis vinifera]
1019		E, S	y	PF01105.18	GO:0006810,GO:0005739,GO:0016021	Os07g0632700 [Oryza sativa Japonica Group]
1020		S	y	PF03690.7		Protein MYG1, putative [Ricinus communis]
1023	*	E, G, S	y	PF00106.19		TRL10 [Cleome spinosa]
1024	*	G	y	PF00291.19	GO:0000162,GO:0009507,GO:0030170,GO:0004834	PREDICTED: hypothetical protein [Vitis vinifera]
1026	*	E, G, S	y	PF02780.14,PF02779.18	GO:0008152,GO:0004802	transketolase 1 [Capsicum annuum]
1028	*	E, G, S	n		GO:0046961,GO:0005524,GO:0015986,GO:0005739,GO:0046933,GO:0045261	ATPase subunit 1 [Citrullus lanatus]
1029	*	G, S	n	PF00071.16	GO:0007264,GO:0005525,GO:0015031	unnamed protein product [Vitis vinifera]
1037	*	G, S	y	PF04536.8	GO:0009536	PREDICTED: hypothetical protein [Vitis vinifera]
104	*	E, G, S	n	PF01269.11	GO:0005634,GO:0006364,GO:0003723	putative fibrillarin [Oryza sativa Japonica Group]
1048		G, S	y	PB002930	GO:0016020,GO:0016023	PREDICTED: hypothetical protein [Vitis vinifera]
1052	*	G, S	y	PF06552.6	GO:0005739,GO:0016020,GO:0006810	PREDICTED: hypothetical protein [Vitis vinifera]
1056	*	E, G, S	y			predicted protein [Hordeum vulgare subsp. vulgare]
1057		S	y	PF12263.2		conserved hypothetical protein [Ricinus communis]
1064	*	E, G	n	PF08718.5	GO:0046836,GO:0051861,GO:0005737,GO:0017089	unknown [Glycine max]
1065		S	y	PF03168.7		predicted protein [Populus trichocarpa]
1067	*	E, G, S	n		GO:0007264,GO:0005525,GO:0005886,GO:0015031	PREDICTED: hypothetical protein [Vitis vinifera]
1068	*	S	y	PF00485.12	GO:0005524,GO:0008974,GO:0005975	predicted protein [Populus trichocarpa]
1069	*	E, S	y	PF00106.19		hypothetical protein SORBIDRAFT_04g022790 [Sorghum bicolor]
1073	*	E, G, S	n	PF01789.10,PB011010	GO:0019898,GO:0015979,GO:0005509,GO:0009654	PsbP precursor [Gossypium hirsutum]
1075	*	E	y	PF09336.4,PF00004.23	GO:0017111,GO:0005524	Vacuolar protein sorting-associated protein VPS4, putative [Ricinus communis]
1076	*	E, G, S	n	PF00278.16,PF02784.10	GO:0009089,GO:0008836	PREDICTED: hypothetical protein isoform 1 [Vitis vinifera]
1078	*	E, G, S	n	PF00957.15	GO:0016192,GO:0016021	Vesicle-associated membrane protein, putative [Ricinus communis]
108	*	E	y			PREDICTED: hypothetical protein [Vitis vinifera]
1083	*	E, G	y	PF00227.1	GO:0004298,GO:0005829,GO:0005634,GO:0006511,GO:0005839	PREDICTED: hypothetical protein isoform 1 [Vitis vinifera]
1087	*	E, G, S	y	PF00687.15	GO:0006396,GO:0006412,GO:0003723,GO:0003735,GO:0005840	ribosomal protein L10a [Elaeis guineensis]
1088	*	E, G, S	n	PF01991.12	GO:0033178,GO:0046961,GO:0015986	vacuolar ATP synthase subunit E, putative [Ricinus communis]
1089		S	y	PF01429.13		unknown [Glycine max]
1091	*	G, S	y	PB001674,PF09440.4	GO:0003743	unknown [Picea sitchensis]
1092	*	G	y	PF04969.10		Os03g0381300 [Oryza sativa Japonica Group]
1093	*	E, G, S	y	PF00118.18	GO:0005524,GO:0051082,GO:0005737,GO:0006457	PREDICTED: hypothetical protein [Vitis vinifera]
1095	*	E, S	n	PF04683.7	GO:0005515	PREDICTED: hypothetical protein [Vitis vinifera]
1097	*	E, G, S	y			RNA binding protein, putative [Ricinus communis]
1111	*	E, G, S	y	PB000925,PF00149.22	GO:0003993,GO:0046872	predicted protein [Hordeum vulgare subsp. vulgare]
1113	*	E, S	y	PB002850
1118	*	G, S	y	PF00076.16,PB002662,PB000659,PF00076.16	GO:0005515	PREDICTED: hypothetical protein [Vitis vinifera]
1119	*	S	y	PF01250.11	GO:0006412,GO:0003735,GO:0005840	ribosomal protein S6 containing protein, expressed [Oryza sativa Japonica Group]
112		S	n	PF03720.9	GO:0051287,GO:0003979,GO:0055114	UDP-glucose 6-dehydrogenase, putative [Ricinus communis]
1121	*	E, G	y	PB017031		Os08g0425800 [Oryza sativa Japonica Group]
1122		E	y	PB018334,PB003515,PB000246,PB007723	GO:0016020	Os01g0645200 [Oryza sativa Japonica Group]
1129		S	n
113	*	E, G	y		GO:0005488,GO:0008152,GO:0003824	hypothetical protein SORBIDRAFT_01g031950 [Sorghum bicolor]
1131	*	E, G, S	y	PF00736.13		Os07g0662500 [Oryza sativa Japonica Group]
1132	*	E, G, S	y	PF02861.14,PF02861.14		unnamed protein product [Vitis vinifera]
1133	*	E, G	y	PF01217.14	GO:0005515,GO:0030117,GO:0006886,GO:0016192	unknown [Picea sitchensis]
1135	*	E, G, S	y	PF01643.11	GO:0000036,GO:0006633	acyl-ACP thioesterase [Iris tectorum]
1136	*	E, G, S	n	PF00827.11	GO:0005739,GO:0006412,GO:0003735,GO:0005840	ribosomal protein L15 [Elaeis guineensis]
1139	*	E	y	PB004197,PF00071.16	GO:0007264,GO:0005525,GO:0015031	AtRABA1f (Arabidopsis Rab GTPase homolog A1f); GTP binding [Arabidopsis thaliana]
1146		G	y			hypothetical protein OsI_05805 [Oryza sativa Indica Group]
1147	*	S	y	PF00291.19	GO:0009536,GO:0016740,GO:0006535,GO:0004124,GO:0030170	unknown [Populus trichocarpa x Populus deltoides]
1150	*	S	n	PF00179.1	GO:0051246,GO:0004842,GO:0016579	Os01g0673600 [Oryza sativa Japonica Group]
1151	*	E, G, S	y	PF01168.14	GO:0009536	predicted protein [Hordeum vulgare subsp. vulgare]
1153	*	E, G, S	y	PF03168.7,PF03168.7,PB002823	GO:0009269	predicted protein [Populus trichocarpa]
1154	*	E, G, S	y	PF00574.17	GO:0004252,GO:0006508	predicted protein [Micromonas sp. RCC299]
1160	*	E, G, S	n	PF00365.14		unnamed protein product [Vitis vinifera]
1162	*	G, S	y	PF10255.3	GO:0003743	hypothetical protein SORBIDRAFT_03g000920 [Sorghum bicolor]
1163	*	E, G, S	y			conserved hypothetical protein [Ricinus communis]
1165		E, S	y	PF01419.11		hypothetical protein LOC100272821 [Zea mays]
1168	*	E, G, S	n	PF08264.7,PF00133.16	GO:0004822,GO:0005524,GO:0006428,GO:0005737	PREDICTED: hypothetical protein [Vitis vinifera]
1171	*	E, G, S	n	PF00627.25,PB000888,PF01849.12,PB010458		predicted protein [Populus trichocarpa]
1177	*	E, G, S	n	PF00177.15	GO:0006412,GO:0015935,GO:0003735	40S ribosomal protein S5 [Elaeis guineensis]
1179	*	E, G, S	n	PF03399.10	GO:0043022,GO:0005634,GO:0003743,GO:0006446,GO:0005852	predicted protein [Populus trichocarpa]
1180	*	E, G, S	n	PF00025.15	GO:0005525	unknown [Glycine max]
1183	*	S	y			PREDICTED: hypothetical protein [Vitis vinifera]
1184		G, S	y	PF00831.17	GO:0042254,GO:0006412,GO:0003735	50S ribosomal protein L29 [Camellia sinensis]
1186	*	E, G, S	n	PF00191.14,PF00191.14	GO:0005544,GO:0005509	annexin P35 [Elaeis guineensis]
1188	*	G	y	PB003290		selT/selW/selH selenoprotein domain containing protein [Zea mays]
1195	*	E, G, S	y	PF02798.14		hypothetical protein SORBIDRAFT_09g001700 [Sorghum bicolor]
1196	*	E, S	y	PF00248.15		aldo-keto reductase, putative [Ricinus communis]
1198		E	y	PF03936.10		sesquiterpene synthase [Vanda hybrid cultivar]
1202		E, G	y	PF05832.6		PREDICTED: hypothetical protein [Vitis vinifera]
1207	*	E, G, S	n	PF00080.14	GO:0009536,GO:0004784,GO:0006801,GO:0046872	hypothetical protein OsJ_28291 [Oryza sativa Japonica Group]
1210	*	E, G, S	n	PB004197,PF00071.16	GO:0007264,GO:0005525,GO:0015031	PREDICTED: hypothetical protein [Vitis vinifera]
1213		S	y	PF05879.6		predicted protein [Populus trichocarpa]
1214		G	y	PF05562.5		PREDICTED: hypothetical protein [Vitis vinifera]
1215	*	E, G, S	n	PF01717.12	GO:0003871,GO:0008270,GO:0009086	5-methyltetrahydropteroyltriglutamate--homocysteine methyltransferase, putative [Ricinus communis]
1218	*	E, G, S	n	PF01145.19	GO:0016020	unnamed protein product [Vitis vinifera]
1222	*	E, G, S	n	PF00227.1,PF10584.3	GO:0004298,GO:0005829,GO:0005634,GO:0006511,GO:0005839	unknown [Glycine max]
1224	*	E, S	y	PF00036.26,PF00036.26,PB009374,PB009006,PB014295,PB009374,PF00036.26,PB014494,PB009006	GO:0004674,GO:0005524,GO:0005509,GO:0006468	calcium-dependent protein kinase [Landoltia punctata]
1225	*	E, S	n	PF00124.13	GO:0009579,GO:0009507,GO:0016021,GO:0030077,GO:0006810,GO:0009523,GO:0005506,GO:0045156,GO:0009772	photosystem II protein D2 [Phalaenopsis aphrodite subsp. formosana]
1229	*	E, G	y	PF00348.11	GO:0008299,GO:0016740	farnesyl pyrophosphare synthase [Musa acuminata]
124		E	n			hypothetical protein ZeamMp158 [Zea mays subsp. mays]
1246		S	y	PF05241.6	GO:0005783,GO:0016021,GO:0016125,GO:0047750	putative C-8,7 sterol isomerase [Gossypium hirsutum]
125	*	G, S	n	PF01000.20,PF01193.18,PF00411.13	GO:0009507,GO:0046983,GO:0003677,GO:0006351,GO:0003899	RNA polymerase alpha subunit [Phalaenopsis aphrodite subsp. formosana]
1252		E	y		GO:0019787,GO:0043687,GO:0051246,GO:0019941	predicted protein [Populus trichocarpa]
1258	*	E, G, S	n	PF03079.8	GO:0016702,GO:0019509,GO:0046872	Os03g0161800 [Oryza sativa Japonica Group]
1259		S	y	PF03918.8		predicted protein [Hordeum vulgare subsp. vulgare]
126		E	y	PF05758.6	GO:0044464	hypothetical chloroplast RF19 [Typha latifolia]
1264	*	E, G, S	y	PF05873.6	GO:0015986,GO:0000276,GO:0015078	mitochondrial F0 ATP synthase D chain [Elaeis guineensis]
1273	*	E, G	y	PF00107.20	GO:0003824,GO:0005488,GO:0008152	PREDICTED: hypothetical protein [Vitis vinifera]
1279	*	E, S	y			predicted protein [Populus trichocarpa]
1280	*	G, S	n	PF00578.15	GO:0009507,GO:0055114,GO:0051920,GO:0045454	peroxiredoxin [Populus trichocarpa]
1281	*	E, G, S	y	PF05753.8	GO:0005783,GO:0016021,GO:0016023	unknown [Glycine max]
1282	*	S	y	PF00657.1	GO:0016023	anther-specific proline-rich protein APG [Zea mays]
1287	*	E, G, S	y	PF03129.14		PREDICTED: hypothetical protein [Vitis vinifera]
1289		G, S	y	PB010494,PB011159,PF00005.21	GO:0016021,GO:0005524,GO:0006810,GO:0042626	hypothetical protein SORBIDRAFT_04g031170 [Sorghum bicolor]
1290	*	E, S	y	PF00117.22	GO:0009536,GO:0009058,GO:0006541,GO:0004049	anthranilate synthase component II [Zea mays]
1294	*	E, G, S	y	PF00202.15	GO:0008483,GO:0006525,GO:0030170	unnamed protein product [Vitis vinifera]
1299		S	y	PB006558	GO:0005524,GO:0016459	hypothetical protein SORBIDRAFT_01g018770 [Sorghum bicolor]
130	*	E, G, S	y	PB003778		Os03g0596900 [Oryza sativa Japonica Group]
1301	*	E, G, S	n	PF00306.21,PF00006.19	GO:0033180,GO:0046961,GO:0005524,GO:0015986,GO:0046933	hypothetical protein OsI_03471 [Oryza sativa Indica Group]
1302	*	E, G	y	PB017212		hypothetical protein LOC100501513 [Zea mays]
1305	*	E, G, S	n	PF00572.12	GO:0006412,GO:0015934,GO:0003735	unknown [Zea mays]
1308	*	G, S	n	PF00069.19		hypothetical protein OsI_07615 [Oryza sativa Indica Group]
1309	*	S	y	PF03665.7		PREDICTED: hypothetical protein [Vitis vinifera]
131	*	E, G, S	y	PF00232.12		unnamed protein product [Vitis vinifera]
1313	*	E, G, S	n	PB000295,PF00271.25		unnamed protein product [Vitis vinifera]
1314	*	E, G, S	n	PF01479.19,PF00163.13	GO:0019843,GO:0006412,GO:0015935,GO:0003735	40S ribosomal protein S9 [Elaeis guineensis]
1315		E	y	PF01217.14		clathrin coat assembly protein ap19, putative [Ricinus communis]
1316		G	y		GO:0007264,GO:0005525,GO:0005509,GO:0005622	ATP/GTP/Ca++ binding protein [Cucumis melo subsp. melo]
1319	*	E, G, S	n	PF00274.13	GO:0004332,GO:0006096,GO:0005737	RecName: Full=Fructose-bisphosphate aldolase cytoplasmic isozyme; AltName: Full=Gravity-specific protein GSC 233 >gi|41398198|gb|AAS05825.1| fructose 1,6-bisphosphate aldolase [Oryza sativa Japonica Group]
132	*	E, G, S	y	PF00232.12		PREDICTED: hypothetical protein isoform 1 [Vitis vinifera]
1329	*	E, G, S	y	PF00118.18	GO:0005524,GO:0051082,GO:0005737,GO:0006457	PREDICTED: hypothetical protein [Vitis vinifera]
1337	*	E, G, S	y	PF00106.19		putative short chain dehydrogenase/reductase [Oryza sativa Japonica Group]
134	*	E, G, S	n	PF00164.19	GO:0005739,GO:0019843,GO:0006412,GO:0009507,GO:0015935,GO:0003735	unknown [Glycine max]
1345	*	E, S	n	PF00293.1	GO:0004452,GO:0008299,GO:0016787	hypothetical protein SORBIDRAFT_02g035700 [Sorghum bicolor]
1349	*	E, G, S	y	PF00581.14,PF00581.14	GO:0008272,GO:0004792	mercaptopyruvate sulfurtransferase-like protein [Solanum lycopersicum]
1352	*	E, G, S	y			PREDICTED: hypothetical protein [Vitis vinifera]
1353	*	E, G, S	n	PF07977.7	GO:0005737,GO:0006633,GO:0019171	beta-hydroxyacyl-ACP dehydratase [Arachis hypogaea]
1354	*	E, G, S	n	PF00285.15	GO:0006097,GO:0009514,GO:0006099,GO:0004108	predicted protein [Populus trichocarpa]
1357	*	E, G	y	PF00903.19	GO:0004462,GO:0008270	PREDICTED: hypothetical protein [Vitis vinifera]
1359	*	E, G, S	n		GO:0009507,GO:0055114,GO:0009853,GO:0004497,GO:0016984,GO:0019253	chloroplast ribulose-1,5-bisphosphate carboxylase/oxygenase small subunit [Musa acuminata AAA Group]
136	*	E, G, S	n	PF01370.15	GO:0003824,GO:0050662,GO:0044237	dtdp-glucose 4-6-dehydratase, putative [Ricinus communis]
1364		E, G	n	PB011778	GO:0003924,GO:0006414,GO:0009507,GO:0005525,GO:0003746	RecName: Full=Elongation factor Tu, chloroplastic; Short=EF-Tu; Flags: Precursor >gi|949873|emb|CAA61444.1| EF-Tu protein [Glycine max]
1365	*	E, G, S	y			unnamed protein product [Vitis vinifera]
137	*	E	n	PF01912.12	GO:0003743,GO:0042256,GO:0043022	unknown [Zea mays]
1378		E, S	y	PB006667,PB006832		hypothetical protein RCOM_1615820 [Ricinus communis]
1380		E, G	y	PF09358.4,PF02134.15		hypothetical protein SORBIDRAFT_05g000520 [Sorghum bicolor]
1381	*	E, G, S	n	PF08241.6	GO:0008168,GO:0009536,GO:0008152	MPBQ methyltransferase [Triticum aestivum]
1384	*	E	n	PF00071.16	GO:0007264,GO:0005525,GO:0015031	PREDICTED: hypothetical protein isoform 1 [Vitis vinifera]
1386	*	E, S	n	PF00275.14	GO:0018920,GO:0009507,GO:0009073,GO:0009423,GO:0003866	PREDICTED: hypothetical protein [Vitis vinifera]
1387	*	S	y	PF00501.22	GO:0008152,GO:0003824	hypothetical protein LOC100279270 [Zea mays]
1388	*	E, G, S	y	PF00565.11,PF00567.18		hypothetical protein OsJ_06956 [Oryza sativa Japonica Group]
1395	*	S	y	PF00227.1	GO:0004298,GO:0005829,GO:0006511,GO:0005839	hypothetical protein SORBIDRAFT_02g007210 [Sorghum bicolor]
1398	*	E, G, S	n	PF00647.13,PF00043.19	GO:0006414,GO:0005853,GO:0003746	elongation factor 1-gamma [Oryza sativa Japonica Group]
1399	*	G, S	y	PF06201.7		PREDICTED: hypothetical protein [Vitis vinifera]
1402	*	G, S	y	PF00076.16		unnamed protein product [Vitis vinifera]
1403	*	E, G, S	y	PF02348.13	GO:0005739,GO:0009536,GO:0008690,GO:0009103	predicted protein [Populus trichocarpa]
1406	*	E, S	y	PF01086.11		hypothetical protein VITISV_004099 [Vitis vinifera]
1407	*	E, G, S	y	PF01434.12	GO:0008270,GO:0006508,GO:0017111,GO:0016021,GO:0005524,GO:0030163,GO:0004222	unnamed protein product [Vitis vinifera]
1412	*	E, G, S	n	PF03948.8,PF01281.13	GO:0006412,GO:0003735,GO:0005840	PREDICTED: hypothetical protein [Vitis vinifera]
1413	*	E, G, S	n	PB014922,PF00156.21	GO:0003999,GO:0009116,GO:0006168	adenine phosphoribosyltransferase [Musa acuminata AAA Group]
1420	*	E, G, S	n	PF01246.14	GO:0006412,GO:0003735,GO:0005840	PREDICTED: hypothetical protein [Vitis vinifera]
1421	*	G	y	PF02882.13,PF00763.17	GO:0009536,GO:0005488,GO:0003824,GO:0009396	hypothetical protein SORBIDRAFT_04g001700 [Sorghum bicolor]
1422	*	E, G, S	y	PF02823.10	GO:0046961,GO:0015986,GO:0046933,GO:0045261	PREDICTED: hypothetical protein [Vitis vinifera]
1426	*	E, G, S	n	PF01042.15		PREDICTED: hypothetical protein [Vitis vinifera]
1427	*	E, G, S	n	PF00679.18,PF03764.12		predicted protein [Populus trichocarpa]
1428	*	S	n	PF04398.6		Os05g0346400 [Oryza sativa Japonica Group]
1431		G	y	PF02109.10	GO:0006915,GO:0016021	defender against apoptotic death 1 [Elaeis guineensis]
1434	*	E, G, S	n	PF00071.16	GO:0003924,GO:0005634,GO:0007165,GO:0006886,GO:0006913,GO:0005515,GO:0005525	unnamed protein product [Vitis vinifera]
1437	*	G, S	y	PB010398,PF04755.6	GO:0009536	plastid-lipid associated protein 3 [Zea mays]
1440	*	E, G, S	n		GO:0005488,GO:0008152,GO:0016630	protochlorophyllide reductase B [Zea mays]
1442	*	E	y	PF07738.7	GO:0009536	Os05g0270200 [Oryza sativa Japonica Group]
1443	*	S	y	PF10674.3	GO:0009536	expressed protein [Oryza sativa Japonica Group]
1445	*	E, S	y	PB011398	GO:0016023	conserved hypothetical protein [Ricinus communis]
1448	*	E, G, S	y	PF00571.22,PF00571.22		predicted protein [Populus trichocarpa]
1449		G	n	PF00549.13		Succinyl-CoA ligase [GDP-forming]
145		E	n	PF00318.14	GO:0006412,GO:0015935,GO:0003735	hypothetical protein OsI_26872 [Oryza sativa Indica Group]
1450	*	E, G, S	y	PF03141.10		predicted protein [Populus trichocarpa]
1454	*	E, G, S	y		GO:0016491,GO:0008152,GO:0008270	PREDICTED: hypothetical protein [Vitis vinifera]
1459	*	E, G, S	n	PF00306.21,PF00006.19	GO:0046961,GO:0005524,GO:0015986,GO:0005743,GO:0046933,GO:0008553,GO:0045261	mitochondrial beta subunit of F1 ATP synthase [Populus trichocarpa]
146	*	E, G, S	n	PF01704.12	GO:0008152	unnamed protein product [Thellungiella halophila]
1461	*	E, G, S	n	PF00118.18		hypothetical protein OsI_20931 [Oryza sativa Indica Group]
1462	*	G, S	y	PF00043.19,PF02798.14	GO:0016740	GST6 protein [Elaeis guineensis]
1466		E	y	PF05697.7		PREDICTED: hypothetical protein [Vitis vinifera]
1473		E, S	y	PF00679.18,PF03764.12	GO:0003924,GO:0006414,GO:0009507,GO:0005525,GO:0003746	RecName: Full=Elongation factor G, chloroplastic; Short=EF-G; Flags: Precursor]
148	*	G, S	y	PF00107.20,PF08240.6	GO:0003824,GO:0008152,GO:0008270	predicted protein [Populus trichocarpa]
1480		E, G	y	PB001013	GO:0046872	unnamed protein product [Vitis vinifera]
1481	*	E, G, S	y	PF02297.11		hypothetical protein LOC100272443 [Zea mays]
1484		E	y	PF01245.14	GO:0006412,GO:0003735,GO:0005840	unnamed protein product [Vitis vinifera]
1486	*	S	y	PB000757	GO:0005739	hypothetical protein SORBIDRAFT_06g028620 [Sorghum bicolor]
1487	*	E, G, S	n	PF00294.18	GO:0004747,GO:0006014	predicted protein [Populus trichocarpa]
1489		E, G, S	y		GO:0005739,GO:0009535,GO:0009706	unknown protein [Arabidopsis thaliana]
149	*	E, G, S	y	PF00230.14	GO:0005215,GO:0016021,GO:0006810	aquaporin [Ananas comosus]
1503	*	G	y	PF01459.16	GO:0005741,GO:0008308,GO:0006820,GO:0004872	LOC100283111 [Zea mays]
1505	*	E, G, S	y	PF00198.17	GO:0031405,GO:0005515,GO:0004742,GO:0006090,GO:0045254	dihydrolipoamide acetyltransferase component of pyruvate dehydrogenase, putative [Ricinus communis]
1507	*	E, G, S	y	PB003966,PF00262.12	GO:0005509,GO:0051082,GO:0005783,GO:0006457	unknown [Medicago truncatula]
1510	*	E	y	PF01105.18	GO:0006810,GO:0016021,GO:0016023	PREDICTED: hypothetical protein [Vitis vinifera]
1512	*	E	y	PF03143.11,PF03144.19,PF00009.21	GO:0005525,GO:0003924	hypothetical protein OsI_15137 [Oryza sativa Indica Group]
1514		S	y	PF02996.11	GO:0009536,GO:0051082,GO:0016272,GO:0006457	hypothetical protein SORBIDRAFT_08g018270 [Sorghum bicolor]
1515	*	G, S	n	PF00490.15	GO:0009536,GO:0004655,GO:0033014,GO:0046872	predicted protein [Hordeum vulgare subsp. vulgare]
1519	*	E, G, S	n	PF00312.16,PF08069.6	GO:0006412,GO:0003735,GO:0005840	cytoplasmic ribosomal protein S13 [Panax ginseng]
152	*	E, G, S	n	PF00244.14		unnamed protein product [Vitis vinifera]
1521	*	E, G, S	n	PF00572.12	GO:0006412,GO:0015934,GO:0003735	ribosomal protein L13a [Elaeis guineensis]
1526		E, G, S	n	PF03151.10,PB001021	GO:0005215,GO:0016021,GO:0006810	Glucose-6-phosphate/phosphate translocator 1, chloroplast precursor, putative [Ricinus communis]
1533	*	E, G	y	PF01556.12	GO:0031072,GO:0051082,GO:0006457	hypothetical protein OsJ_06400 [Oryza sativa Japonica Group]
1535	*	E	y	PF00347.17,PF00347.17		predicted protein [Populus trichocarpa]
1538		E, S	y			hypothetical protein LOC100276303 [Zea mays]
154	*	E, G, S	n	PF00406.16	GO:0016776,GO:0006139,GO:0019201,GO:0005524,GO:0004849	hypothetical protein OsJ_25184 [Oryza sativa Japonica Group]
1544	*	E	y	PF02560.8	GO:0016836,GO:0003677,GO:0009439,GO:0008824	cyanate hydratase [Zea mays]
1545	*	S	y	PB001020,PF04525.6		PREDICTED: hypothetical protein [Vitis vinifera]
1556	*	S	y	PF05056.6,PF05056.6		conserved hypothetical protein [Ricinus communis]
156	*	E, G, S	n	PF00004.23	GO:0005634,GO:0005524,GO:0005737	rice homologue of Tat binding protein [Oryza sativa Japonica Group]
1560	*	E, G, S	y	PF07063.7	GO:0005739	unnamed protein product [Vitis vinifera]
1561		E, G, S	y			unknown [Glycine max]
1569	*	E, G, S	y	PF03061.16		acyl-CoA thioesterase, putative [Ricinus communis]
1572	*	E, G, S	y	PF01251.12	GO:0006412,GO:0003735,GO:0005840	ribosomal protein S7 [Elaeis guineensis]
1574	*	E	y	PF00036.26,PF00036.26,PB014494,PB009374,PB009006,PB009374,PF00036.26,PB014494,PB009006	GO:0004674,GO:0005524,GO:0005509,GO:0006468	calcium-dependent protein kinase, putative [Ricinus communis]
1588	*	G	y	PF07731.8,PF00394.16	GO:0016023	PREDICTED: hypothetical protein [Vitis vinifera]
159	*	E, G, S	n	PF00106.19	GO:0005488,GO:0055114,GO:0016491	PREDICTED: hypothetical protein [Vitis vinifera]
1590	*	G, S	y	PB002425,PF01789.10,PB011010	GO:0019898,GO:0015979,GO:0005509,GO:0009654	PREDICTED: hypothetical protein [Vitis vinifera]
1600	*	E, S	y	PF04371.9		PREDICTED: hypothetical protein [Vitis vinifera]
1603	*	E, G, S	n	PF00347.17,PF00347.17	GO:0006412,GO:0003735,GO:0005840	PREDICTED: hypothetical protein [Vitis vinifera]
1607	*	S	y	PB000575		RecName: Full=Probable bifunctional methylthioribulose-1-phosphate dehydratase/enolase-phosphatase E1; Includes: RecName: Full=Methylthioribulose-1-phosphate dehydratase; Short=MTRu-1-P dehydratase; Includes: RecName: Full=Enolase-phosphatase E1; AltName: Full=2,3-diketo-5-methylthio-1-phosphopentane phosphatase >gi|218185746|gb|EEC68173.1| hypothetical protein OsI_36120 [Oryza sativa Indica Grou…
1610	*	S	y	PF02575.10		predicted protein [Populus trichocarpa]
1619	*	G, S	y	PF00583.18	GO:0008152,GO:0008080	PREDICTED: hypothetical protein [Vitis vinifera]
1621	*	S	y	PF00535.20	GO:0004686,GO:0006486,GO:0004582	hypothetical protein ARALYDRAFT_889509 [Arabidopsis lyrata subsp. lyrata]
1623	*	S	n	PF00244.14	GO:0019904	predicted protein [Populus trichocarpa]
1624	*	E, G, S	y	PF02985.16		PREDICTED: hypothetical protein [Vitis vinifera]
1629		E	n	PB000111		hypothetical protein ARALYDRAFT_489019 [Arabidopsis lyrata subsp. lyrata]
1630	*	E, G, S	y	PF00956.12	GO:0005634,GO:0006334	unnamed protein product [Vitis vinifera]
1636	*	E, G, S	y	PF02781.1	GO:0005488,GO:0055114,GO:0005737,GO:0004345,GO:0006006	predicted protein [Populus trichocarpa]
1639	*	E, G, S	y	PB008624,PB018949		predicted protein [Populus trichocarpa]
1640	*	E, G, S	n	PF03501.9		unnamed protein product [Vitis vinifera]
1641		S	y	PB003357		predicted protein [Hordeum vulgare subsp. vulgare]
1647	*	E, G, S	y	PF00173.22	GO:0005792,GO:0022900,GO:0020037	predicted protein [Hordeum vulgare subsp. vulgare]
1653	*	G, S	y			unknown [Glycine max]
1655	*	E, G, S	y	PF00085.14,PF00085.14	GO:0016853,GO:0005783,GO:0045454	protein disulphide isomerase [Elaeis guineensis]
1656		E	y	PF06966.6	GO:0016020,GO:0016023	hypothetical protein LOC100304216 [Zea mays]
1657	*	S	n	PF08534.4	GO:0005739,GO:0016491,GO:0045454	Os01g0266600 [Oryza sativa Japonica Group]
166	*	G, S	y	PB017334,PF03345.8	GO:0016023	hypothetical protein SORBIDRAFT_02g006330 [Sorghum bicolor]
1662	*	E, G, S	y		GO:0016020,GO:0008152,GO:0016023,GO:0008415	hypothetical protein SORBIDRAFT_05g025420 [Sorghum bicolor]
1671		G	y	PF01008.11	GO:0044249,GO:0016853,GO:0005739	RecName: Full=Methylthioribose-1-phosphate isomerase; Short=M1Pi; Short=MTR-1-P isomerase; AltName: Full=Protein IRON DEFICIENCY INDUCIBLE 2; Short=ZmIDI2; AltName: Full=S-methyl-5-thioribose-1-phosphate isomerase; AltName: Full=Translation initiation factor eIF-2B subunit alpha/beta/delta-like protein >gi|195645992|gb|ACG42464.1| methylthioribose-1-phosphate isomerase [Zea mays]
1672	*	E, G, S	y	PF05817.8	GO:0016023,GO:0005789	hypothetical protein LOC100279928 [Zea mays]
1675	*	E, G, S	y	PF00698.15	GO:0005488,GO:0004314,GO:0006633	PREDICTED: hypothetical protein [Vitis vinifera]
1677	*	E, G	y		GO:0009536	hypothetical protein OsI_32385 [Oryza sativa Indica Group]
1679	*	S	y	PF06911.6		senescence-associated protein 12 [Hemerocallis hybrid cultivar]
168	*	S	y	PF00076.16,PB002662,PF00076.16,PB015812,PB002662	GO:0043229,GO:0044444,GO:0003676	ribonucleoprotein, chloroplast, putative [Ricinus communis]
1680	*	G, S	y	PF01248.20		unknown [Glycine max]
1681	*	E	y	PF00107.20	GO:0008270,GO:0004022,GO:0055114,GO:0005737,GO:0003979	alcohol dehydrogenase [Salvia miltiorrhiza]
1682	*	E, G, S	n	PF00118.18	GO:0005515,GO:0005524,GO:0005737,GO:0006457	hypothetical protein [Paramecium tetraurelia strain d4-2]
1683	*	E, G	y	PF02852.16,PF07992.8	GO:0004148,GO:0055114,GO:0005737,GO:0050660,GO:0045454	dihydrolipoamide dehydrogenase precursor [Solanum tuberosum]
1688	*	S	y	PF02212.12,PF01031.14	GO:0005525,GO:0003924	Os10g0567800 [Oryza sativa Japonica Group]
169	*	E, S	y	PF03949.9	GO:0016616,GO:0051287,GO:0006108,GO:0055114,GO:0046872,GO:0004470	NADP-dependent malic enzyme 3 [Hydrilla verticillata]
1690		E	y	PF03009.11	GO:0016023	B0806H07.1 [Oryza sativa Indica Group]
1697	*	S	y		GO:0006096,GO:0005524,GO:0047334,GO:0005945,GO:0003872	predicted protein [Populus trichocarpa]
1698		E, S	n		GO:0005739,GO:0006412,GO:0009507,GO:0015935,GO:0003735	ribosomal protein S12 [Zea mays subsp. mays]
1700	*	S	y	PB003113,PB001323		unnamed protein product [Vitis vinifera]
1716	*	E, G, S	n	PF00180.14	GO:0005739,GO:0004449,GO:0006099,GO:0055114	PREDICTED: hypothetical protein [Vitis vinifera]
1717		S	y	PF01503.11,PF01502.12	GO:0000105,GO:0004635,GO:0004636	predicted protein [Hordeum vulgare subsp. vulgare]
1722	*	E, S	n	PB010398,PF04755.6		PREDICTED: hypothetical protein [Vitis vinifera]
1725	*	E, G, S	y	PB000806		PREDICTED: hypothetical protein [Vitis vinifera]
1733		G	y	PF00005.21,PF00005.21	GO:0051536,GO:0009055,GO:0005524,GO:0016887	hypothetical protein SORBIDRAFT_01g042020 [Sorghum bicolor]
1738		G	n			unnamed protein product [Vitis vinifera]
1739	*	G	y	PF00400.26,PF00400.26,PF00400.26,PF00400.26,PF00400.26		predicted protein [Populus trichocarpa]
174	*	S	y	PF00957.15	GO:0016192,GO:0016021	unknown [Glycine max]
1741	*	E, G, S	n	PF00673.15,PF00281.13	GO:0006412,GO:0016020,GO:0022625,GO:0003735,GO:0005773,GO:0005730	60S ribosomal protein L11 (RPL11B) [Arabidopsis thaliana]
1744	*	E, G, S	y	PF01399.21		PREDICTED: hypothetical protein [Vitis vinifera]
1746	*	E, G, S	n	PF01554.12,PF01554.12	GO:0006855,GO:0015238,GO:0015297,GO:0016020	hypothetical protein OsI_12313 [Oryza sativa Indica Group]
1750	*	G, S	y	PF06803.6	GO:0008270	hypothetical protein OsI_14243 [Oryza sativa Indica Group]
1752	*	E, G, S	y	PF01625.1	GO:0019538,GO:0016671	unknown [Glycine max]
1756	*	E, G, S	y	PF00012.14	GO:0005739,GO:0051082,GO:0005524,GO:0006950,GO:0006457	PREDICTED: similar to Heat shock 70 kDa protein, mitochondrial [Vitis vinifera]
1758	*	E, G, S	y	PF00085.14	GO:0006810,GO:0009507,GO:0022900,GO:0045454	PREDICTED: hypothetical protein [Vitis vinifera]
176		S	y	PF00484.13	GO:0015976,GO:0004089,GO:0008270	carbonic anhydrase [Solanum lycopersicum]
1761	*	G, S	y	PB003022		unnamed protein product [Vitis vinifera]
1762	*	G, S	n	PF02800.14,PF00044.18	GO:0051287,GO:0004365,GO:0055114,GO:0006006	hypothetical protein SORBIDRAFT_04g004750 [Sorghum bicolor]
1763	*	G	n	PF01176.13	GO:0003743,GO:0006413,GO:0003723	putative translation initiation factor eIF-1A-like [Solanum tuberosum]
1771	*	E, S	y	PF00400.26,PF00400.26,PF00400.26,PF00400.26	GO:0004872	TGF-beta receptor-interacting protein 1 [Phaseolus vulgaris]
1774	*	E, G, S	n	PF01849.12		predicted protein [Hordeum vulgare subsp. vulgare]
1779	*	E	y	PF07714.1	GO:0004674,GO:0005524,GO:0006468	Os05g0135800 [Oryza sativa Japonica Group]
1783		S	n	PF04757.8	GO:0005488	hypothetical protein SORBIDRAFT_01g019750 [Sorghum bicolor]
1786	*	E, G, S	y	PF03358.9		PREDICTED: hypothetical protein [Vitis vinifera]
179	*	E, G, S	n	PB004197,PF00071.16	GO:0007264,GO:0005525,GO:0015031	PREDICTED: hypothetical protein [Vitis vinifera]
1790	*	E, G	y		GO:0009535	unknown [Medicago truncatula]
1793	*	G, S	y	PF01636.17	GO:0046522,GO:0009086	unknown [Glycine max]
180	*	E, G, S	n	PF00071.16,PB000866	GO:0007264,GO:0005525,GO:0015031	PREDICTED: hypothetical protein [Vitis vinifera]
1802	*	E, G, S	n	PF00411.13	GO:0006412,GO:0003735,GO:0005840	Os02g0534800 [Oryza sativa Japonica Group]
1807	*	E, G, S	y	PF06703.5	GO:0005787,GO:0016021,GO:0006465,GO:0008233	unknown [Glycine max]
1809	*	G, S	y	PF08541.1,PF08545.4,PB014734	GO:0006633,GO:0004315	3-ketoacyl-acyl carrier protein synthase III [Elaeis oleifera]
181		E	y	PF00702.1	GO:0008967,GO:0008152	putative HAD superfamily hydrolase [Elaeis guineensis]
1810	*	G	y	PF00795.1		predicted protein [Populus trichocarpa]
1818	*	E, G, S	y	PF08327.5		PREDICTED: hypothetical protein isoform 2 [Vitis vinifera]
1823	*	E, G, S	y	PF01564.11	GO:0003824	hypothetical protein OsI_25717 [Oryza sativa Indica Group]
1829		E	y	PF05047.10		PREDICTED: hypothetical protein isoform 1 [Vitis vinifera]
1831		E	y	PF05347.9	GO:0005739	catalytic/ oxidoreductase, acting on NADH or NADPH [Zea mays]
1834	*	E, G	y			PREDICTED: hypothetical protein [Vitis vinifera]
1836		E	y	PF01756.13	GO:0003997,GO:0050660,GO:0003995,GO:0006635,GO:0009055,GO:0005777	acyl-CoA oxidase [Phalaenopsis hybrid cultivar]
1837	*	G	y	PB018815,PB000149,PF12689.1		Magnesium-dependent phosphatase, putative [Ricinus communis]
1849		S	y	PF03807.11	GO:0006561,GO:0005488,GO:0004735,GO:0055114	putative pyrroline-5-carboxylate reductase [Oryza sativa Japonica Group]
185	*	E, G, S	n	PF00071.16	GO:0007264,GO:0005525,GO:0015031	predicted protein [Populus trichocarpa]
1852		S	n	PF00249.25,PF00249.25	GO:0005634,GO:0045449,GO:0003677	MYB8 [Dendrobium sp. XMW-2002-8]
1853	*	E, G, S	y	PF00581.14	GO:0008272,GO:0004792	PREDICTED: hypothetical protein [Vitis vinifera]
1860	*	E, G	y	PF01918.15	GO:0003676	PREDICTED: hypothetical protein [Vitis vinifera]
1861	*	E, G, S	y			unknown [Picea sitchensis]
1863	*	E, G, S	y	PF01778.11	GO:0006412,GO:0003735,GO:0005840	60S ribosomal protein L28 [Elaeis guineensis]
1870	*	E, G	y	PF00925.14	GO:0009536	predicted protein [Populus trichocarpa]
1875	*	E	y	PF01491.10	GO:0006879,GO:0005739	Frataxin, mitochondrial precursor, putative [Ricinus communis]
1876	*	E, S	y	PF00155.15		hypothetical protein OsI_09357 [Oryza sativa Indica Group]
1886	*	E, G, S	n	PF01020.11,PB004031,PF00240.17,PB006228	GO:0006412,GO:0005634,GO:0003735,GO:0006464,GO:0005840	PREDICTED: similar to ubiquitin fusion protein [Vitis vinifera]
1895	*	E, G, S	y	PF05221.11,PF00670.15	GO:0005488,GO:0004013,GO:0006730	PREDICTED: similar to HOG1 (HOMOLOGY-DEPENDENT GENE SILENCING 1); adenosylhomocysteinase isoform 2 [Vitis vinifera]
190		G, S	y	PF03870.9	GO:0009536,GO:0006350,GO:0003899	RNA polymerase [Elaeis guineensis]
1903	*	E, S	y	PF00180.14	GO:0005739	hypothetical protein OsJ_07363 [Oryza sativa Japonica Group]
1906	*	E, G, S	y	PF00153.21	GO:0005488,GO:0016021,GO:0006810	mitochondrial phosphate carrier protein, putative [Ricinus communis]
1913		G	y	PF05021.9,PB009911		PREDICTED: hypothetical protein [Vitis vinifera]
1919	*	E, G, S	n	PF00118.18	GO:0009536	PREDICTED: hypothetical protein [Vitis vinifera]
1921	*	G	n	PF00793.14	GO:0009536,GO:0008676,GO:0009058	predicted protein [Hordeum vulgare subsp. vulgare]
1923	*	E, G, S	n	PF02887.10,PF00224.15	GO:0006096,GO:0000287,GO:0030955,GO:0004743	unnamed protein product [Vitis vinifera]
1927	*	E, G, S	n	PF01106.11,PF08712.5	GO:0005739	predicted protein [Hordeum vulgare subsp. vulgare]
1928	*	E	y			PREDICTED: hypothetical protein [Vitis vinifera]
193	*	E, G, S	y	PF01179.14	GO:0016491,GO:0008152,GO:0046872	PREDICTED: hypothetical protein [Vitis vinifera]
194	*	E, G, S	y	PF01179.14	GO:0016491,GO:0008152,GO:0046872	PREDICTED: hypothetical protein [Vitis vinifera]
1945	*	S	y	PF00805.16,PF00805.16,PF00805.16		hypothetical protein SORBIDRAFT_01g017890 [Sorghum bicolor]
1954		E	y	PF00642.18,PB002560,PF00642.18,PF00642.18,PB001468,PF00642.18,PF00642.18,PB001468,PF00642.18,PB001468		predicted protein [Populus trichocarpa]
1956		G	y	PF03937.10	GO:0005739	predicted protein [Hordeum vulgare subsp. vulgare]
1964	*	E, G, S	n	PF00298.13,PF03946.8	GO:0006412,GO:0003735,GO:0005840	unknown [Glycine max]
1965	*	E, G, S	y	PF00043.19	GO:0015035,GO:0005739,GO:0009055,GO:0045454	unknown [Zea mays]
1966		G	y			hypothetical protein SORBIDRAFT_01g021680 [Sorghum bicolor]
1967		E	y	PF00083.18	GO:0055085,GO:0016021,GO:0022891	putative monosaccharide transporter [Vitis vinifera]
1968	*	E, G, S	n	PF04321.11	GO:0003824,GO:0050662,GO:0044237	PREDICTED: hypothetical protein [Vitis vinifera]
1969	*	E, G, S	y	PF00828.13	GO:0006412,GO:0003735,GO:0005840	PREDICTED: hypothetical protein [Vitis vinifera]
1970	*	E, G, S	y	PF00076.16,PF00076.16	GO:0005488	arginine/serine-rich splicing factor, putative [Ricinus communis]
198		S	y			predicted protein [Populus trichocarpa]
1983	*	E, G	n	PF00004.23	GO:0017111,GO:0005524	unnamed protein product [Vitis vinifera]
1985		G	y	PF00080.14	GO:0008270,GO:0004784,GO:0006801,GO:0055114,GO:0005507	copper/zinc superoxide dismutase [Musa formosana]
1989	*	S	y	PF00076.16,PB002662,PF00076.16	GO:0000166,GO:0003676	hypothetical protein LOC100191663 [Zea mays]
199	*	G	y	PF02330.10,PB002207		predicted protein [Populus trichocarpa]
1992	*	E, G	y	PF00677.11,PF00677.11		PREDICTED: hypothetical protein [Vitis vinifera]
1993	*	E, S	y	PF07970.6,PF00085.14	GO:0016853,GO:0045454	Os07g0524100 [Oryza sativa Japonica Group]
200	*	G, S	y	PF00255.13	GO:0006979,GO:0055114,GO:0005737,GO:0004602,GO:0047066	phospholipid hydroperoxide glutathione peroxidase-like protein [Sesuvium portulacastrum]
2001		E	y		GO:0009536	PREDICTED: hypothetical protein [Vitis vinifera]
2004	*	E, S	n	PF04716.8	GO:0022904,GO:0016651,GO:0005743	NADH-ubiquinone oxidoreductase 13 kDa-B subunit [Zea mays]
2010	*	G, S	n	PF01765.13	GO:0009536,GO:0006412	unknown [Populus trichocarpa x Populus deltoides]
2011	*	E, G, S	n	PF00118.18	GO:0009536	PREDICTED: hypothetical protein [Vitis vinifera]
2018	*	E, G, S	y	PF00224.15		hypothetical protein SORBIDRAFT_03g030110 [Sorghum bicolor]
2019	*	E, G	y	PF00202.15	GO:0008483,GO:0005739,GO:0030170	hypothetical protein OsJ_11874 [Oryza sativa Japonica Group]
2027	*	E	y		GO:0003824,GO:0050662,GO:0044237	predicted protein [Populus trichocarpa]
2029	*	E, G	y	PF01187.12		light-inducible protein ATLS1 [Elaeis guineensis]
2037		S	y	PF11523.2		hypothetical protein ARALYDRAFT_905861 [Arabidopsis lyrata subsp. lyrata]
2038	*	S	y	PF06068.7		PREDICTED: hypothetical protein [Vitis vinifera]
2040	*	E, G, S	y	PF00107.20	GO:0016491,GO:0055114,GO:0008270	PREDICTED: hypothetical protein [Vitis vinifera]
2042	*	E, G	y	PF00085.14	GO:0009536,GO:0006662,GO:0015035,GO:0009055,GO:0045454	Os04g0676100 [Oryza sativa Japonica Group]
2043	*	E, G, S	n	PF00467.23	GO:0005739,GO:0005840	PREDICTED: hypothetical protein [Vitis vinifera]
2049	*	E, G, S	y	PF00627.25,PF09280.5	GO:0005634,GO:0006289,GO:0003684,GO:0043161,GO:0006464	PREDICTED: hypothetical protein [Vitis vinifera]
2053	*	G	y	PF03009.11	GO:0008081,GO:0008152	PREDICTED: hypothetical protein [Vitis vinifera]
2056	*	E, G	n	PF00687.15	GO:0006396,GO:0009535,GO:0006412,GO:0015934,GO:0003723,GO:0003735	unnamed protein product [Vitis vinifera]
2058	*	G, S	n	PF00576.15		putative transthyretin, having alternative splicing products [Oryza sativa Japonica Group]
2063	*	E, G, S	n	PF00198.17	GO:0008415,GO:0008152,GO:0005515	predicted protein [Populus trichocarpa]
2073		S	y	PF01053.14	GO:0009536,GO:0016829,GO:0006520,GO:0030170	putative cystathionine gamma synthase [Oryza sativa Japonica Group]
2075	*	E, G, S	y	PF00168.24	GO:0016023	hypothetical protein OsI_07062 [Oryza sativa Indica Group]
2076	*	E, G, S	y	PF04568.6,PB012055		hypothetical protein LOC100276151 [Zea mays]
2079	*	G	y	PF02792.8	GO:0005634	mago nashi-like protein [Hyacinthus orientalis]
2082		S	n	PF04800.6	GO:0016651,GO:0022900,GO:0005743	unknown [Glycine max]
2084	*	E, G, S	n	PF00421.13	GO:0009579,GO:0009507,GO:0016021,GO:0016168,GO:0018298,GO:0009767,GO:0006810,GO:0009523	photosystem II CP47 chlorophyll apoprotein [Oncidium Gower Ramsey]
2088	*	E, G, S	y	PB012815	GO:0009536	predicted protein [Populus trichocarpa]
2094	*	E, G, S	n	PF01199.12	GO:0005739,GO:0006412,GO:0003735,GO:0005840	ribosomal protein [Gymnadenia conopsea]
2100	*	S	y	PF12697.1	GO:0009536	predicted protein [Hordeum vulgare subsp. vulgare]
2111	*	E, G, S	y	PB003738		PREDICTED: hypothetical protein isoform 2 [Vitis vinifera]
2113	*	E, G, S	y	PF00343.14	GO:0004645,GO:0005975,GO:0030170	Os03g0758100 [Oryza sativa Japonica Group]
2115	*	E, G, S	y		GO:0004489,GO:0055114,GO:0006555	hypothetical protein SORBIDRAFT_01g003700 [Sorghum bicolor]
2116	*	E, G, S	y			PREDICTED: hypothetical protein [Vitis vinifera]
2118	*	E, G	y	PF12874.1,PB000357		histone deacetylase HDAC2 [Triticum aestivum]
2120	*	E, G, S	y			PREDICTED: hypothetical protein [Vitis vinifera]
2125		G	y	PF04997.6	GO:0009507,GO:0003677,GO:0006351,GO:0003899	RNA polymerase beta' chain [Phalaenopsis aphrodite subsp. formosana]
2127	*	E, S	y		GO:0051536,GO:0005739,GO:0009055,GO:0005506	predicted protein [Populus trichocarpa]
2133	*	E, G, S	y	PB010055,PB000576		unnamed protein product [Vitis vinifera]
2134	*	E, G	y	PF07970.6		hypothetical protein LOC100193691 [Zea mays]
2141	*	E, G, S	n	PF00338.16	GO:0006412,GO:0015935,GO:0003723,GO:0003735	PREDICTED: hypothetical protein [Vitis vinifera]
2145	*	G	y	PF07899.5		predicted protein [Populus trichocarpa]
2148	*	G, S	y	PF08436.6	GO:0016114,GO:0016853,GO:0030604,GO:0055114,GO:0046872	1-deoxy-D-xylulose 5-phosphate reductoisomerase [Vanda hybrid cultivar]
2149	*	E, G, S	y	PF08375.5,PB003767,PF01399.21	GO:0030234,GO:0000502,GO:0042176,GO:0005829	LOC100283005 [Zea mays]
2150		E, G	y	PF12874.1		hypothetical protein LOC100272823 [Zea mays]
2153	*	G, S	y	PB005349		hypothetical protein SORBIDRAFT_02g025520 [Sorghum bicolor]
2154	*	S	y	PF00293.1		PREDICTED: hypothetical protein [Vitis vinifera]
2155		S	y	PF00076.16	GO:0009536,GO:0005488	hypothetical protein OsI_11005 [Oryza sativa Indica Group]
2163	*	E, G, S	n	PF01450.13	GO:0009536	hypothetical protein LOC100382989 [Zea mays]
2168	*	E, G, S	y	PF09127.5,PF01433.1	GO:0004177,GO:0008235	hypothetical protein OsI_14085 [Oryza sativa Indica Group]
2177	*	E, G, S	y	PF01048.14	GO:0019284,GO:0009116,GO:0009693,GO:0008930,GO:0030912	predicted protein [Populus trichocarpa]
2179	*	E, G, S	n	PF02866.1,PF00056.17	GO:0005739,GO:0006096,GO:0006099,GO:0006108,GO:0030060,GO:0005488	Os05g0574400 [Oryza sativa Japonica Group]
2183	*	E, S	y	PF00043.19		PREDICTED: hypothetical protein [Vitis vinifera]
2185	*	G, S	y	PF00271.25	GO:0006412,GO:0003743,GO:0005524,GO:0003723,GO:0008026	RecName: Full=Eukaryotic initiation factor 4A-10; Short=eIF-4A-10; AltName: Full=ATP-dependent RNA helicase eIF4A-10 >emb|CAA55642.1| translation initiation factor (eIF-4A) [Nicotiana tabacum]
2190	*	S	y	PF00240.17	GO:0006464,GO:0009536	unknown [Populus trichocarpa]
2198	*	E, G, S	y	PF00248.15	GO:0006813,GO:0016491,GO:0055114	predicted protein [Hordeum vulgare subsp. vulgare]
220	*	E, G, S	n	PF00022.13	GO:0005515,GO:0005524,GO:0005737,GO:0005856	actin [Liriodendron tulipifera]
2200	*	E, G, S	n		GO:0019787,GO:0043687,GO:0051246,GO:0019941	predicted protein [Physcomitrella patens subsp. patens]
221		E, G	n	PF00022.13	GO:0005515	actin [Coptis japonica]
2211	*	G	y	PF04227.6,PF04227.6		PREDICTED: hypothetical protein [Vitis vinifera]
2215	*	E, G, S	y	PF00828.13	GO:0006412,GO:0003735,GO:0005840	60S ribosomal protein L27a, putative [Ricinus communis]
2218		S	y	PF01432.14		predicted protein [Populus trichocarpa]
2221	*	E, G	n	PF00152.14	GO:0004815,GO:0005524,GO:0006422,GO:0003676,GO:0005737	aspartyl-tRNA synthetase, putative [Ricinus communis]
2224	*	E	n	PF01073.13	GO:0010287	unknown protein [Arabidopsis thaliana]
2230	*	E, G, S	n	PB000805		conserved hypothetical protein [Ricinus communis]
2235	*	E, G, S	y	PF00125.18		unknown [Glycine max]
2240		E	y	PF01472.14	GO:0003723	Os01g0314300 [Oryza sativa Japonica Group]
2242	*	E, G, S	y	PF00201.12	GO:0016757	UFGT3 [Phalaenopsis equestris]
2256		G	y	PF08553.4		Os02g0178500 [Oryza sativa Japonica Group]
226		S	y	PF00255.13	GO:0006979,GO:0004602,GO:0055114	glutathione peroxidase, putative [Ricinus communis]
2261		E	y	PF00450.16	GO:0006508,GO:0016023,GO:0004185	serine carboxypeptidase (carboxypeptidase D), putative [Musa acuminata]
227		E, G	y	PB015604,PF02970.10	GO:0005874,GO:0007021,GO:0051082	tubulin-specific chaperone A (tubulin-folding cofactor A) (cfa), putative [Ricinus communis]
2273	*	E, G, S	y	PF00428.13	GO:0006414,GO:0003735,GO:0005840	acidic ribosomal protein [Triticum aestivum]
2281		S	n		GO:0009536	PREDICTED: hypothetical protein [Vitis vinifera]
2282	*	E, G, S	y	PF00153.21,PF00153.21	GO:0006810,GO:0005488,GO:0016021,GO:0005743	mitochondrial 2-oxoglutarate/malate translocator [Saccharum officinarum]
2284		G	y
23		G	y		GO:0009055,GO:0004497,GO:0055114,GO:0020037	hypothetical protein SORBIDRAFT_04g024730 [Sorghum bicolor]
2304		E	y	PF03151.10,PF00892.14,PB009172,PB013196,PB001021	GO:0005215,GO:0006810,GO:0009536,GO:0016021	PREDICTED: similar to phosphate/phosphoenolpyruvate translocator [Vitis vinifera]
2306	*	E, G, S	n	PF01039.16		PREDICTED: hypothetical protein [Vitis vinifera]
2307	*	E, G, S	y	PB002651	GO:0009536	hypothetical protein SORBIDRAFT_03g007870 [Sorghum bicolor]
231		E	y	PF03776.8		plastid division regulator MinE [Glycine max]
2313	*	E, G, S	n	PF00118.18	GO:0005524,GO:0051082,GO:0005737,GO:0006457	PREDICTED: hypothetical protein [Vitis vinifera]
2329	*	E	y	PF05450.9,PB004917	GO:0016485,GO:0016021	PREDICTED: hypothetical protein [Vitis vinifera]
2330	*	E, G, S	n	PF00410.13	GO:0006412,GO:0003735,GO:0005840	unnamed protein product [Vitis vinifera]
2334	*	E, G, S	n	PF00306.21,PF00006.19	GO:0033180,GO:0046961,GO:0005524,GO:0015986,GO:0046933	hypothetical protein SORBIDRAFT_04g005040 [Sorghum bicolor]
2336	*	E, G, S	n	PF02212.12	GO:0005874,GO:0003924,GO:0051301,GO:0003774,GO:0007049,GO:0005525,GO:0005737	dynamin, putative [Ricinus communis]
2343	*	E, G, S	n	PF00125.18		predicted protein [Hordeum vulgare subsp. vulgare]
2345	*	E, G	y	PF01145.19		PREDICTED: hypothetical protein [Vitis vinifera]
235	*	E	y	PF00702.1	GO:0009536	predicted protein [Hordeum vulgare subsp. vulgare]
236		E	y	PF04053.8	GO:0005515,GO:0030117,GO:0006886,GO:0016192,GO:0005198	unnamed protein product [Vitis vinifera]
2362		G	y	PF02704.8		Gip1-like protein [Populus tomentosa]
2363	*	E, S	y	PB009637,PF00085.14	GO:0006662,GO:0015035,GO:0009055,GO:0045454	thioredoxin h1 [Glycine max]
237		S	y		GO:0003677,GO:0003899,GO:0046983,GO:0006350	hypothetical protein LOC100274213 [Zea mays]
2375	*	E, G, S	y	PF01145.19	GO:0009536	hypothetical protein LOC100382287 [Zea mays]
2378		E	y		GO:0003824	Os10g0521000 [Oryza sativa Japonica Group]
2398	*	E, G, S	y			PREDICTED: hypothetical protein [Vitis vinifera]
2400	*	E, G, S	y	PB000321		hypothetical protein OsJ_05217 [Oryza sativa Japonica Group]
2403		E	y	PB018726	GO:0009535	unnamed protein product [Vitis vinifera]
2411	*	E, G, S	y	PB017699		PREDICTED: hypothetical protein [Vitis vinifera]
2419	*	E, G, S	n	PF10431.3,PF07724.8	GO:0017111,GO:0009570,GO:0005524,GO:0006950,GO:0005515,GO:0019538	PREDICTED: hypothetical protein [Vitis vinifera]
2422	*	E	y	PB006029,PF09090.5	GO:0005488	unnamed protein product [Vitis vinifera]
2427	*	E, S	n	PF00125.18	GO:0005634,GO:0006334,GO:0003677,GO:0000786	histone H2A [Camellia sinensis]
2428		E, G, S	y	PF00407.13		predicted protein [Populus trichocarpa]
243	*	G, S	y	PF00175.15,PF00970.18	GO:0005739,GO:0009055,GO:0016491,GO:0055114	hypothetical protein SORBIDRAFT_03g004270 [Sorghum bicolor]
2435		E, G, S	y			predicted protein [Populus trichocarpa]
2438	*	E, G, S	n	PF01776.11	GO:0006412,GO:0003735,GO:0005840	60S ribosomal protein L22, putative [Ricinus communis]
2439		G, S	y
2441	*	S	y			unnamed protein product [Vitis vinifera]
2447		G, S	y	PF01501.14		hypothetical protein SORBIDRAFT_04g036540 [Sorghum bicolor]
2449	*	E, G, S	n	PF00238.13	GO:0006412,GO:0003735,GO:0005840	ribosomal Pr 117 [Triticum aestivum]
2456	*	E, G, S	y			unknown protein [Oryza sativa Japonica Group]
2459	*	E, G, S	n			hypothetical protein LOC100216946 [Zea mays]
2465	*	E, G, S	y	PF03171.14	GO:0016702,GO:0005506,GO:0055114	anthocyanidin synthase [Eustoma grandiflorum]
248	*	E, G, S	y	PB006544	GO:0016023	predicted protein [Populus trichocarpa]
2494	*	E, G, S	y	PF09173.5,PF03144.19,PF00009.21	GO:0005525,GO:0003743,GO:0003924	unknown [Glycine max]
2495	*	G, S	y	PF01776.11	GO:0005622	Os07g0674200 [Oryza sativa Japonica Group]
2500	*	G, S	y			predicted protein [Populus trichocarpa]
2503		G	y	PF00557.1		predicted protein [Hordeum vulgare subsp. vulgare]
2505	*	E, G, S	y			unnamed protein product [Vitis vinifera]
251		G	y	PF00232.12	GO:0016023	predicted protein [Hordeum vulgare subsp. vulgare]
2518	*	E, G	n	PB009637,PF00085.14	GO:0006810,GO:0005737,GO:0022900,GO:0045454	putative H-type thioredoxin [Citrus hybrid cultivar]
2520	*	E	y	PF00183.12		unnamed protein product [Vitis vinifera]
2535	*	E, G, S	y	PF08544.7		PREDICTED: similar to galactokinase [Vitis vinifera]
2547	*	E, G, S	y	PF03643.9	GO:0007034,GO:0030904	vacuolar protein sorting 26, vps26, putative [Ricinus communis]
255	*	E, G, S	n	PF10058.3,PB006257		hypothetical protein SORBIDRAFT_06g032590 [Sorghum bicolor]
2563	*	S	n	PF00107.20	GO:0006069,GO:0008270,GO:0051903,GO:0004022,GO:0005737,GO:0055114	alcohol dehydrogenase, putative [Ricinus communis]
2577	*	E, G	y	PB006342		hypothetical protein SORBIDRAFT_03g018290 [Sorghum bicolor]
2594		G, S	n	PF00071.16	GO:0007264,GO:0005525,GO:0015031	hypothetical protein OsJ_36965 [Oryza sativa Japonica Group]
2600		E	y		GO:0016020	hypothetical protein SORBIDRAFT_04g017400 [Sorghum bicolor]
2604	*	E, G, S	n	PF00153.21,PF00153.21,PF00153.21	GO:0005488,GO:0005739,GO:0016021,GO:0006839	uncoupling protein a [Dracunculus vulgaris]
2609	*	G	y	PF06421.6,PF00679.18	GO:0005525,GO:0003924,GO:0005739	PREDICTED: hypothetical protein [Vitis vinifera]
2619	*	E, G	y		GO:0000166,GO:0044238,GO:0007165,GO:0034960,GO:0004672,GO:0004871	hypothetical protein SORBIDRAFT_08g000260 [Sorghum bicolor]
2624		G	y	PF00173.22	GO:0020037	predicted protein [Populus trichocarpa]
2629	*	G, S	n	PF02747.9,PF00705.12	GO:0005634,GO:0043626,GO:0006275,GO:0003677,GO:0030337	unnamed protein product [Vitis vinifera]
2630	*	G	y	PF07082.5		predicted protein [Populus trichocarpa]
2638		E	y	PF08442.4		ATP-citrate synthase, putative [Ricinus communis]
264	*	E, G, S	n			unnamed protein product [Vitis vinifera]
2647		E	y	PF00160.15	GO:0016853	PREDICTED: hypothetical protein [Vitis vinifera]
2649		E	n	PF01632.13	GO:0006412,GO:0030529,GO:0003735	predicted protein [Populus trichocarpa]
265		G	y	PF01090.13	GO:0006412,GO:0003735,GO:0005840	PREDICTED: hypothetical protein [Vitis vinifera]
2658		S	y	PF03151.10,PF00892.14,PB019820,PB001021	GO:0016021	PREDICTED: hypothetical protein isoform 1 [Vitis vinifera]
2659	*	G	y			predicted protein [Populus trichocarpa]
2663	*	G	n	PF01058.16	GO:0008137,GO:0051539,GO:0005506,GO:0055114	PREDICTED: hypothetical protein [Vitis vinifera]
2668		E	y	PF00043.19		phi class glutathione transferase GSTF7 [Populus trichocarpa]
2672		E	y	PF02824.15	GO:0005525,GO:0005622	developmentally regulated GTP binding protein [Pisum sativum]
2690		G	y		GO:0006888,GO:0005622	predicted protein [Arabidopsis lyrata subsp. lyrata]
27	*	E, G, S	y	PF04511.9		PREDICTED: hypothetical protein [Vitis vinifera]
270		E, G	y	PF02801.16,PF00109.20		unnamed protein product [Vitis vinifera]
2716	*	E, S	y	PF04030.8	GO:0005739	hypothetical protein LOC100381436 [Zea mays]
2721	*	E, G, S	y	PF00076.16	GO:0008380,GO:0000166,GO:0005634,GO:0006397,GO:0003723	unnamed protein product [Vitis vinifera]
2722	*	S	y	PF03900.9,PF01379.14	GO:0033014,GO:0004418	porphobilinogen deaminase, putative [Ricinus communis]
2729	*	E, S	y			conserved hypothetical protein [Ricinus communis]
273	*	E	y		GO:0005509,GO:0005739,GO:0016491,GO:0050660	Os05g0331200 [Oryza sativa Japonica Group]
2740	*	E, G	y	PF01789.10,PB011010	GO:0009536	hypothetical protein OsI_29797 [Oryza sativa Indica Group]
2743	*	S	y			predicted protein [Hordeum vulgare subsp. vulgare]
2745	*	E, G, S	n	PF00227.1	GO:0004298,GO:0005829,GO:0006511,GO:0005839	proteasome subunit alpha type, putative [Ricinus communis]
2746	*	S	y			hypothetical protein SORBIDRAFT_10g026570 [Sorghum bicolor]
2748	*	S	y		GO:0016023	PREDICTED: hypothetical protein [Vitis vinifera]
2750	*	E, G, S	y	PF00227.1	GO:0004298,GO:0005829,GO:0005634,GO:0006511,GO:0005839	proteasome subunit beta type 1 [Zea mays]
2755		S	y	PF00462.18	GO:0015035,GO:0009055,GO:0045454	glutaredoxin [Litchi chinensis]
2757		E, G	n	PF01200.12	GO:0006412,GO:0003735,GO:0005840	hypothetical protein OsI_33537 [Oryza sativa Indica Group]
2765	*	G, S	y	PB003738		PREDICTED: hypothetical protein [Vitis vinifera]
2770	*	E, G	y		GO:0009536	hypothetical protein LOC100277183 [Zea mays]
2777	*	E, G, S	n			predicted protein [Hordeum vulgare subsp. vulgare]
2787	*	G, S	y		GO:0009536,GO:0004056,GO:0042450	unnamed protein product [Vitis vinifera]
2806		G	y			hypothetical protein OsI_08465 [Oryza sativa Indica Group]
2807	*	E, G, S	n	PF00316.14	GO:0009507,GO:0000287,GO:0050278,GO:0019253	PREDICTED: hypothetical protein [Vitis vinifera]
2811	*	E, G	y	PF00330.14	GO:0016836,GO:0008652,GO:0051539	PREDICTED: similar to Os02g0125100 [Vitis vinifera]
2812	*	E, G, S	y	PF05091.6	GO:0003743,GO:0006413	eukaryotic translation initiation factor 3 (eIF-3), putative [Musa acuminata]
2815		S	y	PF01544.12,PB000343		hypothetical protein SORBIDRAFT_01g008500 [Sorghum bicolor]
2816	*	E, G, S	y
2821		G	y		GO:0006626,GO:0046872,GO:0005743,GO:0015450	PREDICTED: hypothetical protein [Vitis vinifera]
2824	*	G, S	n	PF00342.1	GO:0009536	hypothetical protein OsJ_27683 [Oryza sativa Japonica Group]
2833	*	E, S	y	PF01248.20	GO:0006412,GO:0003735,GO:0005840	Os07g0150200 [Oryza sativa Japonica Group]
2834	*	G	y	PF05770.5	GO:0004428,GO:0046853	unnamed protein product [Vitis vinifera]
2835	*	E, G	n	PF00428.13	GO:0030529,GO:0009987	unnamed protein product [Vitis vinifera]
2861		G	y	PB000101		ATP-binding cassette transporter, putative [Ricinus communis]
287	*	E, G	y	PF00118.18	GO:0005524,GO:0051082,GO:0005737,GO:0006457	unnamed protein product [Vitis vinifera]
2889	*	E, G	y	PF05746.9,PF00750.13	GO:0005524,GO:0006420,GO:0004814,GO:0005737	Os05g0163000 [Oryza sativa Japonica Group]
2891	*	E, G, S	y	PB002031	GO:0004106,GO:0009073	putative chorismate mutase [Fagus sylvatica]
2897	*	G, S	y	PF00166.15	GO:0006950,GO:0005524,GO:0006457	PREDICTED: hypothetical protein [Vitis vinifera]
2902	*	E, S	n	PF02785.13,PF02786.11	GO:0004075,GO:0005524,GO:0008152,GO:0003989,GO:0009374	acetyl-CoA carboxylase [Glycine max]
2903		S	y	PF00213.12	GO:0016020,GO:0015992,GO:0006754,GO:0009536,GO:0015078	predicted protein [Populus trichocarpa]
291		E	y	PB001906		unknown [Zea mays]
292	*	E, G, S	y	PF02985.16,PB001906		unknown [Zea mays]
2935		E	y	PF05558.6		predicted protein [Populus trichocarpa]
2936	*	S	y	PF00232.12	GO:0043169,GO:0004553,GO:0005975	beta-glucosidase G4 [Medicago truncatula]
2939	*	E, G, S	y	PF00928.15	GO:0005515,GO:0006886,GO:0016192,GO:0030131	hypothetical protein SORBIDRAFT_02g039530 [Sorghum bicolor]
2942	*	E, G, S	y	PF00574.17	GO:0004252,GO:0006508	clp-like energy-dependent protease [Fritillaria agrestis]
2952	*	E, G, S	n	PF00004.23,PB000458	GO:0005634,GO:0017111,GO:0005524,GO:0030163,GO:0005737	26S protease regulatory subunit, putative [Ricinus communis]
2953		G	y			PREDICTED: hypothetical protein isoform 1 [Vitis vinifera]
2964	*	E, G	y		GO:0004857,GO:0005618,GO:0045330,GO:0042545,GO:0030599	Pectinesterase-1 precursor, putative [Ricinus communis]
2965	*	E, G	n	PF01926.17	GO:0005525,GO:0005622	predicted protein [Populus trichocarpa]
299		G, S	y	PF11317.2		conserved hypothetical protein [Ricinus communis]
2991	*	G	y			Os10g0506200 [Oryza sativa Japonica Group]
3001	*	S	y	PF04420.8	GO:0016023	unknown [Zea mays]
3008	*	S	y	PF01370.15,PF01370.15	GO:0003824,GO:0050662,GO:0044237	PREDICTED: hypothetical protein [Vitis vinifera]
301	*	E	y		GO:0004721,GO:0005506	protein phosphatase 1, catalytic beta subunit [Medicago sativa]
3014	*	G, S	y	PF00076.16		hypothetical protein OsJ_01776 [Oryza sativa Japonica Group]
302	*	E, G, S	n	PF00673.15,PF00281.13	GO:0019843,GO:0006412,GO:0016020,GO:0022625,GO:0003735,GO:0005773,GO:0005730	ribosomal protein RL5 [Cicer arietinum]
3025	*	E, G, S	n	PF01459.16	GO:0005741,GO:0008308,GO:0006820	unknown [Zea mays]
303	*	G, S	y	PF01678.13		unnamed protein product [Vitis vinifera]
3040		E, G	y	PF00628.23,PF12165.2	GO:0005515,GO:0008270	unknown [Glycine max]
3048	*	E, G	y	PF02127.9		Os12g0236500 [Oryza sativa Japonica Group]
3056	*	E, G, S	y	PF05193.15	GO:0005739,GO:0008270,GO:0006508,GO:0004222	PREDICTED: hypothetical protein [Vitis vinifera]
306	*	E, G	y		GO:0009507,GO:0009579,GO:0004872	unknown [Glycine max]
307	*	G, S	y	PF01425.15		hypothetical protein SORBIDRAFT_06g000410 [Sorghum bicolor]
3072		E, G, S	y	PF03151.10	GO:0016021	PREDICTED: hypothetical protein [Vitis vinifera]
3076	*	E, G, S	y	PB001468,PF00642.18,PB014584,PF00013.23	GO:0005488	unnamed protein product [Vitis vinifera]
3080	*	E, G	y		GO:0005488	unnamed protein product [Vitis vinifera]
3089		E	y		GO:0050662,GO:0016491,GO:0006631	unknown [Zea mays]
309	*	S	y	PF01209.12	GO:0005739	ubiquinone/menaquinone biosynthesis methyltransferase, putative [Ricinus communis]
3096	*	E, G, S	n	PF00464.13	GO:0009536,GO:0005739	hypothetical protein SORBIDRAFT_08g019520 [Sorghum bicolor]
3101	*	E, G, S	y	PF03719.9	GO:0006412,GO:0015935,GO:0003723,GO:0003735	40S ribosomal protein S2, putative [Ricinus communis]
3104		E	n	PB008438,PF05664.5	GO:0005739	hypothetical protein SORBIDRAFT_06g025720 [Sorghum bicolor]
3112	*	E	y	PF00632.19	GO:0016579	hypothetical protein OsJ_17200 [Oryza sativa Japonica Group]
3117	*	E, S	y		GO:0003824	epoxide hydrolase 1 [Prunus persica]
3120	*	E, G, S	n	PB019808,PF00504.15	GO:0009765,GO:0009507,GO:0016020	unknown [Glycine max]
3124	*	E, G	y	PF00501.22		PREDICTED: hypothetical protein [Vitis vinifera]
3125	*	G, S	y	PF00581.14	GO:0004872	unknown [Glycine max]
3138		G	y			hypothetical protein SORBIDRAFT_03g038150 [Sorghum bicolor]
3177	*	E, G, S	y			PREDICTED: hypothetical protein [Vitis vinifera]
3180		G	y	PB002256,PF08662.5	GO:0003743,GO:0006413,GO:0000166,GO:0003723	PREDICTED: hypothetical protein [Vitis vinifera]
3188		S	y	PF00111.21	GO:0009536	unnamed protein product [Vitis vinifera]
3189	*	E, G, S	n	PF00227.1	GO:0004298,GO:0005829,GO:0005634,GO:0006511,GO:0005839	unknown [Picea sitchensis]
3203	*	G, S	y	PF03399.10	GO:0006508,GO:0005838,GO:0005829	26S proteasome non-ATPase regulatory subunit 8 [Zea mays]
3204	*	G	y	PF00254.22	GO:0003755,GO:0005737,GO:0006457	unknown [Glycine max]
3211		E, G, S	y	PF02358.10	GO:0005992,GO:0003824	predicted protein [Populus trichocarpa]
3216	*	G, S	y		GO:0009536,GO:0000166,GO:0003676	RNA and export factor binding protein, putative [Ricinus communis]
3218	*	G, S	y		GO:0005739,GO:0008483,GO:0004047,GO:0006546	aminomethyltransferase, mitochondrial (glycine cleavage system T protein), putative [Musa acuminata]
324	*	E, G, S	y	PF03171.14	GO:0016702,GO:0055114,GO:0005506,GO:0031418,GO:0045486,GO:0009813	naringenin 3-dioxygenase [Bromheadia finlaysoniana]
3241	*	S	y	PF06026.8	GO:0016853	unknown [Zea mays]
325	*	E, S	y		GO:0009570,GO:0005488,GO:0009579,GO:0042742,GO:0048046	conserved hypothetical protein [Ricinus communis]
3279	*	E, G, S	y	PF00076.16,PB002256,PF00076.16,PB002662	GO:0005488	unnamed protein product [Vitis vinifera]
3286	*	E, G, S	n	PF02866.1	GO:0030060,GO:0009507,GO:0005488,GO:0006108,GO:0055114,GO:0005975	predicted protein [Populus trichocarpa]
3287		E	y	PF07876.6		unknown [Glycine max]
33	*	S	y	PF01208.11		unnamed protein product [Vitis vinifera]
3301		E, G, S	y	PF00234.16	GO:0006869,GO:0008289	lipid transfer protein [Chimonanthus praecox]
3314	*	E, G	n	PB002002,PF00125.18		predicted protein [Hordeum vulgare subsp. vulgare]
3327	*	E, S	y	PF00627.25,PF09668.4	GO:0044267	hypothetical protein OsI_06254 [Oryza sativa Indica Group]
3334	*	E, G, S	n	PF01965.1		predicted protein [Populus trichocarpa]
3337		S	y
3339	*	E, G, S	y	PF00728.16,PF02838.9	GO:0004563,GO:0043169,GO:0005975	hypothetical protein OsJ_16891 [Oryza sativa Japonica Group]
3359	*	E, G	y	PF00459.19	GO:0008934,GO:0000287,GO:0031403	L-galactose-1-phosphate phosphatase [Actinidia deliciosa]
3361		E	y	PF04012.6		PREDICTED: hypothetical protein [Vitis vinifera]
3362	*	S	y	PB006347		hypothetical protein SORBIDRAFT_09g030590 [Sorghum bicolor]
3373		G	y	PF04755.6	GO:0005198	predicted protein [Hordeum vulgare subsp. vulgare]
3387	*	E	y	PF00789.14		hypothetical protein SORBIDRAFT_01g031330 [Sorghum bicolor]
3393		S	y		GO:0016853,GO:0045454	protein disulfide isomerase11 [Zea mays]
3394	*	G	y	PF07137.5		predicted protein [Populus trichocarpa]
34	*	E, G, S	n		GO:0009579,GO:0009507,GO:0016021,GO:0016168,GO:0018298,GO:0009523,GO:0045156,GO:0030076,GO:0009772	photosystem II 44 kDa apoprotein [Phoenix dactylifera]
3400		G, S	y		GO:0016021	ORF [Lilium longiflorum]
3408	*	E, S	y		GO:0005975,GO:0009045	unknown [Medicago truncatula]
3415	*	E, G, S	y	PF00183.12	GO:0005524,GO:0051082,GO:0006457	hypothetical protein VITISV_021022 [Vitis vinifera]
342	*	E, S	y	PF07883.5	GO:0016023	Os07g0495000 [Oryza sativa Japonica Group]
3427	*	G, S	y	PB008933,PF03468.8		unnamed protein product [Vitis vinifera]
3428	*	G	n		GO:0008601,GO:0007165,GO:0000159	protein phosphatase 2a, regulatory subunit, putative [Ricinus communis]
344		E	y		GO:0016020	hypothetical protein SORBIDRAFT_09g019520 [Sorghum bicolor]
3443	*	E, G	n		GO:0009536	hypothetical protein SORBIDRAFT_06g001120 [Sorghum bicolor]
3447		G	y	PF08623.4		hypothetical protein SORBIDRAFT_04g004540 [Sorghum bicolor]
3449	*	G	y		GO:0009536	PREDICTED: hypothetical protein [Vitis vinifera]
3454	*	E, G, S	y	PF07859.7		PREDICTED: hypothetical protein [Vitis vinifera]
3458		S	y	PF01329.13	GO:0006729,GO:0008124	PREDICTED: hypothetical protein isoform 1 [Vitis vinifera]
3477	*	E, G, S	n	PF00329.13	GO:0005747,GO:0008137,GO:0006120	NADH dehydrogenase subunit 9 [Silene latifolia]
3478		S	y	PF03178.9	GO:0003676,GO:0005634	hypothetical protein SORBIDRAFT_04g003000 [Sorghum bicolor]
3479	*	E, G, S	y	PF00366.14	GO:0009570	predicted protein [Populus trichocarpa]
3481	*	E	y		GO:0043234,GO:0005829,GO:0016023	hypothetical protein OsI_17784 [Oryza sativa Indica Group]
3490	*	E, G, S	n	PB010275		hypothetical protein SORBIDRAFT_01g046840 [Sorghum bicolor]
3502		S	y	PF01661.15		predicted protein [Populus trichocarpa]
3508	*	E, G, S	y	PF00118.18	GO:0005524,GO:0051082,GO:0005737,GO:0006457	hypothetical protein SORBIDRAFT_01g049370 [Sorghum bicolor]
3515	*	E, S	y	PF10415.3,PF00206.1	GO:0005739	FUM1 (FUMARASE 1); catalytic/ fumarate hydratase [Arabidopsis thaliana]
3521	*	E, G, S	y	PF01937.13		Os06g0325500 [Oryza sativa Japonica Group]
3525	*	G	y	PF00156.21	GO:0009116,GO:0000287,GO:0004749,GO:0009165,GO:0016301	predicted protein [Hordeum vulgare subsp. vulgare]
353	*	E, G	y	PF01179.14	GO:0016023	predicted protein [Hordeum vulgare subsp. vulgare]
3530	*	S	y	PF12357.2		hypothetical protein OsJ_30197 [Oryza sativa Japonica Group]
3535	*	G, S	y			unknown [Medicago truncatula]
3550	*	G	y	PF04998.11,PF05000.11		hypothetical protein OsJ_15297 [Oryza sativa Japonica Group]
3556		S	y
3557	*	E	n	PF00795.1	GO:0016810,GO:0006807	unknown [Zea mays]
3558		E, G	y	PF08472.4	GO:0008152,GO:0016791	sucrose phosphate phosphatase [Malus x domestica]
3571	*	E, G, S	n	PF00244.14	GO:0019904	PREDICTED: hypothetical protein [Vitis vinifera]
3574	*	E, G, S	n	PF00183.12,PF02518.20	GO:0006950,GO:0005524,GO:0051082,GO:0006457	heat shock protein, putative [Ricinus communis]
3581		G	n	PF00004.23,PB000458		ATP binding protein, putative [Ricinus communis]
3587		S	y	PF09273.5		unnamed protein product [Vitis vinifera]
3595	*	E, G, S	n	PF00025.15	GO:0007264,GO:0005525,GO:0005622	PREDICTED: hypothetical protein [Vitis vinifera]
36	*	E, G, S	n	PF02458.9		PREDICTED: hypothetical protein [Vitis vinifera]
361	*	E, G, S	n	PF00311.11	GO:0015977,GO:0015979,GO:0008964,GO:0006099,GO:0005737	RecName: Full=Phosphoenolpyruvate carboxylase; Short=PEPC; Short=PEPCase >emb|CAA47437.1| phosphoenolpyruvate carboxylase [Solanum tuberosum]
3616	*	G	y	PF00076.16,PB002662	GO:0005488	predicted protein [Populus trichocarpa]
3621	*	E, G, S	n			predicted protein [Populus trichocarpa]
3629		E, G, S	y
3638	*	E, G, S	n	PF00071.16	GO:0007264,GO:0005525,GO:0016020,GO:0015031	RecName: Full=Ras-related protein Rab2BV >emb|CAA89049.1| small G protein [Beta vulgaris subsp. vulgaris]
3656		E, G	y	PF04418.6		predicted protein [Hordeum vulgare subsp. vulgare]
3665	*	E, S	y	PF00928.15,PB005084	GO:0005515,GO:0006886,GO:0016192,GO:0030131	unnamed protein product [Vitis vinifera]
3667	*	E, G, S	y	PF00504.15	GO:0009765,GO:0009507,GO:0016020	light-harvesting complex II protein Lhcb6 [Populus trichocarpa]
3674	*	S	y	PB017659	GO:0009536	PREDICTED: hypothetical protein [Vitis vinifera]
3684		E	y			unnamed protein product [Vitis vinifera]
369	*	E, G, S	y	PF00141.17	GO:0009535,GO:0016688,GO:0055114,GO:0020037,GO:0006979,GO:0009533	PREDICTED: hypothetical protein [Vitis vinifera]
3694	*	E, G	y	PF00717.17,PB000702	GO:0008236,GO:0006508,GO:0016020	unknown [Picea sitchensis]
3702	*	S	y	PB006571,PF09412.4	GO:0009536	Placental protein 11 precursor, putative [Ricinus communis]
3714	*	G, S	y		GO:0008233	PREDICTED: hypothetical protein [Vitis vinifera]
3720	*	G, S	y		GO:0005488	predicted protein [Hordeum vulgare subsp. vulgare]
3721		E	n	PF08541.1	GO:0006633,GO:0016020,GO:0008415	hypothetical protein OsI_21025 [Oryza sativa Indica Group]
3726	*	E, G, S	y	PF03297.9	GO:0005840	40S ribosomal protein S25, putative [Ricinus communis]
3728	*	E, G, S	n	PF01716.12	GO:0009654,GO:0042549,GO:0005509,GO:0019898	predicted protein [Hordeum vulgare subsp. vulgare]
373	*	G, S	y	PF01459.16	GO:0005741,GO:0008308,GO:0006820	hypothetical protein SORBIDRAFT_02g022910 [Sorghum bicolor]
3739	*	S	y	PF01268.13	GO:0009536,GO:0009396,GO:0005524,GO:0004329,GO:0006730	hypothetical protein SORBIDRAFT_02g026140 [Sorghum bicolor]
3741		E, S	n	PB011076,PF03219.8	GO:0016020,GO:0009536	hypothetical protein SORBIDRAFT_04g007240 [Sorghum bicolor]
3747	*	S	y	PF00011.15		unnamed protein product [Vitis vinifera]
3749	*	E, G, S	y	PB012529	GO:0009536	hypothetical protein SORBIDRAFT_06g023220 [Sorghum bicolor]
375		E	y	PF00462.18		unknown [Zea mays]
3764	*	G	y	PF01132.14,PF08207.6		PREDICTED: hypothetical protein [Vitis vinifera]
3772	*	E	y	PF04190.7		PREDICTED: hypothetical protein [Vitis vinifera]
3780	*	G, S	n	PF02212.12,PF01031.14	GO:0005525,GO:0003924	dynamin, putative [Ricinus communis]
3783	*	E	y	PF01966.16	GO:0003824	catalytic, putative [Ricinus communis]
3787	*	E, G, S	y	PF00180.14	GO:0009536,GO:0009098,GO:0003862	hypothetical protein SORBIDRAFT_06g033720 [Sorghum bicolor]
3792	*	E	y			hypothetical protein OsJ_24044 [Oryza sativa Japonica Group]
3797		S	y
3799		G	y	PF00411.13	GO:0005739,GO:0006412,GO:0003735,GO:0005840	small subunit ribosomal protein [Typha sp. Qiu 94061]
3811	*	E, G	y	PF09285.5		predicted protein [Populus trichocarpa]
3818		S	y			chlorophyll synthase [Nicotiana tabacum]
3828	*	E, G, S	n	PF00183.12,PF02518.20	GO:0051082,GO:0005524,GO:0003723,GO:0006278,GO:0003964,GO:0006457	hypothetical protein ARALYDRAFT_484305 [Arabidopsis lyrata subsp. lyrata]
3829		E	n	PF00538.13	GO:0005634,GO:0006334,GO:0003677,GO:0000786	histone-like protein [Fritillaria liliacea]
3841		G	n	PF00283.13	GO:0009579,GO:0009507,GO:0016021,GO:0009767,GO:0006810,GO:0020037,GO:0009055,GO:0009539	cytochrome b559 alpha chain [Oryza sativa Indica Group]
3848	*	S	n	PF09325.4		predicted protein [Populus trichocarpa]
3885		E	y	PB001074		La domain-containing protein [Arabidopsis lyrata subsp. lyrata]
3895		E, G, S	y	PF00107.20,PF08240.6	GO:0016491,GO:0055114,GO:0008270	Os08g0109200 [Oryza sativa Japonica Group]
3903	*	E, G, S	y	PF02427.11	GO:0015979,GO:0009536,GO:0009538,GO:0003824	photosystem I reaction center subunit IV A [Zea mays]
3922	*	E, G, S	y	PF06957.5	GO:0005198,GO:0030126,GO:0006886,GO:0016192,GO:0005515	coatomer alpha subunit [Hordeum vulgare subsp. vulgare]
3935	*	E, G, S	y		GO:0008152,GO:0003824	hypothetical protein LOC100192936 [Zea mays]
394		E	y
3961	*	S	n		GO:0016791,GO:0008152	4-nitrophenylphosphatase, putative [Ricinus communis]
3991	*	S	y	PF08502.4	GO:0003852,GO:0009098	RecName: Full=2-isopropylmalate synthase B; AltName: Full=Alpha-IPM synthase B; AltName: Full=Alpha-isopropylmalate synthase B >gb|AAB61599.1| 2-isopropylmalate synthase [Solanum pennellii]
3996		E, G	n	PF02800.14	GO:0047100,GO:0051287,GO:0004365,GO:0055114,GO:0006006	chloroplast glyceraldehyde-3-phosphate dehydrogenase B subunit [Agave tequilana]
3999	*	E	n	PB001468,PB014584,PF00642.18,PB013061,PF00013.23		PREDICTED: hypothetical protein isoform 2 [Vitis vinifera]
4	*	E, G, S	n	PF01159.13,PF03868.9	GO:0005622	predicted protein [Populus trichocarpa]
4000	*	E	y	PF12348.2		hypothetical protein OsI_30032 [Oryza sativa Indica Group]
4004		S	y	PF01920.14		predicted protein [Populus trichocarpa]
4013	*	E, G	y		GO:0050662,GO:0016491,GO:0006631	hypothetical protein SORBIDRAFT_04g010370 [Sorghum bicolor]
4019	*	G	y	PF00501.22	GO:0008152,GO:0003824	unknown [Zea mays]
4026	*	E, G, S	y	PF00262.12	GO:0005509,GO:0051082,GO:0005783,GO:0006457	unknown [Picea sitchensis]
4029	*	E, G, S	n	PF10712.3		putative heat shock cognate [Phyllostachys edulis]
4042	*	G	y	PF00180.14	GO:0006102,GO:0004450,GO:0055114	NADP-isocitrate dehydrogenase [Elaeis guineensis]
4045	*	G, S	n	PF00334.13	GO:0005524,GO:0006228,GO:0004550,GO:0006241,GO:0006183	PREDICTED: hypothetical protein [Vitis vinifera]
406		E, G	y	PF00538.13	GO:0043229	histone H1 [Populus trichocarpa]
4088	*	E, S	y			predicted protein [Populus trichocarpa]
409	*	E	y	PF00107.20,PF08240.6	GO:0008270,GO:0005739,GO:0016491,GO:0055114	zinc binding dehydrogenase, putative [Ricinus communis]
4096	*	E, S	y	PB002771		predicted protein [Populus trichocarpa]
4134	*	E, G, S	n	PF00298.13,PF03946.8	GO:0006412,GO:0003735,GO:0005840	unknown [Glycine max]
4138	*	E, G, S	y	PF02801.16	GO:0016747,GO:0006633	50 kDa ketoavyl-ACP synthase [Ricinus communis]
4167	*	E	y	PF03737.9	GO:0008428,GO:0051252	regulator of ribonuclease activity A [Zea mays]
4183		S	y
4184	*	G	y	PF00300.1	GO:0005524,GO:0006003,GO:0030246,GO:0003873,GO:0004331	predicted protein [Populus trichocarpa]
4189	*	S	y	PF05670.7		Os12g0564600 [Oryza sativa Japonica Group]
4220	*	E	y			unnamed protein product [Vitis vinifera]
4223	*	E, S	y	PB004676,PB004676	GO:0009536	unnamed protein product [Vitis vinifera]
4227	*	E, G	y	PF00789.14,PB010117		ara4-interacting protein, putative [Ricinus communis]
425	*	E, G, S	n	PF00125.18	GO:0005694	histone h2a homologue [Allium cepa]
4272		E	y		GO:0004177,GO:0008235,GO:0006508	proliferation-associated 2g4, putative [Ricinus communis]
4295	*	E, G, S	y	PF07899.5		FRIGIDA-like protein [Aquilegia formosa]
4308	*	E, G	y	PF00227.1	GO:0004175,GO:0006511	PREDICTED: hypothetical protein [Vitis vinifera]
431	*	S	y		GO:0005739,GO:0016491,GO:0050660	Os05g0331200 [Oryza sativa Japonica Group]
432	*	G	y	PF00043.19	GO:0016740	tau glutathione S-transferase [Allium cepa]
4323	*	G	y	PF00450.16	GO:0006508,GO:0004185	Putative serine carboxypeptidase [Oryza sativa Japonica Group]
4330	*	E, G	y	PF06957.5	GO:0005198,GO:0030126,GO:0006886,GO:0016192,GO:0005515	coatomer alpha subunit [Hordeum vulgare subsp. vulgare]
4359		E, S	y	PF01789.10,PB011010	GO:0019898,GO:0015979,GO:0005509,GO:0009654	PREDICTED: hypothetical protein [Vitis vinifera]
4384		S	y	PF01293.14		unnamed protein product [Vitis vinifera]
4386	*	G	y	PF01025.13	GO:0000774,GO:0051087,GO:0042803,GO:0006457	Protein grpE, putative [Ricinus communis]
4394	*	E, G, S	n	PB005436		predicted protein [Populus trichocarpa]
4416	*	E	y	PF03141.10		ERD3 (early-responsive to dehydration 3) [Arabidopsis thaliana]
4462		S	y	PB006213		unknown [Glycine max]
4473	*	E, G, S	y	PF00378.14	GO:0008152,GO:0003824	hypothetical protein LOC100272777 [Zea mays]
4493	*	G	n	PB009653,PF02889.10		predicted protein [Populus trichocarpa]
4500		E	y		GO:0006633,GO:0016020,GO:0008415	unnamed protein product [Vitis vinifera]
4503		E, S	y	PF11919.2		unnamed protein product [Vitis vinifera]
4510	*	E, G	n	PF10431.3,PF07724.8	GO:0005515,GO:0005524,GO:0019538,GO:0017111	chaperone clpb, putative [Ricinus communis]
4520	*	G	y		GO:0006810	phosophlipid protein [Gymnadenia conopsea]
4522		E, G, S	n		GO:0015979,GO:0022904,GO:0009579,GO:0009507,GO:0016021,GO:0045158,GO:0006810,GO:0005506,GO:0016491	cytochrome b6 [Phalaenopsis aphrodite subsp. formosana]
4526	*	E	y	PF01327.15	GO:0005739,GO:0006412,GO:0042586,GO:0005506	RecName: Full=Peptide deformylase 1A, chloroplastic; Short=PDF 1A; AltName: Full=Polypeptide deformylase; Flags: Precursor >gb|AAG33981.1|AF271258_1 peptide deformylase-like protein [Solanum lycopersicum]
4542		E, S	y	PF01116.14		hypothetical protein SORBIDRAFT_10g009360 [Sorghum bicolor]
4547	*	E, G, S	y	PF00450.16		predicted protein [Hordeum vulgare subsp. vulgare]
462	*	E, G, S	n		GO:0006412,GO:0003723,GO:0003735,GO:0005840	predicted protein [Populus trichocarpa]
4626	*	G, S	y	PF00294.18	GO:0016740	hypothetical protein SORBIDRAFT_03g030470 [Sorghum bicolor]
4640	*	E, G	y	PF00190.16	GO:0045735	legumin-like protein [Zea mays]
4645		S	y		GO:0031227,GO:0006506,GO:0016757	hypothetical protein SORBIDRAFT_03g002210 [Sorghum bicolor]
4665	*	S	n		GO:0005739	hypothetical protein LOC100280271 [Zea mays]
4685		S	y			hypothetical protein OsI_31164 [Oryza sativa Indica Group]
4693		E, G, S	n	PF06071.7	GO:0005525,GO:0005622	predicted protein [Populus trichocarpa]
4696	*	S	y	PF01158.12	GO:0006412,GO:0003735,GO:0005840	ribosomal protein L36 [Rheum australe]
4711		E, G	n	PF02629.13	GO:0003878,GO:0005488,GO:0004775,GO:0006099	Succinyl-CoA ligase [GDP-forming]
4726		S	y
4744	*	G	y			unknown [Xerophyta humilis]
475		S	n	PF00504.15	GO:0009522,GO:0009579,GO:0009507,GO:0016021,GO:0016168,GO:0018298,GO:0000287,GO:0009523,GO:0009765	chlorophyll a/b binding protein [Amaranthus hypochondriacus]
4762		E	y			PREDICTED: hypothetical protein [Vitis vinifera]
4774	*	E, G	y	PF01846.13,PF01846.13,PF01846.13		unnamed protein product [Vitis vinifera]
4810	*	G	y	PF00815.14	GO:0005739	predicted protein [Hordeum vulgare subsp. vulgare]
4831	*	S	y	PF02887.10,PF00224.15	GO:0009536,GO:0006096,GO:0000287,GO:0030955,GO:0004743	Os10g0571200 [Oryza sativa Japonica Group]
485	*	G	y	PF00076.16,PF00076.16,PB002662		ribonucleoprotein, chloroplast, putative [Ricinus communis]
4850		E, G	y	PF00240.17		predicted protein [Hordeum vulgare subsp. vulgare]
4885		E, G, S	y	PF04043.9
4888	*	S	y			conserved hypothetical protein [Ricinus communis]
4927	*	E	y	PF03950.12,PF00749.15	GO:0009536,GO:0005524,GO:0006424,GO:0004818	hypothetical protein OsI_33261 [Oryza sativa Indica Group]
4946	*	G	y	PF00153.21,PF00153.21,PF00153.21		PREDICTED: hypothetical protein [Vitis vinifera]
4971		G, S	y	PF00185.1	GO:0006520,GO:0016597,GO:0009348,GO:0004585	ornithine carbamoyltransferase, putative [Ricinus communis]
4984	*	E, G, S	n	PF00141.17	GO:0006979,GO:0009536,GO:0004601,GO:0020037	predicted protein [Populus trichocarpa]
5042		E	y
5067	*	G	y	PB000321
5092		E	y
5093	*	E, G	n
5107	*	E, G	y	PF03129.14,PF00587.19
511		S	y	PF00160.15		hypothetical protein VITISV_041753 [Vitis vinifera]
5124		S	y	PB000972
5129		E	y
5149	*	E, G, S	y	PF00076.16,PF00076.16
5160		S	y
5161		S	y	PF00067.16
518	*	S	y		GO:0015979,GO:0009507,GO:0009579,GO:0016021	photosystem I assembly protein ycf4 [Platanus occidentalis]
5185		G	y
520	*	E, G, S	n	PB008523,PF00504.15	GO:0016020,GO:0009765	Photosystem II 22 kDa protein, chloroplast precursor, putative [Ricinus communis]
5202	*	S	y	PF00702.1
5233	*	E, G	y	PF00709.15
525		E, G	y	PB006741		predicted protein [Populus trichocarpa]
5259		E	y	PB009006,PB010830
5261	*	E	y	PF00153.21
531	*	E, G, S	n	PF00828.13	GO:0006412,GO:0003735,GO:0005840	hypothetical protein SORBIDRAFT_01g035860 [Sorghum bicolor]
5311		E, G	y	PF01556.12
533	*	E, G, S	n	PF04733.8	GO:0005198,GO:0030126,GO:0005515,GO:0006890	protein transporter [Elaeis guineensis]
5337	*	S	n	PF00408.14
5340	*	E, G, S	y	PF00466.14
5347		E	y	PF01740.15
5350		E	y	PB001444
5359		G	y	PB014101
5379	*	G	y	PF04560.14,PF00562.22
5380		E	y	PB016783
5400		S	y	PF08164.6
5409	*	G, S	y	PF00585.12,PF00585.12,PF00291.19
5410	*	E, G, S	n
543	*	S	y	PF01243.14	GO:0008615,GO:0009536,GO:0010181,GO:0004733	predicted protein [Hordeum vulgare subsp. vulgare]
5444		E, S	y
547	*	E	n	PF00071.16	GO:0007264,GO:0005525,GO:0015031	PREDICTED: hypothetical protein isoform 2 [Vitis vinifera]
552	*	E, G, S	y	PF01929.11,PB008008		unnamed protein product [Vitis vinifera]
554	*	E, G, S	n	PF01370.15	GO:0003824,GO:0050662,GO:0044237	PREDICTED: hypothetical protein [Vitis vinifera]
557	*	E	y	PB006724,PF11938.2		PREDICTED: hypothetical protein [Vitis vinifera]
56	*	E, G, S	y			hypothetical protein SORBIDRAFT_01g011580 [Sorghum bicolor]
560	*	E, G, S	n	PF00407.13		predicted protein [Populus trichocarpa]
562	*	E, G, S	y	PF00202.15	GO:0009536,GO:0016853,GO:0006779	glutamate-1-semialdehyde 2,1-aminomutase, putative [Ricinus communis]
568	*	E, G, S	y	PB000657,PF12569.2		hypothetical protein SORBIDRAFT_03g027980 [Sorghum bicolor]
573	*	E, G, S	y	PF00560.27,PF00560.27,PF08263.6	GO:0009505	polygalacturonase-inhibiting protein [Cucumis melo]
574	*	E, G, S	y	PF01398.15		PREDICTED: hypothetical protein [Vitis vinifera]
583	*	S	y	PF03767.8	GO:0016023	PREDICTED: hypothetical protein [Vitis vinifera]
584		E	y	PF03018.8		predicted protein [Populus trichocarpa]
590	*	S	y	PB000580	GO:0050660,GO:0016491	Os10g0397400 [Oryza sativa Japonica Group]
593		E	y	PB010055,PB000576	GO:0010287,GO:0009535	predicted protein [Populus trichocarpa]
605	*	E	y	PF03179.9		vacuolar ATP synthase subunit G [Zea mays]
612	*	E, G	n		GO:0009507,GO:0042773,GO:0008137,GO:0048038	NADH-plastoquinone oxidoreductase subunit 4 [Elaeis oleifera]
613	*	E, G, S	n	PF00016.1,PF02788.10,PB001798	GO:0015977,GO:0009507,GO:0016984	ribulose-1,5-bisphosphate carboxylase/oxygenase large subunit [Oreorchis patens]
614	*	E, G, S	y	PF00232.12	GO:0016798,GO:0016023	furostanol glycoside 26-O-beta-glucosidase (F26G) [Costus speciosus]
616	*	E, G, S	y	PF00067.16	GO:0046872	PREDICTED: hypothetical protein [Vitis vinifera]
617	*	S	y		GO:0003824	conserved hypothetical protein [Aurantimonas manganoxydans SI85-9A1]
618	*	E, G, S	y	PF01399.21,PB001155	GO:0043234,GO:0005829	26S proteasome subunit RPN5b [Elaeis guineensis]
619		G	y	PF00491.15	GO:0030145,GO:0016813	predicted protein [Populus trichocarpa]
621	*	S	y	PF01992.10	GO:0015078,GO:0033179,GO:0015986	PREDICTED: hypothetical protein [Vitis vinifera]
626	*	E, G	y	PF00676.14,PF00403.20	GO:0005739	pyruvate dehydrogenase alpha subunit [Gossypium hirsutum]
627	*	E, G, S	n	PF08540.4,PF01154.11	GO:0004421,GO:0008299,GO:0008415	PREDICTED: hypothetical protein [Vitis vinifera]
628	*	E, G, S	y	PB003966,PF00262.12	GO:0016023,GO:0005488	calnexin [Zea mays]
629	*	E, G, S	y	PF03283.7	GO:0016020,GO:0016023	hypothetical protein OsJ_16047 [Oryza sativa Japonica Group]
63		E	y			abscisic stress ripening [Musa ABB Group]
634	*	G, S	y	PF01370.15	GO:0006012,GO:0003978,GO:0050662	predicted protein [Populus trichocarpa]
635	*	E, G, S	y	PF00348.11		Os12g0271700 [Oryza sativa Japonica Group]
638	*	E, G, S	y	PF00657.1	GO:0006629,GO:0016023,GO:0016788	hypothetical protein SORBIDRAFT_10g003340 [Sorghum bicolor]
640	*	E, G, S	n	PF00025.15	GO:0007264,GO:0005525,GO:0005622	unnamed protein product [Vitis vinifera]
641	*	E, G, S	y	PB004830,PF00515.22,PF00515.22,PB000586,PF00515.22,PB002613,PB000321,PF00515.22,PB002613		predicted protein [Populus trichocarpa]
643	*	E, G, S	n	PF01263.1	GO:0016853,GO:0005975,GO:0030246	PREDICTED: hypothetical protein [Vitis vinifera]
645	*	G, S	n	PF00183.12		heat shock protein, putative [Ricinus communis]
646	*	E, G, S	n	PF00231.13	GO:0046961,GO:0015986,GO:0005743,GO:0046933,GO:0045261	mitochondrial ATP synthase gamma chain [Elaeis guineensis]
65		E, S	y	PF00428.13	GO:0006414,GO:0003735,GO:0005840	PREDICTED: hypothetical protein isoform 2 [Vitis vinifera]
651	*	E, G, S	n	PF00291.19	GO:0005739,GO:0016740,GO:0006535,GO:0004124,GO:0030170	cysteine synthase [Allium tuberosum]
653	*	E, G, S	n	PF05184.9,PF03489.11,PF00026.17	GO:0006508,GO:0004190,GO:0016023,GO:0006629	Os05g0567100 [Oryza sativa Japonica Group]
655	*	G	n	PF00574.17	GO:0009579,GO:0006508,GO:0009570,GO:0004252	ATP-dependent Clp protease proteolytic subunit, putative [Ricinus communis]
656	*	E, G, S	y	PF02803.12,PF00108.1	GO:0016740,GO:0008152	unknown [Zea mays]
657	*	E, G, S	n	PF02800.14,PF00044.18	GO:0051287,GO:0004365,GO:0055114,GO:0006006	Os04g0486600 [Oryza sativa Japonica Group]
659	*	E, G, S	n	PF00076.16,PF00076.16	GO:0005488	RNA-binding protein precursor [Persea americana]
661	*	E, G, S	y	PF01025.13	GO:0000774,GO:0051087,GO:0042803,GO:0006457	Protein grpE, putative [Ricinus communis]
663	*	E, G, S	n	PF01399.21,PF10602.3		PREDICTED: hypothetical protein [Vitis vinifera]
664	*	E, G, S	n	PF00107.20	GO:0016491,GO:0055114,GO:0008270	PREDICTED: hypothetical protein [Vitis vinifera]
665	*	E, G, S	y	PF00335.14	GO:0016023	conserved hypothetical protein [Ricinus communis]
666	*	E, G, S	y	PF01257.13	GO:0051287,GO:0009055,GO:0016491	PREDICTED: hypothetical protein [Vitis vinifera]
667	*	G, S	y	PF00462.18,PF00462.18,PF00085.14		PREDICTED: hypothetical protein isoform 2 [Vitis vinifera]
669		E, G	y	PF03248.7	GO:0016021	PREDICTED: hypothetical protein [Vitis vinifera]
670	*	G	y	PF00208.15,PF02812.1	GO:0005488,GO:0006520,GO:0055114,GO:0004352	Os03g0794500 [Oryza sativa Japonica Group]
672	*	E, G, S	n	PF00191.14,PF00191.14,PF00191.14,PF00191.14	GO:0005544,GO:0005509	annexin P35 [Elaeis guineensis]
673	*	E, G, S	y	PF02071.14,PB003955,PF12739.1	GO:0005215,GO:0005488,GO:0006886,GO:0005794,GO:0005783	alpha-soluble NSF attachment protein [Elaeis guineensis]
674	*	E	y	PF00795.1	GO:0009536,GO:0016810,GO:0006807	hypothetical protein OsI_38431 [Oryza sativa Indica Group]
676	*	E, G, S	y	PF07766.7	GO:0005739	hypothetical protein OsI_16482 [Oryza sativa Indica Group]
679	*	E, G, S	n	PF00400.26,PF00400.26,PF00400.26,PF00400.26,PF00400.26,PF00400.26,PF00400.26		unknown [Picea sitchensis]
68	*	E, S	y	PF00380.13	GO:0006412,GO:0003735,GO:0005840	RecName: Full=40S ribosomal protein S16 >gb|AAB86856.1| ribosomal protein S16 [Fritillaria agrestis]
680	*	E, G, S	n	PF00316.14	GO:0000287,GO:0042132,GO:0005737,GO:0005975	Fructose-1,6-bisphosphatase, cytosolic, putative [Ricinus communis]
682	*	E, G	n	PF00764.13	GO:0006526,GO:0005524,GO:0004055	argininosuccinate synthase, putative [Ricinus communis]
685	*	E, G, S	n	PF00996.12	GO:0043087,GO:0015031,GO:0005093	GDP dissociation inhibitor [Nicotiana tabacum]
687	*	S	y	PF03332.7	GO:0019307,GO:0005737,GO:0004615	PREDICTED: hypothetical protein isoform 1 [Vitis vinifera]
691	*	E, G, S	n	PF00285.15	GO:0009507,GO:0006099,GO:0004108,GO:0005524,GO:0005759,GO:0046686,GO:0044262	PREDICTED: hypothetical protein [Vitis vinifera]
693	*	E, G	y	PF00153.21,PF00153.21	GO:0016020	peroxisomal membrane protein pmp34, putative [Ricinus communis]
695	*	E, G, S	y	PF00574.17	GO:0004252,GO:0006508	PREDICTED: hypothetical protein [Vitis vinifera]
702	*	G, S	y	PF08244.6,PF00251.14	GO:0008152,GO:0016798,GO:0016023	cell wall invertase [Musa acuminata]
703	*	E, G, S	y	PF00076.16	GO:0005488	RNA binding protein, putative [Ricinus communis]
707	*	E, G, S	y	PF00013.23,PF00013.23,PF00013.23		PREDICTED: hypothetical protein isoform 1 [Vitis vinifera]
709	*	E, G, S	n	PF03005.9		hypothetical protein SORBIDRAFT_03g029700 [Sorghum bicolor]
710	*	E, G, S	y	PF11264.2	GO:0009536	PREDICTED: hypothetical protein [Vitis vinifera]
713	*	E, S	n	PF03141.10		PREDICTED: hypothetical protein [Vitis vinifera]
714	*	G, S	y	PF00076.16,PB001366,PB000659,PF00076.16		PREDICTED: hypothetical protein [Vitis vinifera]
717	*	E, G, S	y	PF00885.13	GO:0009349,GO:0009536,GO:0009231	H0306B06.13 [Oryza sativa Indica Group]
721	*	E, G, S	y	PF00574.17	GO:0009579,GO:0006508,GO:0009570,GO:0004252	hypothetical protein ARALYDRAFT_887394 [Arabidopsis lyrata subsp. lyrata]
724	*	E, G, S	n	PF00121.12	GO:0048046,GO:0009579,GO:0009570,GO:0005515,GO:0004807,GO:0019253	RecName: Full=Triosephosphate isomerase, chloroplastic; Short=TIM; Short=Triose-phosphate isomerase; Flags: Precursor >gb|AAF66071.1|AF257322_1 triosephosphate isomerase [Fragaria x ananassa]
726	*	E, G, S	y	PF01370.15	GO:0003824,GO:0050662,GO:0044237	putative dihyroflavonol 4-reductase [Dendrobium hybrid cultivar]
727	*	E, G, S	y	PF01073.13	GO:0003824,GO:0050662,GO:0044237	Os02g0556100 [Oryza sativa Japonica Group]
728	*	E	y	PF03556.9,PB005119		unnamed protein product [Vitis vinifera]
733	*	E, G, S	n	PF00155.15	GO:0008483,GO:0030170,GO:0009058	Os01g0178000 [Oryza sativa Japonica Group]
738	*	E, G, S	n	PF01557.12,PF09298.5	GO:0009072,GO:0004334	predicted protein [Populus trichocarpa]
741	*	E, G, S	y	PF05368.7	GO:0003824,GO:0016564,GO:0005488,GO:0006808	TPA: isoflavone reductase-like protein 5 [Vitis vinifera]
745	*	G, S	y	PB016535,PF05529.6	GO:0016023	PREDICTED: hypothetical protein [Vitis vinifera]
746	*	E, G	y	PF11698.2,PF03224.8	GO:0046961,GO:0015986,GO:0000221,GO:0005488	predicted protein [Populus trichocarpa]
747	*	E, G, S	y	PF01055.20	GO:0009536	hypothetical protein OsJ_09923 [Oryza sativa Japonica Group]
75	*	E, G, S	n	PF02800.14,PF00044.18	GO:0048046,GO:0004365,GO:0016020,GO:0009570,GO:0006006,GO:0055114,GO:0051287	unknown [Populus trichocarpa]
751	*	E, S	y	PF01182.1	GO:0017057,GO:0006098	putative 6-phosphogluconolactonase [Elaeis guineensis]
755	*	E, G, S	y	PF00344.14	GO:0015031,GO:0016020,GO:0016023,GO:0015450	unnamed protein product [Vitis vinifera]
758	*	E, G, S	n	PF00355.20,PF02921.8	GO:0051537,GO:0009055,GO:0008121,GO:0055114	PREDICTED: hypothetical protein [Vitis vinifera]
761	*	E, G, S	y	PF02777.12,PF00081.16	GO:0055114,GO:0004784,GO:0005759,GO:0019430,GO:0030145	manganese superoxide dismutase-like protein [Pistacia vera]
764	*	S	y	PF00501.22	GO:0004467,GO:0008152	hypothetical protein OsJ_35359 [Oryza sativa Japonica Group]
766	*	E	y	PF00657.1	GO:0016023	Os02g0669000 [Oryza sativa Japonica Group]
770		E, G, S	y	PF00230.14	GO:0005215,GO:0006810,GO:0016021,GO:0005774	aquaporin TIP1-1 [Zea mays]
772	*	S	y	PB003330		hypothetical protein OsI_17880 [Oryza sativa Indica Group]
773	*	E, G, S	n	PF00153.21,PF00153.21,PF00153.21	GO:0005215,GO:0006810,GO:0005488,GO:0016021,GO:0005743	predicted protein [Populus trichocarpa]
774	*	E, G, S	y	PF01798.12,PF08060.7,PF08156.7		PREDICTED: hypothetical protein [Vitis vinifera]
775	*	E, G, S	n	PF00244.14	GO:0019904	14-3-3b protein [Gossypium hirsutum]
776	*	E, G, S	y	PF04755.6,PB010398	GO:0005198,GO:0006950,GO:0009535	chromoplast specific carotenoid associated protein [Oncidium Gower Ramsey]
778	*	E, S	n	PF00957.15		hypothetical protein SORBIDRAFT_01g005550 [Sorghum bicolor]
783	*	E, G, S	y	PF00166.15,PF00166.15	GO:0005524,GO:0006457	PREDICTED: hypothetical protein [Vitis vinifera]
786	*	G	y	PF02518.20,PF10436.3	GO:0007165,GO:0005524,GO:0018106,GO:0000155	PREDICTED: hypothetical protein [Vitis vinifera]
787	*	E	y	PF12697.1		hydrolase, alpha/beta fold family protein [Arabidopsis thaliana]
788	*	G	y	PB011377	GO:0022900,GO:0005739,GO:0051537,GO:0006099,GO:0005506,GO:0009055,GO:0016491	succinate dehydrogenase [Triticum aestivum]
790		S	y		GO:0010181	hypothetical protein SORBIDRAFT_10g008620 [Sorghum bicolor]
791	*	G	y	PF01105.18	GO:0016021,GO:0006810	PREDICTED: hypothetical protein isoform 2 [Vitis vinifera]
793	*	E, G, S	n	PF00160.15	GO:0003755	unknown [Glycine max]
797	*	E, S	y	PF02469.16		fasciclin-like protein FLA27 [Triticum aestivum]
798	*	E, G, S	y	PF10417.3,PF00578.15	GO:0004601,GO:0045454	thioredoxin peroxidase [Elaeis guineensis]
8		G	y		GO:0008283,GO:0016023	GASA-like protein [Gymnadenia conopsea]
800	*	S	y	PF00080.14,PF00403.20	GO:0009507,GO:0004784,GO:0006801,GO:0046872,GO:0030001	LOC100283786 [Zea mays]
806	*	G, S	y	PF08338.5,PF01370.15	GO:0009941,GO:0005488	predicted protein [Populus trichocarpa]
807	*	E, G	y		GO:0005488,GO:0006886,GO:0005794,GO:0005783	hypothetical protein SORBIDRAFT_06g028740 [Sorghum bicolor]
809	*	E, G, S	y	PF01370.15	GO:0009536,GO:0050662,GO:0003824,GO:0044237	hypothetical protein OsJ_14672 [Oryza sativa Japonica Group]
812	*	E, S	y	PF00106.19	GO:0005488,GO:0008152,GO:0016491	short-chain alcohol dehydrogenase [Panax ginseng]
813	*	E, G, S	y	PF00013.23,PF00013.23,PB000187,PF00013.23,PF00013.23		PREDICTED: hypothetical protein [Vitis vinifera]
814	*	E, G, S	n	PF01333.13	GO:0022900,GO:0015979,GO:0009507,GO:0006810,GO:0020037,GO:0031361,GO:0009055	apocytochrome f [Oncidium Gower Ramsey]
815	*	E, G, S	y	PF00834.13	GO:0009536,GO:0006098,GO:0004750	PREDICTED: hypothetical protein [Vitis vinifera]
817	*	E, G, S	y	PF00753.21		predicted protein [Populus trichocarpa]
819	*	E, G, S	y	PF00578.15	GO:0009536	Os03g0729200 [Oryza sativa Japonica Group]
821	*	G, S	y	PF05002.9,PF04969.10,PF09032.5		hypothetical protein SORBIDRAFT_03g035020 [Sorghum bicolor]
822	*	E, S	y	PF01459.16	GO:0005741,GO:0016021,GO:0008308,GO:0006820	voltage-dependent anion channel protein1a [Zea mays]
823	*	E	y	PF08511.5	GO:0005739	hypothetical protein OsJ_11205 [Oryza sativa Japonica Group]
824	*	E, G, S	y	PF00155.15		hypothetical protein OsJ_25140 [Oryza sativa Japonica Group]
827	*	E, G, S	n	PF00124.13	GO:0009579,GO:0009507,GO:0030077,GO:0016021,GO:0006810,GO:0009523,GO:0005506,GO:0045156,GO:0009635,GO:0009772	photosystem II protein D1 [Phaseolus vulgaris]
830	*	E, G, S	n	PF00223.13	GO:0022900,GO:0015979,GO:0009522,GO:0009579,GO:0009507,GO:0016021,GO:0051539,GO:0016168,GO:0018298,GO:0000287,GO:0006810,GO:0005506,GO:0009055	photosystem I P700 chlorophyll a apoprotein A2 [Oenothera elata subsp. hookeri]
832	*	E, S	y	PF02990.10		Endosomal P24A protein precursor, putative [Ricinus communis]
833	*	E, G, S	y	PF00515.22,PB000321,PB001420,PB000116,PB002613,PB011412,PB000586,PB001363	GO:0005488,GO:0005739	hypothetical protein LOC100279224 [Zea mays]
838	*	E, G, S	n	PF00076.16,PB002662,PF00076.16	GO:0009536	unnamed protein product [Vitis vinifera]
843		E, S	n	PF00223.13,PF00223.13	GO:0022900,GO:0015979,GO:0009522,GO:0009579,GO:0009507,GO:0016021,GO:0051539,GO:0016168,GO:0018298,GO:0000287,GO:0006810,GO:0005506,GO:0009055	photosystem I P700 apoprotein A1 [Yucca schidigera]
848	*	E, G, S	y	PF00254.22	GO:0003755,GO:0016023,GO:0006457	fk506-binding protein, putative [Ricinus communis]
849	*	G	y	PF01398.15	GO:0003743	PREDICTED: hypothetical protein [Vitis vinifera]
850	*	E, G, S	y		GO:0016023	hypothetical protein SORBIDRAFT_03g012430 [Sorghum bicolor]
851	*	E, G, S	y	PF00076.16		predicted protein [Populus trichocarpa]
853	*	E, G, S	y	PF05191.8,PF00406.16	GO:0006163,GO:0004017,GO:0005524	predicted protein [Populus trichocarpa]
854	*	E, G, S	n	PF02779.18	GO:0005739	Os04g0390000 [Oryza sativa Japonica Group]
855	*	E, S	n	PF00306.21,PF00006.19	GO:0009507,GO:0046961,GO:0005524,GO:0009579,GO:0015986,GO:0046933,GO:0008553,GO:0045261	H+-transporting two-sector ATPase, alpha/beta subunit, central region; H+-transporting two-sector ATPase, delta/epsilon subunit [Medicago truncatula]
856		E, G	y	PF02453.11	GO:0016020	hypothetical protein OsI_13754 [Oryza sativa Indica Group]
858	*	E, G, S	n	PF00549.13,PF08442.4	GO:0005739,GO:0004775,GO:0005524,GO:0008152	PREDICTED: hypothetical protein [Vitis vinifera]
859	*	E, G, S	y	PF01738.1	GO:0005739	dienelactone hydrolase family protein [Arabidopsis thaliana]
862	*	E, S	y	PF00501.22	GO:0016874,GO:0005739,GO:0008152	unnamed protein product [Vitis vinifera]
863	*	E, G	y	PB002031		predicted protein [Arabidopsis lyrata subsp. lyrata]
864	*	S	y	PF02401.12	GO:0019288,GO:0055114,GO:0051745	hydroxymethylbutenyl diphosphate reductase [Oncidium hybrid cultivar]
865	*	E, G, S	y	PF02469.16		fasciclin-like arabinogalactan protein [Vitis hybrid cultivar]
869	*	E, G, S	n	PB004197,PF00071.16	GO:0007264,GO:0005525,GO:0015031	PREDICTED: hypothetical protein [Vitis vinifera]
871	*	E, S	y	PF00106.19	GO:0016020	Os04g0614000 [Oryza sativa Japonica Group]
877	*	E, G, S	y			hypothetical protein LOC100502148 [Zea mays]
88	*	E, G, S	y	PF08212.6	GO:0006810,GO:0005488,GO:0005215	temperature-induced lipocalin [Elaeis guineensis]
880	*	E, G, S	n	PF01248.20	GO:0006412,GO:0042254,GO:0003735,GO:0005840	hypothetical protein SORBIDRAFT_02g029380 [Sorghum bicolor]
882	*	G, S	n	PF00334.13	GO:0005524,GO:0006228,GO:0004550,GO:0006241,GO:0006183	PREDICTED: hypothetical protein [Vitis vinifera]
883	*	E, G, S	y	PF01370.15	GO:0003824,GO:0050662,GO:0044237	UDP-D-apiose/UDP-D-xylose synthase 2 [Arabidopsis lyrata subsp. lyrata]
884	*	E, G, S	n	PF00227.1,PF10584.3	GO:0004298,GO:0005829,GO:0005634,GO:0006511,GO:0005839	RecName: Full=Proteasome subunit alpha type-6; AltName: Full=20S proteasome alpha subunit A; AltName: Full=20S proteasome subunit alpha-1 >emb|CAB39975.1| PRCI [Nicotiana tabacum]
886	*	E, G, S	n		GO:0003989,GO:0008270,GO:0009507,GO:0006633,GO:0009317	acetyl-CoA carboxylase beta subunit [Phalaenopsis aphrodite subsp. formosana]
887	*	G	y	PF00378.14	GO:0016787,GO:0008152	hypothetical protein SORBIDRAFT_03g034770 [Sorghum bicolor]
888	*	E, G, S	y	PF12504.2,PF12481.2		aluminum-induced protein [Elaeis guineensis]
891	*	E, G, S	y	PF00694.13	GO:0006979,GO:0005739	aconitate hydratase, cytoplasmic, putative / citrate hydro-lyase/aconitase, putative [Arabidopsis thaliana]
894	*	E, G, S	n	PF00189.14,PF07650.11	GO:0006412,GO:0015935,GO:0003723,GO:0003735	PREDICTED: hypothetical protein [Vitis vinifera]
895		E, S	y	PF01470.1,PB005808	GO:0006508	pyroglutamyl-peptidase I, putative [Ricinus communis]
896	*	E, G	n	PF01092.13	GO:0006412,GO:0003735,GO:0005840	S6 ribosomal protein [Elaeis guineensis]
899	*	G, S	y	PF02230.10	GO:0016787	predicted protein [Hordeum vulgare subsp. vulgare]
902	*	S	y	PF04387.8	GO:0016020	predicted protein [Populus trichocarpa]
903	*	E, G, S	n	PF00227.1	GO:0004298,GO:0006511,GO:0005839	PREDICTED: hypothetical protein [Vitis vinifera]
906		G	y	PF04134.6	GO:0005739	Os04g0668800 [Oryza sativa Japonica Group]
912	*	E, G, S	y	PF01459.16		hypothetical protein SORBIDRAFT_09g026790 [Sorghum bicolor]
913	*	E, G	n	PF00004.23,PB000458	GO:0005634,GO:0017111,GO:0005524,GO:0030163,GO:0005737	PREDICTED: hypothetical protein [Vitis vinifera]
914	*	E, G	y	PF01738.1	GO:0016787	endo-1,3;1,4-beta-D-glucanase [Elaeis guineensis]
915	*	G, S	y			hypothetical protein ARALYDRAFT_913923 [Arabidopsis lyrata subsp. lyrata]
916		G	y	PB007751,PF00160.15	GO:0008380,GO:0003755,GO:0006457	cyclophilin, putative [Ricinus communis]
917	*	G	y		GO:0005739	unknown protein [Arabidopsis thaliana]
919	*	E, G, S	y	PF00190.16,PB002761	GO:0030145,GO:0045735,GO:0048046,GO:0016023	PREDICTED: germin-like protein 2 [Vitis vinifera]
92	*	G, S	n	PF00004.23,PB000458		hypothetical protein AND_19657 [Anopheles darlingi]
923	*	S	y	PF05739.13,PB015190		PREDICTED: hypothetical protein [Vitis vinifera]
924	*	E, G, S	y	PF01264.15	GO:0009536,GO:0004107,GO:0009423,GO:0033587	Chorismate synthase, chloroplast precursor, putative [Ricinus communis]
929	*	E	y	PF05002.9,PB014285,PF04969.10		suppressor of G2 allele of Skp1 [Musa ABB Group]
93	*	E, G, S	y	PB003738		PREDICTED: hypothetical protein [Vitis vinifera]
930	*	E, S	n	PF00450.16	GO:0006508,GO:0016023,GO:0004185	unknown [Zea mays]
932	*	E, G, S	n	PB006630,PF00116.14	GO:0004129,GO:0022904,GO:0016021,GO:0006810,GO:0020037,GO:0009055,GO:0005507,GO:0005743	cytochrome oxidase subunit 2 [Ruscus aculeatus]
933	*	E, G, S	y
934	*	E, G, S	n	PF00106.19	GO:0005488,GO:0055114,GO:0016491	hypothetical protein VITISV_036158 [Vitis vinifera]
937	*	E	y	PF00635.20		unknown [Zea mays]
938	*	E, G, S	n	PF00504.15	GO:0009765,GO:0009507,GO:0016020	light-harvesting complex II protein Lhcb3 [Populus trichocarpa]
94		E, G, S	y	PF03188.10	GO:0016023,GO:0016020	Os04g0533500 [Oryza sativa Japonica Group]
941	*	E, G, S	y	PF00571.22,PF00571.22		hypothetical protein ARALYDRAFT_490898 [Arabidopsis lyrata subsp. lyrata]
943	*	G	y	PF04969.10		unknown [Glycine max]
944	*	E, G, S	y	PF02431.9	GO:0016853	RecName: Full=Chalcone--flavonone isomerase; Short=Chalcone isomerase >gb|AAS48418.1| chalcone isomerase [Allium cepa]
949	*	E, G, S	n	PF00071.16	GO:0007264,GO:0005525,GO:0015031	protein with unknown function [Ricinus communis]
952	*	E, S	n	PF00106.19	GO:0008152,GO:0003824	predicted protein [Populus trichocarpa]
954	*	E, S	y			amino acid binding protein, putative [Ricinus communis]
956	*	E, G, S	n	PF00106.19	GO:0051287,GO:0006633,GO:0004316	Ketoacyl-ACP Reductase (KAR) [Ricinus communis]
959	*	E, G, S	n	PF00883.15	GO:0009536,GO:0008235	hypothetical protein SORBIDRAFT_04g035840 [Sorghum bicolor]
96	*	E, G, S	y			membrane steroid-binding protein 1 [Zea mays]
960	*	E, G, S	y	PF00227.1	GO:0004298,GO:0005829,GO:0005634,GO:0006511,GO:0005839	PREDICTED: hypothetical protein isoform 1 [Vitis vinifera]
966	*	G, S	y	PF00218.15	GO:0003824,GO:0008152	hypothetical protein OsI_16244 [Oryza sativa Indica Group]
967		S	n		GO:0043190,GO:0016021,GO:0005524,GO:0006810,GO:0042626	hypothetical protein SORBIDRAFT_01g007710 [Sorghum bicolor]
969		E, G	y		GO:0016021	hypothetical protein OsI_06429 [Oryza sativa Indica Group]
970	*	E, G, S	y		GO:0005783	hypothetical protein ARALYDRAFT_475538 [Arabidopsis lyrata subsp. lyrata]
972	*	E, G, S	y	PF00227.1	GO:0004298,GO:0005829,GO:0005634,GO:0006511,GO:0005839	PREDICTED: hypothetical protein [Vitis vinifera]
974	*	E, G	y	PF00534.14,PF08323.5	GO:0009250,GO:0009011,GO:0004373	unknown [Medicago truncatula]
976	*	E, G, S	n	PB004197,PF00071.16,PB000866	GO:0007264,GO:0005525,GO:0015031	RAB6A; GTP binding / protein binding [Arabidopsis thaliana]
98	*	E, S	y	PF06201.7		thioredoxin family Trp26-like protein [Elaeis guineensis]
980	*	E, G, S	y	PF03214.7	GO:0016758,GO:0030244,GO:0030054,GO:0005794,GO:0007047,GO:0009505	UDP-glucose:protein transglucosylase-like [Solanum tuberosum]
984	*	S	y			PREDICTED: hypothetical protein isoform 2 [Vitis vinifera]
988	*	E, G, S	n	PF00183.12	GO:0051082,GO:0005524,GO:0016023,GO:0006457	Grp94 [Xerophyta viscosa]
99	*	E, G, S	n		GO:0004857,GO:0005618,GO:0045330,GO:0005576,GO:0042545,GO:0030599	hypothetical protein OsI_29430 [Oryza sativa Indica Group]
991	*	E, S	y	PF04095.10,PF04095.10	GO:0019363,GO:0004516	nicotinate phosphoribosyltransferase, putative [Ricinus communis]
993	*	E, G, S	y	PF01323.14	GO:0009536	hypothetical protein SORBIDRAFT_01g015110 [Sorghum bicolor]
994		G	y	PF00071.16	GO:0015031,GO:0007264,GO:0016023,GO:0005525	Os01g0558600 [Oryza sativa Japonica Group]
998	*	E, G, S	y	PF01842.19	GO:0009536	hypothetical protein OsJ_22207 [Oryza sativa Japonica Group]
GZ44Y0R01A01OJ	*	E, G, S	n	PF02874.17	GO:0009507,GO:0046961,GO:0005524,GO:0009579,GO:0046933,GO:0042777,GO:0045261	ATP synthase CF1 subunit alpha [Oncidium Gower Ramsey]
GZ44Y0R01A0M2C		G	n	PF01535.14,PF01535.14	GO:0005739	unnamed protein product [Vitis vinifera]
GZ44Y0R01A1C8S	*	E, G	n		GO:0005524,GO:0006433,GO:0004827,GO:0005737	prolyl-tRNA synthetase, putative [Ricinus communis]
GZ44Y0R01A2ETC		S	y			hypothetical protein SORBIDRAFT_01g040400 [Sorghum bicolor]
GZ44Y0R01A3DXH		E	y
GZ44Y0R01A3FDU	*	E, G	y		GO:0050662,GO:0003824,GO:0005783,GO:0044237	PREDICTED: hypothetical protein [Vitis vinifera]
GZ44Y0R01A65DP		G	y
GZ44Y0R01A6MHH	*	E, G, S	n	PB000307,PF03405.8	GO:0045300,GO:0046914,GO:0006631	Stearoyl-ACP desaturase homolgue 3 [Ophrys sphegodes]
GZ44Y0R01A76XL		E, G	y	PF00450.16	GO:0006508,GO:0004185	predicted protein [Populus trichocarpa]
GZ44Y0R01A7B2G		E, S	y		GO:0006629,GO:0004190,GO:0006508	senescence-associated protein 4 [Hemerocallis hybrid cultivar]
GZ44Y0R01A8DKQ		E	y	PF00501.22		PREDICTED: hypothetical protein [Vitis vinifera]
GZ44Y0R01A8FCJ		S	y
GZ44Y0R01A9B8S		S	y	PF00156.21	GO:0004422,GO:0006166,GO:0005737	hypoxanthine-guanine phosphoribosyltransferase, putative [Ricinus communis]
GZ44Y0R01A9RON	*	E, G	y		GO:0008152,GO:0016616,GO:0048037	Ubiquitin-activating enzyme E1 domain-containing protein, putative [Ricinus communis]
GZ44Y0R01AC9HU	*	E, G, S	y			unnamed protein product [Vitis vinifera]
GZ44Y0R01ACRUD		E	n	PF00759.1		hypothetical protein OsJ_10702 [Oryza sativa Japonica Group]
GZ44Y0R01ADNDE	*	E, G, S	y	PF11891.2	GO:0009536	predicted protein [Hordeum vulgare subsp. vulgare]
GZ44Y0R01AEKNF		E	y
GZ44Y0R01AEOEP		E	y			hypothetical protein SORBIDRAFT_09g016470 [Sorghum bicolor]
GZ44Y0R01AI6G3		E	y		GO:0016020,GO:0005739	Os04g0441900 [Oryza sativa Japonica Group]
GZ44Y0R01AIF9Y		G	y
GZ44Y0R01AIG23		E	y		GO:0015036,GO:0009055,GO:0022900,GO:0050660	hypothetical protein LOC100279805 [Zea mays]
GZ44Y0R01AIQ5N		E	y			hypothetical protein LOC100304361 [Zea mays]
GZ44Y0R01AJFWR		E	y
GZ44Y0R01AJHVT		E, G	y		GO:0004473,GO:0051287,GO:0006108,GO:0055114,GO:0005737,GO:0046872	RecName: Full=NADP-dependent malic enzyme; Short=NADP-ME >gi|20469|emb|CAA39690.1| malic enzyme [Populus trichocarpa]
GZ44Y0R01AJVNE		S	y		GO:0008643,GO:0055085,GO:0005351,GO:0016021	unknown [Picea sitchensis]
GZ44Y0R01AJYJW		S	y			hypothetical protein OsJ_17207 [Oryza sativa Japonica Group]
GZ44Y0R01AKN1G	*	G, S	y	PF02798.14	GO:0016740	GST6 protein [Elaeis guineensis]
GZ44Y0R01AL6G0	*	E, S	y	PF01479.19	GO:0006412,GO:0003723,GO:0003735,GO:0005840	40S ribosomal protein S4 [Elaeis guineensis]
GZ44Y0R01ALCNE		E	n	PF00254.22	GO:0006457	predicted protein [Populus trichocarpa]
GZ44Y0R01ALMUM		E	n
GZ44Y0R01AMLRM		E	y
GZ44Y0R01AMO00	*	E, G, S	y	PF00393.13	GO:0004616,GO:0006098,GO:0050661	phosphogluconate dehydrogenase [Robinia neomexicana]
GZ44Y0R01AMYD1		E	y
GZ44Y0R01AN589		G	y	PF03061.16		unknown [Glycine max]
GZ44Y0R01AO2WZ	*	E	y		GO:0016020,GO:0009536	multidrug resistance-associated protein 2, 6 (mrp2, 6), abc-transoprter, putative [Ricinus communis]
GZ44Y0R01AO63B		E, G	y	PF07687.8	GO:0006508,GO:0008237,GO:0046983	PREDICTED: hypothetical protein [Vitis vinifera]
GZ44Y0R01APLRP	*	E, G	n	PF03951.13	GO:0006542,GO:0004356,GO:0005737	glutamine synthetase [Sandersonia aurantiaca]
GZ44Y0R01AQWUP		E, G, S	y		GO:0050660,GO:0055114,GO:0006749,GO:0004362,GO:0045454,GO:0050661,GO:0005737	predicted protein [Hordeum vulgare subsp. vulgare]
GZ44Y0R01ARD9Z		E	y		GO:0005515	hypothetical protein OsJ_29767 [Oryza sativa Japonica Group]
GZ44Y0R01ASTAN		E, S	y
GZ44Y0R01AT8AS		E	y		GO:0004872	TOM22-V (TRANSLOCASE OF OUTER MEMBRANE 22-V); P-P-bond-hydrolysis-driven protein transmembrane transporter [Arabidopsis thaliana]
GZ44Y0R01ATD9R		E	y	PF02799.9	GO:0009536,GO:0006499,GO:0004379	Os01g0708100 [Oryza sativa Japonica Group]
GZ44Y0R01AUX6J		S	y		GO:0006952,GO:0009607	hypothetical protein SORBIDRAFT_06g019320 [Sorghum bicolor]
GZ44Y0R01AVWC7	*	S	y	PF01370.15	GO:0009507,GO:0050662,GO:0046507,GO:0044237	UDP-sulfoquinovose synthase [Solanum lycopersicum]
GZ44Y0R01AX41W		S	n	PF04012.6	GO:0009536	hypothetical protein [Zea mays]
GZ44Y0R01AX4B4		G	y
GZ44Y0R01AXL8G	*	E, G	y		GO:0008152,GO:0016491	hypothetical protein SORBIDRAFT_02g031670 [Sorghum bicolor]
GZ44Y0R01AY8L1	*	G, S	n	PB009252,PF12799.1,PB000085	GO:0009507,GO:0005730	U2A' (U2 small nuclear ribonucleoprotein A); protein binding [Arabidopsis thaliana]
GZ44Y0R01AZ89B		S	n		GO:0006950,GO:0005524,GO:0051082,GO:0006457	PREDICTED: hypothetical protein [Vitis vinifera]
GZ44Y0R01AZBO7	*	E, G, S	y		GO:0006099,GO:0006531,GO:0006522,GO:0009058,GO:0004069,GO:0030170,GO:0005737	hypothetical protein LOC100273311 [Zea mays]
GZ44Y0R01AZNZA		E, G, S	y	PF00305.13	GO:0031408,GO:0009055,GO:0005506,GO:0055114,GO:0016165	bacterial-induced lipoxygenase [Gossypium hirsutum]
GZ44Y0R01B0522		G, S	n			hypothetical protein SORBIDRAFT_06g015220 [Sorghum bicolor]
GZ44Y0R01B06T5		S	y
GZ44Y0R01B3AOB		E, G	y	PF00240.17	GO:0005634,GO:0006289,GO:0003684,GO:0043161,GO:0006464	hypothetical protein [Cleome spinosa]
GZ44Y0R01B3YG0		E	y
GZ44Y0R01B5J67	*	S	y		GO:0022900,GO:0016023	cytochrome P450 protein [Vanda hybrid cultivar]
GZ44Y0R01B6MV5		S	y
GZ44Y0R01B6TR5		E, G, S	n	PF00009.21		eukaryotic translation elongation factor, putative [Ricinus communis]
GZ44Y0R01B7S98		E	y	PF00300.1	GO:0008152,GO:0003824	unknown [Zea mays]
GZ44Y0R01B7TMO		E, G	n		GO:0000166	unknown [Picea sitchensis]
GZ44Y0R01B83YB	*	E, G	y		GO:0005515	unknown [Picea sitchensis]
GZ44Y0R01B8EXS		E, G	y		GO:0009058,GO:0016847,GO:0016769,GO:0030170	unnamed protein product [Vitis vinifera]
GZ44Y0R01B8KC4		G	y			PREDICTED: hypothetical protein [Vitis vinifera]
GZ44Y0R01B98YZ		S	y			unnamed protein product [Vitis vinifera]
GZ44Y0R01B9D0E		E, G, S	n	PF03030.10	GO:0016020,GO:0004427,GO:0015992,GO:0016023,GO:0009678	Pyrophosphate-energized vacuolar membrane proton pump, putative [Ricinus communis]
GZ44Y0R01B9LV6		G	y
GZ44Y0R01B9XOF	*	E, G, S	n	PF00155.15	GO:0004069,GO:0009058,GO:0006520,GO:0005737,GO:0030170	PREDICTED: hypothetical protein [Vitis vinifera]
GZ44Y0R01BB0PH	*	E, G, S	n		GO:0003824	methyltransferase, putative [Ricinus communis]
GZ44Y0R01BC9DZ	*	S	y		GO:0004422,GO:0006166,GO:0005737	hypoxanthine-guanine phosphoribosyltransferase, putative [Ricinus communis]
GZ44Y0R01BCBUH		E, G	n		GO:0004473,GO:0051287,GO:0006108,GO:0055114,GO:0005737,GO:0046872	NADP-dependent malic enzyme 3 [Hydrilla verticillata]
GZ44Y0R01BDC1E		S	y			predicted protein [Populus trichocarpa]
GZ44Y0R01BDOKZ		S	y			PREDICTED: hypothetical protein [Vitis vinifera]
GZ44Y0R01BED7M		E, G	y	PF00479.16	GO:0005488,GO:0055114,GO:0004345,GO:0006006	glucose-6-phosphate 1-dehydrogenase cytoplasmic isoform-like [Solanum tuberosum]
GZ44Y0R01BEOMP	*	E, G, S	y	PF10539.3	GO:0009536	hypothetical protein OsI_08923 [Oryza sativa Indica Group]
GZ44Y0R01BERIO		E	y			Protein ABC1, mitochondrial precursor, putative [Ricinus communis]
GZ44Y0R01BFEET		E	n	PF00085.14	GO:0005886	predicted protein [Populus trichocarpa]
GZ44Y0R01BGMTN		E, G, S	n
GZ44Y0R01BGZYQ	*	E, G	y		GO:0051287,GO:0008152,GO:0016616	UDP-glucose dehydrogenase [Bambusa oldhamii]
GZ44Y0R01BH3L4	*	G, S	n	PF03953.11	GO:0005874,GO:0003924,GO:0005198,GO:0051258,GO:0005525,GO:0043234,GO:0007018	unknown [Solanum tuberosum]
GZ44Y0R01BHYC5	*	E, G, S	y			polygalacturonase-inhibiting protein [Citrus hystrix]
GZ44Y0R01BIVFE		G	y
GZ44Y0R01BKF5L	*	E, G, S	n	PF03144.19	GO:0003924,GO:0009507,GO:0005886,GO:0005507,GO:0005525,GO:0003746	elongation factor EF-2 [Pisum sativum]
GZ44Y0R01BLNWA	*	S	y	PF02142.16	GO:0006188,GO:0003937,GO:0004643	phosphoribosylaminoimidazolecarboxamide formyltransferase/IMP cyclohydrolase [Nicotiana tabacum]
GZ44Y0R01BLVM9		G	y	PF00862.13	GO:0005985,GO:0009058,GO:0016157	sucrose synthase type I [Triticum aestivum]
GZ44Y0R01BLX83	*	E, G	y	PF00085.14	GO:0016853,GO:0045454	unknown [Glycine max]
GZ44Y0R01BM09M	*	E, G	n	PF00270.23	GO:0008026,GO:0005524,GO:0003676	helicase [Cucumis melo subsp. melo]
GZ44Y0R01BM46D		G	y		GO:0008152,GO:0016874	predicted protein [Hordeum vulgare subsp. vulgare]
GZ44Y0R01BMA90		E	n	PB000307,PF03405.8	GO:0045300,GO:0005739,GO:0046914,GO:0006631	Stearoyl-ACP desaturase homolgue 3 [Ophrys sphegodes]
GZ44Y0R01BMBBN	*	G	y	PF02798.14		hypothetical protein SORBIDRAFT_08g007310 [Sorghum bicolor]
GZ44Y0R01BMJ9E		E	y		GO:0017111,GO:0005524	predicted protein [Populus trichocarpa]
GZ44Y0R01BO1AG		G	y
GZ44Y0R01BOD5R		S	y			PREDICTED: hypothetical protein [Vitis vinifera]
GZ44Y0R01BP5B1		G	y		GO:0006461,GO:0016020	unknown [Glycine max]
GZ44Y0R01BPM85	*	E, G	y	PB007963		unknown [Medicago truncatula]
GZ44Y0R01BRBVV		S	y			unknown [Picea sitchensis]
GZ44Y0R01BSJOL		S	y
GZ44Y0R01BTJ5B	*	E, G	y	PB000160		glutathione transferase, putative [Ricinus communis]
GZ44Y0R01BTSH4		E, G, S	y	PF00013.23		Poly(rC)-binding protein, putative [Ricinus communis]
GZ44Y0R01BUMMN	*	G	y	PF00013.23		hypothetical protein VITISV_026793 [Vitis vinifera]
GZ44Y0R01BUSIF		E, G	y	PF01179.14	GO:0048038,GO:0008131,GO:0009308,GO:0005507	predicted protein [Populus trichocarpa]
GZ44Y0R01BV1C4		S	y
GZ44Y0R01BVB54		E	y
GZ44Y0R01BVB82	*	S	y		GO:0006096,GO:0055114,GO:0043231,GO:0004739	unknown [Populus trichocarpa]
GZ44Y0R01BWSM0		S	y
GZ44Y0R01BXFPP		E	y	PF07774.7		PREDICTED: hypothetical protein [Vitis vinifera]
GZ44Y0R01BY7FS		G	y
GZ44Y0R01BYG6U		E, G	y	PF01031.14	GO:0005525,GO:0003924	dynamin, putative [Ricinus communis]
GZ44Y0R01BYI1M		E	y		GO:0015074,GO:0003723,GO:0006278,GO:0003677,GO:0003964,GO:0004523	pol-polyprotein [Silene latifolia]
GZ44Y0R01BZ0ZQ	*	E, S	y	PF00862.13	GO:0005985,GO:0009058,GO:0016157	sucrose synthase 1 [Oncidium hybrid cultivar]
GZ44Y0R01C0SMV		E	y			putative non-specific lipid-transfer protein type 2 subfamily [Nicotiana tabacum]
GZ44Y0R01C2C65	*	E, G, S	n	PF02874.17	GO:0033180,GO:0046961,GO:0015986,GO:0046933	vacuolar ATPase subunit B1 [Triticum aestivum]
GZ44Y0R01C38F0		S	y			unnamed protein product [Vitis vinifera]
GZ44Y0R01C3D6F	*	E, G, S	n	PF00118.18	GO:0009536	Os06g0114000 [Oryza sativa Japonica Group]
GZ44Y0R01C4MLH		E	n
GZ44Y0R01C5EUE		E	y		GO:0003824,GO:0008152	putative carbamoyl phosphate synthase large subunit [Nicotiana tabacum]
GZ44Y0R01C7FUU	*	E, G	y
GZ44Y0R01C8KJJ		E, G	y	PF00254.22		LOC100283417 [Zea mays]
GZ44Y0R01C95JT	*	S	y	PF00925.14	GO:0009536	riboflavin biosynthesis protein [Elaeis oleifera]
GZ44Y0R01C98AA	*	E, G	n	PF01095.13		Pectinesterase-2 precursor, putative [Ricinus communis]
GZ44Y0R01C99M8		E	y		GO:0005739	lipoamide acyltransferase component of branched-chain alpha-keto acid dehydrogenase, putative [Ricinus communis]
GZ44Y0R01C9ASG		E, G	y	PF00120.18	GO:0016874,GO:0006807	glutamine synthetase [Brassica oleracea]
GZ44Y0R01CABJ7		S	y	PF11940.2	GO:0008270,GO:0006508	unnamed protein product [Vitis vinifera]
GZ44Y0R01CAEXN		S	y
GZ44Y0R01CBJQB		S	n
GZ44Y0R01CDB4W		S	y
GZ44Y0R01CENYF		E, S	y		GO:0004630,GO:0016042,GO:0070290,GO:0005509,GO:0046470,GO:0016020	hypothetical protein SORBIDRAFT_08g022520 [Sorghum bicolor]
GZ44Y0R01CFH37		E	y	PF01174.1	GO:0016740,GO:0006541	hypothetical protein OsI_05715 [Oryza sativa Indica Group]
GZ44Y0R01CGK01		E	y	PF03029.11	GO:0017111,GO:0005524	ATP-binding family protein [Arabidopsis lyrata subsp. lyrata]
GZ44Y0R01CGTY9	*	E, S	y	PF02780.14,PF02779.18		pyruvate dehydrogenase E1 component, beta subunit [Azospirillum sp. B510]
GZ44Y0R01CHDHQ		E, G, S	y		GO:0044424,GO:0009987,GO:0006810,GO:0043234	hypothetical protein ARALYDRAFT_900556 [Arabidopsis lyrata subsp. lyrata]
GZ44Y0R01CHNM1	*	E, G	y		GO:0004148,GO:0055114,GO:0005737,GO:0050660,GO:0045454	dihydrolipoamide dehydrogenase [Gossypium hirsutum]
GZ44Y0R01CJ1M8		E	y	PF02298.11	GO:0031225	predicted protein [Hordeum vulgare subsp. vulgare]
GZ44Y0R01CJFD5		E	y
GZ44Y0R01CKVC9		S	y			predicted protein [Populus trichocarpa]
GZ44Y0R01CLFYB		S	y			unknown [Zea mays]
GZ44Y0R01CLJLO	*	E, G, S	n		GO:0005783,GO:0009821	PREDICTED: hypothetical protein isoform 1 [Vitis vinifera]
GZ44Y0R01CLN28		E	y
GZ44Y0R01CLQ96		E	n		GO:0005783,GO:0055114,GO:0005506,GO:0016491,GO:0006633	predicted protein [Populus trichocarpa]
GZ44Y0R01CN39E		G	y			Cl-channel clc-7 [Populus trichocarpa]
GZ44Y0R01CQ4GJ		E	y	PF11718.2	GO:0016787	hypothetical protein OsI_14368 [Oryza sativa Indica Group]
GZ44Y0R01CRW2O		E	y	PF07970.6		Endoplasmic reticulum-Golgi intermediate compartment protein, putative [Ricinus communis]
GZ44Y0R01CTDGD		S	y	PF04755.6		PREDICTED: hypothetical protein [Vitis vinifera]
GZ44Y0R01CTIV3		E, G	y	PF01095.13	GO:0004857,GO:0005618,GO:0042545,GO:0030599	Pectinesterase-2 precursor, putative [Ricinus communis]
GZ44Y0R01CTK3N	*	E, G, S	y	PF00305.13	GO:0031408,GO:0009055,GO:0005506,GO:0055114,GO:0016165	lipoxygenase I [Ananas comosus]
GZ44Y0R01CU86X		E	y		GO:0009507	cytochrome P450 [Populus trichocarpa]
GZ44Y0R01CV30M		E	n
GZ44Y0R01CVRPQ		E, G	y	PF02136.14	GO:0006810,GO:0005622	nuclear transport factor 2 [Elaeis guineensis]
GZ44Y0R01CVY6W		E	y			predicted protein [Populus trichocarpa]
GZ44Y0R01CWD5Z		E, G	y	PF00106.19		unnamed protein product [Vitis vinifera]
GZ44Y0R01CX9ZL		E	y			putative non-specific lipid-transfer protein type 2 subfamily [Nicotiana tabacum]
GZ44Y0R01CXDEA	*	E, G, S	n	PF00183.12		cytosolic heat shock protein 90.1 [Dactylis glomerata]
GZ44Y0R01CXMZU		G	y	PB014101		unnamed protein product [Vitis vinifera]
GZ44Y0R01CXNL8		S	y
GZ44Y0R01CXNN7		E	y
GZ44Y0R01CYEOJ		E, G, S	y	PF11833.2	GO:0031072	conserved hypothetical protein [Ricinus communis]
GZ44Y0R01CYHDV		G, S	y		GO:0005739	hypothetical protein OsJ_08475 [Oryza sativa Japonica Group]
GZ44Y0R01CYJXN		S	y	PF11940.2	GO:0004177,GO:0008235	hypothetical protein OsI_30294 [Oryza sativa Indica Group]
GZ44Y0R01D1CW8	*	E, S	n	PF03953.11	GO:0005886,GO:0005525,GO:0046686,GO:0005198,GO:0003924,GO:0005515,GO:0007018,GO:0051258,GO:0005874,GO:0009651,GO:0043234,GO:0005618	tubulin beta-2 chain [Zea mays]
GZ44Y0R01D1D4K		G	y
GZ44Y0R01D4ELH	*	E	n	PF00155.15	GO:0006099,GO:0006531,GO:0006522,GO:0009058,GO:0004069,GO:0030170,GO:0005737	aspartate aminotransferase [Oryza granulata]
GZ44Y0R01D4G6P		E	y		GO:0016020	hypothetical protein OsJ_25452 [Oryza sativa Japonica Group]
GZ44Y0R01D4SDE	*	S	y		GO:0005739	Stearoyl-ACP desaturase homologue 2 [Ophrys x arachnitiformis subsp. archipelagi]
GZ44Y0R01D5F1I	*	E	y	PF00370.15	GO:0005975,GO:0016773,GO:0016301	hypothetical protein SORBIDRAFT_02g040810 [Sorghum bicolor]
GZ44Y0R01D5PQT		E, G, S	y		GO:0009536	Os06g0245700 [Oryza sativa Japonica Group]
GZ44Y0R01D6RU3		S	y
GZ44Y0R01D6WV9		E	y		GO:0005739,GO:0008270,GO:0006508,GO:0017111,GO:0016021,GO:0005524,GO:0030163,GO:0004222	predicted protein [Populus trichocarpa]
GZ44Y0R01D778L		G	y		GO:0050660,GO:0016829,GO:0009082,GO:0030976,GO:0003984,GO:0000287	acetolactate synthase [Bromus tectorum]
GZ44Y0R01D8OZJ		S	y			PREDICTED: hypothetical protein [Vitis vinifera]
GZ44Y0R01D9S7R		E	y	PF00085.14	GO:0016853,GO:0005783,GO:0045454	PDIL2-2 - Zea mays protein disulfide isomerase]
GZ44Y0R01DC12B		E	y			predicted protein [Populus trichocarpa]
GZ44Y0R01DC7UH		S	y		GO:0008565,GO:0000059,GO:0005488,GO:0005643,GO:0005737	HEAT [Medicago truncatula]
GZ44Y0R01DEOBM	*	S	y	PF01156.13		inosine-uridine preferring nucleoside hydrolase family protein [Arabidopsis lyrata subsp. lyrata]
GZ44Y0R01DFF0X		G	y
GZ44Y0R01DGPK7		E	y
GZ44Y0R01DHJ4P		E	n
GZ44Y0R01DHQNY		G	n		GO:0008152,GO:0003824	putative branched-chain alpha-keto acid dehydrogenase E1 beta subunit [Capsicum annuum]
GZ44Y0R01DI4QM		E	y		GO:0006633,GO:0004315	unnamed protein product [Vitis vinifera]
GZ44Y0R01DI5TW	*	G, S	y	PB002662,PB001366,PF00076.16	GO:0000166,GO:0003676	unknown [Zea mays]
GZ44Y0R01DIMZS		E, G	n			unknown [Doryanthes excelsa]
GZ44Y0R01DJRTV	*	G, S	y	PF08271.6	GO:0005515,GO:0005667,GO:0006355,GO:0006352,GO:0008270,GO:0030528,GO:0006413,GO:0003743	unknown [Zea mays]
GZ44Y0R01DJZ3M		E	y			unnamed protein product [Vitis vinifera]
GZ44Y0R01DK1ZL	*	E, G, S	y	PF07992.8	GO:0050660,GO:0055114,GO:0006749,GO:0004362,GO:0045454,GO:0050661,GO:0005737	PREDICTED: hypothetical protein [Vitis vinifera]
GZ44Y0R01DK4C3		G	y			unnamed protein product [Vitis vinifera]
GZ44Y0R01DK4R0		E, G	y	PF00009.21		GTP-binding protein [Triticum aestivum]
GZ44Y0R01DM64O		E, G	n	PF00183.12		PREDICTED: hypothetical protein [Vitis vinifera]
GZ44Y0R01DMEPQ		E, G, S	y
GZ44Y0R01DQ9K2	*	E, G	y			legumin-like protein [Zea mays]
GZ44Y0R01DQTSK		E	y
GZ44Y0R01DR2QJ		S	y		GO:0005985,GO:0009058,GO:0016157	sucrose synthase [Craterostigma plantagineum]
GZ44Y0R01DRGL9		G	y
GZ44Y0R01DRPIL		E	n	PF00025.15	GO:0005783,GO:0006886,GO:0016192,GO:0016023,GO:0005794,GO:0005525	small GTP-binding protein [Nicotiana plumbaginifolia]
GZ44Y0R01DRSOR		S	y
GZ44Y0R01DRXY7		E, G, S	n
GZ44Y0R01DS0J1		E	y	PF01535.14	GO:0005488	unnamed protein product [Vitis vinifera]
GZ44Y0R01DTMZZ	*	E, G, S	y	PF10539.3	GO:0009536	Os06g0227200 [Oryza sativa Japonica Group]
GZ44Y0R01DUJYW		G, S	y
GZ44Y0R01DUX29		G	y	PF00888.16	GO:0006511,GO:0031461,GO:0031625	Cullin-1, putative [Ricinus communis]
GZ44Y0R01DVR9W	*	G, S	y	PB001920		ATP binding protein, putative [Ricinus communis]
GZ44Y0R01DW0RR	*	G, S	n	PF00133.16		unnamed protein product [Vitis vinifera]
GZ44Y0R01DWKAQ		E, G, S	y			secreted protein [Melampsora larici-populina 98AG31]
GZ44Y0R01DXAO3		E	y			unnamed protein product [Vitis vinifera]
GZ44Y0R01DXC00		S	n
GZ44Y0R01DXXJ0	*	E, G, S	y	PF04548.10,PB002511		predicted protein [Populus trichocarpa]
GZ44Y0R01DYG4V		E	y	PF05695.6	GO:0000166,GO:0003824,GO:0009507	hypothetical protein RF2 [Musa acuminata]
GZ44Y0R01DZGA7		E	y		GO:0005215,GO:0006810	sugar transporter, putative [Ricinus communis]
GZ44Y0R01E2Q9R	*	E, G, S	n	PF00199.13	GO:0004096,GO:0055114,GO:0020037,GO:0005777,GO:0042744	catalase [Nelumbo nucifera]
GZ44Y0R01EAKG9		S	y	PB005808	GO:0008234,GO:0006508,GO:0016920	Os09g0396300 [Oryza sativa Japonica Group]
GZ44Y0R01EBSIX	*	E, G	n	PF00004.23		transitional endoplasmic reticulum ATPase - Arabidopsis thaliana >gi|7378614|emb|CAB83290.1| transitional endoplasmic reticulum ATPase [Arabidopsis thaliana]
GZ44Y0R01EBUTW		E	y			Os06g0216800 [Oryza sativa Japonica Group]
GZ44Y0R01ED06M		E	y	PB002305		hypothetical protein OsJ_08344 [Oryza sativa Japonica Group]
GZ44Y0R01EDEEV	*	G, S	y		GO:0005488,GO:0005739,GO:0016491,GO:0008152	Os09g0570300 [Oryza sativa Japonica Group]
GZ44Y0R01EEAEB		E, G	y		GO:0004001,GO:0006166	Os02g0625500 [Oryza sativa Japonica Group]
GZ44Y0R01EFNC0		S	y
GZ44Y0R01EFUHG		G	y		GO:0009570,GO:0005739,GO:0048046,GO:0005524	ATSCO1/ATSCO1/CPEF-G [Arabidopsis lyrata subsp. lyrata]
GZ44Y0R01EG7E8		E, G, S	y
GZ44Y0R01EGR25	*	E, G	y	PF00450.16		predicted protein [Populus trichocarpa]
GZ44Y0R01EHVIE		S	y
GZ44Y0R01EIHZE		G	n
GZ44Y0R01EJDHR		G	y
GZ44Y0R01EKIIX		S	y		GO:0005524,GO:0051082,GO:0006457	unnamed protein product [Vitis vinifera]
GZ44Y0R01ELQE5	*	G, S	y	PF12142.2	GO:0016491,GO:0008152	polyphenol oxidase [Doritis pulcherrima x Phalaenopsis hybrid cultivar]
GZ44Y0R01ELTT1	*	E, G, S	n		GO:0006412,GO:0015935,GO:0003723,GO:0003735	40S ribosomal protein s2 [Cucumis melo subsp. melo]
GZ44Y0R01ELW79		E, S	n			unknown [Medicago truncatula]
GZ44Y0R01EN825		S	y			Valyl-tRNA synthetase, putative [Oryza sativa Japonica Group]
GZ44Y0R01ENQFC		E	y
GZ44Y0R01ENUZT	*	S	y
GZ44Y0R01EO28S		E, G	y	PB013901
GZ44Y0R01EQC7C	*	E, G, S	n	PF00311.11	GO:0015977,GO:0008964,GO:0006099	phosphoenolpyruvate carboxylase [Dendrobium thyrsiflorum]
GZ44Y0R01EQDNE	*	E, G, S	n	PF00091.19	GO:0005874,GO:0003924,GO:0005198,GO:0051258,GO:0005525,GO:0043234,GO:0007018	unknown [Glycine max]
GZ44Y0R01ER6G0	*	E, G	n	PF00012.14		unnamed protein product [Vitis vinifera]
GZ44Y0R01ERYWX	*	E, G, S	y	PF03141.10		PREDICTED: hypothetical protein [Vitis vinifera]
GZ44Y0R01EVHH3		G	y			hypothetical protein SORBIDRAFT_04g025650 [Sorghum bicolor]
GZ44Y0R01EVYZL		S	y			UDP-glucose:glycoprotein glucosyltransferase [Arabidopsis thaliana]
GZ44Y0R01EWFJX		E, S	y
GZ44Y0R01EXDC6		E, G	y	PF01398.15		26S proteasome regulatory subunit 7, psd7, putative [Ricinus communis]
GZ44Y0R02F0DAZ		G	y	PF02358.10		predicted protein [Populus trichocarpa]
GZ44Y0R02F12EQ		G	y		GO:0006096,GO:0000287,GO:0030955,GO:0004743	unknown [Zea mays]
GZ44Y0R02F3TOV	*	E	y	PF00343.14	GO:0004645,GO:0009507,GO:0009501,GO:0005975,GO:0030170	glycogen phosphorylase, putative [Ricinus communis]
GZ44Y0R02F42RQ		E, S	y	PF00083.18	GO:0055085,GO:0016021,GO:0022891	sugar transporter, putative [Ricinus communis]
GZ44Y0R02F48GG	*	E, S	y
GZ44Y0R02F4908	*	S	y	PF00448.16	GO:0000166	PREDICTED: hypothetical protein [Vitis vinifera]
GZ44Y0R02F4K2S	*	G	y
GZ44Y0R02F5EQG		E	n			pleiotropic drug resistance protein [Cucumis sativus]
GZ44Y0R02F610A	*	E, G, S	y		GO:0005524	predicted protein [Hordeum vulgare subsp. vulgare]
GZ44Y0R02F8CZ8		S	y
GZ44Y0R02F9A4W		G	y
GZ44Y0R02F9W8S	*	E, G	n	PF00984.13	GO:0016616,GO:0051287,GO:0008152,GO:0016023	Os12g0443500 [Oryza sativa Japonica Group]
GZ44Y0R02FHWIL	*	G	y			pfkB-type carbohydrate kinase family protein [Arabidopsis lyrata subsp. lyrata]
GZ44Y0R02FLHIA		S	y			hypothetical protein SORBIDRAFT_06g001240 [Sorghum bicolor]
GZ44Y0R02FLYK0	*	E, G	y	PF00725.16	GO:0050662,GO:0016491,GO:0006631	glyoxysomal fatty acid beta-oxidation multifunctional protein MFP-a [Zea mays]
GZ44Y0R02FM08N		G	y	PF02770.13,PF02771.10	GO:0050660,GO:0003995,GO:0009055,GO:0008152	predicted protein [Populus trichocarpa]
GZ44Y0R02FOSIJ	*	E, G, S	y	PF00330.14	GO:0006979,GO:0005739	hypothetical protein ARALYDRAFT_480186 [Arabidopsis lyrata subsp. lyrata]
GZ44Y0R02FPFW6		E	y		GO:0005515,GO:0008270,GO:0006886,GO:0016192	vacuolar protein sorting vps41, putative [Ricinus communis]
GZ44Y0R02FQ3XV		G	y	PF08029.5	GO:0000287,GO:0000105,GO:0003879,GO:0005737	ATP phosphoribosyl transferase [Arabidopsis lyrata subsp. lyrata]
GZ44Y0R02FSK35	*	E, G, S	n	PF00171.1	GO:0008802,GO:0006950,GO:0005777,GO:0031456	putative betaine-aldehyde dehydrogenase [Oryza sativa Japonica Group]
GZ44Y0R02FSMAA		G	y	PF02136.14		RNA binding protein, putative [Ricinus communis]
GZ44Y0R02FSTF2	*	E, S	y	PF02798.14	GO:0016740	predicted protein [Hordeum vulgare subsp. vulgare]
GZ44Y0R02FSZP3	*	S	n	PF02167.9	GO:0022900,GO:0016021,GO:0006810,GO:0020037,GO:0009055,GO:0005743	cytochrome C1, putative [Ricinus communis]
GZ44Y0R02FUMMB		E	y		GO:0005634,GO:0045449,GO:0030528	Transcription factor BIM1, putative [Ricinus communis]
GZ44Y0R02FW7ZJ	*	E, G	n	PF00456.15	GO:0009535,GO:0008152,GO:0005509,GO:0004802	hypothetical protein SORBIDRAFT_09g005230 [Sorghum bicolor]
GZ44Y0R02FWMRW	*	E	y			unnamed protein product [Vitis vinifera]
GZ44Y0R02FX0B3		E, G, S	n		GO:0005515,GO:0006950,GO:0005524,GO:0019538,GO:0017111	heat shock protein 101 [Triticum turgidum subsp. durum]
GZ44Y0R02FX9VG		S	y
GZ44Y0R02FZFAV		E	y	PF00501.22		AMP dependent CoA ligase, putative [Ricinus communis]
GZ44Y0R02FZUT6	*	E, G, S	n		GO:0015662,GO:0016020,GO:0005524,GO:0006754	plasma membrane H+ ATPase [Sesuvium portulacastrum]
GZ44Y0R02G0IJ8	*	E, G, S	y			hypothetical protein OsI_29173 [Oryza sativa Indica Group]
GZ44Y0R02G0K19		E, G	y
GZ44Y0R02G192P		G	y			calmodulin binding protein, putative [Ricinus communis]
GZ44Y0R02G1G46		S	y		GO:0009536	predicted protein [Populus trichocarpa]
GZ44Y0R02G27ZK		G	y		GO:0016787	arabinoxylan arabinofuranohydrolase isoenzyme AXAH-I [Hordeum vulgare]
GZ44Y0R02G2RSO		S	n	PF00071.16,PB000866		hypothetical protein SORBIDRAFT_02g039720 [Sorghum bicolor]
GZ44Y0R02G34G6		S	y	PF00665.20	GO:0003824,GO:0043229,GO:0003676,GO:0006259	retrotransposon like protein [Arabidopsis thaliana]
GZ44Y0R02G3FCK		G	y
GZ44Y0R02G3LTA		G	y			hypothetical protein [Zea mays]
GZ44Y0R02G47TH		G	y	PF00224.15	GO:0006096,GO:0000287,GO:0030955,GO:0004743	PREDICTED: hypothetical protein [Vitis vinifera]
GZ44Y0R02G4A9V	*	S	n	PF02167.9	GO:0009055,GO:0020037	unknown [Glycine max]
GZ44Y0R02G5TT6	*	E, G, S	n		GO:0008270,GO:0006508,GO:0004222	PREDICTED: hypothetical protein [Vitis vinifera]
GZ44Y0R02G652G		E, G	y
GZ44Y0R02G6OMZ		S	y		GO:0016023,GO:0009088	fasciclin-like arabinogalactan protein 13 [Gossypium hirsutum]
GZ44Y0R02G9RIX	*	E, S	n	PB005084		hypothetical protein OsJ_18003 [Oryza sativa Japonica Group]
GZ44Y0R02G9XDB		E, G	n	PF03144.19	GO:0003924,GO:0006414,GO:0005525,GO:0003746,GO:0005737	putative translation elongation factor protein [Solanum tuberosum]
GZ44Y0R02GA2JF		G	y		GO:0005509	unknown [Glycine max]
GZ44Y0R02GA94R		G	y	PF12068.2		unnamed protein product [Vitis vinifera]
GZ44Y0R02GAY69	*	E, G, S	n	PF00270.23	GO:0008026,GO:0005524,GO:0003676	PREDICTED: hypothetical protein [Vitis vinifera]
GZ44Y0R02GBR0K		S	y
GZ44Y0R02GDCY2		S	y	PB002662,PF00076.16	GO:0005488	Os03g0836200 [Oryza sativa Japonica Group]
GZ44Y0R02GGC33	*	G	y			unknown [Medicago truncatula]
GZ44Y0R02GGNKO	*	E, G, S	y	PF08240.6	GO:0003824,GO:0005488,GO:0008152	predicted protein [Populus trichocarpa]
GZ44Y0R02GIQLS		G	y
GZ44Y0R02GJ430		S	y			predicted protein [Hordeum vulgare subsp. vulgare]
GZ44Y0R02GK10R		E, G	y	PF00076.16	GO:0005739	hypothetical protein OsJ_31052 [Oryza sativa Japonica Group]
GZ44Y0R02GKH01		E	y	PF03224.8	GO:0020037,GO:0046961,GO:0015986,GO:0000221,GO:0008553	PREDICTED: hypothetical protein [Vitis vinifera]
GZ44Y0R02GLW9Y		E, G, S	y
GZ44Y0R02GN3ZZ	*	E, G, S	y	PB002662,PF00076.16		unnamed protein product [Vitis vinifera]
GZ44Y0R02GPKW8	*	E	y	PF00171.1	GO:0004491,GO:0006573	predicted protein [Populus trichocarpa]
GZ44Y0R02GQ7FO		E	y			U-box domain-containing protein [Arabidopsis lyrata subsp. lyrata]
GZ44Y0R02GQP4O		S	y
GZ44Y0R02GR2LV		E, S	n	PF00004.23	GO:0004518,GO:0009570,GO:0009535,GO:0005515,GO:0005524,GO:0019538,GO:0003677,GO:0006289,GO:0005618,GO:0017111	ClpC [Arabidopsis thaliana]
GZ44Y0R02GRV1I	*	S	n	PF01602.14	GO:0005515,GO:0006886,GO:0016192,GO:0030131	PREDICTED: hypothetical protein [Vitis vinifera]
GZ44Y0R02GV6GN	*	E	y		GO:0009570	unnamed protein product [Vitis vinifera]
GZ44Y0R02GVBRA		S	y	PB013180		predicted protein [Populus trichocarpa]
GZ44Y0R02GX35B		S	y		GO:0005739	Os01g0771100 [Oryza sativa Japonica Group]
GZ44Y0R02GZ038	*	E, G, S	n	PF00056.17	GO:0006096,GO:0006099,GO:0055114,GO:0006108,GO:0030060,GO:0005488,GO:0008415,GO:0005737	unknown [Medicago truncatula]
GZ44Y0R02H05HH		S	n
GZ44Y0R02H14GT		E	y		GO:0009409	oxidoreductase, zinc-binding dehydrogenase family protein [Arabidopsis thaliana]
GZ44Y0R02H1XDF		E, G	n
GZ44Y0R02H3QDB	*	E, S	y		GO:0003824,GO:0005488,GO:0008152	hypothetical protein SORBIDRAFT_02g026720 [Sorghum bicolor]
GZ44Y0R02H4L2G		S	y	PF00258.19	GO:0005488,GO:0016491	unnamed protein product [Vitis vinifera]
GZ44Y0R02H5DCT		S	y			RecName: Full=Cytochrome P450 71D8; AltName: Full=Cytochrome P450 CP7 >gi|3334667|emb|CAA71517.1| putative cytochrome P450 [Glycine max]
GZ44Y0R02H6C1A	*	E, G, S	n	PF07468.5		PREDICTED: hypothetical protein [Vitis vinifera]
GZ44Y0R02H7MR6	*	E, S	y	PF01397.15		unknown [Medicago truncatula]
GZ44Y0R02H7ZYY		E	n			phenylalanine ammonia-lyase [Phalaenopsis x Doritaenopsis hybrid cultivar]
GZ44Y0R02H803B	*	E	n	PF00022.13		hypothetical protein OsI_18129 [Oryza sativa Indica Group]
GZ44Y0R02H8BWF		S	n
GZ44Y0R02H8EQM		E, G	y		GO:0008430	hypothetical protein SELMODRAFT_271613 [Selaginella moellendorffii]
GZ44Y0R02HA49Z		G	n	PF00076.16		PREDICTED: hypothetical protein [Vitis vinifera]
GZ44Y0R02HA8JV		E, G, S	n		GO:0008026,GO:0005524,GO:0003676,GO:0009505	RNA helicase [Arabidopsis thaliana]
GZ44Y0R02HCTUE		E	y		GO:0003824,GO:0005524	predicted protein [Populus trichocarpa]
GZ44Y0R02HDALO		E, G	y		GO:0003997,GO:0050660,GO:0003995,GO:0006635,GO:0009055,GO:0005777	Acyl-CoA dehydrogenase [Elaeis oleifera]
GZ44Y0R02HEDZH		E	y		GO:0016023	hypothetical protein OsI_08658 [Oryza sativa Indica Group]
GZ44Y0R02HF3IJ		S	y		GO:0017111,GO:0005524	predicted protein [Populus trichocarpa]
GZ44Y0R02HFPXX		E	y		GO:0016740,GO:0005739	predicted protein [Hordeum vulgare subsp. vulgare]
GZ44Y0R02HICB9		E	y	PF00067.16	GO:0046872	hypothetical protein SELMODRAFT_106240 [Selaginella moellendorffii]
GZ44Y0R02HIDYT		E, S	y	PF00676.14	GO:0006096,GO:0055114,GO:0043231,GO:0004739	predicted protein [Populus trichocarpa]
GZ44Y0R02HIMS4		E, G	y			PREDICTED: hypothetical protein [Vitis vinifera]
GZ44Y0R02HIS4L		E, G, S	n		GO:0009507,GO:0017111,GO:0006289,GO:0005524,GO:0004518,GO:0005515,GO:0003677,GO:0019538,GO:0008233	ClpC protease [Spinacia oleracea]
GZ44Y0R02HL26A		S	y		GO:0005634,GO:0016021,GO:0005524,GO:0006810,GO:0003677,GO:0042626	hypothetical protein SORBIDRAFT_10g022190 [Sorghum bicolor]
GZ44Y0R02HLVCZ		E, S	y			unnamed protein product [Vitis vinifera]
GZ44Y0R02HM6RE		E, G, S	y	PF00854.15	GO:0005215,GO:0006857,GO:0016020	unnamed protein product [Vitis vinifera]
GZ44Y0R02HMW3C		G	y	PF02799.9	GO:0009536,GO:0006499,GO:0004379	hypothetical protein SORBIDRAFT_03g032540 [Sorghum bicolor]
GZ44Y0R02HN95N	*	E, G, S	y			putative aquaporin PIP2;2 [Phaseolus vulgaris]
GZ44Y0R02HTV47	*	E	y		GO:0009058,GO:0016847,GO:0016769,GO:0030170	unnamed protein product [Vitis vinifera]
GZ44Y0R02HWH6W	*	G, S	y	PF00254.22	GO:0003755,GO:0006457	LOC100283417 [Zea mays]
GZ44Y0R02HZ8HR		E	y		GO:0004252,GO:0042802,GO:0006508,GO:0043086	hypothetical protein VITISV_014207 [Vitis vinifera]
GZ44Y0R02I3DUA		S	y		GO:0009536	hypothetical protein SORBIDRAFT_02g008700 [Sorghum bicolor]
GZ44Y0R02I7MMF	*	G, S	n	PF00091.19	GO:0005874,GO:0003924,GO:0005198,GO:0051258,GO:0005525,GO:0043234,GO:0007018	tubulin, beta chain [Populus trichocarpa]
GZ44Y0R02I86P4	*	G, S	n	PF02167.9	GO:0045153,GO:0006122,GO:0020037,GO:0005750	predicted protein [Populus trichocarpa]
GZ44Y0R02I8J2W	*	E, G	y	PF03476.10
GZ44Y0R02IAIN8		S	y
GZ44Y0R02IAJAU		G	y	PB000072		26S proteasome regulatory subunit rpn1, putative [Ricinus communis]
GZ44Y0R02IAMKK		G, S	n	PF07973.8		unnamed protein product [Vitis vinifera]
GZ44Y0R02IBBNJ		G	n	PF00350.17	GO:0005525,GO:0005886,GO:0005515,GO:0003924	AT5g42080/MJC20_19 [Arabidopsis lyrata subsp. lyrata]
GZ44Y0R02IF6IR		S	y
GZ44Y0R02IGMWC		E	y		GO:0006629,GO:0006071,GO:0008889	hypothetical protein LOC100383563 [Zea mays]
GZ44Y0R02IHSCY		S	y			Stearoyl-ACP desaturase homologue 2 [Ophrys x arachnitiformis subsp. archipelagi]
GZ44Y0R02IPKGR	*	E, G	n	PF00155.15	GO:0009536	hypothetical protein SORBIDRAFT_03g041180 [Sorghum bicolor]
GZ44Y0R02IR218		G	y
GZ44Y0R02IR8DN	*	E, G	y			hypothetical protein SORBIDRAFT_02g041640 [Sorghum bicolor]
GZ44Y0R02ITI3K		E	y
GZ44Y0R02ITQNJ		S	y		GO:0005634,GO:0045449,GO:0003677	predicted protein [Populus trichocarpa]
GZ44Y0R02IUJ1Y	*	G	y		GO:0006099,GO:0006531,GO:0006522,GO:0009058,GO:0004069,GO:0030170,GO:0005737	hypothetical protein LOC100273311 [Zea mays]
GZ44Y0R02IXAO3	*	E, G, S	y	PF00070.21,PF07992.8	GO:0022900,GO:0050660,GO:0006749,GO:0004362,GO:0045454,GO:0050661,GO:0005737	predicted protein [Hordeum vulgare subsp. vulgare]
GZ44Y0R02IYKFG		S	y
GZ44Y0R02IZ6MG	*	E, G	y	PF00202.15	GO:0008483,GO:0030170	hypothetical protein SORBIDRAFT_01g045680 [Sorghum bicolor]
GZ44Y0R02J0BZP		E, G	y
GZ44Y0R02J1T46	*	E, G	y			Uro-adherence factor A precursor, putative [Ricinus communis]
GZ44Y0R02J23AM	*	E, G, S	y		GO:0005777,GO:0009695,GO:0004321,GO:0009851	4-coumarate--CoA ligase, putative / 4-coumaroyl-CoA synthase, putative [Arabidopsis thaliana]
GZ44Y0R02J3BXW		E	y	PF01554.12	GO:0006855,GO:0015238,GO:0015297,GO:0016020	unnamed protein product [Vitis vinifera]
GZ44Y0R02J4AMP		S	y
GZ44Y0R02JADFA		E	y	PF00607.14,PF03732.11
GZ44Y0R02JBT4Z		E	y		GO:0005525,GO:0005622	unknown [Glycine max]
GZ44Y0R02JCXIR	*	E, G, S	n			PREDICTED: hypothetical protein [Vitis vinifera]
GZ44Y0R02JHE8L	*	S	y			PREDICTED: hypothetical protein [Vitis vinifera]
GZ44Y0R02JJMT6		S	y	PF01645.11	GO:0016041,GO:0006537,GO:0055114	putative ferredoxin-dependent glutamate synthase 1 [Capsicum annuum]
GZ44Y0R02JLRYD		G	y
GZ44Y0R02JNJXS		S	y		GO:0016887,GO:0005524	PREDICTED: hypothetical protein [Vitis vinifera]
GZ44Y0R02JP96K		G	y			hypothetical protein SORBIDRAFT_01g002200 [Sorghum bicolor]
GZ44Y0R02JQXD6		G	n
GZ44Y0R02JSWGQ		E, G	y			predicted protein [Populus trichocarpa]
GZ44Y0R02JV101		E	y
GZ44Y0R02JWO88		E	y			PREDICTED: hypothetical protein [Vitis vinifera]
newbler-contig00039	*	E, G, S	n
newbler-contig00043	*	E, G	y	PF03330.12
newbler-isotig00001		E	y	PF00407.13
newbler-isotig00003		E	y	PF00407.13
newbler-isotig00019	*	E, G, S	y
newbler-isotig00020	*	E, G, S	y	PF03015.13,PF07993.6
newbler-isotig00024	*	E, G, S	y	PF03959.7
newbler-isotig00025		E	y	PF03959.7
newbler-isotig00026	*	S	y	PF03959.7
newbler-isotig00039	*	E, G, S	n	PF01159.13
newbler-isotig00040	*	E, G, S	n	PF01159.13,PF03868.9
newbler-isotig00081	*	E, G, S	y	PF00067.16
newbler-isotig00083	*	E, G, S	y	PF00067.16,PF00067.16
newbler-isotig00109	*	E, G, S	y	PF00501.22
newbler-isotig00113	*	E, G, S	y	PF00201.12
newbler-isotig00127	*	E, G, S	n	PF00334.13
newbler-isotig00156	*	E, G, S	y	PF00107.20
newbler-isotig00182	*	E, G, S	y	PF00013.23,PF00013.23
newbler-isotig00185	*	E, G, S	n	PF12076.2,PF04116.7
newbler-isotig00186	*	E, G, S	n	PF12076.2,PF04116.7
newbler-isotig00191	*	E, G, S	y	PF00011.15,PB008229
newbler-isotig00201	*	S	y	PF03405.8
newbler-isotig00203	*	E, G, S	y	PF03405.8
newbler-isotig00210	*	E, G	y	PF07859.7
newbler-isotig00226	*	E, G	y	PF05042.7
newbler-isotig00250	*	E, G, S	n	PF02507.9
newbler-isotig00251	*	E, G, S	n	PF02507.9
newbler-isotig00255	*	E, G, S	y	PF01849.12
newbler-isotig00256	*	G, S	y	PF01849.12
newbler-isotig00271	*	G	y
newbler-isotig00273	*	G	y	PF00462.18
newbler-isotig00287	*	E, G, S	n
newbler-isotig00293		E	y	PB003679
newbler-isotig00297		E	y
newbler-isotig00347	*	E, G	n	PF00031.15,PB009276,PF00031.15,PB000401
newbler-isotig00348	*	E, G, S	n	PF00031.15,PB009276,PF00031.15,PB000401
newbler-isotig00371	*	E, S	n	PB000706,PF01434.12
newbler-isotig00399		G	y	PF02458.9
newbler-isotig00410	*	E, G	y	PF12697.1
newbler-isotig00423	*	G	y	PF00581.14
newbler-isotig00429	*	E, G, S	y	PB008229,PF00011.15
newbler-isotig00430	*	S	y	PB008229,PF00011.15
newbler-isotig00432	*	E, G, S	n	PF00252.12
newbler-isotig00444	*	E, G, S	y	PF00407.13
newbler-isotig00459		E	y	PF00403.20
newbler-isotig00474	*	E, G	y	PF00403.20,PB001768
newbler-isotig00475	*	E, G	y	PF00403.20,PB001768
newbler-isotig00521		E	y
newbler-isotig00556		E	y	PF08449.5,PB001021,PB019820	GO:0016021,GO:0006810	PREDICTED: hypothetical protein [Vitis vinifera]
newbler-isotig00567	*	E, G, S	y	PF00407.13		pathogenesis-related protein 10c [Elaeis guineensis]
newbler-isotig00595	*	E, G, S	n	PF00833.12	GO:0006412,GO:0003735,GO:0005840	Os10g0411800 [Oryza sativa Japonica Group]
newbler-isotig00597	*	E, G, S	y	PF00833.12	GO:0006412,GO:0022627,GO:0003735	Os03g0109500 [Oryza sativa Japonica Group]
newbler-isotig00603	*	E, G, S	y	PF04398.6		unknown [Picea sitchensis]
newbler-isotig00605	*	E, G, S	y	PF04398.6		unknown [Picea sitchensis]
newbler-isotig00619	*	E, G, S	n	PF00085.14	GO:0009055,GO:0022900,GO:0016023	protein disulfide isomerase 2 precursor [Elaeis guineensis]
newbler-isotig00639		E	y	PF06916.7	GO:0009536	PREDICTED: hypothetical protein [Vitis vinifera]
newbler-isotig00642	*	E, G, S	n	PF01015.12	GO:0006412,GO:0003735,GO:0005840	RPS3 [Cymbidium hybrid cultivar]
newbler-isotig00662	*	E, G, S	n	PF00430.12	GO:0009507,GO:0045263,GO:0015986,GO:0016021,GO:0015078	ATP synthase CF0 subunit I [Oncidium Gower Ramsey]
newbler-isotig00684	*	E, G, S	y		GO:0003824	PREDICTED: hypothetical protein [Vitis vinifera]
newbler-isotig00688	*	E, G, S	n	PF00203.15	GO:0006412,GO:0015935,GO:0003735	RecName: Full=40S ribosomal protein S15 >gb|AAK97632.1| 40S ribosomal protein S15 [Elaeis oleifera]
newbler-isotig00690	*	E, G, S	y	PF02496.10		abscisic acid stress ripening protein homolog [Prunus mume]
newbler-isotig00751	*	E, G, S	n	PF00043.19,PB000160		PREDICTED: hypothetical protein [Vitis vinifera]
newbler-isotig00753	*	G, S	n	PF00004.23,PB000458		hypothetical protein AND_19657 [Anopheles darlingi]
newbler-isotig00756	*	E, G, S	n	PF02803.12,PF00108.1	GO:0008152,GO:0003824	Os02g0817700 [Oryza sativa Japonica Group]
newbler-isotig00764	*	E, G, S	n	PF00004.23	GO:0005524	ribulose-1,5-bisphosphate carboxylase/oxygenase activase [Pachysandra terminalis]
newbler-isotig00770		G	y	PF00854.15		nitrate transporter [Xerophyta humilis]
newbler-isotig00796		E	n	PF04551.8	GO:0046429,GO:0016114,GO:0005506,GO:0055114	PREDICTED: hypothetical protein [Vitis vinifera]
newbler-isotig00804		G	y
newbler-isotig00806	*	E, S	n	PF00366.14	GO:0006412,GO:0003735,GO:0005840	hypothetical protein SORBIDRAFT_04g025870 [Sorghum bicolor]
newbler-isotig00808	*	E, G, S	n	PF04398.6		predicted protein [Populus trichocarpa]
newbler-isotig00809	*	E, G, S	n	PF04398.6		predicted protein [Populus trichocarpa]
newbler-isotig00822	*	E, G, S	y			conserved hypothetical protein [Ricinus communis]
newbler-isotig00823	*	E, G, S	y			conserved hypothetical protein [Ricinus communis]
newbler-isotig00899		E	y			dihydropyrimidinase [Arabidopsis lyrata subsp. lyrata]
newbler-isotig00913	*	S	n		GO:0009507,GO:0046983,GO:0003677,GO:0006351,GO:0003899	RNA polymerase alpha subunit [Phalaenopsis aphrodite subsp. formosana]
newbler-isotig00926	*	E, S	y	PB006300,PF00112.17,PF08246.6	GO:0004197,GO:0006508,GO:0005773	RecName: Full=Cysteine proteinase 2; Flags: Precursor >dbj|BAA08245.1| cysteine proteinase [Zea mays]
newbler-isotig00930	*	E, G, S	n	PF00118.18	GO:0005515,GO:0005524,GO:0005737,GO:0006457	PREDICTED: hypothetical protein [Vitis vinifera]
newbler-isotig00937	*	E, S	y	PF00149.22	GO:0016787,GO:0016023	purple acid phosphatase [Triticum aestivum]
newbler-isotig00938	*	E, G, S	n	PF07992.8	GO:0050660,GO:0009055,GO:0016491,GO:0055114	monodehydroascorbate reductase [Oncidium Gower Ramsey]
newbler-isotig00955	*	E, G, S	n	PF00318.14	GO:0006412,GO:0015935,GO:0003735	hypothetical protein OsI_26872 [Oryza sativa Indica Group]
newbler-isotig00988	*	E, G, S	y	PF03223.9	GO:0016820,GO:0033180,GO:0015986	hypothetical protein SORBIDRAFT_09g030620 [Sorghum bicolor]
newbler-isotig00990	*	G, S	n	PF01145.19	GO:0005773,GO:0016020,GO:0005515	unknown [Populus trichocarpa x Populus deltoides]
newbler-isotig00998	*	E, G, S	y	PB000160	GO:0016740	IN2-1 protein, putative, expressed [Oryza sativa Japonica Group]
newbler-isotig01018	*	E, G, S	y	PF03358.9	GO:0016481,GO:0010181,GO:0016491	quinone oxidoreductase [Gymnadenia conopsea]
newbler-isotig01026		S	n	PF00071.16	GO:0007264,GO:0005525,GO:0015031	unnamed protein product [Vitis vinifera]
newbler-isotig01034	*	E, G, S	n	PF00227.1	GO:0016023	hypothetical protein SORBIDRAFT_04g005590 [Sorghum bicolor]
newbler-isotig01072	*	E, G, S	n	PF00118.18	GO:0005524,GO:0051082,GO:0005737,GO:0006457	predicted protein [Populus trichocarpa]
newbler-isotig01074	*	E, G, S	n	PF01370.15	GO:0003824,GO:0050662,GO:0044237	cinnamyl-alcohol dehydrogenase, putative (CAD) [Arabidopsis thaliana]
newbler-isotig01076	*	E	y	PF00657.1	GO:0005739	predicted protein [Populus trichocarpa]
newbler-isotig01082	*	E, G, S	y	PF00396.12,PF00112.17	GO:0008234	cysteine proteinase [Elaeis guineensis]
newbler-isotig01092	*	E, G, S	n	PF01294.12	GO:0006412,GO:0003735,GO:0005840	60S ribosomal protein L13E [Elaeis guineensis]
newbler-isotig01102	*	E, G, S	n		GO:0009536,GO:0004318,GO:0005488,GO:0006633	hypothetical protein OsJ_26896 [Oryza sativa Japonica Group]
newbler-isotig01103	*	E, G, S	n		GO:0009536,GO:0004318,GO:0005488,GO:0006633	hypothetical protein OsJ_26896 [Oryza sativa Japonica Group]
newbler-isotig01128	*	E, G, S	n	PF00179.1	GO:0051246,GO:0004842,GO:0019941,GO:0016579	hypothetical protein LOC100191818 [Zea mays]
newbler-isotig01134	*	S	y			3'-N-debenzoyl-2'-deoxytaxol N-benzoyltransferase, putative [Ricinus communis]
newbler-isotig01139	*	E, S	y	PF00255.13	GO:0006979,GO:0004602,GO:0055114	glutathione peroxidase, putative [Ricinus communis]
newbler-isotig01140		S	y	PB019682		LOC100281488 [Zea mays]
newbler-isotig01150	*	E, G	y	PF01990.11	GO:0033180,GO:0046961,GO:0015986,GO:0046933	PREDICTED: hypothetical protein [Vitis vinifera]
newbler-isotig01178	*	E, G, S	n	PF00237.13	GO:0006412,GO:0015934,GO:0003735	ribosomal protein L17 [Elaeis guineensis]
newbler-isotig01202	*	G	y		GO:0009536,GO:0005739	unnamed protein product [Vitis vinifera]
newbler-isotig01230		E	y	PF07019.6		unknown [Glycine max]
newbler-isotig01239	*	E, G, S	n	PF01090.13	GO:0006412,GO:0003735,GO:0005840	PREDICTED: hypothetical protein [Vitis vinifera]
newbler-isotig01242		E, S	y	PF01190.11		pollen-specific protein [Hyacinthus orientalis]
newbler-isotig01246	*	E, G, S	n	PF00171.1	GO:0008802,GO:0055114	betaine aldehyde dehydrogenase [Panax ginseng]
newbler-isotig01247	*	E, G, S	n		GO:0008802,GO:0055114,GO:0006950,GO:0005777,GO:0031456	betaine aldehyde dehydrogenase [Panax ginseng]
newbler-isotig01248	*	E, G, S	n	PF08534.4	GO:0016491,GO:0045454	peroxiredoxin [Elaeis guineensis]
newbler-isotig01252		E, G	y	PF00831.17	GO:0006412,GO:0003735,GO:0005840	RecName: Full=60S ribosomal protein L35 >gb|AAF34800.1|AF227980_1 60S ribosomal protein L35 [Euphorbia esula]
newbler-isotig01253	*	G	y	PF00831.17	GO:0006412,GO:0003735,GO:0005840	RecName: Full=60S ribosomal protein L35 >gb|AAF34800.1|AF227980_1 60S ribosomal protein L35 [Euphorbia esula]
newbler-isotig01259	*	G, S	y	PF00342.1	GO:0006096,GO:0004347,GO:0006094,GO:0005737	cytosolic phosphoglucose isomerase [Dioscorea tokoro]
newbler-isotig01266		G	y	PF00069.19	GO:0004674,GO:0005524,GO:0004713,GO:0006468	Pti1-like S/T protein kinase [Hordeum vulgare subsp. vulgare]
newbler-isotig01274	*	E, G, S	y	PF01655.12	GO:0006412,GO:0003735,GO:0005840	Os08g0524600 [Oryza sativa Japonica Group]
newbler-isotig01278	*	E, G, S	n	PF00076.16	GO:0000166,GO:0003676	unnamed protein product [Vitis vinifera]
newbler-isotig01280	*	E, G	y	PF04718.9	GO:0015986,GO:0000276,GO:0015078	mitochondrial ATP synthase g subunit family protein [Musa balbisiana]
newbler-isotig01290	*	E, G	y			unknown [Glycine max]
newbler-isotig01291	*	E, G	y	PF00450.16		unknown [Glycine max]
newbler-isotig01294	*	S	y	PF10607.3,PB000124		Protein C20orf11, putative [Ricinus communis]
newbler-isotig01298	*	E, G, S	y
newbler-isotig01300	*	E, G, S	y	PF00956.12		unnamed protein product [Vitis vinifera]
newbler-isotig01334		G	y	PF00450.16		predicted protein [Populus trichocarpa]
newbler-isotig01338	*	E, G, S	n	PB009438	GO:0005622	60S ribosomal protein L5-1 [Zea mays]
newbler-isotig01362	*	S	y			hypothetical protein OsI_11441 [Oryza sativa Indica Group]
newbler-isotig01400	*	S	n	PF00722.15	GO:0016757,GO:0016787,GO:0005975	xyloglucan endotransglucosylase/hydrolase 9 [Actinidia hemsleyana]
newbler-isotig01488	*	E, G	y	PF03168.7,PB002823	GO:0009269	Os05g0584200 [Oryza sativa Japonica Group]
newbler-isotig01504		E, S	y	PF00504.15	GO:0009765,GO:0009507,GO:0016020	chloroplast LHCII type I chlorophyll a-b binding precursor protein [Ipomoea nil]
newbler-isotig01508		G	n	PF01070.12	GO:0010181,GO:0008891,GO:0009055,GO:0055114,GO:0005777	glycolate oxidase [Zantedeschia aethiopica]
newbler-isotig01524		G, S	y	PF01215.13	GO:0005739	hypothetical protein SORBIDRAFT_10g002940 [Sorghum bicolor]
newbler-isotig01534	*	G	y			phospholipid transfer protein [Sedirea japonica]
newbler-isotig01584		G	y	PF04667.11		unnamed protein product [Vitis vinifera]
newbler-isotig01596	*	G, S	y	PF01777.12,PF00467.23	GO:0006412,GO:0003735,GO:0005840	PREDICTED: hypothetical protein [Vitis vinifera]
newbler-isotig01611	*	E	y
newbler-isotig01614	*	E	y			hypothetical protein SORBIDRAFT_10g022410 [Sorghum bicolor]
newbler-isotig01644		E	y	PB002761,PF00190.16	GO:0030145,GO:0045735,GO:0004872,GO:0005618,GO:0048046,GO:0009734	Auxin-binding protein ABP19a precursor, putative [Ricinus communis]
newbler-isotig01774	*	E, S	y	PF02221.9	GO:0016023	putative ML domain protein [Nicotiana glauca]
newbler-isotig01790		E	n		GO:0006412,GO:0003735,GO:0005840	ribosomal protein L35 [Camellia sinensis]
newbler-isotig01818		S	y	PF00201.12	GO:0016740	PREDICTED: hypothetical protein [Vitis vinifera]
newbler-isotig01824	*	E, G	y	PB000401,PF00031.15		PREDICTED: hypothetical protein [Vitis vinifera]
newbler-isotig01855		E	y			Os08g0380100 [Oryza sativa Japonica Group]
newbler-isotig01898	*	G, S	y	PB019035,PF07883.5	GO:0005975	hypothetical protein SORBIDRAFT_03g024040 [Sorghum bicolor]
newbler-isotig01965		E	y			predicted protein [Populus trichocarpa]
newbler-isotig02020	*	G, S	y	PF00085.14	GO:0045454	predicted protein [Populus trichocarpa]
newbler-isotig02202	*	E, G, S	y	PF01280.14	GO:0005739	predicted protein [Hordeum vulgare subsp. vulgare]
newbler-isotig02203	*	G, S	y	PF01280.14	GO:0005739	predicted protein [Hordeum vulgare subsp. vulgare]
newbler-isotig02212	*	E, G, S	y			PREDICTED: hypothetical protein [Vitis vinifera]
newbler-isotig02213	*	E, G, S	y			pore-forming toxin-like protein Hfr-2 [Triticum aestivum]
newbler-isotig02216	*	E, G, S	y	PF00462.18	GO:0008270,GO:0015035,GO:0009055,GO:0005622,GO:0045454	unknown [Glycine max]
newbler-isotig02218	*	E, G, S	n	PF00355.20,PF08802.4	GO:0042651,GO:0051537,GO:0009055,GO:0009496,GO:0055114	predicted protein [Populus trichocarpa]
newbler-isotig02224	*	E, G, S	y	PF07992.8,PF00070.21		predicted protein [Hordeum vulgare subsp. vulgare]
newbler-isotig02229		E	y			predicted protein [Populus trichocarpa]
newbler-isotig02244	*	E, G, S	n	PF00080.14	GO:0008270,GO:0004784,GO:0006801,GO:0055114,GO:0005507	predicted protein [Populus trichocarpa]
newbler-isotig02250	*	E, G, S	n	PF00043.19,PF02798.14		phi class glutathione transferase GSTF7 [Populus trichocarpa]
newbler-isotig02262	*	E, G, S	n	PB003138,PF00034.15	GO:0006810,GO:0005739,GO:0009055,GO:0022900,GO:0020037	hypothetical protein SORBIDRAFT_09g020710 [Sorghum bicolor]
newbler-isotig02280	*	E, G, S	y	PF00085.14	GO:0009536	unnamed protein product [Vitis vinifera]
newbler-isotig02284		G, S	y		GO:0016020,GO:0016023	Os03g0240700 [Oryza sativa Japonica Group]
newbler-isotig02293		S	y	PF03018.8		PREDICTED: hypothetical protein [Vitis vinifera]
newbler-isotig02310	*	E, G, S	n	PF00175.15,PF00667.14	GO:0010181,GO:0009055,GO:0003958,GO:0005506,GO:0055114	Os09g0558900 [Oryza sativa Japonica Group]
newbler-isotig02314	*	E, G, S	y	PB009233		hypothetical protein LOC100193873 [Zea mays]
newbler-isotig02316	*	E, G	y	PF05047.10		hypothetical protein OsI_15333 [Oryza sativa Indica Group]
newbler-isotig02326	*	E, G, S	n	PF01381.16,PF08523.4	GO:0043565	ethylene-responsive transcriptional coactivator [Elaeis guineensis]
newbler-isotig02344	*	E, G	y		GO:0016021	hypothetical protein VITISV_012682 [Vitis vinifera]
newbler-isotig02348	*	E, G, S	n	PF00160.15	GO:0003755,GO:0005737,GO:0042277,GO:0006457	cyclophilin [Vanda hybrid cultivar]
newbler-isotig02357		S	y		GO:0009507	hypothetical protein PhapfoPp032 [Phalaenopsis aphrodite subsp. formosana]
newbler-isotig02360	*	E, G, S	y	PF00582.20,PB001656	GO:0006950	PREDICTED: hypothetical protein [Vitis vinifera]
newbler-isotig02374	*	E, G, S	n	PF02036.11	GO:0005498,GO:0016491,GO:0008152	Os06g0211300 [Oryza sativa Japonica Group]
newbler-isotig02376	*	E, G, S	y		GO:0006869,GO:0008289	phosophlipid protein [Gymnadenia conopsea]
newbler-isotig02382	*	E, G, S	n	PF04398.6		hypothetical protein OsI_14920 [Oryza sativa Indica Group]
newbler-isotig02384		E, G	y	PF06522.5		predicted protein [Populus trichocarpa]
newbler-isotig02407		E, G	n	PB004783,PF01780.13	GO:0006412,GO:0003735,GO:0005840	PREDICTED: similar to protein synthesis initiation factor-like [Vitis vinifera]
newbler-isotig02429	*	E, G, S	y	PB002313		PREDICTED: hypothetical protein [Vitis vinifera]
newbler-isotig02433		E, G, S	n	PF11976.2	GO:0006464	unknown [Glycine max]
newbler-isotig02437	*	E, G	y	PF01907.13	GO:0006412,GO:0003735,GO:0005840	hypothetical protein SORBIDRAFT_01g033340 [Sorghum bicolor]
newbler-isotig02450		E, G	y	PF02496.10	GO:0006950	ABA-, stress-and fruit-ripening inducible-like protein [Zea mays]
newbler-isotig02452	*	E, G, S	y	PB010222,PF00515.22,PB019143,PB000116,PB011944,PB001136,PB007446	GO:0005488,GO:0006457	predicted protein [Populus trichocarpa]
newbler-isotig02476	*	S	y	PF00210.18	GO:0006826,GO:0008199,GO:0016491,GO:0006879	predicted protein [Hordeum vulgare subsp. vulgare]
newbler-isotig02505	*	E, G	y	PB015964		predicted protein [Populus trichocarpa]
newbler-isotig02512		E	y	PF04725.6	GO:0034357,GO:0044436	chloroplast photosystem II 10 kDa protein-like protein [Wolffia arrhiza]
newbler-isotig02519	*	E, G	n	PB002002,PF00125.18	GO:0005634,GO:0006334,GO:0003677,GO:0000786	GG21374 [Drosophila erecta]
newbler-isotig02597	*	E	y			predicted protein [Hordeum vulgare subsp. vulgare]
newbler-isotig02620	*	E, G, S	y	PF00171.1		hypothetical protein SORBIDRAFT_04g033420 [Sorghum bicolor]
newbler-isotig02622	*	E, G, S	y	PF02020.12	GO:0003743	predicted protein [Populus trichocarpa]
newbler-isotig02625	*	E, G, S	y	PF00316.14	GO:0009536,GO:0004331,GO:0005975	chloroplast fructose-1,6-bisphosphatase [Oryza coarctata]
newbler-isotig02631	*	E, G, S	n	PF00274.13	GO:0009536,GO:0004332,GO:0006096	Os11g0171300 [Oryza sativa Japonica Group]
newbler-isotig02636	*	E, G, S	n	PF00012.14	GO:0006950,GO:0005524	predicted protein [Populus trichocarpa]
newbler-isotig02654	*	E, G, S	y	PF12796.1,PF12796.1,PB017934,PB004830,PB004319		unnamed protein product [Vitis vinifera]
newbler-isotig02671	*	E, G, S	n	PF00113.1,PF03952.10	GO:0006096,GO:0000287,GO:0004634,GO:0000015	enolase [Elaeis guineensis]
newbler-isotig02678	*	E, G, S	n	PF00022.13	GO:0005515,GO:0005524,GO:0005737,GO:0005856	beta-actin [Zoysia japonica]
newbler-isotig02686	*	E, G, S	n	PF00923.13	GO:0009536,GO:0006098,GO:0004801	Os01g0926300 [Oryza sativa Japonica Group]
newbler-isotig02696	*	E, G, S	n	PF02910.14,PF00890.18	GO:0009055,GO:0016627,GO:0006099,GO:0022900,GO:0050660	succinate dehydrogenase flavoprotein subunit,mitochondrial precursor [Zea mays]
newbler-isotig02708	*	E, G, S	n	PF00162.13	GO:0009507,GO:0006096,GO:0005524,GO:0004618,GO:0019253	phosphoglycerate kinase, chloroplast, putative [Musa acuminata]
newbler-isotig02710	*	E, G	n	PF00248.15	GO:0055114,GO:0016491	hypothetical protein LOC100273138 [Zea mays]
newbler-isotig02761	*	E, G, S	n	PF00244.14	GO:0019904	14-3-3 protein [Populus tremula x Populus alba]
newbler-isotig02764	*	E, G, S	n	PF00244.14	GO:0019904	14-3-3b protein [Gossypium hirsutum]
newbler-isotig02785	*	E, G, S	n	PF00141.17	GO:0006979,GO:0016688,GO:0055114,GO:0020037	peroxisome type ascorbate peroxidase [Elaeis guineensis]
newbler-isotig02786	*	E, G, S	y	PF02453.11	GO:0005783,GO:0016020	24 kDa seed maturation protein [Elaeis guineensis]
newbler-isotig02787	*	E, G, S	y	PF06955.6,PF00722.15		xyloglucan endotransglucosylase/hydrolase [Gossypium hirsutum]
newbler-isotig02794	*	E, G, S	n	PF00227.1,PF10584.3	GO:0004298,GO:0005829,GO:0006511,GO:0005839	PREDICTED: hypothetical protein [Vitis vinifera]
newbler-isotig02802	*	E, G, S	n	PF00719.13	GO:0000287,GO:0006796,GO:0005737,GO:0004427	PREDICTED: hypothetical protein [Vitis vinifera]
newbler-isotig02822	*	E, G, S	n	PF00227.1,PF10584.3	GO:0004298,GO:0005829,GO:0005634,GO:0006511,GO:0005839	unknown [Glycine max]
newbler-isotig02836	*	E, G, S	y	PF00903.19,PF00903.19	GO:0004462,GO:0046872	glyoxalase I homolog 1 [Allium cepa]
newbler-isotig02837	*	E, G, S	n	PF00183.12	GO:0005739,GO:0051082,GO:0005524,GO:0005886,GO:0006457	hypothetical protein VITISV_029391 [Vitis vinifera]
newbler-isotig02853	*	E, G, S	n	PF00121.12	GO:0006096,GO:0006098,GO:0004807,GO:0006633,GO:0006094,GO:0005737	RecName: Full=Triosephosphate isomerase, cytosolic; Short=TIM; Short=Triose-phosphate isomerase >gb|AAB62730.1| triosephosphate isomerase [Coptis japonica]
newbler-isotig02866	*	E, G, S	n	PF06628.6,PF00199.13	GO:0004096,GO:0055114,GO:0020037,GO:0005777,GO:0042744	catalase [Gossypium hirsutum]
newbler-isotig02910	*	E	y	PF08536.5		Os02g0158400 [Oryza sativa Japonica Group]
newbler-isotig02917	*	E, G, S	y	PF00957.15	GO:0016192,GO:0016021	predicted protein [Populus trichocarpa]
newbler-isotig02922		E, S	y	PF08597.4		PREDICTED: hypothetical protein [Vitis vinifera]
newbler-isotig02926	*	E, S	y	PF00012.14		hypothetical protein OsJ_34853 [Oryza sativa Japonica Group]
newbler-isotig02937	*	E, G, S	y	PF01789.10,PB011010	GO:0019898,GO:0015979,GO:0005509,GO:0009654	hypothetical protein POPTRDRAFT_551203 [Populus trichocarpa]
newbler-isotig02951	*	E, G, S	n	PF00504.15	GO:0009765,GO:0009507,GO:0016020	type III chlorophyll a/b-binding protein [Lycoris aurea]
newbler-isotig02955	*	S	y	PF00076.16		predicted protein [Hordeum vulgare subsp. vulgare]
newbler-isotig02956	*	E, G, S	n	PF00504.15		PREDICTED: hypothetical protein [Vitis vinifera]
newbler-isotig02958		E, S	n	PF01251.12	GO:0006412,GO:0003735,GO:0005840	hypothetical protein LOC100193269 [Zea mays]
newbler-isotig02964	*	E, G, S	n	PF00153.21,PF00153.21,PF00153.21	GO:0005215,GO:0006810,GO:0005488,GO:0016021,GO:0005743	ADP,ATP carrier protein 2, mitochondrial precursor [Zea mays]
newbler-isotig02969	*	G, S	n	PF00179.1	GO:0019787,GO:0043687,GO:0051246,GO:0019941	unnamed protein product [Vitis vinifera]
newbler-isotig02985	*	E, G	n	PF03357.15		PREDICTED: hypothetical protein [Vitis vinifera]
newbler-isotig02988	*	E, G, S	y	PF00166.15,PF00166.15	GO:0005524,GO:0006457	PREDICTED: hypothetical protein [Vitis vinifera]
newbler-isotig02991	*	E, G, S	n	PF00736.13	GO:0006414,GO:0005853,GO:0003746	seed ripening regulated protein [Camellia oleifera]
newbler-isotig02998	*	E, G, S	y	PF02728.10	GO:0005488	hypothetical protein SORBIDRAFT_06g004290 [Sorghum bicolor]
newbler-isotig03002	*	E, G, S	n	PF00504.15	GO:0009765,GO:0009507,GO:0005739,GO:0016020	light-harvesting complex II protein Lhcb5 [Populus trichocarpa]
newbler-isotig03011	*	E, G, S	n	PF00141.17	GO:0006979,GO:0004601,GO:0020037	cytosolic ascorbate peroxidase [Capsicum annuum]
newbler-isotig03018	*	E, G, S	n	PF03143.11,PF03144.19	GO:0003924,GO:0006414,GO:0005525,GO:0003746,GO:0005737	EF-1 alpha [Gymnadenia conopsea]
newbler-isotig03020		E	n		GO:0005739,GO:0006544,GO:0005960,GO:0055114,GO:0030170,GO:0004375	RecName: Full=Glycine dehydrogenase [decarboxylating]
newbler-isotig03024	*	E, G, S	n	PF02866.1,PF00056.17	GO:0006097,GO:0006096,GO:0009514,GO:0006099,GO:0055114,GO:0006108,GO:0030060,GO:0005488	Os12g0632700 [Oryza sativa Japonica Group]
newbler-isotig03028	*	E, S	y	PF03171.14	GO:0005506,GO:0016491,GO:0055114	1-aminocyclopropane-1-carboxylate oxidase [Dendrobium hybrid cultivar]
newbler-isotig03036	*	E, G, S	n	PF01092.13	GO:0006412,GO:0003735,GO:0005840	predicted protein [Populus trichocarpa]
newbler-isotig03040	*	E, S	n	PF00504.15	GO:0009765,GO:0009507,GO:0016020	unknown [Medicago truncatula]
newbler-isotig03041	*	E, G, S	n	PF01182.1	GO:0009536,GO:0005975	hypothetical protein OsI_32125 [Oryza sativa Indica Group]
newbler-isotig03053	*	E, G, S	n	PB010494	GO:0005886,GO:0000325	mgatp-energized glutathione s-conjugate pump, putative [Ricinus communis]
newbler-isotig03058	*	E, G, S	n	PF00141.17	GO:0006979,GO:0004601,GO:0020037	ascorbate peroxidase [Oncidium Gower Ramsey]
newbler-isotig03067	*	E, G, S	y	PB010456		transcription factor, putative [Ricinus communis]
newbler-isotig03069	*	S	y	PF02797.9,PF00195.1	GO:0009813,GO:0008415	chalcone synthase [Oncidium Gower Ramsey]
newbler-isotig03080	*	E, G, S	n	PF01756.13		hypothetical protein OsI_22900 [Oryza sativa Indica Group]
newbler-isotig03083	*	E, G, S	y	PF01641.1	GO:0009536,GO:0008113	hypothetical protein SORBIDRAFT_10g008790 [Sorghum bicolor]
newbler-isotig03106	*	S	y	PF05193.15	GO:0008270,GO:0006508,GO:0004222	PREDICTED: hypothetical protein [Vitis vinifera]
newbler-isotig03116	*	E, G, S	n	PF00025.15	GO:0006886,GO:0016023,GO:0005525	GTP-binding protein sar1, putative [Ricinus communis]
newbler-isotig03122	*	E, G, S	n	PF00227.1	GO:0009651,GO:0004298,GO:0005829,GO:0005634,GO:0006511,GO:0005886,GO:0005839	proteasome subunit beta type 6,9, putative [Ricinus communis]
newbler-isotig03127	*	E, G, S	n	PF01676.12	GO:0006096,GO:0004619,GO:0006950,GO:0030145,GO:0005737	hypothetical protein OsI_04213 [Oryza sativa Indica Group]
newbler-isotig03128		E	y	PF09229.5		PREDICTED: hypothetical protein [Vitis vinifera]
newbler-isotig03132	*	E, G, S	n	PF08534.4	GO:0016491,GO:0045454	unknown [Glycine max]
newbler-isotig03137	*	E, G, S	n	PF12504.2,PB008185,PF12481.2		aluminum-induced protein [Elaeis guineensis]
newbler-isotig03141		E, S	y			predicted protein [Hordeum vulgare subsp. vulgare]
newbler-isotig03155	*	E, G, S	n	PF00162.13	GO:0004618,GO:0006096	unnamed protein product [Vitis vinifera]
newbler-isotig03159	*	E, G, S	n		GO:0042744,GO:0004096,GO:0055114,GO:0020037	catalase 2 [Elaeis guineensis]
newbler-isotig03181	*	G, S	y	PF02915.11	GO:0015979,GO:0016491,GO:0015995,GO:0046914	Magnesium-protoporphyrin IX monomethyl ester [oxidative]
newbler-isotig03187	*	E, S	y	PF00067.16	GO:0044425,GO:0005783,GO:0005506,GO:0016023,GO:0016491	hypothetical protein OsJ_05665 [Oryza sativa Japonica Group]
newbler-isotig03195	*	E, G, S	n	PF00464.13	GO:0004372,GO:0005739,GO:0006544,GO:0006563,GO:0030170	serine hydroxymethyltransferase [Zea mays]
newbler-isotig03203	*	E, G, S	n	PF00327.14,PF08079.6	GO:0006412,GO:0015934,GO:0003735,GO:0030528	60S ribosomal protein L7 [Elaeis guineensis]
newbler-isotig03211	*	G, S	n	PB000866,PF00071.16	GO:0007264,GO:0005525,GO:0015031	GTP binding protein [Cichorium intybus x Cichorium endivia]
newbler-isotig03229	*	E, G, S	n	PF00407.13	GO:0005622,GO:0050896	salt tolerant protein [Triticum aestivum]
newbler-isotig03243	*	E, G, S	n	PF10431.3,PF07724.8	GO:0005739	hypothetical protein SORBIDRAFT_06g014590 [Sorghum bicolor]
newbler-isotig03246	*	E, G, S	y	PB000101	GO:0000166,GO:0016020,GO:0017111	hypothetical protein SORBIDRAFT_04g007260 [Sorghum bicolor]
newbler-isotig03260	*	E, G	y	PB016297,PB010855,PF03152.8		unknown [Populus trichocarpa]
newbler-isotig03281	*	E, S	y	PF04573.6	GO:0005787,GO:0016021,GO:0006465,GO:0016023,GO:0008233	unknown [Glycine max]
newbler-isotig03282		S	y	PF04755.6,PB010398	GO:0005198	structural molecule [Zea mays]
newbler-isotig03292	*	E, G, S	y	PF09430.4	GO:0016023	PREDICTED: hypothetical protein [Vitis vinifera]
newbler-isotig03297	*	E, G, S	n	PF05648.8	GO:0005778,GO:0016559	peroxisomal biogenesis factor, putative [Ricinus communis]
newbler-isotig03313	*	G	y	PF00069.19	GO:0004674,GO:0005524,GO:0006468	serine/threonine protein kinase [Adonis aestivalis var. palaestina]
newbler-isotig03322	*	E, G, S	n	PF00175.15	GO:0022900,GO:0015979,GO:0009507,GO:0050660,GO:0004324,GO:0042651,GO:0006810,GO:0005515,GO:0009055,GO:0050661	predicted protein [Populus trichocarpa]
newbler-isotig03369	*	E, G, S	n	PF00160.15	GO:0003755	cyclophilin B [Triticum urartu]
newbler-isotig03378	*	G, S	n	PF02826.13	GO:0016616,GO:0051287,GO:0005739,GO:0055114	hypothetical protein OsI_23019 [Oryza sativa Indica Group]
newbler-isotig03391	*	E, S	y	PF02826.13	GO:0051287,GO:0008152,GO:0016616	unknown [Zea mays]
newbler-isotig03430	*	S	n	PF01370.15	GO:0050662,GO:0048040,GO:0044237	PREDICTED: hypothetical protein [Vitis vinifera]
newbler-isotig03432	*	E, G, S	n	PF00179.1	GO:0019787,GO:0043687,GO:0051246,GO:0019941	unknown [Picea sitchensis]
newbler-isotig03455		E	y	PF00067.16	GO:0005506	transposon protein [Zea mays]
newbler-isotig03456		E, G	n		GO:0015979,GO:0009579,GO:0009507,GO:0016021,GO:0042301,GO:0050821,GO:0009523	photosystem II phosphoprotein [Franklinia alatamaha]
newbler-isotig03459	*	E, G, S	y	PF00155.15	GO:0009536,GO:0009058,GO:0006520,GO:0004069,GO:0030170	predicted protein [Populus trichocarpa]
newbler-isotig03463	*	S	y	PF00155.15	GO:0030170,GO:0009058,GO:0016769	hypothetical protein SORBIDRAFT_05g018880 [Sorghum bicolor]
newbler-isotig03487	*	E, G, S	y	PF02852.16,PF07992.8	GO:0009507,GO:0050660,GO:0055114,GO:0006749,GO:0004362,GO:0045454,GO:0050661	PREDICTED: hypothetical protein [Vitis vinifera]
newbler-isotig03488	*	E, G, S	n	PF01775.11	GO:0006412,GO:0003735,GO:0005840	predicted protein [Populus trichocarpa]
newbler-isotig03502	*	E, G, S	n	PF00012.14	GO:0005788,GO:0006950,GO:0005524,GO:0005783	putative luminal binding protein [Corylus avellana]
newbler-isotig03534	*	E, G	y	PF00232.12	GO:0003824	beta-mannosidase 4 [Oncidium Gower Ramsey]
newbler-isotig03540	*	E, G, S	n	PF01287.14,PF00467.23	GO:0003743,GO:0006413	eukaryotic translation initiation factor 5A [Gymnadenia conopsea]
newbler-isotig03555	*	E, G, S	n	PF00534.14	GO:0005985,GO:0009058,GO:0016157	sucrose synthase 1 [Oncidium hybrid cultivar]
newbler-isotig03562	*	E, G, S	n	PF00294.18	GO:0004001,GO:0006166	predicted protein [Populus trichocarpa]
newbler-isotig03566	*	E	y	PF12697.1		hypothetical protein OsJ_09640 [Oryza sativa Japonica Group]
newbler-isotig03568		E, G	y	PF03489.11,PF05184.9,PF05184.9	GO:0016023	Os01g0166700 [Oryza sativa Japonica Group]
newbler-isotig03575	*	E, G, S	n	PF04969.10		unknown [Glycine max]
newbler-isotig03579	*	E, G, S	n	PF00297.16	GO:0006412,GO:0003735,GO:0005840	ribosomal protein L3A [Nicotiana tabacum]
newbler-isotig03582		E, G, S	y	PB005107,PB006258,PB000610,PB000523,PF00583.18	GO:0008152,GO:0008080	PREDICTED: hypothetical protein [Vitis vinifera]
newbler-isotig03668	*	E, G, S	n	PF12357.2,PF00614.16	GO:0004630,GO:0070290,GO:0008152	phospholipase D [Triticum turgidum subsp. durum]
newbler-isotig03677	*	E, G, S	n	PF00255.13	GO:0009651,GO:0005739,GO:0009507,GO:0004602,GO:0055114,GO:0047066,GO:0046686,GO:0006979	ATGPX6 [Arabidopsis lyrata subsp. lyrata]
newbler-isotig03700	*	E, G, S	y	PF00043.19,PF02798.14		phi class glutathione transferase GSTF7 [Populus trichocarpa]
newbler-isotig03701	*	E, G, S	n	PF04051.10		PREDICTED: hypothetical protein [Vitis vinifera]
newbler-isotig03704	*	E, G	y	PF00153.21,PF00153.21	GO:0016020	predicted protein [Populus trichocarpa]
newbler-isotig03716	*	G, S	n	PF01280.14	GO:0030529	unknown [Populus trichocarpa]
newbler-isotig03721	*	E, G, S	y	PB010456,PB012231,PF00504.15		hypothetical protein SORBIDRAFT_03g026510 [Sorghum bicolor]
newbler-isotig03725	*	G, S	n		GO:0016114,GO:0009507,GO:0008685	plastid 2C-methyl-D-erythritol 2,4-cyclodiphosphate synthase [Rauvolfia verticillata]
newbler-isotig03726	*	G, S	y	PF01329.13		transducin/WD40 domain-containing protein [Arabidopsis thaliana]
newbler-isotig03728	*	E, G, S	y			hypothetical protein SORBIDRAFT_01g036580 [Sorghum bicolor]
newbler-isotig03730	*	S	n			predicted protein [Hordeum vulgare subsp. vulgare]
newbler-isotig03731	*	E, G, S	n	PF01287.14,PF00467.23	GO:0003743,GO:0006413	eukaryotic translation initiation factor 5A [Gymnadenia conopsea]
newbler-isotig03742	*	E, G, S	y	PF01117.14		PREDICTED: hypothetical protein [Vitis vinifera]
newbler-isotig03743	*	E, G, S	y	PF02338.1		hypothetical protein SORBIDRAFT_04g004420 [Sorghum bicolor]
newbler-isotig03759	*	E	n	PF05479.5	GO:0034357	Chain N, Improved Model Of Plant Photosystem I >pdb|2WSE|N Chain N, Improved Model Of Plant Photosystem I >pdb|2WSF|N Chain N, Improved Model Of Plant Photosystem I >gb|AAO49652.1| photosystem I-N subunit [Phaseolus vulgaris]
newbler-isotig03784	*	E, G, S	n	PF02531.10	GO:0015979,GO:0009538	PSI reaction center subunit II [Citrus sinensis]
newbler-isotig03792	*	E, G	n	PF00235.13	GO:0015629,GO:0003779,GO:0005737,GO:0030036	putative profilin [Phalaenopsis hybrid cultivar]
newbler-isotig03795	*	E, G, S	n	PF00838.11	GO:0005509,GO:0005737	PREDICTED: hypothetical protein isoform 1 [Vitis vinifera]
newbler-isotig03830	*	E	n	PF05903.8		unnamed protein product [Vitis vinifera]
newbler-isotig03832	*	E, G	n	PF00248.15	GO:0055114,GO:0016491	LOC100282958 [Zea mays]
newbler-isotig03847	*	E, G, S	n	PF01201.16	GO:0006412,GO:0003735,GO:0005840	40S ribosomal protein S8 [Elaeis guineensis]
newbler-isotig03853	*	E	y	PF00175.15	GO:0055114,GO:0009055,GO:0016491	hypothetical protein SORBIDRAFT_09g023850 [Sorghum bicolor]
newbler-isotig03864		S	n	PF01466.13,PF03931.9	GO:0005515,GO:0006511	SKP1 [Elaeis guineensis]
newbler-isotig03867		G	n	PF00179.1	GO:0043687,GO:0051246,GO:0004842,GO:0019941	PREDICTED: hypothetical protein isoform 2 [Vitis vinifera]
newbler-isotig03880	*	S	y	PF02096.14	GO:0016020	unnamed protein product [Vitis vinifera]
newbler-isotig03903	*	E	y	PF04265.8,PB009266,PF04263.10	GO:0004788,GO:0006772,GO:0005524,GO:0009229	PREDICTED: hypothetical protein isoform 1 [Vitis vinifera]
newbler-isotig03906	*	E, G, S	y		GO:0016740	Protein yrdA, putative [Ricinus communis]
newbler-isotig03925	*	E, G, S	n	PF03501.9	GO:0005840	unnamed protein product [Vitis vinifera]
newbler-isotig03940	*	E, G, S	n	PF00582.20	GO:0006950	conserved hypothetical protein [Ricinus communis]
newbler-isotig03943		S	y		GO:0016021	ORMDL family protein-like [Elaeis guineensis]
newbler-isotig03985	*	E, G, S	n	PF02866.1	GO:0006096,GO:0006099,GO:0055114,GO:0006108,GO:0030060,GO:0005488,GO:0008415	cytosolic malate dehydrogenase [Glycine max]
newbler-isotig03994	*	E, G	y		GO:0050662,GO:0016621,GO:0044237,GO:0055114	hypothetical protein SORBIDRAFT_07g021680 [Sorghum bicolor]
newbler-isotig04021	*	E, G, S	n	PF02271.10	GO:0009536,GO:0006122,GO:0006810,GO:0008121,GO:0005743	RecName: Full=Cytochrome b-c1 complex subunit 7; AltName: Full=CR14; AltName: Full=Complex III subunit 7; AltName: Full=Complex III subunit VII; AltName: Full=Ubiquinol-cytochrome c reductase complex 14 kDa protein >emb|CAA55863.1| ubiquinol--cytochrome c reductase [Solanum tuberosum]
newbler-isotig04025	*	E, G, S	y	PF01756.13	GO:0006631,GO:0016627	hypothetical protein SORBIDRAFT_10g004260 [Sorghum bicolor]
newbler-isotig04026	*	E, S	n	PF01466.13,PF03931.9	GO:0005515,GO:0006511	SKP1 [Elaeis guineensis]
newbler-isotig04039	*	E, G, S	y	PB019321,PB004409	GO:0005509	hypothetical protein LOC100193443 [Zea mays]
newbler-isotig04055		E	y	PF03763.7,PF03766.7		PREDICTED: hypothetical protein [Vitis vinifera]
newbler-isotig04099	*	E, G, S	n	PF00183.12,PF02518.20	GO:0051082,GO:0005524	cytosolic heat shock protein 90.2 [Dactylis glomerata]
newbler-isotig04107	*	S	y	PF00011.15		hypothetical protein OsI_09186 [Oryza sativa Indica Group]
newbler-isotig04108	*	E, G, S	y	PF01247.12	GO:0006412,GO:0003735,GO:0005840	60S ribosomal protein L35a [Vernicia fordii]
newbler-isotig04123		E	y	PF07712.6	GO:0016023	conserved hypothetical protein [Ricinus communis]
newbler-isotig04124	*	S	y	PF00004.23	GO:0005829,GO:0005634,GO:0017111,GO:0005524,GO:0030163,GO:0043234	26S protease regulatory subunit, putative [Ricinus communis]
newbler-isotig04136	*	E, G, S	n	PF03358.9		PREDICTED: hypothetical protein [Vitis vinifera]
newbler-isotig04141	*	E, G	y	PF00181.17,PF00276.14	GO:0019843,GO:0006412,GO:0009507,GO:0016740,GO:0015934,GO:0003735	ribosomal protein L23 [Erodium chrysanthum]
newbler-isotig04145	*	E, G, S	n	PF00276.14,PF03939.7	GO:0019843,GO:0000166,GO:0005840	unknown [Glycine max]
newbler-isotig04149	*	E, G	n	PF00179.1	GO:0019787,GO:0043687,GO:0051246,GO:0019941	ubiquitin-conjugating enzyme E2, putative [Ricinus communis]
newbler-isotig04168	*	E, G	n	PF03949.9	GO:0016616,GO:0051287,GO:0006108,GO:0055114,GO:0046872,GO:0004470	malic enzyme, putative [Ricinus communis]
newbler-isotig04194	*	E, G	y	PF08766.5		hypothetical protein SORBIDRAFT_01g015200 [Sorghum bicolor]
newbler-isotig04201	*	E, G, S	n	PF00011.15	GO:0006950	chaperone [Agave tequilana]
newbler-isotig04203	*	E, G, S	y	PF00241.14	GO:0005622,GO:0003779	actin depolymerizing factor [Elaeis guineensis]
newbler-isotig04209	*	G, S	y	PF00407.13		predicted protein [Populus trichocarpa]
newbler-isotig04213	*	E, G, S	y	PF02893.14,PB017867		unknown [Medicago truncatula]
newbler-isotig04225	*	G	y	PF06110.5		unknown [Glycine max]
newbler-isotig04226		E	n	PF00125.18	GO:0005634,GO:0006334,GO:0003677,GO:0000786	histone 3 [Picea abies]
newbler-isotig04234		E, S	y			predicted protein [Hordeum vulgare subsp. vulgare]
newbler-isotig04250	*	E, G, S	n	PF00036.26,PB009135,PF00036.26,PB014494,PB009374,PB014295,PB011776,PB006010,PB010830,PB009006,PB019321,PF00036.26,PF00036.26,PB009374,PB009006,PB009135,PB01449	GO:0005509,GO:0005515	RecName: Full=Calmodulin; Short=CaM >gb|AAM81203.1|AF494220_1 calmodulin 2 [Medicago truncatula]
newbler-isotig04302	*	E, G, S	y	PF01981.10,PB014044	GO:0006412,GO:0016023,GO:0004045	hypothetical protein OsI_17712 [Oryza sativa Indica Group]
newbler-isotig04331	*	E, G, S	y			hypothetical protein MELLADRAFT_118503 [Melampsora larici-populina 98AG31]
newbler-isotig04339	*	E, G, S	y	PF01157.12	GO:0005739,GO:0006412,GO:0003735,GO:0005840	Os03g0141000 [Oryza sativa Japonica Group]
newbler-isotig04340	*	E, G, S	y	PF00428.13	GO:0006414,GO:0003735,GO:0005840	unknown [Populus trichocarpa]
newbler-isotig04346	*	E	y	PF00005.21		ATP-binding cassette transporter, subfamily F, member 4, SmABCF4 [Selaginella moellendorffii]
newbler-isotig04347		E, G	y		GO:0005215,GO:0016021,GO:0006810	unknown [Glycine max]
newbler-isotig04353	*	E, G	y		GO:0003824,GO:0005524	predicted protein [Populus trichocarpa]
newbler-isotig04384		E, G, S	y	PF00155.15	GO:0030170,GO:0009058,GO:0016769	Aminotransferase ybdL, putative [Ricinus communis]
newbler-isotig04413	*	G, S	y	PF09180.5,PF03129.14	GO:0005524,GO:0006433,GO:0004827,GO:0005737	hypothetical protein LOC100272402 [Zea mays]
newbler-isotig04432	*	E, G, S	n	PF00036.26,PB009135,PF00036.26,PB014494,PB009374,PB014295,PB006010,PB009006,PB019321,PB010830,PF00036.26,PF00036.26,PB009374,PB009006,PB014494,PB009135	GO:0005509	RecName: Full=Calmodulin; Short=CaM >gb|AAB46588.1| calmodulin [Capsicum annuum]
newbler-isotig04445	*	G, S	y	PF01124.12	GO:0016740,GO:0005783,GO:0016023,GO:0016020	Os03g0709000 [Oryza sativa Japonica Group]
newbler-isotig04460	*	E, G, S	y	PB003966,PF00262.12	GO:0005509,GO:0051082,GO:0005783,GO:0006457	calreticulin [Carica papaya]
newbler-isotig04490	*	E, S	y	PF00171.1	GO:0055114,GO:0016491	unknown [Zea mays]
newbler-isotig04503	*	E, G, S	n	PF00416.16		unnamed protein product [Vitis vinifera]
newbler-isotig04516	*	S	y	PF00719.13	GO:0000287,GO:0006796,GO:0005737,GO:0004427	predicted protein [Populus trichocarpa]
newbler-isotig04541	*	E, G, S	n	PF00244.14	GO:0019904	14-3-3g protein [Gossypium hirsutum]
newbler-isotig04547	*	E, G, S	y	PF05757.5	GO:0044425	unknown [Populus trichocarpa]
newbler-isotig04548	*	E, G	y	PF00166.15	GO:0005524,GO:0006457	predicted protein [Populus trichocarpa]
newbler-isotig04554	*	G	y	PF00348.11	GO:0004311,GO:0005739,GO:0008299,GO:0051501	hypothetical protein OsJ_24885 [Oryza sativa Japonica Group]
newbler-isotig04580	*	E, G, S	y	PF00407.13		pathogenesis-related protein [Hyacinthus orientalis]
newbler-isotig04598	*	G, S	y	PF01282.13	GO:0000166,GO:0006412,GO:0003735,GO:0005840	predicted protein [Populus trichocarpa]
newbler-isotig04614		S	y	PF00504.15	GO:0009765,GO:0009507,GO:0009579,GO:0016020	unnamed protein product [Thellungiella halophila]
newbler-isotig04693	*	E, G	y	PF01249.12	GO:0006412,GO:0003735,GO:0005840	PREDICTED: hypothetical protein isoform 2 [Vitis vinifera]
newbler-isotig04720	*	E, G	y	PF01230.1	GO:0003824	hypothetical protein SORBIDRAFT_01g036830 [Sorghum bicolor]
newbler-isotig04736	*	E, G, S	n	PF00276.14,PF03939.7	GO:0019843,GO:0000166,GO:0005840	unknown [Glycine max]
newbler-isotig04743		E, G, S	y			hypothetical protein SORBIDRAFT_01g014100 [Sorghum bicolor]
newbler-isotig04749	*	E, G, S	n	PF00125.18	GO:0005634,GO:0006334,GO:0003677,GO:0000786	histone 2 [Populus trichocarpa]
newbler-isotig04775		G	y	PF03030.10	GO:0015992,GO:0009678,GO:0016020,GO:0004427	pyrophosphate-energized vacuolar membrane proton pump [Gossypium hirsutum]
newbler-isotig04778	*	E, G, S	n	PB010275	GO:0009987,GO:0005524,GO:0017111	hypothetical protein SORBIDRAFT_01g020910 [Sorghum bicolor]
newbler-isotig04782	*	E, G, S	y	PF02190.10	GO:0005488	hypothetical protein LOC100383539 [Zea mays]
newbler-isotig04797	*	E, G, S	n	PF00125.18	GO:0005634,GO:0006334,GO:0003677,GO:0000786	unnamed protein product [Vitis vinifera]
newbler-isotig04818		E, G, S	y	PF00125.18	GO:0005634,GO:0006334,GO:0003677,GO:0000786	histone 2 [Populus trichocarpa]
newbler-isotig04843	*	E, G, S	y		GO:0008483,GO:0030170,GO:0008152	aminotransferase 1 [Cucumis melo]
newbler-isotig04864	*	E, G, S	n	PF03129.14		PREDICTED: hypothetical protein [Vitis vinifera]
newbler-isotig04884	*	E, G	n	PF00393.13	GO:0004616,GO:0006098,GO:0055114,GO:0005777,GO:0050661	6-phosphogluconate dehydrogenase family protein [Arabidopsis thaliana]
newbler-isotig04925	*	E, G, S	n	PF00173.22	GO:0020037	unknown [Glycine max]
newbler-isotig04941	*	E, G, S	n	PF00504.15	GO:0009765,GO:0009507,GO:0016020	chlorophyll A/B binding protein, putative [Ricinus communis]
newbler-isotig04943	*	E, G, S	n			predicted protein [Populus trichocarpa]
newbler-isotig04947		E, G	y	PF00085.14		Os03g0800700 [Oryza sativa Japonica Group]
newbler-isotig04951	*	E, G, S	y	PF01248.20	GO:0006412,GO:0003735,GO:0005840	hypothetical protein SORBIDRAFT_09g029400 [Sorghum bicolor]
newbler-isotig05030		E, S	y	PF00428.13	GO:0005622	hypothetical protein VITISV_010073 [Vitis vinifera]
newbler-isotig05034		E, G	y	PF02136.14	GO:0006810,GO:0005622	nuclear transport factor 2 [Elaeis guineensis]
newbler-isotig05080	*	E, G	n	PF00155.15	GO:0004069,GO:0009058,GO:0006520,GO:0030170	predicted protein [Populus trichocarpa]
newbler-isotig05097	*	E, G, S	n	PF01248.20	GO:0006412,GO:0003735,GO:0005840	ribosomal protein L30 [Elaeis guineensis]
newbler-isotig05103		S	y		GO:0006350,GO:0016023,GO:0003677	Os07g0548800 [Oryza sativa Japonica Group]
newbler-isotig05119	*	E, G, S	y	PF00403.20	GO:0016020,GO:0009536	hypothetical protein OsI_29667 [Oryza sativa Indica Group]
newbler-isotig05122		E, G	y	PF06212.6		PREDICTED: hypothetical protein [Vitis vinifera]
newbler-isotig05229	*	E, G	n	PF00238.13	GO:0006412,GO:0003735,GO:0005840	ribosomal Pr 117 [Triticum aestivum]
newbler-isotig05230	*	E, G, S	n	PF00408.14	GO:0004614,GO:0000287,GO:0005737,GO:0006006	PREDICTED: hypothetical protein [Vitis vinifera]
newbler-isotig05231	*	E, G	y	PB016819		conserved hypothetical protein [Ricinus communis]
newbler-isotig05370	*	S	y		GO:0016788,GO:0006629	unnamed protein product [Vitis vinifera]
newbler-isotig05420	*	S	y	PF01399.21	GO:0005488	unknown [Glycine max]
newbler-isotig05451	*	E, G, S	n	PF00348.11	GO:0016740,GO:0005739	predicted protein [Populus trichocarpa]
newbler-isotig05468	*	E, G	y	PF01641.1	GO:0008113	PREDICTED: hypothetical protein [Vitis vinifera]
newbler-isotig05483		E	n		GO:0006412,GO:0005618,GO:0003735,GO:0005840	40S ribosomal protein S27, putative [Ricinus communis]
newbler-isotig05548	*	E, G	y	PF00107.20	GO:0016491,GO:0055114,GO:0008270	hypothetical protein VITISV_008189 [Vitis vinifera]
newbler-isotig05571		E, G	y		GO:0016757	PREDICTED: hypothetical protein [Vitis vinifera]
newbler-isotig05611	*	S	y	PF08240.6	GO:0003824,GO:0005488,GO:0008152	PREDICTED: hypothetical protein [Vitis vinifera]
newbler-isotig05623	*	S	n	PF00578.15	GO:0009507,GO:0055114,GO:0051920,GO:0045454	RecName: Full=Peroxiredoxin Q, chloroplastic; AltName: Full=Thioredoxin reductase; Flags: Precursor >gb|AAS46230.1| peroxiredoxin Q [Populus trichocarpa x Populus deltoides]
newbler-isotig05681		S	y			conserved hypothetical protein [Ricinus communis]
newbler-isotig05691		G	n	PF03671.8		PREDICTED: hypothetical protein [Vitis vinifera]
newbler-isotig05697	*	E, G	y			nucleic acid binding protein, putative [Ricinus communis]
newbler-isotig05719		S	y		GO:0009535,GO:0015979,GO:0009522	PSAG (PHOTOSYSTEM I SUBUNIT G) [Arabidopsis thaliana]
newbler-isotig05802		G	y			predicted protein [Populus trichocarpa]
newbler-isotig05827	*	E, S	y	PF02458.9
newbler-isotig05829		E, G	y			unknown [Picea sitchensis]
newbler-isotig05876		G	y		GO:0008270,GO:0065002,GO:0042719,GO:0005743,GO:0045039	Os08g0535600 [Oryza sativa Japonica Group]
newbler-isotig05892	*	E, G	y	PF07993.6	GO:0005488,GO:0008152,GO:0003824	male sterility 2 [Brassica rapa subsp. chinensis]
newbler-isotig05907	*	S	y	PF00025.15	GO:0005525,GO:0006886,GO:0005622	predicted protein [Hordeum vulgare subsp. vulgare]
newbler-isotig05922		S	y	PB003679		dehydrin [Musa ABB Group]
newbler-isotig06116		G	y	PB015502		conserved hypothetical protein [Ricinus communis]
newbler-isotig06136		G, S	y	PF04258.7	GO:0004175,GO:0016023,GO:0016020	hypothetical protein OsJ_18668 [Oryza sativa Japonica Group]
newbler-isotig06329	*	S	y		GO:0003824,GO:0050662,GO:0044237	cinnamyl alcohol dehydrogenase [Eucalyptus gunnii]
newbler-isotig06373	*	S	y			anthranilate N-benzoyltransferase [Cucumis melo subsp. melo]
newbler-isotig06394		E, S	n	PF04758.8	GO:0005739	unnamed protein product [Vitis vinifera]
newbler-isotig06461	*	S	y	PB002761,PF00190.16	GO:0045735,GO:0030145,GO:0048046	predicted protein [Populus trichocarpa]
newbler-isotig06479		E, G	y			predicted protein [Hordeum vulgare subsp. vulgare]
newbler-isotig06557		G	y		GO:0004190,GO:0006508	predicted protein [Populus trichocarpa]
newbler-isotig06573	*	E, G, S	n	PF00071.16,PB000866	GO:0007264,GO:0005525,GO:0015031	unknown [Glycine max]
newbler-isotig06616		S	n	PF00244.14	GO:0019904	unknown [Glycine max]
newbler-isotig06733	*	E, G, S	y	PF04862.6	GO:0005739,GO:0016023	Os01g0611000 [Oryza sativa Japonica Group]
newbler-isotig06857	*	S	y			polygalacturonase-inhibiting protein [Gossypium barbadense]
newbler-isotig06942	*	E, G, S	y	PB004133,PF00638.12	GO:0046907	Ran binding protein-1 [Solanum lycopersicum]
newbler-isotig06971		S	y			E3 ubiquitin ligase PUB14, putative [Ricinus communis]
newbler-isotig06979	*	E	n			unknown [Glycine max]
newbler-isotig07020	*	E	y	PF08328.5	GO:0004018,GO:0006188	unnamed protein product [Vitis vinifera]
newbler-isotig07021	*	E, G	y		GO:0005515	hypothetical protein ARALYDRAFT_492272 [Arabidopsis lyrata subsp. lyrata]
newbler-isotig07118	*	S	y	PF00407.13	GO:0050896	hypothetical protein OsI_16233 [Oryza sativa Indica Group]
newbler-isotig07377		E, G	y			PREDICTED: hypothetical protein [Vitis vinifera]
newbler-isotig07394		G	y	PF12143.2	GO:0016491,GO:0008152,GO:0005344,GO:0006810	polyphenol oxidase [Doritis pulcherrima x Phalaenopsis hybrid cultivar]
newbler-isotig07481	*	S	y	PF00484.13	GO:0015976,GO:0004089,GO:0008270	carbonic anhydrase [Cucumis melo subsp. melo]
newbler-isotig07533		E	n	PF00171.1	GO:0005739,GO:0016491,GO:0055114	cytosolic aldehyde dehydrogenase [Leymus chinensis]
newbler-isotig07545		E	y			predicted protein [Hordeum vulgare subsp. vulgare]
newbler-isotig07674		G	y	PF01248.20		unnamed protein product [Vitis vinifera]
newbler-isotig07702	*	E, G, S	n	PF00125.18	GO:0005634,GO:0006334,GO:0003677,GO:0000786	hypothetical protein LOC100502113 [Zea mays]
newbler-isotig07822	*	E, G, S	y		GO:0006810	unknown [Glycine max]
newbler-isotig08012	*	E, G, S	n	PF00466.14	GO:0006414,GO:0042254,GO:0003735,GO:0005840	ribosomal protein L10 [Elaeis guineensis]
newbler-isotig08124	*	G	y		GO:0016020	PREDICTED: hypothetical protein [Vitis vinifera]
newbler-isotig08170		E	y	PB009610	GO:0005739	predicted protein [Populus trichocarpa]
newbler-isotig08387		G, S	y			early light-inducible protein [Populus trichocarpa]
newbler-isotig08437		G	y		GO:0016829	PREDICTED: hypothetical protein [Vitis vinifera]
newbler-isotig08470		G, S	y		GO:0005524	ribulose-1,5-bisphosphate carboxylase/oxygenase activase 1 [Gossypium hirsutum]
newbler-isotig08745		E	y
newbler-isotig08829		E, G	n	PF00012.14		unnamed protein product [Thellungiella halophila]
newbler-isotig09072		E, G	n
newbler-isotig09175		E, S	y
OP-AG-01_01_E13_T7-ZL_059	*	E, G	n	PF07991.6		ketol-acid reductoisomerase [Catharanthus roseus]
OP-AG-01_01_M08_T7-ZL_020		G	y			geranylgeranyl pyrophosphate synthase [Chrysanthemum x morifolium]
OP-AG-01_01_N08_T7-ZL_020		S	y	PF03446.9	GO:0004616,GO:0006098,GO:0055114,GO:0050661	unknown [Zea mays]
OP-AG-01_01_N09_T7-ZL_035	*	E, G, S	n	PF00393.13,PF03446.9	GO:0004616,GO:0006098,GO:0055114,GO:0050661	unknown [Zea mays]
OP-AG-01_02_K09_T7-ZL_037	*	E, G, S	y	PF02678.10	GO:0009536,GO:0005739	hypothetical protein OsI_14296 [Oryza sativa Indica Group]
OP-AG-01_06_N15_T7-ZL_052	*	E, S	y	PF00464.13	GO:0005739,GO:0006544,GO:0004372,GO:0006563,GO:0006730,GO:0030170	serine-hydroxymethyltransferase [Medicago truncatula]
Singletons10085		E, G	y	PB000757		hypothetical protein LOC100272746 [Zea mays]
Singletons10091	*	E, G, S	n		GO:0005488	tip120, putative [Ricinus communis]
Singletons10095	*	E, G, S	y			importin beta-1, putative [Ricinus communis]
Singletons10192		S	y	PB017961	GO:0044424	predicted protein [Hordeum vulgare subsp. vulgare]
Singletons10206		E	y	PF00400.26,PB014494,PB018539,PF00400.26		hypothetical protein LOC100217313 [Zea mays]
Singletons10222		E	y
Singletons10249		G	y	PB003136,PB001083		hypothetical protein SORBIDRAFT_04g028320 [Sorghum bicolor]
Singletons10319	*	E, G, S	y	PB018254,PF00400.26		unknown [Picea sitchensis]
Singletons10347		E, G	y	PF04389.1		PREDICTED: hypothetical protein [Vitis vinifera]
Singletons10688	*	E, S	y	PF00917.20		unnamed protein product [Vitis vinifera]
Singletons10692	*	E, G, S	n
Singletons10752	*	E, G, S	y		GO:0008026,GO:0005524,GO:0003676	PREDICTED: hypothetical protein [Vitis vinifera]
Singletons10929		G	y	PF00221.13	GO:0006559,GO:0016841,GO:0009058,GO:0009698,GO:0016211,GO:0005737	phenylalanine ammonia-lyase [Phalaenopsis x Doritaenopsis hybrid cultivar]
Singletons11181	*	E	y	PF00274.13	GO:0004332,GO:0006096	unknown [Picea sitchensis]
Singletons11325		G	y	PB001292	GO:0015074,GO:0008270,GO:0005634,GO:0006508,GO:0004190,GO:0003723,GO:0006278,GO:0003682,GO:0006333,GO:0003677,GO:0003964,GO:0000785	gag-pol polyprotein, putative [Asparagus officinalis]
Singletons11381	*	G, S	n	PF02800.14,PF00044.18	GO:0004365,GO:0009507,GO:0006006,GO:0055114,GO:0051287	glyceraldehyde-3-phosphate dehydrogenase [Pinus sylvestris]
Singletons11444	*	E	y	PF02776.12	GO:0003824,GO:0005488	PREDICTED: hypothetical protein [Vitis vinifera]
Singletons11511		S	n	PF02171.11		PREDICTED: hypothetical protein [Vitis vinifera]
Singletons11667	*	G, S	n		GO:0015986,GO:0000276,GO:0015078	ATPase subunit 4 [Citrullus lanatus]
Singletons11689	*	S	y			unnamed protein product [Vitis vinifera]
Singletons11769	*	E, G, S	n	PF07244.9	GO:0009507,GO:0019867,GO:0006886,GO:0005886,GO:0015450	translocon outer membrane complex 75-III [Arabidopsis lyrata subsp. lyrata]
Singletons11868		S	y	PB009914
Singletons11978	*	S	y	PF00397.20,PB009870,PB000236,PF02383.12		PREDICTED: hypothetical protein [Vitis vinifera]
Singletons12016		G	n			conserved hypothetical protein [Ricinus communis]
Singletons12022		G	y			predicted protein [Populus trichocarpa]
Singletons12034		G	n	PF04408.17,PF00271.25	GO:0004386,GO:0005524,GO:0003676	PREDICTED: hypothetical protein [Vitis vinifera]
Singletons12169		G	y
Singletons12349		S	y	PF06807.8		predicted protein [Populus trichocarpa]
Singletons12362	*	E, G, S	n	PF00627.25,PB000071		hypothetical protein OsI_38149 [Oryza sativa Indica Group]
Singletons12450	*	E, G, S	n	PF08267.6	GO:0003871,GO:0008270,GO:0009086	methionine synthase [Phelipanche ramosa]
Singletons12459		E, G	y	PF02330.10,PB002207	GO:0009536	Os06g0326500 [Oryza sativa Japonica Group]
Singletons12467	*	S	y	PF00248.15	GO:0009536,GO:0016491,GO:0055114	oxidoreductase, putative [Ricinus communis]
Singletons12471	*	G	y	PB002940,PF01266.18	GO:0004368,GO:0009331,GO:0006072	hypothetical protein LOC100191950 [Zea mays]
Singletons12621		G	n	PF01061.18,PB017017,PB018226,PB011159		ATP-binding cassette transporter, putative [Ricinus communis]
Singletons12745		E, G, S	n		GO:0015662,GO:0016021,GO:0006812,GO:0005524,GO:0006754	unknown [Picea sitchensis]
Singletons12750		S	y	PF01434.12,PF00004.23	GO:0009507	PREDICTED: similar to cell division protein FtsH-like [Vitis vinifera]
Singletons1285	*	S	y			P30 dbc protein, putative [Ricinus communis]
Singletons12982		E, G	y	PB001036		PREDICTED: hypothetical protein [Vitis vinifera]
Singletons13081		E	n	PF00346.13		NADH dehydrogenase subunit 7 [Beta vulgaris subsp. maritima]
Singletons13130		E, S	y	PF00306.21,PF00006.19	GO:0009507,GO:0046961,GO:0005524,GO:0009579,GO:0005739,GO:0046933,GO:0042777,GO:0045261	ATP synthase CF1 alpha subunit [Phalaenopsis aphrodite subsp. formosana]
Singletons13185		S	y	PF00447.11	GO:0006355,GO:0005634,GO:0003700,GO:0043565	PREDICTED: hypothetical protein [Vitis vinifera]
Singletons13324	*	G, S	y			unnamed protein product [Vitis vinifera]
Singletons13329	*	S	y	PF03378.9,PF08506.4	GO:0005634,GO:0006886,GO:0008565,GO:0005488	hypothetical protein VITISV_016128 [Vitis vinifera]
Singletons13364		E, G	y	PF00400.26,PF00400.26,PF00400.26,PF00400.26		predicted protein [Populus trichocarpa]
Singletons13427		G, S	y	PF03385.11		conserved hypothetical protein [Ricinus communis]
Singletons13479		G	n	PF10433.3	GO:0010017,GO:0005634,GO:0009585,GO:0003676	UV-damaged DNA-binding protein 1A [Arabidopsis lyrata subsp. lyrata]
Singletons13495		E	n	PF00113.1	GO:0006096,GO:0000287,GO:0004634,GO:0000015	unknown [Picea sitchensis]
Singletons13547		E, S	y	PF00160.15	GO:0003755,GO:0006457	cyclophilin [Pinus halepensis]
Singletons13554		E	n		GO:0009536,GO:0005783,GO:0046470,GO:0004630,GO:0005509,GO:0070290,GO:0005886,GO:0016042,GO:0005773	phospholipase D [Jatropha curcas]
Singletons13603	*	E	y
Singletons13707		G	y	PF08519.6	GO:0005524,GO:0005663,GO:0003689,GO:0006260	unnamed protein product [Vitis vinifera]
Singletons13884		G	y
Singletons14073	*	E	y	PF02985.16		unnamed protein product [Vitis vinifera]
Singletons14126		G	y		GO:0005488,GO:0006886,GO:0016787	PREDICTED: hypothetical protein [Vitis vinifera]
Singletons14193		E	y	PB017183,PF09735.3		Os08g0544500 [Oryza sativa Japonica Group]
Singletons14230	*	E, G, S	y			ubiquitin-protein ligase, putative [Ricinus communis]
Singletons14232		G	y		GO:0016023	hypothetical protein SORBIDRAFT_10g022840 [Sorghum bicolor]
Singletons14295		G	y		GO:0005886	predicted protein [Hordeum vulgare subsp. vulgare]
Singletons14326	*	E, G, S	y	PF00343.14	GO:0004645,GO:0005975,GO:0030170	PREDICTED: hypothetical protein [Vitis vinifera]
Singletons14341	*	S	y	PF12580.2		unnamed protein product [Vitis vinifera]
Singletons14354		G	y		GO:0000166,GO:0006418,GO:0004812	PREDICTED: hypothetical protein [Vitis vinifera]
Singletons14357		S	y			conserved hypothetical protein [Ricinus communis]
Singletons14402	*	G, S	y		GO:0005739	Os01g0653800 [Oryza sativa Japonica Group]
Singletons14455	*	E, G, S	n	PF08267.6		Os12g0624000 [Oryza sativa Japonica Group]
Singletons14491		G	y			RNA binding motif protein 12 (predicted) [Callicebus moloch]
Singletons14500	*	E, G, S	y	PB000116	GO:0008312,GO:0048500,GO:0006614,GO:0016023	unnamed protein product [Vitis vinifera]
Singletons14540	*	E, G, S	y	PF02894.11		PREDICTED: hypothetical protein isoform 2 [Vitis vinifera]
Singletons14644		E, G, S	n	PF00012.14	GO:0005788,GO:0005524,GO:0005783	unknown [Picea sitchensis]
Singletons14720	*	G	y	PF03171.14	GO:0016702,GO:0005506,GO:0045486,GO:0055114	naringenin 3-dioxygenase [Bromheadia finlaysoniana]
Singletons14726	*	E, G, S	y	PF00305.13	GO:0016702,GO:0006633,GO:0046872	unnamed protein product [Vitis vinifera]
Singletons14806		G	y	PF00622.22		PREDICTED: hypothetical protein [Vitis vinifera]
Singletons14816		G	y	PF02769.16,PF00586.18	GO:0009536	hypothetical protein OsI_04723 [Oryza sativa Indica Group]
Singletons14817		S	n	PF04558.9	GO:0006418,GO:0005524,GO:0004812,GO:0005737	PREDICTED: similar to Glutaminyl-tRNA synthetase [Vitis vinifera]
Singletons14862	*	E, S	n	PB018226,PF00005.21,PB011159		hypothetical protein SORBIDRAFT_04g007270 [Sorghum bicolor]
Singletons14873	*	E, S	y	PF03178.9,PF10433.3	GO:0003676	PREDICTED: hypothetical protein [Vitis vinifera]
Singletons14957		S	n	PF05193.15,PF00675.14	GO:0005739,GO:0008270,GO:0006508,GO:0004222	Os01g0739000 [Oryza sativa Japonica Group]
Singletons14964		G	y	PF00687.15		unnamed protein product [Vitis vinifera]
Singletons14972		S	y	PB000616,PF00569.11,PB000403,PB000616	GO:0003824,GO:0005488	hypothetical protein OsJ_28507 [Oryza sativa Japonica Group]
Singletons15045	*	E, G, S	y			hypothetical protein OsJ_07839 [Oryza sativa Japonica Group]
Singletons15097	*	E, G, S	n	PF00012.14	GO:0006950,GO:0005524	unknown [Picea sitchensis]
Singletons15136		E, G	y	PF02163.16	GO:0016020,GO:0009536	hypothetical protein SORBIDRAFT_03g006530 [Sorghum bicolor]
Singletons15144		S	y	PF04987.8		unnamed protein product [Vitis vinifera]
Singletons15216	*	E, S	n	PF00071.16,PB000866	GO:0007264,GO:0005525,GO:0015031	predicted protein [Populus trichocarpa]
Singletons15240	*	S	y	PF02364.9,PB000145		transferase, transferring glycosyl groups, putative [Ricinus communis]
Singletons15265	*	S	y	PF03446.9		Os06g0258900 [Oryza sativa Japonica Group]
Singletons15302	*	E	y	PF02190.10		unnamed protein product [Vitis vinifera]
Singletons15305	*	E, S	y	PB009469		PREDICTED: hypothetical protein [Vitis vinifera]
Singletons15329		E	y	PF00637.14		PREDICTED: hypothetical protein [Vitis vinifera]
Singletons15342		S	y	PF08148.6,PF00271.25,PF00270.23		PREDICTED: hypothetical protein [Vitis vinifera]
Singletons15343		G	y	PF00343.14	GO:0004645,GO:0005737,GO:0005975,GO:0030170	glycogen phosphorylase, putative [Ricinus communis]
Singletons15377	*	E, G, S	y	PF02737.12,PF00378.14	GO:0050662,GO:0016491,GO:0006631	LOC100281695 [Zea mays]
Singletons15387		E	y	PF02889.10,PF00226.25,PB002180	GO:0005515,GO:0016023,GO:0016020	hypothetical protein OsI_15323 [Oryza sativa Indica Group]
Singletons15394		S	y
Singletons15397		S	n	PF08542.5,PF00004.23	GO:0005524,GO:0005663,GO:0003689,GO:0006260	PREDICTED: hypothetical protein isoform 1 [Vitis vinifera]
Singletons15406		E	y	PF00295.11	GO:0008152,GO:0016798,GO:0016023	glycoside hydrolase family 28 protein, putative, expressed [Oryza sativa Japonica Group]
Singletons15408	*	G, S	y	PF00400.26,PF00400.26	GO:0005739	unnamed protein product [Vitis vinifera]
Singletons15418	*	E, G	n	PF03178.9,PF10433.3	GO:0003676,GO:0005634	unnamed protein product [Vitis vinifera]
Singletons1714		S	y			PREDICTED: similar to splicing factor, putative [Vitis vinifera]
Singletons200365		E	n	PF00012.14	GO:0005524,GO:0051082,GO:0006457	heat shock protein, putative [Ricinus communis]
Singletons200370		E	n
Singletons200814	*	E, G	n	PF00012.14	GO:0005739,GO:0051082,GO:0005524,GO:0006950,GO:0006457	heat shock protein, putative [Ricinus communis]
Singletons201099		G, S	y		GO:0015662,GO:0016021,GO:0006812,GO:0005524,GO:0006754	predicted protein [Populus trichocarpa]
Singletons201110		S	y			importin beta-3, putative [Ricinus communis]
Singletons201255		E	y	PF00501.22	GO:0008152,GO:0016874	LOC100282439 [Zea mays]
Singletons201325		E, S	y			Poly(rC)-binding protein, putative [Ricinus communis]
Singletons201671	*	S	y
Singletons202249		E	y		GO:0005634,GO:0006334,GO:0003677,GO:0000786	histone H2A-like protein [Picea sitchensis]
Singletons202433		G	y	PF02854.13		predicted protein [Populus trichocarpa]
Singletons202571		E, G	y		GO:0006412,GO:0003735,GO:0005840	unknown [Picea sitchensis]
Singletons202675		E, G	y	PF00076.16	GO:0000166,GO:0003676	oligouridylate-binding protein, putative [Arabidopsis thaliana]
Singletons202770		E	y	PF03200.10	GO:0003824	PREDICTED: hypothetical protein isoform 2 [Vitis vinifera]
Singletons202954		E, G	y	PF00332.12	GO:0016023	hypothetical protein OsJ_20005 [Oryza sativa Japonica Group]
Singletons203253	*	E, G, S	n	PF07724.8	GO:0005515,GO:0005524,GO:0019538,GO:0017111	ATHSP101 [Arabidopsis lyrata subsp. lyrata]
Singletons203357		E	n	PF10712.3	GO:0006950,GO:0005524	heat shock protein hsp70 [Saussurea medusa]
Singletons203405		S	n		GO:0006355,GO:0005634,GO:0017111,GO:0005524,GO:0007049,GO:0003677,GO:0006270	hypothetical protein SORBIDRAFT_06g017330 [Sorghum bicolor]
Singletons203462		E, G	n	PF00890.18	GO:0009055,GO:0016627,GO:0006099,GO:0022900,GO:0050660	PREDICTED: hypothetical protein [Vitis vinifera]
Singletons203684	*	E, G	y	PF00479.16	GO:0016491,GO:0005975	glucose-6-phosphate dehydrogenase 1 [Arabidopsis lyrata subsp. lyrata]
Singletons204149	*	G, S	n	PF02514.10		hypothetical protein ARALYDRAFT_909315 [Arabidopsis lyrata subsp. lyrata]
Singletons204190		E	y
Singletons204207		E, G, S	y
Singletons204225		S	y		GO:0050660,GO:0003995,GO:0009055,GO:0008152	predicted protein [Physcomitrella patens subsp. patens]
Singletons204264		E	y		GO:0016020,GO:0005739	predicted protein [Hordeum vulgare subsp. vulgare]
Singletons204359	*	E, G, S	y			predicted protein [Populus trichocarpa]
Singletons204620		E	y		GO:0005739,GO:0016023	putative Receptor-like serine/threonine kinase(RFK1) [Oryza sativa Japonica Group]
Singletons204760	*	E, G, S	y		GO:0004630,GO:0016042,GO:0070290,GO:0005509,GO:0046470,GO:0016020	phospholipase D [Jatropha curcas]
Singletons204846		E	y		GO:0009055,GO:0004497,GO:0055114,GO:0020037	cytochrome P450, putative [Ricinus communis]
Singletons205172	*	G	y		GO:0004143,GO:0007205	diacylglycerol kinase, alpha, putative [Ricinus communis]
Singletons205329		E, G, S	y
Singletons205343		E	y		GO:0004252,GO:0042802,GO:0006508,GO:0043086	subtilisin-like serine proteinase, putative [Musa acuminata]
Singletons205522	*	E, G, S	y		GO:0005739	hypothetical protein OsJ_08475 [Oryza sativa Japonica Group]
Singletons205582	*	E, S	y		GO:0005886,GO:0000325	multidrug resistance protein ABC transporter family [Populus trichocarpa]
Singletons205624	*	E, G, S	n		GO:0005886	unnamed protein product [Vitis vinifera]
Singletons205690		E, G	y
Singletons205922		G	y		GO:0000166,GO:0005634,GO:0006396,GO:0030529,GO:0003723	hypothetical protein SORBIDRAFT_06g021470 [Sorghum bicolor]
Singletons206080		E	y	PF00560.27		hypothetical protein OsI_17436 [Oryza sativa Indica Group]
Singletons206110		S	y		GO:0005985,GO:0009058,GO:0046524	sucrose phosphate synthase [Xerophyta humilis]
Singletons206116	*	E, G	n	PF00012.14		hypothetical protein SORBIDRAFT_09g005570 [Sorghum bicolor]
Singletons206223	*	E, G	n	PF00091.19	GO:0005874,GO:0003924,GO:0005198,GO:0051258,GO:0005525,GO:0043234,GO:0007018	beta tubulin [Setaria viridis]
Singletons206224		S	n		GO:0051301,GO:0005524,GO:0017111	putative spindle disassembly related protein CDC48 [Nicotiana tabacum]
Singletons206253		E	y		GO:0016020	hypothetical protein SORBIDRAFT_06g028880 [Sorghum bicolor]
Singletons207239	*	E, S	n	PF00271.25	GO:0008026,GO:0005524,GO:0003676	unknown [Picea sitchensis]
Singletons207258		S	n	PF00071.16	GO:0007264,GO:0005525,GO:0015031	unknown [Picea sitchensis]
Singletons207323	*	E, G	n	PF06415.7	GO:0006096,GO:0004619,GO:0006950,GO:0030145,GO:0005737	2,3-bisphosphoglycerate-independent phosphoglycerate mutase [Vitis amurensis]
Singletons207949		E	y		GO:0016020	JHL18I08.13 [Jatropha curcas]
Singletons207969	*	E, G, S	y	PF00012.14	GO:0006950,GO:0005524	heat shock 70 kDa protein 4 [Zea mays]
Singletons208394		E, G	n	PF00012.14	GO:0005788,GO:0006950,GO:0005524,GO:0005783	unnamed protein product [Vitis vinifera]
Singletons208458		E	y
Singletons208515		S	y	PF03765.9		Patellin-3, putative [Ricinus communis]
Singletons208609	*	E, G, S	n	PF00004.23	GO:0051301,GO:0005524,GO:0017111	cell division control protein [Nicotiana glutinosa]
Singletons208644	*	E, G, S	n	PF00012.14		Heat shock 70 kDa protein, putative [Ricinus communis]
Singletons208863	*	E, G	y		GO:0006412,GO:0003735,GO:0005840	ribosomal protein L4 [Musa acuminata AAA Group]
Singletons209065		G	n		GO:0009522,GO:0009579,GO:0009507,GO:0016021,GO:0016168,GO:0009767	photosystem II CP47 chlorophyll apoprotein [Smilax china]
Singletons209198	*	E, G	y	PF00171.1	GO:0008802,GO:0055114,GO:0006950,GO:0005777,GO:0031456	betaine-aldehyde dehydrogenase [Musa acuminata]
Singletons209203		S	y			PREDICTED: hypothetical protein [Vitis vinifera]
Singletons209209	*	E, G	n	PF00984.13	GO:0051287,GO:0003979,GO:0055114	UDP-glucose dehydrogenase [Colocasia esculenta]
Singletons209214	*	E	y			Patellin-3, putative [Ricinus communis]
Singletons209288		S	y			Eukaryotic translation initiation factor 3 subunit, putative [Ricinus communis]
Singletons209357		S	y		GO:0003824,GO:0043229,GO:0003676,GO:0006259	gag-pol polyprotein, related [Asparagus officinalis]
Singletons209378		E	y		GO:0000166,GO:0003676	hypothetical protein SORBIDRAFT_07g008520 [Sorghum bicolor]
Singletons209400		E, G	y		GO:0005634,GO:0017111,GO:0005524,GO:0030163,GO:0008233,GO:0005737	LOC100284233 [Zea mays]
Singletons209659		S	y		GO:0008270,GO:0006508,GO:0004222	unnamed protein product [Vitis vinifera]
Singletons209700		E, G	n		GO:0005634,GO:0017111,GO:0005524,GO:0030163,GO:0008233,GO:0005737	hypothetical protein SORBIDRAFT_10g005010 [Sorghum bicolor]
Singletons209809	*	E, G, S	n	PF03141.10		hypothetical protein ARALYDRAFT_473372 [Arabidopsis lyrata subsp. lyrata]
Singletons209841		E	y
Singletons209921	*	E, G, S	n	PF01676.12	GO:0006096,GO:0004619,GO:0030145,GO:0005737	2,3-bisphosphoglycerate-independent phosphoglycerate mutase [Ricinus communis]
Singletons209926		E, G, S	n	PF00006.19	GO:0009507,GO:0046961,GO:0005524,GO:0009579,GO:0046933,GO:0008553,GO:0042777,GO:0045261	ATP synthase CF1 beta subunit [Brassica napus]
Singletons209964		E, G	y	PF00076.16	GO:0000166,GO:0003676	unnamed protein product [Vitis vinifera]
Singletons210152		S	y	PB002256,PF00076.16	GO:0003676	predicted protein [Populus trichocarpa]
Singletons210351		G	y	PF00076.16	GO:0000166,GO:0003676	hypothetical protein OsJ_15642 [Oryza sativa Japonica Group]
Singletons210405	*	E, G, S	y	PF00171.1	GO:0055114,GO:0016491	PREDICTED: hypothetical protein [Vitis vinifera]
Singletons210543		E	n
Singletons210547	*	E, G	y	PF00224.15	GO:0006096,GO:0000287,GO:0030955,GO:0004743	cytosolic pyruvate kinase [Solanum tuberosum]
Singletons210568		E	y		GO:0005488	predicted protein [Populus trichocarpa]
Singletons210601		G	n		GO:0006950,GO:0005524,GO:0051082,GO:0006457	heat shock 70 protein [Spinacia oleracea]
Singletons210663	*	E, G, S	n	PF03952.10	GO:0006096,GO:0000287,GO:0004634,GO:0000015	enolase, putative [Ricinus communis]
Singletons210763		E	y			predicted protein [Populus trichocarpa]
Singletons210798	*	S	y		GO:0006144,GO:0005739,GO:0055114,GO:0005777,GO:0004846	urate oxidase [Hordeum vulgare subsp. vulgare]
Singletons211019	*	E, G, S	y		GO:0016847,GO:0009570,GO:0016769,GO:0009058,GO:0030170	AT1G70580 [Arabidopsis thaliana]
Singletons211102	*	E, G, S	n	PF00637.14	GO:0030132,GO:0005198,GO:0006886,GO:0016192,GO:0005515,GO:0030130	PREDICTED: hypothetical protein [Vitis vinifera]
Singletons211243		E	y	PF00330.14	GO:0008152,GO:0051539	aconitase, putative [Ricinus communis]
Singletons211268		E	y			putative protein SEY1 [Secale cereale]
Singletons211316		E	y		GO:0006069,GO:0008270,GO:0051903,GO:0055114	glutathione-dependent formaldehyde dehydrogenase [Epipremnum aureum]
Singletons211383	*	E, G	y	PF00155.15	GO:0009536,GO:0009058,GO:0006520,GO:0004069,GO:0030170	predicted protein [Hordeum vulgare subsp. vulgare]
Singletons211411		E, G	y	PF00171.1	GO:0009507,GO:0008802,GO:0055114	betaine aldehyde dehydrogenase [Amaranthus hypochondriacus]
Singletons211426		E, G	y	PF00004.23	GO:0017111,GO:0005524	unnamed protein product [Vitis vinifera]
Singletons211467		E	y		GO:0006098,GO:0000287,GO:0009045,GO:0016023,GO:0042732,GO:0030145	hypothetical protein OsI_27268 [Oryza sativa Indica Group]
Singletons211516	*	G	y			predicted protein [Populus trichocarpa]
Singletons211631		E	y			predicted protein [Hordeum vulgare subsp. vulgare]
Singletons211646		E, G	y	PF08152.6	GO:0008270,GO:0005634,GO:0005524,GO:0003723,GO:0008026	predicted protein [Populus trichocarpa]
Singletons211721		G, S	n	PF00012.14	GO:0006950,GO:0005524,GO:0051082,GO:0006457	unnamed protein product [Thellungiella halophila]
Singletons211791		E	y
Singletons211893		E	y	PF00076.16	GO:0009536,GO:0005488	hypothetical protein OsI_15553 [Oryza sativa Indica Group]
Singletons212091	*	E, G, S	n	PF00183.12	GO:0005783,GO:0051082,GO:0005524,GO:0005509,GO:0016023,GO:0005788,GO:0006457	predicted protein [Hordeum vulgare subsp. vulgare]
Singletons212216	*	G, S	n	PF00091.19	GO:0005874,GO:0003924,GO:0005198,GO:0051258,GO:0005886,GO:0046686,GO:0005525,GO:0043234,GO:0007018	TUA3; structural constituent of cytoskeleton [Arabidopsis thaliana]
Singletons212292		G	y		GO:0000166,GO:0003676	unnamed protein product [Vitis vinifera]
Singletons212414		E	y		GO:0016757	glucosyltransferase [Dianthus caryophyllus]
Singletons212560		G	y			PREDICTED: hypothetical protein [Vitis vinifera]
Singletons212649	*	S	y	PF00118.18		hypothetical protein SORBIDRAFT_01g043220 [Sorghum bicolor]
Singletons212841	*	G	y	PF00091.19	GO:0005874,GO:0005198,GO:0009536,GO:0007018	hypothetical protein OsI_17816 [Oryza sativa Indica Group]
Singletons212875		E, G	y			hypothetical protein SORBIDRAFT_07g007640 [Sorghum bicolor]
Singletons212891		E	y			Os02g0167700 [Oryza sativa Japonica Group]
Singletons213103	*	E, G	y			hypothetical protein OsI_21277 [Oryza sativa Indica Group]
Singletons213194		E	y			predicted protein [Hordeum vulgare subsp. vulgare]
Singletons213313		E	y
Singletons213451		E, G	y	PF00890.18	GO:0009055,GO:0016627,GO:0006099,GO:0022900,GO:0050660	hypothetical protein SELMODRAFT_440964 [Selaginella moellendorffii]
Singletons213611		E, G	y			acyl-CoA oxidase 5 [Arabidopsis lyrata subsp. lyrata]
Singletons213639	*	E	y	PF00183.12	GO:0005524,GO:0051082,GO:0006457	Grp94 [Xerophyta viscosa]
Singletons213787	*	G, S	y		GO:0008483,GO:0009058,GO:0016847,GO:0030170	predicted protein [Populus trichocarpa]
Singletons213988		E, G, S	y	PF01496.13	GO:0033177,GO:0015078,GO:0015986	unnamed protein product [Vitis vinifera]
Singletons214125		G	y			hypothetical protein LOC100275709 [Zea mays]
Singletons214132	*	G	n			Aminotransferase ybdL, putative [Ricinus communis]
Singletons214154	*	G, S	y			short-chain dehydrogenase/reductase [Cucumis melo subsp. melo]
Singletons214170	*	E, G, S	y	PF00195.1	GO:0008415,GO:0009058	chalcone synthase [Dendrobium moniliforme]
Singletons214214		S	y	PF01697.21		predicted protein [Hordeum vulgare subsp. vulgare]
Singletons214219	*	E, G	y	PF00044.18	GO:0051287,GO:0004365,GO:0055114,GO:0006006	unnamed protein product [Thellungiella halophila]
[truncated: 645 more rows]
