# Supplementary material for: Transcriptome and Proteome Data Reveal Candidate Genes for Pollinator Attraction in Sexually Deceptive Orchids
Source: PLoS One. 2013 May 29;8(5):e64621. doi: 10.1371/journal.pone.0064621 (PMC3667177; doi:10.1371/journal.pone.0064621)
Supplement: Table S3 — List of proteins without transcript. This table lists all proteins that were identified in the SwissProt/TAIR9 databases, but did not match any sequence in the Ophrys transcriptome, listing the protein description, source database and associated accession numbers. In the column HQ, an asterisk (*) denotes proteins in the HQ data set (no asterisk indicates PD data set). The ‘Species’ column indicates in which orchid species a given protein was found, where: E, O. exaltata; G, O. garganica; S, O. sphegodes. (XLSX) [file pone.0064621.s005.xlsx]

## Sheet: Table S3
HQ	Protein	Database	Accession numbers	Species
*	(S)-2-hydroxy-acid oxidase, peroxisomal, putative / glycolate oxidase, putative / short chain alpha-hydroxy acid oxidase, putative | chr3:4821804-4823899 FORWARD	TAIR9	AT3G14415.1,AT3G14420.1,AT3G14420.2,AT3G14420.3,AT3G14420.4,AT3G14420.5,AT3G14420.6	S
	2-dehydro-3-deoxyphosphoheptonate aldolase, putative / 3-deoxy-D-arabino-heptulosonate 7-phosphate synthase, putative / DAHP synthetase, putative | chr1:7912120-7914742 FORWARD	TAIR9	AT1G22410.1	S
*	2-oxoglutarate dehydrogenase E1 component, putative / oxoglutarate decarboxylase, putative / alpha-ketoglutaric dehydrogenase, putative | chr5:26304212-26307947 FORWARD	TAIR9	AT5G65750.1	E, S
*	2,3-biphosphoglycerate-independent phosphoglycerate mutase, putative / phosphoglyceromutase, putative | chr1:3165550-3167812 REVERSE	TAIR9	AT1G09780.1	G
*	26S protease regulatory complex subunit 4, putative | chr2:8692736-8694837 FORWARD	TAIR9	AT2G20140.1,AT4G29040.1	E, G, S
*	26S proteasome regulatory subunit, putative | chr1:1350304-1355261 FORWARD	TAIR9	AT1G04810.1	G, S
	26S proteasome regulatory subunit, putative | chr5:7937772-7939339 FORWARD	TAIR9	AT5G23540.1,AT5G23540.2	G
	3-oxoacyl-(acyl-carrier protein) reductase, chloroplast / 3-ketoacyl-acyl carrier protein reductase | chr1:8640820-8643283 FORWARD	TAIR9	AT1G24360.1	S
	3-phosphoshikimate 1-carboxyvinyltransferase / 5-enolpyruvylshikimate-3-phosphate / EPSP synthase | chr2:18677518-18679868 FORWARD	TAIR9	AT2G45300.1	E
	40S ribosomal protein S14 (RPS14A) | chr2:15169925-15171159 FORWARD	TAIR9	AT2G36160.1,AT3G11510.1,AT3G52580.1	E
	40S ribosomal protein S23 (RPS23A) | chr3:2969197-2970291 REVERSE	TAIR9	AT3G09680.1,AT5G02960.1	G
	40S ribosomal protein S4 (RPS4A) | chr2:7546598-7548138 FORWARD	TAIR9	AT2G17360.1,AT5G07090.1,AT5G07090.2,AT5G58420.1	S
*	6-phosphogluconate dehydrogenase family protein | chr3:482498-483958 FORWARD	TAIR9	AT3G02360.1,AT3G02360.2	G
	60S acidic ribosomal protein P0 (RPP0A) | chr2:16708578-16710448 REVERSE	TAIR9	AT2G40010.1,AT3G09200.1,AT3G09200.2,AT3G11250.1	S
	60S ribosomal protein L18 (RPL18C) | chr5:9873169-9874297 FORWARD	TAIR9	AT3G05590.1,AT5G27850.1	E, S
	60S ribosomal protein L18A (RPL18aB) | chr2:14532916-14534161 REVERSE	TAIR9	AT2G34480.1	E
	60S ribosomal protein L7 (RPL7C) | chr2:18249227-18250402 REVERSE	TAIR9	AT2G44120.1,AT2G44120.2,AT3G13580.1,AT3G13580.2,AT3G13580.3	E
	anion-transporting ATPase family protein | chr3:3208310-3210678 FORWARD	TAIR9	AT3G10350.1	E
	anion-transporting ATPase family protein | chr5:24422838-24425352 FORWARD	TAIR9	AT5G60730.1	S
	ankyrin repeat family protein | chr5:26347706-26348686 REVERSE	TAIR9	AT5G65860.2	S
	aspartyl protease family protein | chr4:2225232-2227746 FORWARD	TAIR9	AT4G04460.1	S
*	ATP binding / hydrogen ion transporting ATP synthase, rotational mechanism | chr5:2818395-2821149 REVERSE	TAIR9	AT5G08670.1,AT5G08680.1,AT5G08690.1	E
*	ATP binding | chr1:30058935-30062224 REVERSE	TAIR9	AT1G79920.1,AT1G79920.2	E, S
*	ATP binding | chr3:2479611-2483970 FORWARD	TAIR9	AT3G07770.1	G, S
*	beta-adaptin, putative | chr4:6920608-6925444 FORWARD	TAIR9	AT4G11380.1,AT4G23460.1	E, G
	bile acid:sodium symporter family protein | chr2:11475156-11477870 REVERSE	TAIR9	AT2G26900.1	S
	binding / protein binding | chr1:20713822-20715351 FORWARD	TAIR9	AT1G55480.1	S
	carbohydrate kinase family | chr5:6426280-6428402 REVERSE	TAIR9	AT5G19150.1,AT5G19150.2	S
*	cell division cycle protein 48, putative / CDC48, putative | chr5:810091-813133 REVERSE	TAIR9	AT5G03340.1	E, G, S
*	chaperonin, putative | chr3:3732734-3736156 FORWARD	TAIR9	AT3G11830.1	E, G, S
*	chaperonin, putative | chr5:7087020-7089906 REVERSE	TAIR9	AT5G20890.1	G
*	chlorophyll A-B binding protein CP29 (LHCB4) | chr5:209084-210243 FORWARD	TAIR9	AT5G01530.1	E, G
*	clathrin heavy chain, putative | chr3:2587171-2595411 REVERSE	TAIR9	AT3G08530.1	E, G, S
	clathrin heavy chain, putative | chr3:3482575-3491667 REVERSE	TAIR9	AT3G11130.1	G, S
	coatomer beta subunit, putative / beta-coat protein, putative / beta-COP, putative | chr4:15264076-15267384 FORWARD	TAIR9	AT4G31480.1,AT4G31490.1	G
*	coatomer gamma-2 subunit, putative / gamma-2 coat protein, putative / gamma-2 COP, putative | chr4:16471956-16476795 FORWARD	TAIR9	AT4G34450.1	E, S
	cysteine proteinase, putative / thiol protease, putative | chr3:6723024-6724768 FORWARD	TAIR9	AT3G19390.1	E
*	DEAD/DEAH box helicase, putative | chr4:274638-277438 FORWARD	TAIR9	AT4G00660.1,AT4G00660.2	G
	dihydroorotate dehydrogenase family protein / dihydroorotate oxidase family protein | chr3:6094279-6096289 FORWARD	TAIR9	AT3G17810.1	E, G, S
	dimethylmenaquinone methyltransferase family protein | chr5:22775549-22776049 REVERSE	TAIR9	AT5G56260.1	E
	disease resistance-responsive protein-related / dirigent protein-related | chr2:9048687-9049336 REVERSE	TAIR9	AT2G21100.1	G, S
	disease resistance protein (TIR-NBS-LRR class), putative | chr2:7308077-7311686 REVERSE	TAIR9	AT2G16870.1	G
*	elongation factor 1-alpha / EF-1-alpha | chr1:2455559-2457001 FORWARD	TAIR9	AT1G07920.1,AT1G07930.1,AT1G07930.2,AT1G07940.1,AT1G07940.2,AT5G60390.1,AT5G60390.3	E, G, S
*	eukaryotic translation initiation factor 4A, putative / eIF-4A, putative | chr1:27378040-27379593 REVERSE	TAIR9	AT1G72730.1	E, G, S
	fructose-bisphosphate aldolase, putative | chr3:19627383-19628874 REVERSE	TAIR9	AT3G52930.1	E, S
	glycosyl hydrolase family 3 protein | chr5:7107609-7110775 REVERSE	TAIR9	AT5G20950.1,AT5G20950.2	E
	glycyl-tRNA synthetase / glycine--tRNA ligase | chr1:10459662-10462781 REVERSE	TAIR9	AT1G29880.1	G
*	GTP binding | chr1:10831953-10835454 REVERSE	TAIR9	AT1G30580.1	E, G
	hAT dimerisation domain-containing protein / transposase-related | chr4:6353172-6355591 FORWARD	TAIR9	AT4G10200.1	G, S
*	heat shock cognate 70 kDa protein 3 (HSC70-3) (HSP70-3) | chr3:2903434-2905632 REVERSE	TAIR9	AT3G09440.1	E, G
	helicase domain-containing protein | chr1:12099738-12104108 REVERSE	TAIR9	AT1G33390.1	G
	histone H4 | chr1:2369212-2369523 FORWARD	TAIR9	AT1G07660.1,AT1G07820.1,AT1G07820.2,AT2G28740.1,AT3G45930.1,AT3G46320.1,AT3G53730.1,AT5G59690.1,AT5G59970.1	G
	importin beta-2, putative | chr5:21714016-21716709 FORWARD	TAIR9	AT5G53480.1	E
	INVOLVED IN: biological_process unknown; EXPRESSED IN: 15 plant structures; EXPRESSED DURING: 8 growth stages; CONTAINS InterPro DOMAIN/s: Kinesin-related (InterPro:IPR010544); BEST Arabidopsis thaliana protein match is: unknown protein (TAIR:AT4G26660.1); Has 26712 Blast hits to 16371 proteins in 1006 species: Archae - 217; Bacteria - 1993; Metazoa - 14955; Fungi - 1858; Plants - 946; Viruses - …	TAIR9	AT5G55520.1,AT5G55520.2	G
	isocitrate dehydrogenase, putative / NAD+ isocitrate dehydrogenase, putative | chr3:3008753-3011070 FORWARD	TAIR9	AT3G09810.1	G
*	ketol-acid reductoisomerase | chr3:21671561-21674639 FORWARD	TAIR9	AT3G58610.1,AT3G58610.2	S
	lectin protein kinase family protein | chr1:26406238-26408323 REVERSE	TAIR9	AT1G70110.1,AT1G70130.1	S
	lipid-associated family protein | chr4:18432950-18433581 FORWARD	TAIR9	AT4G39730.1	E
	LOCATED IN: cellular_component unknown; EXPRESSED IN: 24 plant structures; EXPRESSED DURING: 15 growth stages; CONTAINS InterPro DOMAIN/s: PHF5-like (InterPro:IPR005345); BEST Arabidopsis thaliana protein match is: unknown protein (TAIR:AT2G30000.1); Has 292 Blast hits to 292 proteins in 142 species: Archae - 0; Bacteria - 0; Metazoa - 110; Fungi - 75; Plants - 47; Viruses - 0; Other Eukaryotes -…	TAIR9	AT1G07170.1,AT1G07170.2,AT2G30000.1	G
*	malate dehydrogenase (NAD), mitochondrial | chr1:19854966-19856802 REVERSE	TAIR9	AT1G53240.1	E, G
*	malate dehydrogenase, cytosolic, putative | chr5:17390552-17392449 FORWARD	TAIR9	AT5G43330.1	E, G, S
	metal-dependent phosphohydrolase HD domain-containing protein-related | chr1:5929966-5931595 FORWARD	TAIR9	AT1G17330.1	E
	Mo25 family protein | chr4:9676406-9678568 FORWARD	TAIR9	AT4G17270.1,AT5G47540.1	E
*	NADP-dependent oxidoreductase, putative | chr5:5581831-5583849 REVERSE	TAIR9	AT5G16990.1	E, G, S
	NLI interacting factor (NIF) family protein | chr1:10424806-10425642 FORWARD	TAIR9	AT1G29770.1	G
	nucleoside-triphosphatase/ nucleotide binding / transmembrane receptor | chr4:12237765-12240659 FORWARD	TAIR9	AT4G23440.1	E
*	oxidoreductase, zinc-binding dehydrogenase family protein | chr1:8398245-8399656 REVERSE	TAIR9	AT1G23740.1	G, S
	oxidoreductase, zinc-binding dehydrogenase family protein | chr4:11475822-11477514 FORWARD	TAIR9	AT4G21580.1,AT4G21580.3	E, G, S
	pectinesterase family protein | chr3:15222402-15225124 REVERSE	TAIR9	AT3G43270.1,AT4G33220.1	S
	plastid developmental protein DAG, putative | chr1:11784108-11785430 FORWARD	TAIR9	AT1G32580.1,AT2G35240.1	E, S
	protein binding / zinc ion binding | chr1:28089695-28094834 REVERSE	TAIR9	AT1G74770.1	E
*	pyrophosphate--fructose-6-phosphate 1-phosphotransferase alpha subunit, putative / pyrophosphate-dependent 6-phosphofructose-1-kinase, putative | chr1:28722900-28726929 REVERSE	TAIR9	AT1G76550.1	S
	pyruvate kinase, putative | chr3:19649046-19652237 FORWARD	TAIR9	AT3G52990.1,AT3G52990.2	S
*	pyruvate kinase, putative | chr5:25490507-25492530 FORWARD	TAIR9	AT5G08570.1,AT5G63680.1	G, S
*	RAB GDP-dissociation inhibitor | chr5:2963850-2966465 FORWARD	TAIR9	AT5G09550.1	E, G
	ribosomal protein L35 family protein | chr2:10242038-10243416 FORWARD	TAIR9	AT2G24090.1	E
	ribulose bisphosphate carboxylase/oxygenase activase, putative / RuBisCO activase, putative | chr1:27494344-27496844 REVERSE	TAIR9	AT1G73110.1	S
*	RNA and export factor-binding protein, putative | chr5:564332-565776 REVERSE	TAIR9	AT5G02530.1	E, S
	RNA helicase, putative | chr2:19399923-19402981 REVERSE	TAIR9	AT2G47250.1	E
	RNA recognition motif (RRM)-containing protein | chr4:12581765-12587293 REVERSE	TAIR9	AT4G24270.1,AT4G24270.2	E
*	serine/threonine protein phosphatase, putative | chr1:18658894-18661672 FORWARD	TAIR9	AT1G50370.1,AT3G19980.1	S
	structural maintenance of chromosomes (SMC) family protein (MSS2) | chr5:5196210-5199559 FORWARD	TAIR9	AT5G15920.1	S
	succinyl-CoA ligase (GDP-forming) alpha-chain, mitochondrial, putative / succinyl-CoA synthetase, alpha chain, putative / SCS-alpha, putative | chr5:2667579-2669672 FORWARD	TAIR9	AT5G08300.1	S
	T-complex protein 1 epsilon subunit, putative / TCP-1-epsilon, putative / chaperonin, putative | chr1:8685504-8688101 REVERSE	TAIR9	AT1G24510.1,AT1G24510.2	G
	tetratricopeptide repeat (TPR)-containing protein | chr1:121582-130099 REVERSE	TAIR9	AT1G01320.1	S
	transducin family protein / WD-40 repeat family protein | chr1:5315838-5317696 FORWARD	TAIR9	AT1G15470.1,AT1G52730.1,AT1G52730.2,AT3G15610.1	E
	ubiquitin fusion degradation UFD1 family protein | chr2:12487797-12489335 FORWARD	TAIR9	AT2G29070.1,AT2G29070.2	S
	unknown protein | chr1:1585504-1587268 REVERSE	TAIR9	AT1G05410.1,AT1G05410.2	G, S
	unknown protein | chr1:27479027-27481258 FORWARD	TAIR9	AT1G73060.1	S
	unknown protein | chr2:2996776-2997889 REVERSE	TAIR9	AT2G07215.1	E
	unknown protein | chr3:3497946-3499090 REVERSE	TAIR9	AT3G11165.1	G
	unknown protein | chr4:1204545-1205813 REVERSE	TAIR9	AT4G02720.1	S
	unknown protein | chr4:17927230-17928613 FORWARD	TAIR9	AT4G38225.1,AT4G38225.2,AT4G38225.3	S
	unknown protein | chr4:6705178-6708846 REVERSE	TAIR9	AT4G10930.1	S
	unknown protein | chr4:7451291-7452976 REVERSE	TAIR9	AT4G12590.1	G
	unknown protein | chr5:20009834-20011095 REVERSE	TAIR9	AT5G49350.1	S
*	unknown protein | chr5:20804926-20819408 FORWARD	TAIR9	AT5G51200.1	G
	unknown protein | chr5:21654601-21656539 FORWARD	TAIR9	AT5G53380.1	E
	unknown protein | chr5:4044950-4047290 REVERSE	TAIR9	AT5G12470.1	G
	unknown protein | chr5:6993332-6993793 REVERSE	TAIR9	AT5G20670.1	G
*	vacuolar ATP synthase subunit B, putative / V-ATPase B subunit, putative / vacuolar proton pump B subunit, putative / V-ATPase 57 kDa subunit, putative | chr4:18011155-18014789 REVERSE	TAIR9	AT4G38510.1,AT4G38510.2,AT4G38510.3,AT4G38510.4	S
	Vps52/Sac2 family protein | chr1:26874064-26878319 FORWARD	TAIR9	AT1G71270.1,AT1G71300.1	S
	zinc ion binding | chr4:17358580-17361189 REVERSE	TAIR9	AT4G36860.1	E
	AAC1 | AAC1 (ADP/ATP CARRIER 1); ATP:ADP antiporter/ binding | chr3:2605706-2607030 REVERSE	TAIR9	AT3G08580.1,AT3G08580.2	E, G
	AAE12 | AAE12 (ACYL ACTIVATING ENZYME 12); catalytic | chr1:24512598-24514611 REVERSE	TAIR9	AT1G65890.1	S
*	ACC1, AT-ACC1, EMB22, GK, PAS3 | ACC1 (ACETYL-COENZYME A CARBOXYLASE 1); acetyl-CoA carboxylase | chr1:13534196-13543773 FORWARD	TAIR9	AT1G36160.1	G
	ACC2 | ACC2 (ACETYL-COA CARBOXYLASE 2); acetyl-CoA carboxylase | chr1:13546047-13558339 FORWARD	TAIR9	AT1G36180.1	S
*	ACLB-2 | ACLB-2 (ATP CITRATE LYASE SUBUNIT B 2); ATP citrate synthase | chr5:20055048-20058195 FORWARD	TAIR9	AT5G49460.1	E, G, S
*	ACT2, ACT7 | ACT7 (ACTIN 7); structural constituent of cytoskeleton | chr5:3052809-3054220 FORWARD	TAIR9	AT5G09810.1	G, S
	ACX3, ATACX3 | ACX3 (ACYL-COA OXIDASE 3); acyl-CoA oxidase | chr1:1922423-1926002 FORWARD	TAIR9	AT1G06290.1,AT1G06310.1	E
*	ADL1, ADL1A, AG68, DRP1A, RSW9 | ADL1 (ARABIDOPSIS DYNAMIN-LIKE PROTEIN); GTP binding / GTPase/ protein binding | chr5:16820661-16824536 REVERSE	TAIR9	AT5G42080.1,AT5G42080.2	G
*	AGT, AGT1 | AGT (ALANINE:GLYOXYLATE AMINOTRANSFERASE); alanine-glyoxylate transaminase/ serine-glyoxylate transaminase/ serine-pyruvate transaminase | chr2:5539417-5540902 REVERSE	TAIR9	AT2G13360.1,AT2G13360.2	S
*	AHA1, PMA, OST2 | AHA1 (ARABIDOPSIS H+ ATPASE 1); ATPase/ hydrogen-exporting ATPase, phosphorylative mechanism / protein binding | chr2:8221858-8227268 FORWARD	TAIR9	AT2G18960.1	E
	ALDH10A8 | ALDH10A8; 3-chloroallyl aldehyde dehydrogenase/ oxidoreductase | chr1:28139175-28142573 REVERSE	TAIR9	AT1G74920.1	E
	AOX2 | AOX2; alternative oxidase | chr5:25683965-25685664 REVERSE	TAIR9	AT5G64210.1	E
*	ARP1, emb2207, RPL3A | ARP1 (ARABIDOPSIS RIBOSOMAL PROTEIN 1); structural constituent of ribosome | chr1:16266992-16268631 FORWARD	TAIR9	AT1G43170.1,AT1G43170.2,AT1G43170.3	E
	ASP5, AAT3, ATAAT1 | ASP5 (ASPARTATE AMINOTRANSFERASE 5); L-aspartate:2-oxoglutarate aminotransferase | chr4:15471074-15473521 REVERSE	TAIR9	AT4G31990.1,AT4G31990.2,AT4G31990.3	E
*	AT-IMP, ATKAP ALPHA, AIMP ALPHA, IMPA-1, IMPA1 | IMPA-1 (IMPORTIN ALPHA ISOFORM 1); binding / protein transporter | chr3:2120559-2123555 FORWARD	TAIR9	AT3G06720.1,AT3G06720.2,AT4G16143.1,AT4G16143.2	S
*	AT-RAB2, ATRABB1C, ATRAB2A, RAB2A, RABB1C, ATRAB-B1B, RAB-B1B | RABB1C (ARABIDOPSIS RAB GTPASE HOMOLOG B1C); GTP binding / GTPase | chr4:9644908-9646220 REVERSE	TAIR9	AT4G17170.1	G
	ATARFA1F | ATARFA1F (ARABIDOPSIS THALIANA ADP-RIBOSYLATION FACTOR A1F); GTP binding / copper ion binding / phospholipase activator/ protein binding | chr1:3513189-3514230 REVERSE	TAIR9	AT1G10630.1,AT1G23490.1,AT1G70490.1,AT1G70490.2,AT1G70490.3,AT2G47170.1,AT3G62290.1,AT5G14670.1	S
	ATARFC1 | ATARFC1 (ADP-ribosylation factor C1); GTP binding | chr3:8136364-8137513 REVERSE	TAIR9	AT3G22950.1	G
	ATATG18F, ATG18F | AtATG18f | chr5:22233977-22236804 REVERSE	TAIR9	AT5G54730.1	G
	ATCHX19, CHX19 | ATCHX19 (CATION/H+ EXCHANGER 19); monovalent cation:proton antiporter/ sodium:hydrogen antiporter | chr3:6029201-6031773 FORWARD	TAIR9	AT3G17630.1	S
	ATGPX6, PHGPX, LSC803 | ATGPX6 (GLUTATHIONE PEROXIDASE 6); glutathione peroxidase | chr4:7010021-7011330 REVERSE	TAIR9	AT4G11600.1	E
*	ATGRP7, CCR2, GR-RBP7, GRP7 | CCR2 (COLD, CIRCADIAN RHYTHM, AND RNA BINDING 2); RNA binding / double-stranded DNA binding / single-stranded DNA binding | chr2:9265477-9266316 REVERSE	TAIR9	AT2G21660.1,AT2G21660.2	G, S
	ATGSTF11, ATGSTF6 | ATGSTF11 (GLUTATHIONE S-TRANSFERASE F11); glutathione transferase | chr3:735071-735877 FORWARD	TAIR9	AT3G03190.1	S
*	ATHSP101, HSP101, HOT1 | ATHSP101 (ARABIDOPSIS THALIANA HEAT SHOCK PROTEIN 101); ATP binding / ATPase/ nucleoside-triphosphatase/ nucleotide binding / protein binding | chr1:27936715-27939862 REVERSE	TAIR9	AT1G74310.1	S
	ATHXK1, GIN2, HXK1 | HXK1 (HEXOKINASE 1); ATP binding / fructokinase/ glucokinase/ hexokinase | chr4:14352338-14354865 REVERSE	TAIR9	AT4G29130.1	E
	ATJ3, ATJ | ATJ3; protein binding | chr3:15869115-15871059 REVERSE	TAIR9	AT3G44110.1,AT3G44110.2	S
	ATKDSA2, ATKSDA | ATKDSA2; 3-deoxy-8-phosphooctulonate synthase | chr1:5588123-5590469 REVERSE	TAIR9	AT1G16340.1,AT1G16340.2,AT1G16340.3,AT1G79500.1,AT1G79500.2,AT1G79500.3,AT1G79500.4,AT1G79500.5	E
	ATLFNR2, FNR2 | FNR2 (FERREDOXIN-NADP(+)-OXIDOREDUCTASE 2); NADPH dehydrogenase/ oxidoreductase/ poly(U) binding | chr1:6942851-6944868 FORWARD	TAIR9	AT1G20020.1,AT1G20020.2,AT1G20020.3	S
*	ATMRP2, EST4, MRP2 | ATMRP2 (ARABIDOPSIS THALIANA MULTIDRUG RESISTANCE-ASSOCIATED PROTEIN 2); ATPase, coupled to transmembrane movement of substances | chr2:14603267-14612387 FORWARD	TAIR9	AT2G34660.1	S
*	ATMS2 | AtMS2; 5-methyltetrahydropteroyltriglutamate-homocysteine S-methyltransferase/ methionine synthase | chr3:957602-960740 FORWARD	TAIR9	AT3G03780.1,AT3G03780.2,AT3G03780.3	S
*	ATMS3 | ATMS3 (methionine synthase 3); 5-methyltetrahydropteroyltriglutamate-homocysteine S-methyltransferase/ methionine synthase | chr5:7124397-7128353 REVERSE	TAIR9	AT5G20980.1,AT5G20980.2	E, G
	ATPA | Encodes the ATPase alpha subunit, which is a subunit of ATP synthase and part of the CF1 portion which catalyzes the conversion of ADP to ATP using the proton motive force. This complex is located in the thylakoid membrane of the chloroplast. | chrC:9938-11461 REVERSE	TAIR9	ATCG00120.1	E
*	ATPB | chloroplast-encoded gene for beta subunit of ATP synthase | chrC:52660-54156 REVERSE	TAIR9	ATCG00480.1	E, G, S
	ATPGLP1, PGLP1 | PGLP1 (2-PHOSPHOGLYCOLATE PHOSPHATASE 1); phosphoglycolate phosphatase | chr5:14421929-14424430 REVERSE	TAIR9	AT5G36700.1,AT5G36700.2,AT5G36700.3,AT5G36790.1,AT5G36790.2,AT5G47760.1	E
	ATPI4K ALPHA | ATPI4K ALPHA; 1-phosphatidylinositol 4-kinase/ inositol or phosphatidylinositol kinase | chr1:18252355-18263967 FORWARD	TAIR9	AT1G49340.1,AT1G49340.2	G
*	ATPPC1 | ATPPC1 (PHOSPHOENOLPYRUVATE CARBOXYLASE 1); catalytic/ phosphoenolpyruvate carboxylase | chr1:19884261-19888070 REVERSE	TAIR9	AT1G53310.1,AT1G53310.2,AT1G53310.3	E, G, S
	ATRAB18, ATRABC1, RAB18-1, RABC1, ATRAB-C1 | ATRAB18 (ARABIDOPSIS RAB GTPASE HOMOLOG B18); GTP binding | chr1:16646934-16648395 FORWARD	TAIR9	AT1G43890.1,AT1G43890.2,AT1G43890.3	G
*	ATRAB8D, ATRABE1B | ATRABE1B (ARABIDOPSIS RAB GTPASE HOMOLOG E1B); GTP binding / GTPase/ translation elongation factor | chr4:10990036-10991466 FORWARD	TAIR9	AT4G20360.1	E, G
	ATRABA4B, ATRAB11G, ATGB3, RABA4B | RABA4B (RAB GTPASE HOMOLOG A4B); GTP binding | chr4:18542722-18543779 FORWARD	TAIR9	AT4G39990.1,AT5G47960.1,AT5G65270.1	G
*	AtRABH1e | AtRABH1e (Arabidopsis Rab GTPase homolog H1e); GTP binding | chr5:3219991-3221301 FORWARD	TAIR9	AT5G10260.1	S
*	ATTCP-1 | ATTCP-1; ATP binding / protein binding / unfolded protein binding | chr3:6998544-7002266 REVERSE	TAIR9	AT3G20050.1	G
*	ATUBA2, UBA 2 | ATUBA2; ubiquitin activating enzyme/ ubiquitin-protein ligase | chr5:1970239-1974382 FORWARD	TAIR9	AT5G06460.1	G
	ATUBC2, UBC2 | ATUBC2 (UBIQUITING-CONJUGATING ENZYME 2); ubiquitin-protein ligase | chr2:774271-775149 FORWARD	TAIR9	AT2G02760.1	E
*	AVP2, AVPL1 | AVP2 (ARABIDOPSIS VACUOLAR H+-PYROPHOSPHATASE 2); hydrogen-translocating pyrophosphatase | chr1:29672340-29676761 FORWARD	TAIR9	AT1G78920.1,AT1G78920.2	E
*	B160 | B160; protein binding / transcription factor/ zinc ion binding | chr4:11407835-11412159 REVERSE	TAIR9	AT4G21430.1	E
*	BIP1 | BIP1; ATP binding | chr5:10540665-10543274 REVERSE	TAIR9	AT5G28540.1	E, G
	CAM4, ACAM-4 | CAM4 (calmodulin 4); calcium ion binding / signal transducer | chr1:24774431-24775785 REVERSE	TAIR9	AT1G66410.1,AT2G27030.1,AT2G27030.3,AT2G41110.1,AT3G43810.1,AT3G56800.1,AT5G21274.1,AT5G37780.1	E
*	CAND1, ATCAND1, ETA2, TIP120, HVE | CAND1 (CULLIN-ASSOCIATED AND NEDDYLATION DISSOCIATED); binding | chr2:690345-697342 FORWARD	TAIR9	AT2G02560.2	E
	CARB | CARB (CARBAMOYL PHOSPHATE SYNTHETASE B); ATP binding / carbamoyl-phosphate synthase/ catalytic | chr1:10468164-10471976 FORWARD	TAIR9	AT1G29900.1	E
*	CAT1 | CAT1 (CATALASE 1); catalase | chr1:7146812-7149609 FORWARD	TAIR9	AT1G20630.1	E, G
*	CAT2 | CAT2 (CATALASE 2); catalase | chr4:16700937-16703215 REVERSE	TAIR9	AT4G35090.1,AT4G35090.2	E, S
*	CI51 | CI51 (51 kDa subunit of complex I); 4 iron, 4 sulfur cluster binding / FMN binding / NAD or NADH binding / NADH dehydrogenase (ubiquinone)/ oxidoreductase, acting on NADH or NADPH | chr5:2759848-2761726 REVERSE	TAIR9	AT5G08530.1	G, S
*	CLPC, ATHSP93-V, HSP93-V, DCA1, CLPC1 | CLPC1; ATP binding / ATP-dependent peptidase/ ATPase | chr5:20715710-20719800 REVERSE	TAIR9	AT5G50920.1	E, G, S
*	cpHsc70-1 | cpHsc70-1 (chloroplast heat shock protein 70-1); ATP binding | chr4:12590094-12593437 FORWARD	TAIR9	AT4G24280.1	E, G, S
	CPHSC70-2EAT SHOCK PROTEIN 70-2, HSC70-7 | CPHSC70-2EAT SHOCK PROTEIN 70-2 (CHLOROPLAST HEAT SHOCK PROTEIN 70-2); ATP binding / unfolded protein binding | chr5:20303470-20306295 FORWARD	TAIR9	AT5G49910.1	G
*	CPN60A, CH-CPN60A, SLP | CPN60A (CHAPERONIN-60ALPHA); ATP binding / protein binding | chr2:11926603-11929184 FORWARD	TAIR9	AT2G28000.1	E
*	CPN60B, LEN1 | CPN60B (CHAPERONIN 60 BETA); ATP binding / protein binding | chr1:20715717-20718673 REVERSE	TAIR9	AT1G55490.1,AT1G55490.2	G, S
*	CR88, EMB1956, HSP90.5 | CR88; ATP binding | chr2:1281983-1285909 FORWARD	TAIR9	AT2G04030.1,AT2G04030.2	E, G, S
	CRD1, CHL27, ACSF | CRD1 (COPPER RESPONSE DEFECT 1); DNA binding / magnesium-protoporphyrin IX monomethyl ester (oxidative) cyclase | chr3:21076594-21078269 FORWARD	TAIR9	AT3G56940.1	S
*	CSY2 | CSY2 (citrate synthase 2); citrate (SI)-synthase | chr3:21724564-21727458 REVERSE	TAIR9	AT3G58750.1	G, S
	CYP714A2 | CYP714A2; electron carrier/ heme binding / iron ion binding / monooxygenase/ oxygen binding | chr5:8563853-8566771 REVERSE	TAIR9	AT5G24900.1	E
	DiT1 | DiT1 (dicarboxylate transporter 1); oxoglutarate:malate antiporter | chr5:4059927-4061919 REVERSE	TAIR9	AT5G12860.1,AT5G12860.2	G
*	DXR, PDE129 | DXR (1-DEOXY-D-XYLULOSE 5-PHOSPHATE REDUCTOISOMERASE); 1-deoxy-D-xylulose-5-phosphate reductoisomerase | chr5:25214358-25217292 REVERSE	TAIR9	AT5G62790.1	G
*	EMB1467 | EMB1467 (embryo defective 1467); NADH dehydrogenase (ubiquinone)/ NADH dehydrogenase/ electron carrier/ iron-sulfur cluster binding / oxidoreductase/ oxidoreductase, acting on NADH or NADPH | chr5:14897490-14900352 FORWARD	TAIR9	AT5G37510.1,AT5G37510.2	S
	EMB2296 | EMB2296 (embryo defective 2296); structural constituent of ribosome | chr2:7837151-7838160 FORWARD	TAIR9	AT2G18020.1,AT4G36130.1	E
*	EMB2719, HAP15 | EMB2719 (EMBRYO DEFECTIVE 2719); enzyme regulator | chr1:7001409-7004154 REVERSE	TAIR9	AT1G20200.1	E, G
*	ERD3 | ERD3 (early-responsive to dehydration 3) | chr4:10460665-10463034 REVERSE	TAIR9	AT4G19120.1,AT4G19120.2	E, S
	EXGT-A1, EXT | EXGT-A1 (ENDOXYLOGLUCAN TRANSFERASE); hydrolase, acting on glycosyl bonds / xyloglucan:xyloglucosyl transferase | chr2:2763619-2765490 FORWARD	TAIR9	AT2G06850.1,AT3G23730.1,AT4G14130.1,AT5G13870.1	G
	FDH, KCS10 | KCS10 (3-KETOACYL-COA SYNTHASE 10); acyltransferase/ catalytic/ transferase, transferring acyl groups other than amino-acyl groups | chr2:11170799-11173059 REVERSE	TAIR9	AT2G26250.1	E
	G6PD1 | G6PD1 (GLUCOSE-6-PHOSPHATE DEHYDROGENASE 1); glucose-6-phosphate dehydrogenase | chr5:13956879-13959686 REVERSE	TAIR9	AT5G35790.1	E
	GAD3 | GAD3 (glutamate decarboxylase 3); calmodulin binding | chr2:469505-471997 REVERSE	TAIR9	AT2G02000.1,AT2G02010.1	S
	GAPA-2 | GAPA-2 (GLYCERALDEHYDE 3-PHOSPHATE DEHYDROGENASE A SUBUNIT 2); NAD or NADH binding / binding / catalytic/ glyceraldehyde-3-phosphate dehydrogenase (phosphorylating)/ glyceraldehyde-3-phosphate dehydrogenase | chr1:4392634-4394283 REVERSE	TAIR9	AT1G12900.1,AT1G12900.2,AT1G12900.3,AT3G26650.1	E, G
	GAPB | GAPB (GLYCERALDEHYDE-3-PHOSPHATE DEHYDROGENASE B SUBUNIT); glyceraldehyde-3-phosphate dehydrogenase (NADP+)/ glyceraldehyde-3-phosphate dehydrogenase | chr1:16127552-16129584 FORWARD	TAIR9	AT1G42970.1	G
*	GAPC, GAPC-1, GAPC1 | GAPC1 (GLYCERALDEHYDE-3-PHOSPHATE DEHYDROGENASE C SUBUNIT 1); glyceraldehyde-3-phosphate dehydrogenase (phosphorylating)/ glyceraldehyde-3-phosphate dehydrogenase | chr3:1081077-1083131 FORWARD	TAIR9	AT3G04120.1	E
*	GCPE, ISPG, CSB3, CLB4, HDS | HDS (4-HYDROXY-3-METHYLBUT-2-ENYL DIPHOSPHATE SYNTHASE); 4 iron, 4 sulfur cluster binding / 4-hydroxy-3-methylbut-2-en-1-yl diphosphate synthase | chr5:24359447-24363274 FORWARD	TAIR9	AT5G60600.1,AT5G60600.2,AT5G60600.3	E, S
	GER2 | GER2; binding / catalytic/ coenzyme binding | chr1:6154478-6155596 REVERSE	TAIR9	AT1G17890.1,AT1G17890.2,AT1G17890.3,AT1G73250.1	E
*	GGT1, AOAT1 | GGT1 (GLUTAMATE:GLYOXYLATE AMINOTRANSFERASE); L-alanine:2-oxoglutarate aminotransferase/ glycine:2-oxoglutarate aminotransferase | chr1:8268720-8271329 REVERSE	TAIR9	AT1G23310.1,AT1G23310.2	E, G, S
*	GLU1, GLS1, GLUS, FD-GOGAT | GLU1 (GLUTAMATE SYNTHASE 1); glutamate synthase (ferredoxin) | chr5:1130031-1138186 FORWARD	TAIR9	AT5G04140.1,AT5G04140.2	E, G, S
	GPT1 | GPT1; antiporter/ glucose-6-phosphate transmembrane transporter | chr5:22261408-22263562 FORWARD	TAIR9	AT5G54800.1	G
	GRF4, 14-3-3PHI, GF14 PHI | GF14 PHI (GF14 PROTEIN PHI CHAIN); protein binding / protein phosphorylated amino acid binding | chr1:12867264-12868514 FORWARD	TAIR9	AT1G35160.1	G
*	GRF9, GF14 MU | GRF9 (GENERAL REGULATORY FACTOR 9); calcium ion binding / protein binding / protein phosphorylated amino acid binding | chr2:17732118-17733775 REVERSE	TAIR9	AT2G42590.1,AT2G42590.2,AT2G42590.3	S
	GS2, GLN2, ATGSL1 | GS2 (GLUTAMINE SYNTHETASE 2); glutamate-ammonia ligase | chr5:13831220-13833239 FORWARD	TAIR9	AT5G35630.1,AT5G35630.2,AT5G35630.3	S
	GSH2, GSHB | GSH2 (GLUTATHIONE SYNTHETASE 2); glutathione synthase | chr5:9668211-9670912 REVERSE	TAIR9	AT5G27380.1	E
	GWD3, PWD, ATGWD2 | PWD (PHOSPHOGLUCAN, WATER DIKINASE); ATP binding / kinase | chr4:12635761-12642631 FORWARD	TAIR9	AT4G24450.1	S
	HOT5, ADH2, GSNOR | HOT5 (sensitive to hot temperatures 5); S-(hydroxymethyl)glutathione dehydrogenase/ S-nitrosoglutathione reductase | chr5:17684265-17686379 FORWARD	TAIR9	AT5G43940.1	E
*	HSC70-1, HSP70-1, AT-HSC70-1, HSC70 | HSC70-1 (HEAT SHOCK COGNATE PROTEIN 70-1); ATP binding | chr5:554055-556334 REVERSE	TAIR9	AT5G02500.1	E, G, S
*	HSP60-2 | HSP60-2 (HEAT SHOCK PROTEIN 60-2); ATP binding | chr2:14075093-14078568 REVERSE	TAIR9	AT2G33210.1	E, S
	Hsp70b | Hsp70b (heat shock protein 70B); ATP binding | chr1:5502386-5504326 REVERSE	TAIR9	AT1G16030.1	G
*	HSP81-1, ATHS83, HSP81.1, HSP83, ATHSP90.1 | ATHSP90.1 (HEAT SHOCK PROTEIN 90.1); ATP binding / unfolded protein binding | chr5:21352542-21355147 FORWARD	TAIR9	AT5G52640.1	E, G, S
*	HSP81-2, ERD8, HSP90.2 | HSP81-2 (HEAT SHOCK PROTEIN 81-2); ATP binding | chr5:22686923-22689433 FORWARD	TAIR9	AT5G56030.1	E, G, S
*	HTB1 | HTB1; DNA binding | chr1:2413049-2413495 FORWARD	TAIR9	AT1G07790.1,AT5G22880.1	G
	ICDH | ICDH (ISOCITRATE DEHYDROGENASE); isocitrate dehydrogenase (NADP+)/ oxidoreductase, acting on the CH-OH group of donors, NAD or NADP as acceptor | chr1:20283520-20286506 FORWARD	TAIR9	AT1G54340.1	G, S
	KAT1, PKT4 | PKT4 (PEROXISOMAL 3-KETOACYL-COA THIOLASE 4); acetyl-CoA C-acyltransferase/ catalytic | chr1:1321941-1324556 FORWARD	TAIR9	AT1G04710.1	G
*	LOS1 | LOS1; copper ion binding / translation elongation factor/ translation factor, nucleic acid binding | chr1:20968245-20971077 REVERSE	TAIR9	AT1G56070.1	E, G, S
	LPD1, ptlpd1 | LPD1 (LIPOAMIDE DEHYDROGENASE 1); dihydrolipoyl dehydrogenase | chr3:5786761-5790383 REVERSE	TAIR9	AT3G16950.1,AT3G16950.2,AT4G16155.1	E
	MAF4, FCL4, AGL69 | MAF4 (MADS AFFECTING FLOWERING 4); transcription factor | chr5:25992310-25995930 FORWARD	TAIR9	AT5G65070.1,AT5G65070.2	E
*	mtHsc70-1 | mtHsc70-1 (mitochondrial heat shock protein 70-1); ATP binding | chr4:17825368-17828099 REVERSE	TAIR9	AT4G37910.1	G
	MTO2, TS | MTO2 (METHIONINE OVER-ACCUMULATOR 2); threonine synthase | chr4:14599434-14601014 REVERSE	TAIR9	AT4G29840.1	G
	NRP2 | NRP2 (NAP1-RELATED PROTEIN 2); DNA binding / chromatin binding / histone binding | chr1:6481466-6483463 REVERSE	TAIR9	AT1G18800.1,AT1G74560.1,AT1G74560.2,AT1G74560.3	S
*	NRPB2, EMB1989, RPB2 | NRPB2; DNA binding / DNA-directed RNA polymerase | chr4:11535684-11542200 REVERSE	TAIR9	AT4G21710.1	G
	ORF25 | encodes a plant b subunit of mitochondrial ATP synthase based on structural similarity and the presence in the F(0) complex. | chrM:188084-188662 REVERSE	TAIR9	ATMG00640.1	E
	OVA9 | OVA9 (ovule abortion 9); glutamine-tRNA ligase | chr1:8889280-8894205 REVERSE	TAIR9	AT1G25350.1	S
	P40, AP40, RP40, RPSAA | P40; structural constituent of ribosome | chr1:27243148-27244842 REVERSE	TAIR9	AT1G72370.1,AT1G72370.2	E
*	PAL3, ATPAL3 | PAL3 (PHENYL ALANINE AMMONIA-LYASE 3); phenylalanine ammonia-lyase | chr5:1160831-1163707 FORWARD	TAIR9	AT5G04230.1	S
	PBC1 | PBC1 (PROTEASOME BETA SUBUNIT C1); peptidase/ threonine-type endopeptidase | chr1:7626394-7628070 FORWARD	TAIR9	AT1G21720.1,AT1G77440.1,AT1G77440.2	G
	PBD1, PRCGB | PBD1 (20S PROTEASOME BETA SUBUNIT D1); peptidase/ threonine-type endopeptidase | chr3:8009709-8010774 REVERSE	TAIR9	AT3G22630.1	S
	PDF1, PR 65, PP2AA2 | PP2AA2 (PROTEIN PHOSPHATASE 2A SUBUNIT A2); protein phosphatase type 2A regulator | chr3:9422822-9425783 REVERSE	TAIR9	AT3G25800.1,AT3G25800.2	E
*	PETB | Encodes the cytochrome b(6) subunit of the cytochrome b6f complex. | chrC:74841-76292 FORWARD	TAIR9	ATCG00720.1	E, G, S
*	PIP1D, PIP1;5 | PIP1;5 (PLASMA MEMBRANE INTRINSIC PROTEIN 1;5); water channel | chr4:12220792-12222155 FORWARD	TAIR9	AT4G23400.1	S
*	PKP1, PKP-ALPHA | PKP-ALPHA; pyruvate kinase | chr3:8139369-8141771 FORWARD	TAIR9	AT3G22960.1	E
	PKp3 | PKp3 (plastidial pyruvate kinase 3); pyruvate kinase | chr1:11712205-11714963 FORWARD	TAIR9	AT1G32440.1	G
*	PP2A-2 | PP2A-2; protein serine/threonine phosphatase | chr1:3428705-3430437 REVERSE	TAIR9	AT1G10430.1,AT1G59830.1,AT1G69960.1	G, S
*	PSBB | encodes for CP47, subunit of the photosystem II reaction center. | chrC:72371-73897 FORWARD	TAIR9	ATCG00680.1	E, G, S
*	PSBC | chloroplast gene encoding a CP43 subunit of the photosystem II reaction center. promoter contains a blue-light responsive element. | chrC:33720-35141 FORWARD	TAIR9	ATCG00280.1	E, G, S
*	PSBD | PSII D2 protein | chrC:32711-33772 FORWARD	TAIR9	ATCG00270.1	E, G, S
*	PSBO2, PSBO-2, OEC33 | PSBO2 (PHOTOSYSTEM II SUBUNIT O-2); oxygen evolving/ poly(U) binding | chr3:18891008-18892311 REVERSE	TAIR9	AT3G50820.1,AT5G66570.1	S
	PTAC4 | PTAC4 (PLASTID TRANSCRIPTIONALLY ACTIVE4) | chr1:24236329-24240428 FORWARD	TAIR9	AT1G65260.1	S
*	RBCL | large subunit of RUBISCO. Protein is tyrosine-phosphorylated and its phosphorylation state is modulated in response to ABA in Arabidopsis thaliana seeds. | chrC:54958-56397 FORWARD	TAIR9	ATCG00490.1	S
	RCA | RCA (RUBISCO ACTIVASE); ADP binding / ATP binding / enzyme regulator/ ribulose-1,5-bisphosphate carboxylase/oxygenase activator | chr2:16570951-16573345 REVERSE	TAIR9	AT2G39730.1,AT2G39730.2,AT2G39730.3	E, S
	RPL24A | RPL24A (ribosomal protein L24); structural constituent of ribosome | chr2:15350548-15351819 REVERSE	TAIR9	AT2G36620.1,AT3G53020.1	S
*	RPS6 | RPS6 (RIBOSOMAL PROTEIN S6); structural constituent of ribosome | chr4:15346306-15347714 REVERSE	TAIR9	AT4G31700.1,AT5G10360.1	G, S
*	RPT1A | RPT1A (REGULATORY PARTICLE TRIPLE-A 1A); ATPase | chr1:20065921-20068324 REVERSE	TAIR9	AT1G53750.1	S
*	RPT3 | RPT3 (REGULATORY PARTICLE TRIPLE-A ATPASE 3); ATPase | chr5:23569155-23571116 FORWARD	TAIR9	AT5G58290.1	E, S
*	SAHH2, ATSAHH2 | SAHH2 (S-ADENOSYL-L-HOMOCYSTEINE (SAH) HYDROLASE 2); adenosylhomocysteinase/ binding / catalytic | chr3:8588013-8589671 REVERSE	TAIR9	AT3G23810.1	E, G, S
*	SAM1, SAM-1, MAT1 | SAM1 (S-ADENOSYLMETHIONINE SYNTHETASE 1); methionine adenosyltransferase | chr1:519037-520218 FORWARD	TAIR9	AT1G02500.1,AT1G02500.2,AT4G01850.1,AT4G01850.2	S
*	SDH1-1 | SDH1-1; ATP binding / succinate dehydrogenase | chr5:26653776-26657224 FORWARD	TAIR9	AT5G66760.1	G, S
*	SHM2 | SHM2 (SERINE HYDROXYMETHYLTRANSFERASE 2); catalytic/ glycine hydroxymethyltransferase/ pyridoxal phosphate binding | chr5:9418299-9421725 FORWARD	TAIR9	AT5G26780.1,AT5G26780.2,AT5G26780.3	G
*	SHM4 | SHM4 (serine hydroxymethyltransferase 4); catalytic/ glycine hydroxymethyltransferase/ pyridoxal phosphate binding | chr4:8048013-8050021 REVERSE	TAIR9	AT4G13930.1	E, G, S
	SNF7.2, VPS32 | SNF7.2 | chr2:8558101-8559389 REVERSE	TAIR9	AT2G19830.1	G, S
	SRZ-21, SRZ21, RSZP21 | RSZP21 (RS-CONTAINING ZINC FINGER PROTEIN 21); protein binding | chr1:8428091-8429164 REVERSE	TAIR9	AT1G23860.1,AT1G23860.2,AT1G23860.3,AT2G24590.1,AT4G31580.1,AT4G31580.2	S
*	SSI2, FAB2 | SSI2; acyl-[acyl-carrier-protein] desaturase/ stearoyl-CoA 9-desaturase | chr2:18120107-18122495 FORWARD	TAIR9	AT2G43710.1,AT2G43710.2	E, G
	TSA1 | TSA1 (TSK-ASSOCIATING PROTEIN 1); calcium ion binding / protein binding | chr1:19520762-19525361 FORWARD	TAIR9	AT1G52410.1,AT1G52410.2	G
*	TUA3 | TUA3; structural constituent of cytoskeleton | chr5:6682761-6684474 REVERSE	TAIR9	AT5G19770.1,AT5G19780.1	E
*	TUA6 | TUA6; structural constituent of cytoskeleton | chr4:8548769-8550319 REVERSE	TAIR9	AT4G14960.2	E, S
*	TUB2 | TUB2; GTP binding / GTPase/ structural molecule | chr5:25181560-25183501 FORWARD	TAIR9	AT5G62690.1,AT5G62700.1	G, S
	TUB5 | TUB5; structural constituent of cytoskeleton | chr1:6938033-6940481 REVERSE	TAIR9	AT1G20010.1	S
	UREG, PSKF109 | UREG (UREASE ACCESSORY PROTEIN G); ATP binding / metal ion binding / nickel ion binding / nucleotide binding | chr2:14530900-14532411 REVERSE	TAIR9	AT2G34470.1,AT2G34470.2	E
*	VAR1, FTSH5 | VAR1 (VARIEGATED 1); ATP-dependent peptidase/ ATPase/ metallopeptidase | chr5:16902659-16905102 FORWARD	TAIR9	AT1G50250.1,AT5G42270.1	G
	VCR | VCR (VARICOSE-RELATED); nucleotide binding | chr3:4297529-4303113 FORWARD	TAIR9	AT3G13290.1	E
*	XPO1A, ATCRM1, ATXPO1, XPO1 | XPO1A; protein binding / protein transporter/ receptor | chr5:5594904-5602467 FORWARD	TAIR9	AT5G17020.1	E
	(Dimethylallyl)adenosine tRNA methylthiotransferase miaB OS=Azorhizobium caulinodans (strain ATCC 43989 / DSM 5975 / ORS 571) GN=miaB PE=3 SV=1	SwissProt	sp|A8IG00|MIAB_AZOC5	G
	14-3-3-like protein GF14-E OS=Oryza sativa subsp. japonica GN=GF14E PE=2 SV=1	SwissProt	sp|Q6EUP4|14335_ORYSJ	E, S
	14-3-3-like protein GF14 chi OS=Arabidopsis thaliana GN=GRF1 PE=1 SV=3	SwissProt	sp|P42643|14331_ARATH	S
	14-3-3-like protein GF14 iota OS=Arabidopsis thaliana GN=GRF12 PE=2 SV=1	SwissProt	sp|Q9C5W6|14312_ARATH	E
*	14-3-3 protein 5 OS=Solanum lycopersicum GN=TFT5 PE=3 SV=1	SwissProt	sp|P93210|14335_SOLLC	E
	14-3-3 protein 7 OS=Solanum lycopersicum GN=TFT7 PE=2 SV=2	SwissProt	sp|P93212|14337_SOLLC,sp|Q41246|1433_TOBAC	E
	2-oxoglutarate dehydrogenase E1 component OS=Exiguobacterium sp. (strain ATCC BAA-1283 / AT1b) GN=odhA PE=3 SV=1	SwissProt	sp|C4L3W2|ODO1_EXISA	S
	2-succinyl-5-enolpyruvyl-6-hydroxy-3-cyclohexene-1-carboxylate synthase OS=Desulfotalea psychrophila GN=menD PE=3 SV=1	SwissProt	sp|Q6ARP3|MEND_DESPS	G
*	2,3-bisphosphoglycerate-independent phosphoglycerate mutase 1 OS=Arabidopsis thaliana GN=PGM1 PE=2 SV=3	SwissProt	sp|O04499|PMG1_ARATH	E, S
	26S protease regulatory subunit 4 homolog OS=Oryza sativa subsp. japonica GN=TBP2 PE=2 SV=2	SwissProt	sp|P46466|PRS4_ORYSJ	E, S
*	26S protease regulatory subunit 6A homolog OS=Solanum lycopersicum GN=TBP1 PE=2 SV=1	SwissProt	sp|P54776|PRS6A_SOLLC	G, S
	26S protease regulatory subunit 6B homolog OS=Arabidopsis thaliana GN=RPT3 PE=1 SV=1	SwissProt	sp|Q9SEI4|PRS6B_ARATH	E, G
*	26S protease regulatory subunit 7 OS=Prunus persica GN=RPT1 PE=2 SV=1	SwissProt	sp|O64982|PRS7_PRUPE,sp|Q41365|PRS7_SPIOL	E, G, S
*	26S protease regulatory subunit 8 homolog B OS=Arabidopsis thaliana GN=RPT6B PE=2 SV=1	SwissProt	sp|Q94BQ2|PRS8B_ARATH,sp|Q9C5U3|PRS8A_ARATH	G
	26S proteasome non-ATPase regulatory subunit 14 OS=Caenorhabditis elegans GN=rpn-11 PE=1 SV=1	SwissProt	sp|O00487|PSDE_HUMAN,sp|O35593|PSDE_MOUSE,sp|O76577|PSDE_CAEEL,sp|P41878|RPN11_SCHPO,sp|P41883|YPT5_CAEEL,sp|P43588|RPN11_YEAST,sp|Q6FKS1|RPN11_CANGA,sp|Q750E9|RPN11_ASHGO,sp|Q8SQY3|RPN11_ENCCU,sp|Q9LT08|PSDE_ARATH,sp|Q9V3H2|PSDE_DROME	E, G
	26S proteasome non-ATPase regulatory subunit 2 1A OS=Arabidopsis thaliana GN=RPN1A PE=1 SV=2	SwissProt	sp|Q9SIV2|RPN1A_ARATH	G, S
	26S proteasome non-ATPase regulatory subunit 2 1B OS=Arabidopsis thaliana GN=RPN1B PE=2 SV=1	SwissProt	sp|Q6XJG8|RPN1B_ARATH	S
	26S proteasome regulatory subunit rpn2 OS=Schizosaccharomyces pombe GN=rpn2 PE=1 SV=1	SwissProt	sp|O74762|RPN2_SCHPO	G
	28 kDa ribonucleoprotein, chloroplastic OS=Spinacia oleracea PE=1 SV=1	SwissProt	sp|P28644|ROC1_SPIOL	S
	3-dehydroquinate synthase OS=Methanosarcina barkeri (strain Fusaro / DSM 804) GN=Mbar_A0921 PE=3 SV=1	SwissProt	sp|Q46DZ8|DHQS_METBF,sp|Q8PXE8|DHQS_METMA,sp|Q8THC5|DHQS_METAC	E
	3-dehydroquinate synthase OS=Synechococcus sp. (strain ATCC 27264 / PCC 7002 / PR-6) GN=aroB PE=3 SV=1	SwissProt	sp|B1XKA0|AROB_SYNP2	S
	3-isopropylmalate dehydrogenase, chloroplastic OS=Solanum tuberosum PE=2 SV=1	SwissProt	sp|P29696|LEU3_SOLTU	E
	3-ketoacyl-CoA synthase 11 OS=Arabidopsis thaliana GN=KCS11 PE=1 SV=1	SwissProt	sp|O48780|KCS11_ARATH	E
	3-ketoacyl-CoA synthase 18 OS=Arabidopsis thaliana GN=FAE1 PE=1 SV=1	SwissProt	sp|Q38860|KCS18_ARATH,sp|Q9LN49|KCS4_ARATH,sp|Q9SIX1|KCS9_ARATH	E
	3-ketoacyl-CoA thiolase 1, peroxisomal OS=Arabidopsis thaliana GN=KAT1 PE=1 SV=2	SwissProt	sp|Q8LF48|THIK1_ARATH	E, G
	3-oxoacyl-[acyl-carrier-protein] reductase, chloroplastic OS=Arabidopsis thaliana GN=At1g24360 PE=2 SV=2	SwissProt	sp|P33207|FABG_ARATH	S
	30S ribosomal protein S2 OS=Helicobacter hepaticus GN=rpsB PE=3 SV=1	SwissProt	sp|Q7VH95|RS2_HELHP	S
	30S ribosomal protein S2, chloroplastic OS=Ranunculus macranthus GN=rps2 PE=3 SV=1	SwissProt	sp|A1XGM7|RR2_RANMC,sp|A4GYP7|RR2_POPTR,sp|A4QJA4|RR2_AETCO,sp|A4QJI8|RR2_AETGR,sp|A4QJS2|RR2_OLIPU,sp|A4QK07|RR2_ARAHI,sp|A4QKI1|RR2_CAPBU,sp|A4QKS0|RR2_CRUWA,sp|A4QL08|RR2_DRANE,sp|A4QL95|RR2_LEPVR,sp|A4QLS2|RR2_NASOF,sp|A6MMJ6|RR2_DIOEL,sp|A7Y3B3|RR2_IPOPU,sp|A8SE74|RR2_CERDE,sp|B1A924|RR2_CARPA,sp|B1NWD9|RR2_MANES,sp|B2LMI3|RR2_GUIAB,sp|P06355|RR2_TOBAC,sp|P56797|RR2_ARATH,sp|Q06RE2|RR2_JASNU…	G, S
	30S ribosomal protein S7 OS=Desulfococcus oleovorans (strain DSM 6200 / Hxd3) GN=rpsG PE=3 SV=1	SwissProt	sp|A8ZV54|RS7_DESOH	S
	4-hydroxy-3-methylbut-2-enyl diphosphate reductase OS=Dehalococcoides sp. (strain BAV1) GN=ispH PE=3 SV=1	SwissProt	sp|A5FPY7|ISPH_DEHSB,sp|Q3ZYL6|ISPH_DEHSC	S
	40S ribosomal protein S14-3 OS=Arabidopsis thaliana GN=RPS14C PE=2 SV=2	SwissProt	sp|P42036|RS143_ARATH,sp|Q9CAX6|RS142_ARATH,sp|Q9SIH0|RS141_ARATH	E
	40S ribosomal protein S20 OS=Sus scrofa GN=RPS20 PE=3 SV=1	SwissProt	sp|A1XQU9|RS20_PIG,sp|P23403|RS20_XENLA,sp|P55828|RS20_DROME,sp|P60866|RS20_HUMAN,sp|P60867|RS20_MOUSE,sp|P60868|RS20_RAT,sp|Q3ZBH8|RS20_BOVIN,sp|Q4R5D0|RS20_MACFA,sp|Q5R924|RS20_PONAB	E
	40S ribosomal protein S26-1 OS=Arabidopsis thaliana GN=RPS26A PE=2 SV=2	SwissProt	sp|P49206|RS261_ARATH,sp|Q8LPJ7|RS262_ARATH,sp|Q9LYK9|RS263_ARATH	G
	40S ribosomal protein S3-3 OS=Arabidopsis thaliana GN=RPS3C PE=1 SV=1	SwissProt	sp|Q9FJA6|RS33_ARATH	G
	40S ribosomal protein S4 OS=Gossypium hirsutum GN=RPS4 PE=2 SV=1	SwissProt	sp|P46299|RS4_GOSHI	E, G
	40S ribosomal protein S5 (Fragment) OS=Nicotiana plumbaginifolia GN=RPS5 PE=2 SV=1	SwissProt	sp|O24111|RS5_NICPL,sp|P51427|RS52_ARATH,sp|Q9ZUT9|RS51_ARATH	E, G, S
	40S ribosomal protein S6 OS=Asparagus officinalis GN=rps6 PE=2 SV=1	SwissProt	sp|Q9M3V8|RS6_ASPOF	E
	40S ribosomal protein Sa-1 OS=Arabidopsis thaliana GN=RPSaA PE=1 SV=3	SwissProt	sp|Q08682|RSSA1_ARATH,sp|Q9ZSR8|RSSA_BRANA	E
	5'-methylthioadenosine/S-adenosylhomocysteine nucleosidase OS=Buchnera aphidicola subsp. Baizongia pistaciae (strain Bp) GN=mtnN PE=3 SV=1	SwissProt	sp|Q89AQ7|MTNN_BUCBP	E
	5-methyltetrahydropteroyltriglutamate--homocysteine methyltransferase OS=Acidiphilium cryptum (strain JF-5) GN=metE PE=3 SV=1	SwissProt	sp|A5G0M4|METE_ACICJ	G
	5-methyltetrahydropteroyltriglutamate--homocysteine methyltransferase OS=Bradyrhizobium japonicum GN=metE PE=3 SV=2	SwissProt	sp|Q9AMV8|METE_BRAJA	E, G
	5-methyltetrahydropteroyltriglutamate--homocysteine methyltransferase OS=Desulfotomaculum reducens (strain MI-1) GN=metE PE=3 SV=1	SwissProt	sp|A4J5C3|METE_DESRM	S
	5-methyltetrahydropteroyltriglutamate--homocysteine methyltransferase OS=Mesembryanthemum crystallinum GN=METE PE=2 SV=1	SwissProt	sp|P93263|METE_MESCR	S
	5-methyltetrahydropteroyltriglutamate--homocysteine methyltransferase OS=Streptococcus suis (strain 05ZYH33) GN=metE PE=3 SV=1	SwissProt	sp|A4VXA1|METE_STRSY	G
	50S ribosomal protein L1 OS=Nitrosomonas eutropha (strain C91) GN=rplA PE=3 SV=1	SwissProt	sp|Q0AF50|RL1_NITEC,sp|Q5R7G9|NUAK2_PONAB,sp|Q66HE5|NUAK2_RAT,sp|Q8BZN4|NUAK2_MOUSE,sp|Q9H093|NUAK2_HUMAN	E
	50S ribosomal protein L11 OS=Polaromonas sp. (strain JS666 / ATCC BAA-500) GN=rplK PE=3 SV=1	SwissProt	sp|Q123F9|RL11_POLSJ	S
	50S ribosomal protein L13 OS=Bradyrhizobium sp. (strain ORS278) GN=rplM PE=3 SV=1	SwissProt	sp|A4YVP3|RL13_BRASO,sp|A5EKC7|RL13_BRASB	E
	50S ribosomal protein L2, chloroplastic OS=Dioscorea elephantipes GN=rpl2-A PE=3 SV=1	SwissProt	sp|A6MMP9|RK2_DIOEL,sp|A9L9D7|RK2_LEMMI,sp|Q06GT2|RK2_DRIGR,sp|Q3BAJ4|RK2_PHAAO	S
	50S ribosomal protein L20 OS=Buchnera aphidicola subsp. Cinara cedri GN=rplT PE=3 SV=1	SwissProt	sp|Q057Z1|RL20_BUCCC	S
	50S ribosomal protein L21 OS=Buchnera aphidicola subsp. Cinara cedri GN=rplU PE=3 SV=1	SwissProt	sp|Q057J2|RL21_BUCCC	E
	50S ribosomal protein L21 OS=Synechococcus sp. (strain CC9605) GN=rplU PE=3 SV=1	SwissProt	sp|Q3AHR6|RL21_SYNSC	S
	50S ribosomal protein L3 OS=Parvibaculum lavamentivorans (strain DS-1 / DSM 13023 / NCIMB 13966) GN=rplC PE=3 SV=1	SwissProt	sp|A7HWR1|RL3_PARL1	S
	50S ribosomal protein L33 1 OS=Streptomyces avermitilis GN=rpmG1 PE=3 SV=1	SwissProt	sp|Q82EH2|RL331_STRAW,sp|Q9X8K7|RL331_STRCO	E
	50S ribosomal protein L4 OS=Anaplasma marginale (strain Florida) GN=rplD PE=3 SV=1	SwissProt	sp|B9KJ69|RL4_ANAMF,sp|Q5PA59|RL4_ANAMM	S
	50S ribosomal protein L6 OS=Lactococcus lactis subsp. lactis GN=rplF PE=3 SV=1	SwissProt	sp|Q9CDX8|RL6_LACLA	E
	50S ribosomal protein L9 OS=Bacillus subtilis GN=rplI PE=3 SV=1	SwissProt	sp|A4ITV1|RL9_GEOTN,sp|A8FJD2|RL9_BACP2,sp|P02417|RL9_GEOSE,sp|P37437|RL9_BACSU	S
	6-phospho-beta-galactosidase 1 OS=Streptococcus pneumoniae (strain ATCC BAA-255 / R6) GN=lacG1 PE=3 SV=1	SwissProt	sp|Q8DQZ1|LACG1_STRR6,sp|Q97SA9|LACG1_STRPN	G
*	60S acidic ribosomal protein P0 OS=Glycine max PE=2 SV=1	SwissProt	sp|P50346|RLA0_SOYBN	E, G, S
	60S ribosomal protein L10 OS=Solanum melongena GN=RPL10 PE=2 SV=1	SwissProt	sp|P93847|RL10_SOLME,sp|Q93VT9|RL101_ARATH,sp|Q93W22|RL103_ARATH,sp|Q9M5M7|RL10_EUPES	G, S
	60S ribosomal protein L10a-3 OS=Arabidopsis thaliana GN=RPL10AC PE=2 SV=1	SwissProt	sp|P59231|R10A3_ARATH,sp|Q8VZB9|R10A1_ARATH	E
	60S ribosomal protein L11 OS=Oryza sativa subsp. indica GN=RPL11 PE=2 SV=2	SwissProt	sp|A2YDY2|RL11_ORYSI,sp|Q0DK10|RL11_ORYSJ	S
	60S ribosomal protein L15 OS=Petunia hybrida GN=RPL15 PE=2 SV=1	SwissProt	sp|O82528|RL15_PETHY	E
	60S ribosomal protein L24 OS=Cicer arietinum GN=RPL24 PE=2 SV=1	SwissProt	sp|O65743|RL24_CICAR,sp|P38666|RL242_ARATH,sp|P50888|RL24_HORVU,sp|Q42347|RL241_ARATH,sp|Q9FUL4|RL24_PRUAV	S
*	60S ribosomal protein L3-1 OS=Arabidopsis thaliana GN=ARP1 PE=2 SV=5	SwissProt	sp|P17094|RL31_ARATH	S
	60S ribosomal protein L30 OS=Zea mays GN=RPL30 PE=3 SV=1	SwissProt	sp|O48558|RL30_MAIZE	E
	60S ribosomal protein L4-A OS=Saccharomyces cerevisiae GN=RPL4A PE=1 SV=4	SwissProt	sp|P10664|RL4A_YEAST,sp|P35679|RL4A_SCHPO,sp|P49165|RL4_URECA,sp|P49626|RL4B_YEAST,sp|P49691|RL4B_ARATH,sp|Q9P784|RL4B_SCHPO,sp|Q9SF40|RL4A_ARATH,sp|Q9XF97|RL4_PRUAR	E, G
	60S ribosomal protein L6-B OS=Saccharomyces cerevisiae GN=RPL6B PE=1 SV=4	SwissProt	sp|P05739|RL6B_YEAST,sp|Q02326|RL6A_YEAST	E, G, S
	70 kDa peptidyl-prolyl isomerase OS=Triticum aestivum GN=FKBP70 PE=1 SV=1	SwissProt	sp|Q43207|FKB70_WHEAT	S
*	ABC transporter C family member 2 OS=Arabidopsis thaliana GN=ABCC2 PE=1 SV=2	SwissProt	sp|Q42093|AB2C_ARATH	E, S
	ABC transporter G family member 33 OS=Arabidopsis thaliana GN=ABCG33 PE=2 SV=1	SwissProt	sp|Q9LFH0|AB37G_ARATH,sp|Q9ZUT8|AB33G_ARATH	G, S
	Acetyl-coenzyme A synthetase OS=Pasteurella multocida GN=acsA PE=3 SV=1	SwissProt	sp|Q9CMW1|ACSA_PASMU	G
	Actin-1 OS=Oryza sativa subsp. indica GN=ACT1 PE=2 SV=1	SwissProt	sp|A2XLF2|ACT1_ORYSI,sp|O81221|ACT_GOSHI,sp|P30167|ACT3_SOLTU,sp|P81228|ACT5_SOLTU,sp|Q05214|ACT1_TOBAC,sp|Q10DV7|ACT1_ORYSJ	G
	Actin-53 (Fragment) OS=Nicotiana tabacum PE=3 SV=1	SwissProt	sp|P93374|ACT2_TOBAC	E, G, S
*	Actin-7 OS=Arabidopsis thaliana GN=ACT7 PE=1 SV=1	SwissProt	sp|P53492|ACT7_ARATH	E, S
	Actin-depolymerizing factor 2 OS=Petunia hybrida GN=ADF2 PE=2 SV=1	SwissProt	sp|Q9FVI1|ADF2_PETHY	G
	Activator of apoptosis harakiri OS=Homo sapiens GN=HRK PE=1 SV=1	SwissProt	sp|O00198|HRK_HUMAN	E, G
*	Acyl-[acyl-carrier-protein] desaturase 5, chloroplastic OS=Arabidopsis thaliana GN=S-ACP-DES5 PE=1 SV=1	SwissProt	sp|Q9M879|STAD5_ARATH	E, G, S
	Acyl-[acyl-carrier-protein] desaturase 7, chloroplastic OS=Oryza sativa subsp. indica GN=OsI_28174 PE=3 SV=1	SwissProt	sp|A2YS71|STAD6_ORYSI,sp|A2YS76|STAD7_ORYSI,sp|Q0J7E4|STAD6_ORYSJ,sp|Q6Z1I5|STAD7_ORYSJ	S
	Acyl-[acyl-carrier-protein] desaturase, chloroplastic OS=Elaeis guineensis var. tenera PE=2 SV=2	SwissProt	sp|O24428|STAD_ELAGV	E
	Acyl-coenzyme A oxidase 3, peroxisomal OS=Arabidopsis thaliana GN=ACX3 PE=1 SV=2	SwissProt	sp|Q9LLH9|ACOX3_ARATH,sp|Q9LMI7|ACO32_ARATH	E
	Acyl-homoserine lactone acylase pvdQ OS=Pseudomonas aeruginosa GN=pvdQ PE=1 SV=1	SwissProt	sp|Q9I194|PVDQ_PSEAE	G
	Adenine phosphoribosyltransferase 1, chloroplastic OS=Arabidopsis thaliana GN=APT1 PE=1 SV=2	SwissProt	sp|P31166|APT1_ARATH,sp|Q42563|APT2_ARATH,sp|Q43199|APT1_WHEAT	S
	Adenosine kinase 1 OS=Arabidopsis thaliana GN=ADK1 PE=1 SV=1	SwissProt	sp|Q9SF85|ADK1_ARATH	E, S
*	Adenosylhomocysteinase OS=Mesembryanthemum crystallinum GN=SAHH PE=2 SV=1	SwissProt	sp|P93253|SAHH_MESCR	E, G, S
	Adenosylhomocysteinase OS=Triticum aestivum GN=SAHH PE=2 SV=1	SwissProt	sp|P32112|SAHH_WHEAT	G, S
	Adenylosuccinate synthetase 2, chloroplastic OS=Sorghum bicolor GN=PURA2 PE=3 SV=1	SwissProt	sp|C5WNV2|PURA2_SORBI,sp|Q851S8|PURA2_ORYSJ	G
	Adenylosuccinate synthetase OS=Geobacter uraniireducens (strain Rf4) GN=purA PE=3 SV=1	SwissProt	sp|A5GC19|PURA_GEOUR	S
	Adenylyl-sulfate kinase OS=Erwinia tasmaniensis (strain DSM 17950 / Et1/99) GN=cysC PE=3 SV=1	SwissProt	sp|B2VG00|CYSC_ERWT9	E, S
*	ADP,ATP carrier protein, mitochondrial (Fragment) OS=Solanum tuberosum GN=ANT1 PE=2 SV=1	SwissProt	sp|P27081|ADT2_SOLTU	E
	Alanine racemase 2 OS=Vibrio parahaemolyticus GN=alr2 PE=3 SV=1	SwissProt	sp|Q87HG4|ALR2_VIBPA	S
	Alanine racemase OS=Lactobacillus reuteri (strain DSM 20016) GN=alr PE=3 SV=1	SwissProt	sp|A5VI51|ALR_LACRD,sp|B2G5M9|ALR_LACRJ,sp|B7GFP5|ALR_ANOFW	S
	Alanyl-tRNA synthetase OS=Caulobacter sp. (strain K31) GN=alaS PE=3 SV=1	SwissProt	sp|B0SZN4|SYA_CAUSK	G
	Alanyl-tRNA synthetase OS=Dehalococcoides sp. (strain BAV1) GN=alaS PE=3 SV=1	SwissProt	sp|A5FSU1|SYA_DEHSB,sp|Q3ZAE4|SYA_DEHE1,sp|Q3ZWC3|SYA_DEHSC	E
	Alcohol dehydrogenase 1 OS=Zea mays GN=ADH1 PE=2 SV=1	SwissProt	sp|P00333|ADH1_MAIZE,sp|P14219|ADH1_PENAM,sp|P25141|ADH1_PETHY,sp|Q07264|ADH1_ZEALU	G, S
*	Alcohol dehydrogenase class-3 OS=Arabidopsis thaliana GN=ADH2 PE=1 SV=2	SwissProt	sp|Q96533|ADHX_ARATH	E, S
	Alcohol sulfotransferase A OS=Rattus norvegicus GN=St2a2 PE=1 SV=2	SwissProt	sp|P22789|ST2A2_RAT	E
	Aldehyde dehydrogenase family 7 member A1 OS=Brassica napus GN=BTG-26 PE=1 SV=3	SwissProt	sp|Q41247|AL7A1_BRANA,sp|Q9SYG7|AL7B4_ARATH	G, S
	Aldehyde dehydrogenase family 7 member A1 OS=Pisum sativum PE=1 SV=3	SwissProt	sp|P25795|AL7A1_PEA	S
	Alternative oxidase, mitochondrial OS=Mangifera indica GN=AOMI 1 PE=1 SV=2	SwissProt	sp|Q40294|AOX1_MANIN	E, G, S
	Aminomethyltransferase, mitochondrial OS=Solanum tuberosum GN=GDCST PE=2 SV=1	SwissProt	sp|P54260|GCST_SOLTU	E
	Anionic trypsin-1 OS=Rattus norvegicus GN=Prss1 PE=1 SV=1	SwissProt	sp|P00762|TRY1_RAT	E, G, S
	Ankyrin repeat domain-containing protein 36C OS=Homo sapiens PE=2 SV=3	SwissProt	sp|A6QL64|AN36A_HUMAN,sp|Q5JPF3|AN36C_HUMAN,sp|Q8N2N9|AN36B_HUMAN	G
*	Annexin A1 OS=Pan troglodytes GN=ANXA1 PE=2 SV=1	SwissProt	sp|A5A6M2|ANXA1_PANTR,sp|P04083|ANXA1_HUMAN,sp|Q5REL2|ANXA1_PONAB	E
	Annexin A1 OS=Sus scrofa GN=ANXA1 PE=1 SV=3	SwissProt	sp|P19619|ANXA1_PIG,sp|P46193|ANXA1_BOVIN	E
	Anthocyanidin 3-O-glucosyltransferase 2 (Fragment) OS=Manihot esculenta GN=GT2 PE=2 SV=1	SwissProt	sp|Q40285|UFOG2_MANES	E, S
	Apocytochrome f OS=Phalaenopsis aphrodite subsp. formosana GN=petA PE=3 SV=1	SwissProt	sp|Q3BAM8|CYF_PHAAO	E, G, S
	Apoptotic protease-activating factor 1 OS=Homo sapiens GN=APAF1 PE=1 SV=2	SwissProt	sp|O14727|APAF_HUMAN	S
*	Argininosuccinate lyase OS=Prosthecochloris aestuarii (strain DSM 271 / SK 413) GN=argH PE=3 SV=1	SwissProt	sp|B4S7P9|ARLY_PROA2	E
	Argininosuccinate synthase, chloroplastic OS=Arabidopsis thaliana GN=At4g24830 PE=2 SV=3	SwissProt	sp|Q9SZX3|ASSY_ARATH	S
	Asparagine synthetase [glutamine-hydrolyzing] 2 OS=Bacillus subtilis GN=asnH PE=1 SV=2	SwissProt	sp|P42113|ASNH_BACSU	E
	Aspartate aminotransferase, cytoplasmic OS=Daucus carota PE=2 SV=1	SwissProt	sp|P28734|AATC_DAUCA	E, G, S
	Aspartyl-tRNA synthetase OS=Acidiphilium cryptum (strain JF-5) GN=aspS PE=3 SV=1	SwissProt	sp|A5G126|SYD_ACICJ	G
	Aspartyl-tRNA synthetase OS=Sulfurimonas denitrificans (strain ATCC 33889 / DSM 1251) GN=aspS PE=3 SV=1	SwissProt	sp|Q30RL7|SYD_SULDN	S
	Aspartyl-tRNA synthetase, cytoplasmic OS=Schizosaccharomyces pombe GN=dps1 PE=1 SV=1	SwissProt	sp|O74407|SYDC_SCHPO,sp|Q75JQ1|SYDC1_DICDI,sp|Q9Y9U7|SYD_AERPE	G
*	ATP-dependent Clp protease ATP-binding subunit clpA homolog CD4B, chloroplastic OS=Solanum lycopersicum GN=CD4B PE=3 SV=1	SwissProt	sp|P31542|CLPAB_SOLLC	E, G, S
	ATP-dependent Clp protease proteolytic subunit 4, chloroplastic OS=Arabidopsis thaliana GN=CLPP4 PE=1 SV=1	SwissProt	sp|Q94B60|CLPP4_ARATH	S
	ATP-dependent Clp protease proteolytic subunit OS=Drimys granadensis GN=clpP PE=3 SV=1	SwissProt	sp|Q06GX2|CLPP_DRIGR,sp|Q3BAL3|CLPP_PHAAO	G
	ATP-dependent Clp protease proteolytic subunit OS=Platanus occidentalis GN=clpP PE=3 SV=1	SwissProt	sp|Q09G21|CLPP_PLAOC	E, G, S
	ATP-dependent helicase/deoxyribonuclease subunit B OS=Clostridium acetobutylicum GN=addB PE=3 SV=1	SwissProt	sp|Q97GV2|ADDB_CLOAB	G
	ATP-dependent RNA helicase DBP10 OS=Pichia stipitis GN=DBP10 PE=3 SV=2	SwissProt	sp|A3LZT3|DBP10_PICST	G
	ATP-dependent rRNA helicase RRP3 OS=Saccharomyces cerevisiae (strain YJM789) GN=RRP3 PE=3 SV=1	SwissProt	sp|A6ZSX1|RRP3_YEAS7,sp|A7TS37|RRP3_VANPO,sp|P38712|RRP3_YEAST,sp|Q6CT85|RRP3_KLULA,sp|Q6FNK8|RRP3_CANGA	G, S
	ATP-dependent zinc metalloprotease FtsH 1 OS=Sorangium cellulosum (strain So ce56) GN=ftsH1 PE=3 SV=1	SwissProt	sp|A9GRC9|FTSH1_SORC5	S
	ATP-dependent zinc metalloprotease FTSH 2, chloroplastic OS=Oryza sativa subsp. japonica GN=FTSH2 PE=3 SV=1	SwissProt	sp|Q655S1|FTSH2_ORYSJ,sp|Q8W585|FTSH8_ARATH	S
*	ATP-dependent zinc metalloprotease FTSH, chloroplastic (Fragment) OS=Capsicum annuum GN=FTSH PE=2 SV=1	SwissProt	sp|Q39444|FTSH_CAPAN	E, G, S
	ATP phosphoribosyltransferase regulatory subunit OS=Burkholderia cenocepacia (strain HI2424) GN=hisZ PE=3 SV=1	SwissProt	sp|A0K7S6|HISZ_BURCH,sp|B1JT82|HISZ_BURCC,sp|Q1BGW5|HISZ_BURCA	S
	ATP synthase gamma chain OS=Clostridium botulinum (strain Hall / ATCC 3502 / NCTC 13319 / Type A) GN=atpG PE=3 SV=1	SwissProt	sp|A5HY51|ATPG_CLOBH,sp|A7FQH8|ATPG_CLOB1,sp|A7G9Q8|ATPG_CLOBL,sp|B1IE33|ATPG_CLOBK,sp|B1KSS7|ATPG_CLOBM,sp|C1FQP4|ATPG_CLOBJ,sp|C3KYJ2|ATPG_CLOB6	E
	ATP synthase gamma chain, chloroplastic OS=Spinacia oleracea GN=ATPC PE=1 SV=2	SwissProt	sp|P05435|ATPG_SPIOL	E
	ATP synthase subunit a OS=Rhizobium etli (strain CFN 42 / ATCC 51251) GN=atpB PE=3 SV=1	SwissProt	sp|Q2KBW1|ATP6_RHIEC	G
	ATP synthase subunit alpha, chloroplastic OS=Anthoceros formosae GN=atpA PE=2 SV=1	SwissProt	sp|Q85AU2|ATPA_ANTFO	S
	ATP synthase subunit alpha, chloroplastic OS=Ceratophyllum demersum GN=atpA PE=3 SV=1	SwissProt	sp|A8SE59|ATPA_CERDE	S
*	ATP synthase subunit alpha, chloroplastic OS=Phalaenopsis aphrodite subsp. formosana GN=atpA PE=3 SV=1	SwissProt	sp|Q3BAQ7|ATPA_PHAAO	E, S
*	ATP synthase subunit alpha, mitochondrial OS=Pisum sativum GN=ATPA PE=3 SV=2	SwissProt	sp|P05493|ATPAM_PEA,sp|P18260|ATPAM_HELAN,sp|P24459|ATPAM_PHAVU,sp|Q01915|ATPAM_SOYBN,sp|Q06735|ATPAM_BETVU	E, G, S
	ATP synthase subunit b, chloroplastic OS=Daucus carota GN=atpF PE=3 SV=1	SwissProt	sp|Q0G9X6|ATPF_DAUCA	G, S
	ATP synthase subunit beta OS=Amoebophilus asiaticus (strain 5a2) GN=atpD PE=3 SV=1	SwissProt	sp|B3EST8|ATPB_AMOA5	G
	ATP synthase subunit beta OS=Desulforudis audaxviator (strain MP104C) GN=atpD PE=3 SV=1	SwissProt	sp|B1I6J7|ATPB_DESAP	E, G, S
	ATP synthase subunit beta, chloroplastic OS=Cycas taitungensis GN=atpB PE=3 SV=1	SwissProt	sp|A6H5I4|ATPB_CYCTA,sp|Q3BAN5|ATPB_PHAAO,sp|Q85V57|ATPB_BOWVO	E, S
	ATP synthase subunit beta, chloroplastic OS=Pelargonium hortorum GN=atpB PE=3 SV=1	SwissProt	sp|A4QLB3|ATPB_LEPVR,sp|Q06FV3|ATPB_PELHO	G
*	ATP synthase subunit beta, chloroplastic OS=Trochodendron aralioides GN=atpB PE=3 SV=1	SwissProt	sp|A4GG90|ATPB_PHAVU,sp|A6MM43|ATPB_BUXMI,sp|A6MMC9|ATPB_CHLSC,sp|A6MMV1|ATPB_ILLOL,sp|A8SEB0|ATPB_CERDE,sp|B1A942|ATPB_CARPA,sp|Q09G39|ATPB_PLAOC,sp|Q09X10|ATPB_MORIN,sp|Q0ZJ13|ATPB_VITVI,sp|Q2PMV0|ATPB_SOYBN,sp|Q68RZ9|ATPB_PANGI,sp|Q7HDI4|ATPB_ACRAL,sp|Q7HHW4|ATPB_COCNU,sp|Q7HHX1|ATPB_BALSE,sp|Q7HHX4|ATPB_ROYRE,sp|Q7HHY4|ATPB_SALZA,sp|Q7HHY5|ATPB_HYPCO,sp|Q85V28|ATPB_HYAOR,sp|Q85V29|ATPB_OTHSI,…	E, G, S
*	ATP synthase subunit beta, mitochondrial OS=Hevea brasiliensis GN=ATPB PE=2 SV=1	SwissProt	sp|P29685|ATPBM_HEVBR	E, G, S
	ATP synthase subunit beta, mitochondrial OS=Nicotiana plumbaginifolia GN=ATPB PE=1 SV=1	SwissProt	sp|P17614|ATPBM_NICPL	S
	ATP synthase subunit delta OS=Gloeobacter violaceus GN=atpH PE=3 SV=1	SwissProt	sp|Q7NCS2|ATPD_GLOVI	S
	ATP synthase subunit gamma, mitochondrial OS=Ipomoea batatas GN=ATPC PE=1 SV=2	SwissProt	sp|P26360|ATPG3_IPOBA	G
	ATPase 3, plasma membrane-type OS=Arabidopsis thaliana GN=AHA3 PE=1 SV=2	SwissProt	sp|P20431|PMA3_ARATH	E
	Autophagy-related protein 11 OS=Neurospora crassa GN=atg-11 PE=3 SV=1	SwissProt	sp|Q7S055|ATG11_NEUCR	G
	Auxin-induced protein PCNT115 OS=Nicotiana tabacum PE=2 SV=1	SwissProt	sp|P40691|A115_TOBAC,sp|P49249|IN22_MAIZE	S
	Barrier-to-autointegration factor OS=Drosophila melanogaster GN=baf PE=1 SV=1	SwissProt	sp|Q9VLU0|BAF_DROME	G
	Beta-1,3-galactosyltransferase 4 OS=Canis familiaris GN=B3GALT4 PE=3 SV=1	SwissProt	sp|O96024|B3GT4_HUMAN,sp|Q5TJE8|B3GT4_CANFA	S
	Betaine aldehyde dehydrogenase 1, chloroplastic OS=Arabidopsis thaliana GN=ALDH10A8 PE=2 SV=1	SwissProt	sp|Q9S795|BADH1_ARATH	E
	Betaine aldehyde dehydrogenase OS=Oryza sativa subsp. japonica GN=Os04g0464200 PE=2 SV=1	SwissProt	sp|O24174|BADH_ORYSJ,sp|Q40024|BADH_HORVU	E
	Bibenzyl synthase OS=Phalaenopsis sp. GN=BIBSY212 PE=2 SV=1	SwissProt	sp|P53416|BBS_PHASS	S
	Bifunctional aspartate aminotransferase and glutamate/aspartate-prephenate aminotransferase OS=Arabidopsis thaliana GN=PAT PE=1 SV=2	SwissProt	sp|Q9SIE1|PAT_ARATH	G, S
	Bifunctional aspartokinase/homoserine dehydrogenase, chloroplastic (Fragment) OS=Daucus carota PE=1 SV=1	SwissProt	sp|P37142|AKH_DAUCA	E
*	Biotin carboxylase 1, chloroplastic OS=Populus trichocarpa GN=POPTRDRAFT_831870 PE=2 SV=1	SwissProt	sp|B9HBA8|ACCC1_POPTR,sp|B9N843|ACCC2_POPTR	E, G, S
	Brassinosteroid-regulated protein BRU1 OS=Glycine max PE=2 SV=1	SwissProt	sp|P35694|BRU1_SOYBN,sp|Q38911|XTH15_ARATH,sp|Q39099|XTH4_ARATH,sp|Q41542|XTH_WHEAT,sp|Q6YDN9|XTH_BRAOB,sp|Q8LG58|XTH16_ARATH,sp|Q9XIW1|XTH5_ARATH	G
	Calcium-dependent protein kinase 2 OS=Zea mays GN=CPK2 PE=2 SV=1	SwissProt	sp|P49101|CDPK2_MAIZE	G
	Carbamoyl-phosphate synthase large chain OS=Escherichia coli (strain K12) GN=carB PE=1 SV=2	SwissProt	sp|P00968|CARB_ECOLI,sp|P63737|CARB_ECO57,sp|P63738|CARB_SHIFL,sp|Q8FLB0|CARB_ECOL6	S
	Carbonic anhydrase 5A, mitochondrial OS=Rattus norvegicus GN=Ca5a PE=1 SV=1	SwissProt	sp|P43165|CAH5A_RAT	S
	Catalase-peroxidase OS=Burkholderia multivorans (strain ATCC 17616 / 249) GN=katG PE=3 SV=2	SwissProt	sp|A9AGE5|KATG_BURM1	S
	Catalase isozyme 1 OS=Hordeum vulgare GN=CAT1 PE=2 SV=1	SwissProt	sp|P55307|CATA1_HORVU,sp|P55313|CATA2_WHEAT	E, S
	Catalase isozyme 3 OS=Nicotiana plumbaginifolia GN=CAT3 PE=2 SV=1	SwissProt	sp|P49317|CATA3_NICPL	E, G, S
*	Catalase isozyme A OS=Oryza sativa subsp. indica PE=2 SV=1	SwissProt	sp|P0C549|CATA1_ORYSI,sp|Q0E4K1|CATA1_ORYSJ	E, G
	CBP80/20-dependent translation initiation factor OS=Xenopus tropicalis GN=ctif PE=2 SV=1	SwissProt	sp|Q0V9S3|CTIF_XENTR	S
	Cell differentiation protein RCD1 homolog OS=Bos taurus GN=RQCD1 PE=2 SV=1	SwissProt	sp|A7MB47|RCD1_BOVIN,sp|P53829|CAF40_YEAST,sp|Q4R347|RCD1_MACFA,sp|Q5PQL2|RCD1_RAT,sp|Q5R6Z6|RCD1_PONAB,sp|Q6IP65|RCD1_XENLA,sp|Q6NWL4|RCD1_DANRE,sp|Q6P819|RCD1_XENTR,sp|Q92368|RCD1_SCHPO,sp|Q92600|RCD1_HUMAN,sp|Q9JKY0|RCD1_MOUSE	S
*	Cell division control protein 48 homolog A OS=Arabidopsis thaliana GN=CDC48A PE=1 SV=1	SwissProt	sp|P54609|CD48A_ARATH	E, G, S
	Cell division cycle protein 48 homolog OS=Glycine max GN=CDC48 PE=2 SV=1	SwissProt	sp|P54774|CDC48_SOYBN	G
	Chalcone synthase 3 OS=Bromheadia finlaysoniana GN=CHS3 PE=2 SV=1	SwissProt	sp|O23729|CHS3_BROFI,sp|O23730|CHS4_BROFI,sp|O23731|CHS8_BROFI	E, G
	Chaperone protein dnaJ 2 OS=Arabidopsis thaliana GN=ATJ2 PE=1 SV=2	SwissProt	sp|P42825|DNAJ2_ARATH,sp|P43644|DNJH_ATRNU,sp|Q03363|DNJH1_ALLPO,sp|Q04960|DNJH_CUCSA,sp|Q94AW8|DNAJ3_ARATH	G
	Chaperone protein dnaK (Fragment) OS=Megasphaera elsdenii GN=dnaK PE=2 SV=1	SwissProt	sp|Q9ZIV1|DNAK_MEGEL	G, S
	Chaperone protein dnaK OS=Lactobacillus brevis (strain ATCC 367 / JCM 1170) GN=dnaK PE=2 SV=1	SwissProt	sp|Q03QU1|DNAK_LACBA	E
	Chaperone protein dnaK OS=Mycoplasma hyopneumoniae (strain 232) GN=dnaK PE=2 SV=1	SwissProt	sp|Q49539|DNAK_MYCH2,sp|Q4A8U5|DNAK_MYCH7,sp|Q4AAR4|DNAK_MYCHJ	G
	Chaperone protein dnaK OS=Streptococcus pneumoniae serotype 19F (strain G54) GN=dnaK PE=2 SV=1	SwissProt	sp|B5E232|DNAK_STRP4	E
	Chaperone protein dnaK OS=Wolbachia sp. subsp. Brugia malayi (strain TRS) GN=dnaK PE=2 SV=1	SwissProt	sp|C0R3W7|DNAK_WOLWR,sp|Q5GSE1|DNAK_WOLTR,sp|Q73GL7|DNAK_WOLPM	G
	Chaperone protein htpG OS=Acidithiobacillus ferrooxidans (strain ATCC 53993) GN=htpG PE=3 SV=1	SwissProt	sp|B5EQZ5|HTPG_ACIF5,sp|B7JAR2|HTPG_ACIF2	G
	Chaperone protein htpG OS=Neorickettsia sennetsu (strain Miyayama) GN=htpG PE=3 SV=1	SwissProt	sp|Q2GDR7|HTPG_NEOSM	S
	Chaperone protein htpG OS=Nitrobacter hamburgensis (strain X14 / DSM 10229) GN=htpG PE=3 SV=1	SwissProt	sp|Q1QHD7|HTPG_NITHX	S
	Chaperone protein htpG OS=Nocardia farcinica GN=htpG PE=3 SV=1	SwissProt	sp|Q5Z3N4|HTPG_NOCFA	G, S
	Chaperone protein htpG OS=Rhodopseudomonas palustris GN=htpG PE=3 SV=1	SwissProt	sp|P61187|HTPG_RHOPA,sp|Q12ZX1|HTPG_RHOPS,sp|Q20WN5|HTPG_RHOPB,sp|Q2IQY5|HTPG_RHOP2	E, G
	Chaperonin CPN60-1, mitochondrial OS=Cucurbita maxima GN=CPN60-1 PE=1 SV=1	SwissProt	sp|Q05045|CH61_CUCMA	E
*	Chaperonin CPN60-2, mitochondrial OS=Cucurbita maxima GN=CPN60-2 PE=1 SV=1	SwissProt	sp|Q05046|CH62_CUCMA	E, G, S
	Chlorophyll a-b binding protein 1B-21, chloroplastic OS=Hordeum vulgare GN=LHC Ib-21 PE=1 SV=1	SwissProt	sp|Q9SDM1|CB121_HORVU	G
	Chlorophyll a-b binding protein 2, chloroplastic OS=Hordeum vulgare GN=CAB2 PE=3 SV=1	SwissProt	sp|P08963|CB22_HORVU	G
	Chlorophyll a-b binding protein 4, chloroplastic OS=Arabidopsis thaliana GN=LHCA4 PE=1 SV=1	SwissProt	sp|P27521|CA4_ARATH,sp|Q36718|CB120_HORVU,sp|Q9SQL2|CB24_PEA	G
	Chlorophyll a-b binding protein 5, chloroplastic (Fragment) OS=Solanum lycopersicum GN=CAB5 PE=2 SV=1	SwissProt	sp|P14279|CB25_SOLLC	E, G
	Chlorophyll a-b binding protein 7, chloroplastic OS=Solanum lycopersicum GN=CAB7 PE=3 SV=1	SwissProt	sp|P10708|CB12_SOLLC	S
	Chlorophyll a-b binding protein CP26, chloroplastic OS=Arabidopsis thaliana GN=LHCB5 PE=2 SV=1	SwissProt	sp|Q9XF89|CB5_ARATH	E
*	Chlorophyll a-b binding protein CP29.1, chloroplastic OS=Arabidopsis thaliana GN=LHCB4.1 PE=1 SV=1	SwissProt	sp|Q07473|CB4A_ARATH	E, G, S
*	Chlorophyll a-b binding protein, chloroplastic OS=Apium graveolens GN=LHC0 PE=1 SV=1	SwissProt	sp|P92919|CB23_APIGR	E, G, S
	Chlorophyll a-b binding protein, chloroplastic OS=Oryza sativa subsp. indica GN=OsI_012078 PE=2 SV=1	SwissProt	sp|A2XJ35|CB23_ORYSI,sp|Q10HD0|CB23_ORYSJ	S
	Chlorophyll a-b binding protein, chloroplastic OS=Petunia hybrida PE=2 SV=1	SwissProt	sp|P13869|CB12_PETHY	G
	CinA-like protein OS=Geobacter metallireducens (strain GS-15 / ATCC 53774 / DSM 7210) GN=Gmet_0196 PE=3 SV=1	SwissProt	sp|Q39Z82|CINAL_GEOMG	G
	Citrate synthase 2, peroxisomal OS=Arabidopsis thaliana GN=CSY2 PE=2 SV=1	SwissProt	sp|Q9LXS6|CISY2_ARATH	E
	Citrate synthase, glyoxysomal OS=Cucurbita maxima PE=1 SV=1	SwissProt	sp|P49299|CYSZ_CUCMA	E, G
	Citrate synthase, mitochondrial OS=Daucus carota GN=CS PE=2 SV=1	SwissProt	sp|O80433|CISY_DAUCA	E, S
	Coatomer subunit delta-2 OS=Oryza sativa subsp. japonica GN=Os05g0311000 PE=2 SV=1	SwissProt	sp|Q0DJ99|COPD2_ORYSJ	G
	Coatomer subunit epsilon-2 OS=Arabidopsis thaliana GN=At2g34840 PE=2 SV=1	SwissProt	sp|O64748|COPE2_ARATH	G
	Coatomer subunit gamma-1 OS=Oryza sativa subsp. japonica GN=Os03g0227000 PE=2 SV=2	SwissProt	sp|Q8H852|COPG1_ORYSJ	E
*	Coatomer subunit gamma OS=Arabidopsis thaliana GN=At4g34450 PE=1 SV=2	SwissProt	sp|Q0WW26|COPG_ARATH	G
	Cobalamin biosynthesis protein CobD OS=Rhizobium meliloti GN=cobD PE=3 SV=1	SwissProt	sp|Q92P50|COBD_RHIME	G, S
	Coiled-coil domain-containing protein 93 OS=Gallus gallus GN=CCDC93 PE=2 SV=1	SwissProt	sp|Q5ZKI4|CCD93_CHICK	E
	Collectin-11 OS=Danio rerio GN=colec11 PE=2 SV=1	SwissProt	sp|Q5U3G1|COL11_DANRE	G
	Conjugal transfer protein traG OS=Agrobacterium tumefaciens (strain C58 / ATCC 33970) GN=traG PE=3 SV=1	SwissProt	sp|Q44346|TRAG_AGRT5,sp|Q44360|TRAG_RHIRD	G
	COPII coat assembly protein sec16 OS=Aspergillus oryzae GN=sec16 PE=3 SV=1	SwissProt	sp|Q2U968|SEC16_ASPOR	G
	CTP synthase OS=Chlorobium tepidum GN=pyrG PE=3 SV=1	SwissProt	sp|P59040|PYRG_CHLTE	E
	Cysteine synthase OS=Oryza sativa subsp. japonica GN=RCS3 PE=2 SV=1	SwissProt	sp|Q9XEA8|CYSK2_ORYSJ	G
	Cysteinyl-tRNA synthetase OS=Eubacterium eligens (strain ATCC 27750 / VPI C15-48) GN=cysS PE=3 SV=1	SwissProt	sp|C4Z3N5|SYC_EUBE2	E
	Cytidylate kinase OS=Borrelia turicatae (strain 91E135) GN=cmk PE=3 SV=1	SwissProt	sp|A1QYS8|KCY_BORT9	E
	Cytochrome b5 OS=Oryza sativa subsp. japonica GN=Os05g0108800 PE=2 SV=2	SwissProt	sp|P49100|CYB5_ORYSJ	E
*	Cytochrome b6 OS=Cuscuta reflexa GN=petB PE=2 SV=2	SwissProt	sp|A7M993|CYB6_CUSRE,sp|Q3BAK7|CYB6_PHAAO,sp|Q70XX8|CYB6_AMBTC	E, G, S
	Cytochrome c oxidase subunit 2 OS=Beta vulgaris GN=COX2 PE=2 SV=1	SwissProt	sp|P98012|COX2_BETVU	E, G
	Cytochrome c1-2, heme protein, mitochondrial (Fragment) OS=Solanum tuberosum GN=CYCL PE=1 SV=1	SwissProt	sp|P29610|CY12_SOLTU	E, G
	Cytochrome P450 2D1 OS=Rattus norvegicus GN=Cyp2d1 PE=2 SV=1	SwissProt	sp|P10633|CP2D1_RAT,sp|P12939|CP2DA_RAT,sp|Q64680|CP2DI_RAT	S
	Cytochrome P450 3A29 OS=Sus scrofa GN=CYP3A29 PE=2 SV=1	SwissProt	sp|P79401|CP3AT_PIG	S
	Cytosolic Fe-S cluster assembly factor nbp35 OS=Aspergillus terreus (strain NIH 2624 / FGSC A1156) GN=nbp35 PE=3 SV=1	SwissProt	sp|Q0CVD6|NBP35_ASPTN	E
	D-alanine--D-alanine ligase OS=Streptococcus gordonii (strain Challis / ATCC 35105 / CH1 / DL1 / V288) GN=ddl PE=3 SV=1	SwissProt	sp|A2RDW0|DDL_STRPG,sp|A2RI72|DDL_LACLM,sp|A3CLS3|DDL_STRSV,sp|A8AY66|DDL_STRGC,sp|B1I733|DDL_STRPI,sp|B2IRS6|DDL_STRPS,sp|B4U1Z2|DDL_STREM,sp|B5E721|DDL_STRP4,sp|B5XM63|DDL_STRPZ,sp|B8ZM66|DDL_STRPJ,sp|B9DUS0|DDL_STRU0,sp|C0M8S4|DDL_STRE4,sp|C0MCV8|DDL_STRS7,sp|C1CFP2|DDL_STRZJ,sp|C1CM10|DDL_STRZP,sp|C1CST6|DDL_STRZT,sp|P0CB57|DDL_STRPN,sp|Q031X8|DDL_LACLS,sp|Q03JC6|DDL_STRTD,sp|Q04J98|DDL_STRP2…	S
	D-xylose-proton symporter-like 2 OS=Arabidopsis thaliana GN=At5g17010 PE=1 SV=1	SwissProt	sp|Q6AWX0|XYLL2_ARATH,sp|Q8L6Z8|XYLL1_ARATH	E
	DAG protein, chloroplastic OS=Antirrhinum majus GN=DAG PE=2 SV=1	SwissProt	sp|Q38732|DAG_ANTMA	S
*	DEAD-box ATP-dependent RNA helicase 52C OS=Oryza sativa subsp. japonica GN=Os11g0599500 PE=3 SV=1	SwissProt	sp|Q2R1M8|RH52C_ORYSJ	S
	DEAD-box ATP-dependent RNA helicase 6 OS=Oryza sativa subsp. japonica GN=Os04g0533000 PE=2 SV=1	SwissProt	sp|Q7XMK8|RH6_ORYSJ	G, S
	Dephospho-CoA kinase OS=Lactobacillus plantarum GN=coaE PE=3 SV=2	SwissProt	sp|Q88WV3|COAE_LACPL	E
	Diaminopimelate epimerase OS=Methylibium petroleiphilum (strain PM1) GN=dapF PE=3 SV=1	SwissProt	sp|A2SKV9|DAPF_METPP,sp|B1Y6S6|DAPF_LEPCP	S
	Dihydroflavonol-4-reductase (Fragment) OS=Medicago sativa GN=DFR1 PE=2 SV=1	SwissProt	sp|P51109|DFRA_MEDSA	S
	Dihydrolipoyl dehydrogenase, mitochondrial OS=Pisum sativum GN=LPD PE=1 SV=2	SwissProt	sp|P31023|DLDH_PEA	G
	Dihydroxy-acid dehydratase OS=Geobacter metallireducens (strain GS-15 / ATCC 53774 / DSM 7210) GN=ilvD PE=3 SV=1	SwissProt	sp|Q39W79|ILVD_GEOMG	G
	Disheveled-associated activator of morphogenesis 2 OS=Mus musculus GN=Daam2 PE=2 SV=3	SwissProt	sp|Q80U19|DAAM2_MOUSE	G
	DNA-directed RNA polymerase II subunit RPB1 OS=Plasmodium falciparum (isolate CDC / Honduras) GN=RPII PE=3 SV=1	SwissProt	sp|P14248|RPB1_PLAFD	G
	DNA-directed RNA polymerase II subunit RPB2 OS=Arabidopsis thaliana GN=RPB135 PE=2 SV=2	SwissProt	sp|P38420|RPB2_ARATH,sp|Q42877|RPB2_SOLLC	S
	DNA-directed RNA polymerase subunit alpha OS=Dechloromonas aromatica (strain RCB) GN=rpoA PE=3 SV=1	SwissProt	sp|Q47J77|RPOA_DECAR	E
	DNA-directed RNA polymerase subunit beta' OS=Arthrobacter aurescens (strain TC1) GN=rpoC PE=3 SV=1	SwissProt	sp|A0JZ92|RPOC_ARTS2,sp|A1R8V3|RPOC_ARTAT,sp|B8HD15|RPOC_ARTCA	G
	DNA-directed RNA polymerase subunit beta' OS=Nitratiruptor sp. (strain SB155-2) GN=rpoC PE=3 SV=1	SwissProt	sp|A6Q1M4|RPOC_NITSB	G
	DNA-directed RNA polymerase subunit beta' OS=Synechococcus sp. GN=rpoC2 PE=3 SV=1	SwissProt	sp|Q2JJ17|RPOC2_SYNJB,sp|Q2JQT4|RPOC2_SYNJA	S
	DNA-directed RNA polymerase subunit beta OS=Klebsiella pneumoniae subsp. pneumoniae (strain ATCC 700721 / MGH 78578) GN=rpoB PE=3 SV=2	SwissProt	sp|A6TGP0|RPOB_KLEP7	G
	DNA-directed RNA polymerase subunit H OS=Methanococcus vannielii (strain SB / ATCC 35089 / DSM 1224) GN=rpoH PE=3 SV=1	SwissProt	sp|P41559|RPOH_METVS	G
	DNA ligase OS=Geobacter sulfurreducens GN=ligA PE=3 SV=1	SwissProt	sp|Q74ER9|DNLJ_GEOSL	G
	DNA ligase OS=Moorella thermoacetica (strain ATCC 39073) GN=ligA PE=3 SV=1	SwissProt	sp|Q2RGY0|DNLJ_MOOTA	S
	DNA polymerase processivity factor OS=Human herpesvirus 7 (strain JI) GN=U27 PE=3 SV=1	SwissProt	sp|P52440|VPAP_HHV7J,sp|P57038|LPB1_NEIMA,sp|Q05014|LPB1_NEIMB	E
	DNA replication and repair protein recF OS=Tropheryma whipplei (strain Twist) GN=recF PE=3 SV=1	SwissProt	sp|Q83N51|RECF_TROWT,sp|Q83NZ4|RECF_TROW8	E
*	DNA replication licensing factor MCM3 homolog 1 OS=Zea mays GN=ROA1 PE=2 SV=2	SwissProt	sp|Q43704|MCM31_MAIZE,sp|Q9SX03|MCM33_MAIZE,sp|Q9SX04|MCM32_MAIZE	S
	DnaJ homolog subfamily B member 14 OS=Mus musculus GN=Dnajb14 PE=2 SV=1	SwissProt	sp|Q149L6|DJB14_MOUSE	S
*	Dynamin-related protein 12A OS=Glycine max PE=1 SV=1	SwissProt	sp|Q39821|SDLCA_SOYBN,sp|Q39828|SDL5A_SOYBN	G
	Dynamin-related protein 1A OS=Arabidopsis thaliana GN=DRP1A PE=1 SV=3	SwissProt	sp|P42697|DRP1A_ARATH	S
	Dynamin OS=Caenorhabditis elegans GN=dyn-1 PE=1 SV=3	SwissProt	sp|P39055|DYN1_CAEEL	S
*	Elongation factor 1-alpha OS=Nicotiana tabacum PE=2 SV=1	SwissProt	sp|P43643|EF1A_TOBAC	E, G, S
	Elongation factor 1-alpha OS=Puccinia graminis GN=TEF PE=3 SV=2	SwissProt	sp|P32186|EF1A_PUCGR,sp|Q00251|EF1A_AURPU,sp|Q01372|EF1A_NEUCR,sp|Q01520|EF1A_PODAN,sp|Q01765|EF1A_PODCU,sp|Q09069|EF1A_SORMA	E, G, S
	Elongation factor 1-alpha OS=Zea mays GN=EF1A PE=3 SV=1	SwissProt	sp|Q41803|EF1A_MAIZE	E
	Elongation factor 1-gamma OS=Prunus avium PE=2 SV=1	SwissProt	sp|Q9FUM1|EF1G_PRUAV	E
	Elongation factor 2 OS=Beta vulgaris PE=2 SV=1	SwissProt	sp|O23755|EF2_BETVU	G, S
	Elongation factor G, chloroplastic OS=Glycine max GN=FUSA PE=3 SV=1	SwissProt	sp|P34811|EFGC_SOYBN	S
	Elongation factor G, mitochondrial OS=Schizosaccharomyces pombe GN=mef1 PE=2 SV=2	SwissProt	sp|B0WGM1|EFGM_CULQU,sp|B3MK91|EFGM_DROAN,sp|B3N6A5|EFGM_DROER,sp|B4HY41|EFGM_DROSE,sp|B4JQM7|EFGM_DROGR,sp|B4KKD5|EFGM_DROMO,sp|B4LS49|EFGM_DROVI,sp|B4MZW9|EFGM_DROWI,sp|B4NZM7|EFGM_DROYA,sp|B4Q5D5|EFGM_DROSI,sp|Q16S14|EFGM_AEDAE,sp|Q29N77|EFGM_DROPS,sp|Q7Q1K8|EFGM_ANOGA,sp|Q9C641|EFGM_ARATH,sp|Q9FE64|EFGM_ORYSJ,sp|Q9USZ1|EFGM_SCHPO,sp|Q9VM33|EFGM_DROME	S
	Elongation factor Tu OS=Rhodobacter sphaeroides (strain ATCC 17029 / ATH 2.4.9) GN=tuf1 PE=3 SV=1	SwissProt	sp|A3PGI1|EFTU_RHOS1,sp|A4WVL0|EFTU_RHOS5,sp|A6KYK9|EFTU_BACV8,sp|A6LE88|EFTU_PARD8,sp|A8F2E9|EFTU_RICM5,sp|A8GPF2|EFTU_RICAH,sp|A8GT71|EFTU_RICRS,sp|A8LC58|EFTU_FRASN,sp|A9KD33|EFTU_COXBN,sp|A9NAK7|EFTU_COXBR,sp|B0BUR2|EFTU_RICRO,sp|B2RL52|EFTU_PORG3,sp|B2UQY9|EFTU_AKKM8,sp|B6YQ04|EFTU_AZOPC,sp|C1A6Q3|EFTU_GEMAT,sp|C3PPA9|EFTU_RICAE,sp|C4K2I2|EFTU_RICPU,sp|P0A3A9|EFTU_RICRI,sp|P0A3B0|EFTU_RICSI,…	S
	Elongation factor Tu OS=Streptococcus pyogenes serotype M5 (strain Manfredo) GN=tuf PE=3 SV=1	SwissProt	sp|A2RFQ4|EFTU_STRPG,sp|B5XKI1|EFTU_STRPZ,sp|B9DRL9|EFTU_STRU0,sp|P69952|EFTU_STRP1,sp|Q1J7N4|EFTU_STRPF,sp|Q1JCT6|EFTU_STRPB,sp|Q1JHV6|EFTU_STRPD,sp|Q1JMR3|EFTU_STRPC,sp|Q48UK5|EFTU_STRPM,sp|Q5XD49|EFTU_STRP6,sp|Q8K872|EFTU_STRP3,sp|Q8P1W4|EFTU_STRP8	E
	Elongation factor Tu OS=Sulcia muelleri (strain GWSS) GN=tuf PE=3 SV=1	SwissProt	sp|A8Z5T8|EFTU_SULMW	E
*	Elongation factor Tu, chloroplastic OS=Glycine max GN=TUFA PE=3 SV=1	SwissProt	sp|Q43467|EFTU1_SOYBN	E, G, S
*	Endoplasmin homolog OS=Catharanthus roseus GN=HSP90 PE=2 SV=1	SwissProt	sp|P35016|ENPL_CATRO	E, G, S
	Enolase 1 OS=Entamoeba histolytica GN=ENL-1 PE=2 SV=1	SwissProt	sp|P51555|ENO1_ENTHI	E, G
	Enolase 1 OS=Zea mays GN=ENO1 PE=2 SV=1	SwissProt	sp|P26301|ENO1_MAIZE	G
*	Enolase OS=Alnus glutinosa GN=PGH1 PE=2 SV=1	SwissProt	sp|Q43321|ENO_ALNGL	G, S
	Enolase OS=Loligo pealeii PE=2 SV=1	SwissProt	sp|O02654|ENO_LOLPE	E
	Enolase OS=Methanosaeta thermophila (strain DSM 6194 / PT) GN=eno PE=3 SV=1	SwissProt	sp|A0B7E8|ENO_METTP	G
	ER lumen protein retaining receptor 2 OS=Xenopus tropicalis GN=kdelr2 PE=2 SV=1	SwissProt	sp|Q6P257|ERD22_XENTR	E, G
*	Eukaryotic initiation factor 4A-1 OS=Oryza sativa subsp. japonica GN=Os06g0701100 PE=2 SV=2	SwissProt	sp|P35683|IF4A1_ORYSJ,sp|Q41741|IF4A_MAIZE	E, G, S
	Eukaryotic peptide chain release factor subunit 1-1 OS=Arabidopsis thaliana GN=ERF1-1 PE=2 SV=2	SwissProt	sp|Q39097|ERF1X_ARATH	G
	Eukaryotic translation initiation factor 3 subunit A OS=Nicotiana tabacum GN=TIF3A1 PE=2 SV=1	SwissProt	sp|Q40554|EIF3A_TOBAC	E
	Eukaryotic translation initiation factor 5A OS=Zea mays GN=TIF5A PE=1 SV=2	SwissProt	sp|P80639|IF5A_MAIZE	E
	F-box/WD repeat-containing protein sel-10 OS=Caenorhabditis briggsae GN=sel-10 PE=3 SV=1	SwissProt	sp|Q61FW2|SEL10_CAEBR	E
	FAM10 family protein At4g22670 OS=Arabidopsis thaliana GN=At4g22670 PE=1 SV=1	SwissProt	sp|Q93YR3|F10AL_ARATH	E, G, S
	FERM and PDZ domain-containing protein 4 OS=Mus musculus GN=Frmpd4 PE=1 SV=1	SwissProt	sp|A2AFR3|FRPD4_MOUSE	S
	Ferredoxin--NADP reductase, leaf isozyme 2, chloroplastic OS=Arabidopsis thaliana GN=LFNR2 PE=1 SV=1	SwissProt	sp|Q8W493|FNRL2_ARATH	G
	Ferredoxin--NADP reductase, leaf isozyme, chloroplastic OS=Pisum sativum GN=PETH PE=1 SV=1	SwissProt	sp|P10933|FENR1_PEA,sp|P41346|FENR_VICFA	E, G
	Ferredoxin-dependent glutamate synthase 1, chloroplastic OS=Arabidopsis thaliana GN=GLU1 PE=1 SV=2	SwissProt	sp|Q9ZNZ7|GLTB1_ARATH	G
*	Ferredoxin-dependent glutamate synthase, chloroplastic OS=Zea mays GN=GLSF PE=1 SV=1	SwissProt	sp|P23225|GLTB_MAIZE	E, G, S
	Filaggrin-2 OS=Homo sapiens GN=FLG2 PE=1 SV=1	SwissProt	sp|Q5D862|FILA2_HUMAN	G
	Flavonoid 3-O-glucosyltransferase OS=Arabidopsis thaliana GN=UGT78D2 PE=2 SV=1	SwissProt	sp|Q9LFJ8|UGFGT_ARATH	S
	Formamidopyrimidine-DNA glycosylase OS=Caulobacter crescentus (strain NA1000 / CB15N) GN=mutM PE=3 SV=1	SwissProt	sp|B8GVY4|FPG_CAUCN,sp|Q9A259|FPG_CAUCR	E
*	Formate--tetrahydrofolate ligase OS=Spinacia oleracea PE=1 SV=3	SwissProt	sp|P28723|FTHS_SPIOL	S
*	Fructokinase-1 OS=Oryza sativa subsp. indica GN=FRK1 PE=1 SV=1	SwissProt	sp|A2WXV8|SCRK1_ORYSI,sp|Q0JGZ6|SCRK1_ORYSJ	E, G, S
	Fructose-1,6-bisphosphatase, cytosolic OS=Oryza sativa subsp. indica GN=OsI_04558 PE=2 SV=2	SwissProt	sp|A2WXB2|F16P2_ORYSI,sp|Q0JHF8|F16P2_ORYSJ,sp|Q9SDL8|F16P2_ORYCO	E
	Fructose-bisphosphate aldolase OS=Echinococcus multilocularis GN=FBPA PE=2 SV=1	SwissProt	sp|Q9GP32|ALF_ECHMU	S
*	Fructose-bisphosphate aldolase, cytoplasmic isozyme OS=Cicer arietinum GN=ALDC PE=2 SV=1	SwissProt	sp|O65735|ALF_CICAR,sp|P46257|ALF2_PEA	E, G, S
	Fumarate hydratase class I, anaerobic OS=Escherichia coli (strain K12) GN=fumB PE=1 SV=2	SwissProt	sp|P14407|FUMB_ECOLI	E
	Galactose-1-phosphate uridylyltransferase OS=Lactococcus lactis subsp. lactis GN=galT PE=3 SV=1	SwissProt	sp|Q9CE63|GALT_LACLA	G, S
	GDP-mannose 3,5-epimerase OS=Arabidopsis thaliana GN=At5g28840 PE=1 SV=1	SwissProt	sp|Q93VR3|GME_ARATH	E, G
	Glucose-1-phosphate adenylyltransferase small subunit 2, chloroplastic OS=Vicia faba GN=AGPP PE=2 SV=1	SwissProt	sp|P52417|GLGS2_VICFA,sp|P55232|GLGS_BETVU	S
	Glucose-6-phosphate 1-dehydrogenase 1, chloroplastic OS=Arabidopsis thaliana GN=APG1 PE=2 SV=2	SwissProt	sp|O24357|G6PDC_SPIOL,sp|Q43727|G6PD1_ARATH,sp|Q43839|G6PDC_SOLTU	S
	Glucose-6-phosphate isomerase OS=Schizosaccharomyces pombe GN=pgi1 PE=1 SV=2	SwissProt	sp|P78917|G6PI_SCHPO	S
	Glucose-6-phosphate isomerase, cytosolic OS=Spinacia oleracea GN=PGIC PE=2 SV=2	SwissProt	sp|O82059|G6PI_SPIOL	E
	Glucose and ribitol dehydrogenase OS=Daucus carota GN=CAISE5 PE=2 SV=1	SwissProt	sp|Q5KTS5|GRDH_DAUCA,sp|Q75KH3|GRDH_ORYSJ	E
	Glutamate--cysteine ligase, chloroplastic OS=Arabidopsis thaliana GN=GSH1 PE=1 SV=2	SwissProt	sp|P46309|GSH1_ARATH	G
	Glutamate-1-semialdehyde 2,1-aminomutase OS=Pseudomonas mendocina (strain ymp) GN=hemL PE=3 SV=1	SwissProt	sp|A4XYV6|GSA_PSEMY	G
	Glutamate-1-semialdehyde 2,1-aminomutase, chloroplastic OS=Glycine max GN=GSA1 PE=2 SV=1	SwissProt	sp|P18492|GSA_HORVU,sp|P45621|GSA_SOYBN,sp|Q6YZE2|GSA_ORYSJ	G
	Glutamate decarboxylase 2 OS=Arabidopsis thaliana GN=GAD2 PE=1 SV=1	SwissProt	sp|Q42472|DCE2_ARATH	G
	Glutamine synthetase nodule isozyme OS=Vigna aconitifolia PE=2 SV=1	SwissProt	sp|P32289|GLNA_VIGAC	E, G, S
	Glutamyl-tRNA synthetase 1 OS=Anaplasma phagocytophilum (strain HZ) GN=gltX1 PE=3 SV=1	SwissProt	sp|Q2GLP6|SYE1_ANAPZ	S
	Glutamyl-tRNA synthetase OS=Shewanella amazonensis (strain ATCC BAA-1098 / SB2B) GN=gltX PE=3 SV=1	SwissProt	sp|A1S7Q6|SYE_SHEAM	G
	Glutamyl-tRNA(Gln) amidotransferase subunit A homolog OS=Homo sapiens GN=QRSL1 PE=1 SV=2	SwissProt	sp|Q9H0R6|QRSL1_HUMAN	G
	Glutathione S-transferase OS=Arabidopsis thaliana GN=At3g03190 PE=2 SV=1	SwissProt	sp|Q96324|GSTF7_ARATH	G
	Glyceraldehyde-3-phosphate dehydrogenase A, chloroplastic OS=Pisum sativum GN=GAPA PE=2 SV=2	SwissProt	sp|P12858|G3PA_PEA	G
*	Glyceraldehyde-3-phosphate dehydrogenase B, chloroplastic (Fragment) OS=Nicotiana tabacum GN=GAPB PE=2 SV=1	SwissProt	sp|P09044|G3PB_TOBAC,sp|P25857|G3PB_ARATH	E, G, S
	Glycerate dehydrogenase OS=Cucumis sativus GN=HPR-A PE=2 SV=1	SwissProt	sp|P13443|DHGY_CUCSA	E, S
	Glycerate kinase OS=Bacillus subtilis GN=glxK PE=3 SV=2	SwissProt	sp|P42100|GLXK_BACSU	E
*	Glycine-rich RNA-binding protein 3 (Fragments) OS=Populus euphratica PE=1 SV=1	SwissProt	sp|P84977|GRP3_POPEU	E, G
	Glycine dehydrogenase [decarboxylating], mitochondrial OS=Gallus gallus GN=GLDC PE=1 SV=2	SwissProt	sp|P15505|GCSP_CHICK	S
*	Glycyl-tRNA synthetase 1, mitochondrial OS=Arabidopsis thaliana GN=GLYRS-1 PE=2 SV=1	SwissProt	sp|O23627|SYGM1_ARATH	E, G
	Glycylpeptide N-tetradecanoyltransferase OS=Drosophila melanogaster GN=Nmt PE=2 SV=2	SwissProt	sp|O61613|NMT_DROME	E
	Glyoxysomal fatty acid beta-oxidation multifunctional protein MFP-a OS=Brassica napus PE=2 SV=2	SwissProt	sp|O49809|MFPA_BRANA,sp|Q39659|MFPA_CUCSA,sp|Q9ZPI5|MFP2_ARATH	S
	GTP-binding protein SAR2 OS=Solanum lycopersicum GN=SAR2 PE=2 SV=1	SwissProt	sp|P52884|SAR2_SOLLC	S
	GTPase Era OS=Xylella fastidiosa (strain M12) GN=era PE=3 SV=1	SwissProt	sp|B0U3D9|ERA_XYLFM,sp|B2FPX8|ERA_STRMK,sp|Q9PB97|ERA_XYLFA	E
	GTPase RhebL1 OS=Bos taurus GN=RHEBL1 PE=2 SV=1	SwissProt	sp|Q7YS69|REBL1_BOVIN	S
	Guanine nucleotide-binding protein subunit beta-like protein A OS=Oryza sativa subsp. japonica GN=RACK1A PE=1 SV=1	SwissProt	sp|P49027|GBLPA_ORYSJ	E, G
	Heat shock-like 85 kDa protein OS=Trypanosoma cruzi PE=3 SV=1	SwissProt	sp|P06660|HSP85_TRYCR	S
	Heat shock 70 kDa protein A OS=Caenorhabditis elegans GN=hsp-1 PE=1 SV=2	SwissProt	sp|P09446|HSP7A_CAEEL	G
	Heat shock 70 kDa protein cognate 1 OS=Drosophila melanogaster GN=Hsc70-1 PE=1 SV=1	SwissProt	sp|P29843|HSP7A_DROME	S
	Heat shock 70 kDa protein cognate 3 OS=Drosophila melanogaster GN=Hsc70-3 PE=2 SV=2	SwissProt	sp|P29844|HSP7C_DROME	S
	Heat shock 70 kDa protein OS=Oncorhynchus tschawytscha GN=hsp70 PE=2 SV=1	SwissProt	sp|Q91233|HSP70_ONCTS	G, S
*	Heat shock 70 kDa protein OS=Pyrenomonas salina GN=HSP70 PE=3 SV=1	SwissProt	sp|P37899|HSP70_PYRSA	E
*	Heat shock 70 kDa protein OS=Zea mays GN=HSP70 PE=3 SV=2	SwissProt	sp|P11143|HSP70_MAIZE	E, G, S
*	Heat shock 70 kDa protein, mitochondrial OS=Phaseolus vulgaris PE=2 SV=1	SwissProt	sp|Q01899|HSP7M_PHAVU	S
	Heat shock 70 kDa protein, mitochondrial OS=Pisum sativum GN=HSP1 PE=2 SV=1	SwissProt	sp|P37900|HSP7M_PEA	G
*	Heat shock cognate 70 kDa protein 1 OS=Arabidopsis thaliana GN=HSC70-1 PE=1 SV=3	SwissProt	sp|P22953|HSP71_ARATH	E, G
	Heat shock cognate 70 kDa protein 2 OS=Dictyostelium discoideum GN=hspE-1 PE=1 SV=1	SwissProt	sp|Q557E0|HS7C2_DICDI	S
*	Heat shock cognate 70 kDa protein OS=Petunia hybrida GN=HSP70 PE=2 SV=1	SwissProt	sp|P09189|HSP7C_PETHY	E, G, S
*	Heat shock cognate protein 80 OS=Solanum lycopersicum GN=HSC80 PE=2 SV=1	SwissProt	sp|P36181|HSP80_SOLLC	E
*	Heat shock protein 81-1 OS=Oryza sativa subsp. indica GN=HSP81-1 PE=2 SV=1	SwissProt	sp|A2YWQ1|HSP81_ORYSI,sp|Q0J4P2|HSP81_ORYSJ	E, G, S
*	Heat shock protein 90-1 OS=Arabidopsis thaliana GN=HSP90-1 PE=1 SV=3	SwissProt	sp|P27323|HS901_ARATH	G, S
*	Hexokinase-1 OS=Arabidopsis thaliana GN=HXK1 PE=1 SV=2	SwissProt	sp|Q42525|HXK1_ARATH	G, S
	Histone H2A OS=Zea mays PE=2 SV=1	SwissProt	sp|P40280|H2A_MAIZE	E
	Histone H2A.2.1 OS=Triticum aestivum PE=1 SV=1	SwissProt	sp|P02276|H2A2_WHEAT	E
	Histone H2B OS=Capsicum annuum GN=HIS2B PE=2 SV=3	SwissProt	sp|O49118|H2B_CAPAN,sp|O65818|H2B2_SOLLC,sp|O65821|H2B1_SOLLC	E
	Histone H2B OS=Euplotes crassus GN=H2B1 PE=3 SV=1	SwissProt	sp|O97484|H2B_EUPCR	E, G, S
	Histone H4 OS=Glycine max PE=3 SV=1	SwissProt	sp|P0CG89|H4_SOYBN,sp|P59259|H4_ARATH,sp|P62785|H41_WHEAT,sp|P62786|H42_WHEAT,sp|P62787|H4_MAIZE,sp|P62788|H4_PEA,sp|P62887|H4_LOLTE,sp|Q41811|H43_MAIZE,sp|Q6LAF3|H4_FLATR,sp|Q6PMI5|H4_CHEMJ,sp|Q6WZ83|H4_EUCGL,sp|Q76H85|H4_SILLA	G
	Holliday junction ATP-dependent DNA helicase ruvB OS=Gloeobacter violaceus GN=ruvB PE=3 SV=1	SwissProt	sp|Q7NGP9|RUVB_GLOVI	G
	Holliday junction ATP-dependent DNA helicase ruvB OS=Rhizobium etli (strain CIAT 652) GN=ruvB PE=3 SV=1	SwissProt	sp|B3PYZ5|RUVB_RHIE6,sp|Q2K4J8|RUVB_RHIEC,sp|Q9L9C3|RUVB_RHIET	S
	Hydroxymethylglutaryl-CoA synthase OS=Arabidopsis thaliana GN=HMGS PE=2 SV=2	SwissProt	sp|P54873|HMCS_ARATH	E
	Importin subunit alpha-1 OS=Arabidopsis thaliana GN=KAP1 PE=1 SV=2	SwissProt	sp|Q96321|IMA1_ARATH	E, G
	Inositol-3-phosphate synthase OS=Oryza sativa subsp. japonica GN=INO1 PE=2 SV=2	SwissProt	sp|O64437|INO1_ORYSJ,sp|O65195|INO1_HORVU,sp|P42802|INO1_CITPA	G
	Integrin alpha-7 OS=Mus musculus GN=Itga7 PE=1 SV=3	SwissProt	sp|Q61738|ITA7_MOUSE,sp|Q63258|ITA7_RAT	G
	Intercellular adhesion molecule 1 OS=Homo sapiens GN=ICAM1 PE=1 SV=2	SwissProt	sp|P05362|ICAM1_HUMAN,sp|Q28806|ICAM1_PANTR,sp|Q5NKV4|ICAM1_PANPA	S
	Isocitrate dehydrogenase [NAD] catalytic subunit 6, mitochondrial OS=Arabidopsis thaliana GN=IDH6 PE=1 SV=2	SwissProt	sp|Q8LG77|IDH6_ARATH	E, G
	Isocitrate dehydrogenase [NAD] regulatory subunit 3, mitochondrial OS=Arabidopsis thaliana GN=IDH3 PE=1 SV=1	SwissProt	sp|O81796|IDH3_ARATH	G
	Isocitrate dehydrogenase [NADP], chloroplastic (Fragment) OS=Medicago sativa PE=2 SV=1	SwissProt	sp|Q40345|IDHP_MEDSA	E, G
	Isovaleryl-CoA dehydrogenase 2, mitochondrial (Fragment) OS=Solanum tuberosum GN=IVD2 PE=1 SV=1	SwissProt	sp|Q9FS87|IVD2_SOLTU,sp|Q9SWG0|IVD_ARATH	E
	J protein JJJ2 OS=Ashbya gossypii GN=JJJ2 PE=3 SV=1	SwissProt	sp|Q757X4|JJJ2_ASHGO	G
	Keratin, type I cytoskeletal 10 OS=Rattus norvegicus GN=Krt10 PE=2 SV=1	SwissProt	sp|Q6IFW6|K1C10_RAT	E
	Keratin, type II cytoskeletal 1 OS=Mus musculus GN=Krt1 PE=1 SV=4	SwissProt	sp|P04104|K2C1_MOUSE,sp|Q6IMF3|K2C1_RAT	E
	Keratin, type II cytoskeletal 1b OS=Mus musculus GN=Krt77 PE=1 SV=1	SwissProt	sp|Q6IFZ6|K2C1B_MOUSE	G
	Keratin, type II cytoskeletal 6A OS=Rattus norvegicus GN=Krt6a PE=1 SV=1	SwissProt	sp|Q4FZU2|K2C6A_RAT	E, S
	Keratin, type II cytoskeletal 8 OS=Mus musculus GN=Krt8 PE=1 SV=4	SwissProt	sp|P11679|K2C8_MOUSE	S
	Keratin, type II cytoskeletal 80 OS=Mus musculus GN=Krt80 PE=2 SV=1	SwissProt	sp|Q0VBK2|K2C80_MOUSE	S
*	Ketol-acid reductoisomerase, chloroplastic OS=Oryza sativa subsp. japonica GN=Os05g0573700 PE=1 SV=1	SwissProt	sp|Q65XK0|ILV5_ORYSJ	S
	L-lactate dehydrogenase OS=Drosophila melanogaster GN=ImpL3 PE=1 SV=1	SwissProt	sp|Q95028|LDH_DROME	G
	Lamin-A OS=Gallus gallus GN=LMNA PE=2 SV=1	SwissProt	sp|P13648|LMNA_CHICK	E
	Late L2 mu core protein OS=Fowl adenovirus A serotype 1 (strain CELO / Phelps) GN=PX PE=3 SV=1	SwissProt	sp|Q64756|L2MU_ADEG1	G
	Leucine aminopeptidase 1 OS=Arabidopsis thaliana GN=PM25 PE=1 SV=1	SwissProt	sp|O06865|AMPA_SYNE7,sp|P30184|AMPL1_ARATH,sp|P31427|AMPL_SOLTU,sp|Q10712|AMPL1_SOLLC,sp|Q42876|AMPL2_SOLLC,sp|Q5N569|AMPA_SYNP6,sp|Q6K669|AMPL2_ORYSJ,sp|Q944P7|AMPL3_ARATH	E, G
	Leucyl-tRNA synthetase OS=Rhodopirellula baltica GN=leuS PE=3 SV=1	SwissProt	sp|Q7UMC0|SYL_RHOBA	S
*	Luminal-binding protein 2 OS=Zea mays GN=BIPE2 PE=1 SV=3	SwissProt	sp|P24067|BIP2_MAIZE	G
*	Luminal-binding protein 5 OS=Nicotiana tabacum GN=BIP5 PE=2 SV=1	SwissProt	sp|Q03685|BIP5_TOBAC	E, G, S
	Luminal-binding protein OS=Spinacia oleracea GN=HSC70 PE=2 SV=1	SwissProt	sp|Q42434|BIP_SPIOL	S
	Lysosomal acid phosphatase OS=Homo sapiens GN=ACP2 PE=1 SV=3	SwissProt	sp|P11117|PPAL_HUMAN,sp|Q0P5F0|PPAL_BOVIN,sp|Q4R5N9|PPAL_MACFA,sp|Q5NVF6|PPAL_PONAB	S
	Macrophage-expressed gene 1 protein OS=Homo sapiens GN=MPEG1 PE=2 SV=1	SwissProt	sp|Q2M385|MPEG1_HUMAN,sp|Q5RBP9|MPEG1_PONAB	G
	Magnesium-chelatase subunit H OS=Chlorobaculum parvum (strain NCIB 8327) GN=bchH PE=3 SV=2	SwissProt	sp|O50314|BCHH_CHLP8	S
*	Malate dehydrogenase 1, mitochondrial OS=Arabidopsis thaliana GN=At1g53240 PE=1 SV=1	SwissProt	sp|Q9ZP06|MDHM1_ARATH	S
	Malate dehydrogenase OS=Akkermansia muciniphila (strain ATCC BAA-835) GN=mdh PE=3 SV=1	SwissProt	sp|B2UKY5|MDH_AKKM8	E
	Malate dehydrogenase OS=Synechocystis sp. (strain ATCC 27184 / PCC 6803 / N-1) GN=mdh PE=3 SV=1	SwissProt	sp|Q55383|MDH_SYNY3	E
*	Malate dehydrogenase, cytoplasmic OS=Zea mays PE=2 SV=2	SwissProt	sp|Q08062|MDHC_MAIZE	E, G, S
	Malate dehydrogenase, mitochondrial OS=Chlamydomonas reinhardtii PE=3 SV=1	SwissProt	sp|Q42686|MDHM_CHLRE	G
	Malonate decarboxylase acyl carrier protein OS=Acinetobacter calcoaceticus GN=mdcC PE=3 SV=1	SwissProt	sp|O54415|MDCC_ACICA	G
	Maturase K OS=Adesmia lanata GN=matK PE=3 SV=1	SwissProt	sp|Q9GI85|MATK_ADELA	S
	Meiotically up-regulated gene 14 protein OS=Schizosaccharomyces pombe GN=mug14 PE=1 SV=1	SwissProt	sp|Q9P5M9|MUG14_SCHPO	E
	Membrane steroid-binding protein 2 OS=Arabidopsis thaliana GN=MSBP2 PE=1 SV=1	SwissProt	sp|Q9M2Z4|MSBP2_ARATH,sp|Q9XFM6|MSBP1_ARATH	G, S
	Mercuric resistance operon regulatory protein OS=Pseudomonas aeruginosa GN=merR PE=1 SV=1	SwissProt	sp|P0A183|MERR_PSEAE,sp|P0A184|MERR_PSEFL,sp|P0A2Q8|MERR_SALTI,sp|P0A2Q9|MERR_SHIFL,sp|P13111|MERR_SERMA,sp|P69413|MERR_PSESP	S
	Methionine synthase OS=Mus musculus GN=Mtr PE=2 SV=1	SwissProt	sp|A6H5Y3|METH_MOUSE,sp|Q4JIJ3|METH_BOVIN,sp|Q9Z2Q4|METH_RAT	S
	Methionyl-tRNA formyltransferase OS=Sulfurihydrogenibium sp. (strain YO3AOP1) GN=fmt PE=3 SV=1	SwissProt	sp|B2V969|FMT_SULSY	G
	Methylenetetrahydrofolate--tRNA-(uracil-5-)-methyltransferase TrmFO OS=Thermus thermophilus (strain HB8 / ATCC 27634 / DSM 579) GN=trmFO PE=1 SV=1	SwissProt	sp|Q5SID2|TRMFO_THET8,sp|Q72IQ5|TRMFO_THET2	S
	Mitochondrial outer membrane protein IML2 OS=Vanderwaltozyma polyspora (strain ATCC 22028 / DSM 70294) GN=IML2 PE=3 SV=1	SwissProt	sp|A7TST2|IML2_VANPO	E
	Multidrug resistance protein MdtC OS=Citrobacter koseri (strain ATCC BAA-895 / CDC 4225-83 / SGSC4696) GN=mdtC PE=3 SV=1	SwissProt	sp|A8AEE5|MDTC_CITK8	G
	Multidrug resistance protein mdtH OS=Salmonella arizonae (strain ATCC BAA-731 / CDC346-86 / RSK2980) GN=mdtH PE=3 SV=1	SwissProt	sp|A9MGZ7|MDTH_SALAR	S
	Multiprotein-bridging factor 1a OS=Arabidopsis thaliana GN=MBF1A PE=2 SV=1	SwissProt	sp|Q9SJI8|MBF1A_ARATH	E
	MutS2 protein OS=Clostridium difficile (strain 630) GN=mutS2 PE=3 SV=1	SwissProt	sp|Q189Q3|MUTS2_CLOD6	E
	N-acetyl-gamma-glutamyl-phosphate reductase OS=Paracoccus denitrificans (strain Pd 1222) GN=argC PE=3 SV=1	SwissProt	sp|A1B2K9|ARGC_PARDP	E, G
	N-acetylmuramic acid 6-phosphate etherase OS=Lactobacillus johnsonii GN=murQ PE=3 SV=1	SwissProt	sp|Q74HC8|MURQ_LACJO	S
	NAD-dependent malic enzyme OS=Shewanella piezotolerans (strain WP3 / JCM 13877) GN=maeA PE=3 SV=1	SwissProt	sp|B8CQT6|MAO1_SHEPW	G
	NADH-quinone oxidoreductase subunit C/D OS=Rhodobacter sphaeroides (strain ATCC 17025 / ATH 2.4.3) GN=nuoC PE=3 SV=1	SwissProt	sp|A4WT70|NUOCD_RHOS5,sp|A9HN95|NUOCD_GLUDA	S
	NADH-ubiquinone oxidoreductase 20 kDa subunit, mitochondrial OS=Arabidopsis thaliana GN=At5g11770 PE=1 SV=1	SwissProt	sp|Q42577|NDUS7_ARATH	E
*	NADH-ubiquinone oxidoreductase 49 kDa subunit OS=Arabidopsis thaliana GN=NAD7 PE=1 SV=2	SwissProt	sp|P93306|NDUS2_ARATH	E, G, S
*	NADH-ubiquinone oxidoreductase chain 5 OS=Oenothera berteriana GN=ND5 PE=2 SV=2	SwissProt	sp|P10330|NU5M_OENBE,sp|P29388|NU5M_ARATH	E, G
	NADH dehydrogenase [ubiquinone] 1 alpha subcomplex subunit 5 (Fragment) OS=Solanum tuberosum PE=1 SV=1	SwissProt	sp|P80266|NDUA5_SOLTU	G
*	NADP-dependent malic enzyme OS=Populus trichocarpa PE=2 SV=3	SwissProt	sp|P34105|MAOX_POPTR	E, S
	NADPH-dependent 7-cyano-7-deazaguanine reductase OS=Burkholderia xenovorans (strain LB400) GN=queF PE=3 SV=1	SwissProt	sp|Q145P6|QUEF_BURXL	S
*	Nascent polypeptide-associated complex subunit alpha-like protein OS=Pinus taeda PE=2 SV=1	SwissProt	sp|Q9M612|NACA_PINTA	E, G, S
	Nascent polypeptide-associated complex subunit alpha OS=Chaetomium globosum GN=EGD2 PE=3 SV=2	SwissProt	sp|Q2H4Z2|NACA_CHAGB,sp|Q4I2J8|NACA_GIBZE,sp|Q7SI17|NACA_NEUCR	E
	Neuroligin-3 OS=Rattus norvegicus GN=Nlgn3 PE=1 SV=1	SwissProt	sp|Q62889|NLGN3_RAT	G
	Non-structural polyprotein 1A OS=Human astrovirus-1 GN=ORF1 PE=3 SV=1	SwissProt	sp|P0C6K4|NS1A_HASV1,sp|Q3ZN06|NS1AB_HASV4,sp|Q3ZN07|NS1A_HASV4,sp|Q4TWH8|NS1AB_HASV5,sp|Q4TWH9|NS1A_HASV5,sp|Q67726|NS1AB_HASV1	S
	Nucleoside diphosphate kinase 2, chloroplastic OS=Spinacia oleracea GN=NDPK2 PE=1 SV=1	SwissProt	sp|Q01402|NDK2_SPIOL	E
	Nucleoside diphosphate kinase OS=Synechococcus sp. (strain ATCC 27264 / PCC 7002 / PR-6) GN=ndk PE=3 SV=1	SwissProt	sp|B1XIE7|NDK_SYNP2	E
	O-antigen biosynthesis protein rfbC OS=Myxococcus xanthus GN=rfbC PE=4 SV=1	SwissProt	sp|Q50864|RFBC_MYXXA	S
	Oral-facial-digital syndrome 1 protein homolog OS=Mus musculus GN=Ofd1 PE=1 SV=1	SwissProt	sp|Q80Z25|OFD1_MOUSE	G, S
	Outer capsid protein VP5 OS=Bluetongue virus 1 (isolate Australia) GN=S6 PE=3 SV=1	SwissProt	sp|P12436|VP5_BTV1A	S
	Oxygen-evolving enhancer protein 1, chloroplastic OS=Fritillaria agrestis GN=PSBO PE=2 SV=1	SwissProt	sp|O49079|PSBO_FRIAG	S
	Pantoate--beta-alanine ligase OS=Arabidopsis thaliana GN=At5g48840 PE=2 SV=1	SwissProt	sp|Q9FKB3|PANC_ARATH	E, G
	Pantothenate kinase OS=Shewanella baltica (strain OS155 / ATCC BAA-1091) GN=coaA PE=3 SV=1	SwissProt	sp|A3DA75|COAA_SHEB5,sp|A6WHR3|COAA_SHEB8,sp|A9KW87|COAA_SHEB9,sp|B8EBM0|COAA_SHEB2	G, S
	Pectinesterase/pectinesterase inhibitor PPE8B OS=Prunus persica PE=2 SV=1	SwissProt	sp|Q43062|PME_PRUPE	G, S
	Pentatricopeptide repeat-containing protein At1g20230 OS=Arabidopsis thaliana GN=PCMP-H21 PE=2 SV=2	SwissProt	sp|Q9LNU6|PPR53_ARATH	S
	Peptide chain release factor 1 OS=Chlamydia muridarum GN=prfA PE=3 SV=1	SwissProt	sp|Q9PL16|RF1_CHLMU	S
	Peptidyl-prolyl cis-trans isomerase CYP19-1 OS=Arabidopsis thaliana GN=CYP19-1 PE=1 SV=1	SwissProt	sp|Q38900|CP19A_ARATH	E, G
	Peroxiredoxin-2E-1, chloroplastic OS=Oryza sativa subsp. japonica GN=PRXIIE-1 PE=2 SV=1	SwissProt	sp|Q69TY4|PR2E1_ORYSJ	E
	Peroxiredoxin Q, chloroplastic OS=Gentiana triflora GN=AFP1 PE=1 SV=1	SwissProt	sp|Q75SY5|PRXQ_GENTR	S
	Peroxisomal (S)-2-hydroxy-acid oxidase GLO5 OS=Oryza sativa subsp. indica GN=GLO5 PE=3 SV=1	SwissProt	sp|B8B7C5|GLO5_ORYSI,sp|Q6YT73|GLO5_ORYSJ	E
	PH and Rap-GAP domain-containing protein DDB_G0271806 OS=Dictyostelium discoideum GN=DDB_G0271806 PE=4 SV=1	SwissProt	sp|Q55AN8|Y1806_DICDI	E
*	Phenylalanine ammonia-lyase 1 OS=Solanum tuberosum GN=PAL-1 PE=3 SV=1	SwissProt	sp|P31425|PAL1_SOLTU	G, S
	Phenylalanyl-tRNA synthetase alpha chain OS=Uncultured methanogenic archaeon RC-I GN=pheS PE=3 SV=1	SwissProt	sp|Q0W0X9|SYFA_UNCMA	S
	Phenylalanyl-tRNA synthetase beta chain OS=Dictyostelium discoideum GN=phesB PE=3 SV=2	SwissProt	sp|Q550D2|SYFB_DICDI,sp|Q9WUA2|SYFB_MOUSE	S
	Phosphoenolpyruvate carboxylase 2 OS=Sorghum bicolor PE=3 SV=1	SwissProt	sp|P29194|CAPP2_SORBI	G, S
	Phosphoenolpyruvate carboxylase OS=Flaveria pringlei GN=PPCA1 PE=2 SV=1	SwissProt	sp|Q01647|CAPP1_FLAPR	E, G, S
	Phosphoenolpyruvate carboxylase OS=Synechocystis sp. (strain ATCC 27184 / PCC 6803 / N-1) GN=ppc PE=3 SV=1	SwissProt	sp|P74299|CAPP_SYNY3	E, S
*	Phosphoenolpyruvate carboxylase, housekeeping isozyme OS=Glycine max GN=PPC16 PE=2 SV=1	SwissProt	sp|Q02909|CAPP1_SOYBN	E, G
*	Phosphoglucomutase, cytoplasmic 1 OS=Zea mays PE=2 SV=2	SwissProt	sp|P93804|PGMC1_MAIZE,sp|P93805|PGMC2_MAIZE	E, G, S
	Phosphoglucomutase, cytoplasmic OS=Solanum tuberosum GN=PGM1 PE=2 SV=1	SwissProt	sp|Q9M4G4|PGMC_SOLTU	E, S
	Phosphoglycerate kinase OS=Aromatoleum aromaticum (strain EbN1) GN=pgk PE=3 SV=1	SwissProt	sp|Q5P7K8|PGK_AROAE	S
	Phosphoglycerate kinase OS=Synechococcus sp. (strain ATCC 27264 / PCC 7002 / PR-6) GN=pgk PE=3 SV=1	SwissProt	sp|B1XNQ1|PGK_SYNP2,sp|B7K9Q5|PGK_CYAP7	E, G, S
	Phosphoglycerate kinase OS=Synechococcus sp. GN=pgk PE=3 SV=1	SwissProt	sp|Q2JKX6|PGK_SYNJB	E, G, S
	Phosphoglycerate kinase, chloroplastic OS=Chlamydomonas reinhardtii PE=1 SV=1	SwissProt	sp|P41758|PGKH_CHLRE	E, G, S
*	Phospholipase D alpha 1 OS=Nicotiana tabacum GN=PLD1 PE=2 SV=2	SwissProt	sp|P93400|PLDA1_TOBAC	S
	Phospholipase D beta 2 OS=Arabidopsis thaliana GN=PLDBETA2 PE=2 SV=2	SwissProt	sp|O23078|PLDB2_ARATH,sp|P93733|PLDB1_ARATH	S
	Phosphomethylpyrimidine synthase OS=Bacillus halodurans GN=thiC PE=3 SV=1	SwissProt	sp|A0PTS1|THIC_MYCUA,sp|A0QLS0|THIC_MYCA1,sp|A1KFP5|THIC_MYCBP,sp|A5TZE9|THIC_MYCTA,sp|B1MIP8|THIC_MYCA9,sp|B2HQM5|THIC_MYCMM,sp|B8ZU90|THIC_MYCLB,sp|C1AK99|THIC_MYCBT,sp|C5D571|THIC_GEOSW,sp|P61426|THIC_MYCPA,sp|P66911|THIC_MYCTU,sp|P66912|THIC_MYCBO,sp|Q1IX15|THIC_DEIGD,sp|Q5L325|THIC_GEOKA,sp|Q5YNS3|THIC_NOCFA,sp|Q87CY6|THIC_XYLFT,sp|Q9KBJ4|THIC_BACHD,sp|Q9PC93|THIC_XYLFA,sp|Q9ZBL0|THIC_MYCLE	G, S
	Phosphonates import ATP-binding protein PhnC OS=Desulfovibrio vulgaris (strain Hildenborough / ATCC 29579 / NCIMB 8303) GN=phnC PE=3 SV=1	SwissProt	sp|Q72AQ6|PHNC_DESVH	G
	Phosphopantetheine adenylyltransferase OS=Bacillus licheniformis (strain DSM 13 / ATCC 14580) GN=coaD PE=3 SV=1	SwissProt	sp|Q65JZ9|COAD_BACLD	G
	Phosphoprotein OS=Measles virus (strain IP-3-Ca) GN=P/V PE=3 SV=1	SwissProt	sp|P0C774|V_MEASC,sp|P26033|PHOSP_MEASI,sp|P26036|V_MEASI,sp|P60168|V_MEASY,sp|Q00793|PHOSP_MEASY,sp|Q9EMA9|V_MEASE,sp|Q9WMB4|PHOSP_MEASC	E
	Photosystem I P700 chlorophyll a apoprotein A1 OS=Hordeum vulgare GN=psaA PE=3 SV=1	SwissProt	sp|A1E9J1|PSAA_HORVU,sp|A1EA08|PSAA_AGRST,sp|A4GYR0|PSAA_POPTR,sp|P04966|PSAA_MAIZE,sp|P06405|PSAA_TOBAC,sp|P0C353|PSAA_ORYSA,sp|P0C354|PSAA_ORYSI,sp|P0C355|PSAA_ORYSJ,sp|P56766|PSAA_ARATH,sp|P58311|PSAA_WHEAT,sp|Q14FF7|PSAA_POPAL,sp|Q27S50|PSAA_SOLTU,sp|Q2MIA0|PSAA_SOLLC,sp|Q2MII7|PSAA_SOLBU,sp|Q33C36|PSAA_NICTO,sp|Q3C1H8|PSAA_NICSY,sp|Q6ENH4|PSAA_ORYNI,sp|Q6ENW3|PSAA_SACOF,sp|Q6EW48|PSAA_NYMAL,…	S
*	Photosystem I P700 chlorophyll a apoprotein A2 OS=Populus trichocarpa GN=psaB PE=3 SV=1	SwissProt	sp|A4GYQ9|PSAB_POPTR,sp|P58385|PSAB_LOTJA,sp|Q14FF8|PSAB_POPAL,sp|Q3BAP1|PSAB_PHAAO,sp|Q9MTN7|PSAB_OENEH	E, G, S
*	Photosystem II CP43 chlorophyll apoprotein OS=Illicium oligandrum GN=psbC PE=3 SV=1	SwissProt	sp|A6MMU0|PSBC_ILLOL	E, G, S
*	Photosystem II CP43 chlorophyll apoprotein OS=Lemna minor GN=psbC PE=3 SV=1	SwissProt	sp|A9L992|PSBC_LEMMI	E, G, S
*	Photosystem II CP47 chlorophyll apoprotein OS=Acorus americanus GN=psbB PE=3 SV=1	SwissProt	sp|A9LYC6|PSBB_ACOAM,sp|Q06GX1|PSBB_DRIGR,sp|Q0G9J3|PSBB_LIRTU,sp|Q3V508|PSBB_ACOCL,sp|Q7YJV1|PSBB_CALFG	E, G, S
	Photosystem II CP47 chlorophyll apoprotein OS=Aethionema grandiflora GN=psbB PE=3 SV=1	SwissProt	sp|A4QJM5|PSBB_AETGR	S
*	Photosystem II D2 protein OS=Coffea arabica GN=psbD PE=3 SV=1	SwissProt	sp|A0A330|PSBD_COFAR,sp|A0ZZ30|PSBD_GOSBA,sp|A1E9Q9|PSBD_SORBI,sp|A1E9Z3|PSBD_AGRST,sp|A4GGA2|PSBD_PHAVU,sp|A4GYQ4|PSBD_POPTR,sp|A4QJB0|PSBD_AETCO,sp|A4QJJ4|PSBD_AETGR,sp|A4QJS8|PSBD_OLIPU,sp|A4QK13|PSBD_ARAHI,sp|A4QKA0|PSBD_BARVE,sp|A4QKI7|PSBD_CAPBU,sp|A4QKS6|PSBD_CRUWA,sp|A4QL14|PSBD_DRANE,sp|A4QLA1|PSBD_LEPVR,sp|A4QLI9|PSBD_LOBMA,sp|A4QLS8|PSBD_NASOF,sp|A6H5G6|PSBD_CYCTA,sp|A6MM31|PSBD_BUXMI,…	E, G, S
	Photosystem II reaction center protein L OS=Olimarabidopsis pumila GN=psbL PE=3 SV=1	SwissProt	sp|A4QJU6|PSBL_OLIPU,sp|A4QKK7|PSBL_CAPBU,sp|A4QKU6|PSBL_CRUWA,sp|P60129|PSBL_ARATH,sp|P60130|PSBL_ANTMA,sp|P60131|PSBL_ATRBE,sp|P60132|PSBL_CALFL,sp|P60133|PSBL_CERDE,sp|P60134|PSBL_GUNCH,sp|P60135|PSBL_LOTJA,sp|P60136|PSBL_SAUCE,sp|Q06GP5|PSBL_PIPCE,sp|Q67HD2|PSBL_SISMO,sp|Q67HJ6|PSBL_TYPAN,sp|Q7HKX8|PSBL_CALFG,sp|Q8HRZ5|PSBL_EPHSI	G
	Photosystem II stability/assembly factor HCF136, chloroplastic OS=Oryza sativa subsp. japonica GN=HCF136 PE=3 SV=1	SwissProt	sp|Q5Z5A8|P2SAF_ORYSJ	E
	Photosystem Q(B) protein OS=Cycas taitungensis GN=psbA PE=3 SV=1	SwissProt	sp|A6H5E4|PSBA_CYCTA	E
	Photosystem Q(B) protein OS=Gossypium barbadense GN=psbA PE=3 SV=1	SwissProt	sp|A0ZZ15|PSBA_GOSBA,sp|A4GYN9|PSBA_POPTR,sp|A4QJI0|PSBA_AETGR,sp|A4QJR4|PSBA_OLIPU,sp|A4QJZ9|PSBA_ARAHI,sp|A4QK85|PSBA_BARVE,sp|A4QKH2|PSBA_CAPBU,sp|A4QKR1|PSBA_CRUWA,sp|A4QL00|PSBA_DRANE,sp|A4QL86|PSBA_LEPVR,sp|A4QLH5|PSBA_LOBMA,sp|A4QLR3|PSBA_NASOF,sp|A6MM16|PSBA_BUXMI,sp|A7Y395|PSBA_IPOPU,sp|A8SE40|PSBA_CERDE,sp|A8W3A5|PSBA_CUSEX,sp|B0Z4K6|PSBA_OENAR,sp|B0Z4U0|PSBA_OENBI,sp|B0Z524|PSBA_OENGL,…	E, S
	Phytepsin OS=Hordeum vulgare PE=1 SV=1	SwissProt	sp|P42210|ASPR_HORVU	E
*	Plasma membrane ATPase 4 OS=Nicotiana plumbaginifolia GN=PMA4 PE=2 SV=1	SwissProt	sp|Q03194|PMA4_NICPL	E, S
	Plasma membrane ATPase OS=Oryza sativa subsp. japonica GN=Os04g0656100 PE=2 SV=1	SwissProt	sp|Q7XPY2|PMA1_ORYSJ	E
*	Pleiotropic drug resistance protein 3 OS=Oryza sativa subsp. indica GN=PDR3 PE=2 SV=1	SwissProt	sp|A2WSH0|PDR3_ORYSI,sp|Q0JLC5|PDR3_ORYSJ	E
	Polyphenol oxidase, chloroplastic OS=Vitis vinifera PE=1 SV=1	SwissProt	sp|P43311|PPO_VITVI	S
	Polyribonucleotide nucleotidyltransferase OS=Acinetobacter baumannii (strain ATCC 17978 / NCDC KC 755) GN=pnp PE=3 SV=2	SwissProt	sp|A3M1M7|PNP_ACIBT,sp|B0VEA3|PNP_ACIBY,sp|B0VLR7|PNP_ACIBS,sp|B2I2Q0|PNP_ACIBC,sp|B7H0Z1|PNP_ACIB3,sp|B7I3U1|PNP_ACIB5	G
	Potassium-transporting ATPase alpha chain 1 OS=Rattus norvegicus GN=Atp4a PE=2 SV=3	SwissProt	sp|P09626|ATP4A_RAT,sp|P19156|ATP4A_PIG,sp|P20648|ATP4A_HUMAN,sp|P27112|ATP4A_RABIT,sp|P50996|ATP4A_CANFA,sp|Q64436|ATP4A_MOUSE	E
	PRAME family member 13 OS=Homo sapiens GN=PRAMEF13 PE=3 SV=1	SwissProt	sp|Q5VWM6|PRA13_HUMAN	G
	Presequence protease 2, chloroplastic/mitochondrial OS=Arabidopsis thaliana GN=PREP2 PE=1 SV=1	SwissProt	sp|Q8VY06|PREP2_ARATH,sp|Q9LJL3|PREP1_ARATH	E
	Probable 2,3-bisphosphoglycerate-independent phosphoglycerate mutase 2 OS=Arabidopsis thaliana GN=At3g08590 PE=2 SV=1	SwissProt	sp|Q9M9K1|PMG2_ARATH	G
	Probable 26S proteasome non-ATPase regulatory subunit 6 OS=Arabidopsis thaliana GN=At4g24820 PE=1 SV=1	SwissProt	sp|Q93Y35|PSMD6_ARATH	S
	Probable aquaporin PIP1-5 OS=Arabidopsis thaliana GN=PIP1-5 PE=2 SV=2	SwissProt	sp|Q8LAA6|PIP15_ARATH	E, G
	Probable arogenate/prephenate dehydrogenase OS=Methanocaldococcus jannaschii GN=MJ0612 PE=4 SV=1	SwissProt	sp|Q58029|Y612_METJA	S
	Probable aspartyl-tRNA synthetase, cytoplasmic OS=Encephalitozoon cuniculi GN=ECU06_0790 PE=3 SV=1	SwissProt	sp|Q8SRQ8|SYDC_ENCCU	G
	Probable aspartyl-tRNA synthetase, cytoplasmic OS=Enterocytozoon bieneusi (strain H348) GN=EBI_21705 PE=3 SV=1	SwissProt	sp|B7XHQ4|SYDC_ENTBH,sp|P04802|SYDC_YEAST,sp|P14868|SYDC_HUMAN,sp|P15178|SYDC_RAT,sp|Q03577|SYDC_CAEEL,sp|Q3SYZ4|SYDC_BOVIN,sp|Q5R9I5|SYDC_PONAB,sp|Q922B2|SYDC_MOUSE	E
	Probable ATP-dependent RNA helicase DDX27 OS=Homo sapiens GN=DDX27 PE=1 SV=2	SwissProt	sp|Q96GQ7|DDX27_HUMAN	G, S
	Probable beta-mannosidase B OS=Aspergillus clavatus GN=mndB PE=3 SV=1	SwissProt	sp|A1CGA8|MANBB_ASPCL	E
	Probable CCR4-associated factor 1 homolog 7 OS=Arabidopsis thaliana GN=CAF1-7 PE=2 SV=2	SwissProt	sp|Q9SKZ2|CAF1G_ARATH	E
	Probable CtpA-like serine protease OS=Staphylococcus aureus (strain bovine RF122 / ET3-1) GN=SAB1275c PE=3 SV=1	SwissProt	sp|Q2YXZ9|CTPAL_STAAB,sp|Q5HG01|CTPAL_STAAC,sp|Q6G9E1|CTPAL_STAAS,sp|Q6GGY8|CTPAL_STAAR,sp|Q7A5M9|CTPAL_STAAN,sp|Q8NWR2|CTPAL_STAAW,sp|Q99U67|CTPAL_STAAM	E
	Probable DNA repair protein RAD50 OS=Plasmodium falciparum (isolate 3D7) GN=PFF0285c PE=3 SV=1	SwissProt	sp|C6KSQ6|RAD50_PLAF7	S
	Probable glutamine-dependent NAD(+) synthetase OS=Thermotoga maritima GN=nadE2 PE=3 SV=1	SwissProt	sp|Q9X0Y0|NADE2_THEMA	G, S
	Probable glycerol-3-phosphate acyltransferase 8 OS=Arabidopsis thaliana GN=GPAT8 PE=2 SV=1	SwissProt	sp|Q5XF03|GPAT8_ARATH,sp|Q9LMM0|GPAT4_ARATH	G
	Probable glycine dehydrogenase [decarboxylating] subunit 2 OS=Staphylococcus haemolyticus (strain JCSC1435) GN=gcvPB PE=3 SV=1	SwissProt	sp|Q4L6N5|GCSPB_STAHJ,sp|Q5HP14|GCSPB_STAEQ,sp|Q8CMM1|GCSPB_STAES	S
	Probable GTP-binding protein engB OS=Lactobacillus plantarum GN=engB PE=3 SV=1	SwissProt	sp|Q88VE3|ENGB_LACPL	S
	Probable GTP-binding protein engB OS=Thioalkalivibrio sp. (strain HL-EbGR7) GN=engB PE=3 SV=1	SwissProt	sp|B8GTD2|ENGB_THISH	G
	Probable histone H2B.3 OS=Medicago truncatula PE=3 SV=3	SwissProt	sp|O22582|H2B_GOSHI,sp|O23629|H2B6_ARATH,sp|O65819|H2B3_SOLLC,sp|P40283|H2B11_ARATH,sp|P93354|H2B_TOBAC,sp|Q1S9I9|H2B1_MEDTR,sp|Q1SU99|H2B3_MEDTR,sp|Q9FFC0|H2B10_ARATH,sp|Q9LQQ4|H2B1_ARATH,sp|Q9LZ45|H2B9_ARATH,sp|Q9LZT0|H2B7_ARATH,sp|Q9SI96|H2B3_ARATH,sp|Q9ZUS0|H2B4_ARATH	E
	Probable inactive purple acid phosphatase 24 OS=Arabidopsis thaliana GN=PAP24 PE=2 SV=1	SwissProt	sp|Q8H1R2|PPA24_ARATH	S
	Probable malate dehydrogenase, glyoxysomal OS=Arabidopsis thaliana GN=At2g22780 PE=1 SV=1	SwissProt	sp|O82399|MDHG2_ARATH,sp|P19446|MDHG_CITLA	G
	Probable membrane-associated 30 kDa protein, chloroplastic OS=Arabidopsis thaliana GN=At1g65260 PE=1 SV=1	SwissProt	sp|O80796|IM30_ARATH	E
	Probable membrane-associated 30 kDa protein, chloroplastic OS=Oryza sativa subsp. japonica GN=Os01g0895100 PE=1 SV=1	SwissProt	sp|Q8S0J7|IM30_ORYSJ	S
*	Probable methyltransferase PMT21 OS=Arabidopsis thaliana GN=ERD3 PE=2 SV=1	SwissProt	sp|Q94II3|PMTL_ARATH	E, G
	Probable mitochondrial-processing peptidase subunit alpha-2 OS=Arabidopsis thaliana GN=At3g16480 PE=1 SV=1	SwissProt	sp|O04308|MPPA2_ARATH,sp|Q9ZU25|MPPA1_ARATH	S
	Probable pectinesterase/pectinesterase inhibitor 32 OS=Arabidopsis thaliana GN=PME32 PE=2 SV=1	SwissProt	sp|Q9LXK7|PME32_ARATH,sp|Q9SMY7|PME44_ARATH	G
	Probable plastid-lipid-associated protein 6, chloroplastic OS=Arabidopsis thaliana GN=PAP6 PE=1 SV=1	SwissProt	sp|Q9LW57|PAP6_ARATH	G
	Probable protein phosphatase 2C 58 OS=Arabidopsis thaliana GN=At4g28400 PE=1 SV=1	SwissProt	sp|Q93YW5|P2C58_ARATH,sp|Q9LDA7|P2C39_ARATH	G, S
	Probable RNA 2'-phosphotransferase OS=Pseudomonas aeruginosa (strain PA7) GN=kptA PE=3 SV=1	SwissProt	sp|A6UXB5|KPTA_PSEA7,sp|Q02V26|KPTA_PSEAB,sp|Q9I778|KPTA_PSEAE	E
	Probable succinate-semialdehyde dehydrogenase [NADP+] OS=Rhizobium sp. (strain NGR234) GN=gabD PE=3 SV=1	SwissProt	sp|P55653|GABD_RHISN	E
*	Probable succinyl-CoA ligase [ADP-forming] subunit alpha, mitochondrial OS=Oryza sativa subsp. japonica GN=Os07g0577700 PE=1 SV=1	SwissProt	sp|Q6ZL94|SUCA_ORYSJ	G
	Probable transaldolase OS=Dehalococcoides ethenogenes (strain 195) GN=tal PE=3 SV=1	SwissProt	sp|Q3Z6N2|TAL_DEHE1	S
	Probable ubiquitin-conjugating enzyme E2 21 OS=Arabidopsis thaliana GN=UBC21 PE=1 SV=1	SwissProt	sp|Q8LGF7|UBC21_ARATH	E
	Probable UDP-N-acetyl-D-mannosaminuronic acid transferase OS=Pectobacterium carotovorum subsp. carotovorum (strain PC1) GN=wecG PE=3 SV=1	SwissProt	sp|C6DHE2|WECG_PECCP,sp|Q6CZF2|WECG_ERWCT	G
	Programmed cell death protein 10 OS=Gallus gallus GN=PDCD10 PE=2 SV=1	SwissProt	sp|Q5ZIV5|PDC10_CHICK,sp|Q6DF07|PDC10_XENTR,sp|Q6NWL1|PD10B_DANRE,sp|Q6NX65|PDC10_RAT,sp|Q6PHH3|PD10A_DANRE,sp|Q8AVR4|PDC10_XENLA,sp|Q8VE70|PDC10_MOUSE,sp|Q9BUL8|PDC10_HUMAN	S
	Prolyl-tRNA synthetase OS=Thermosipho africanus (strain TCF52B) GN=proS PE=3 SV=1	SwissProt	sp|B7IFB6|SYP_THEAB	S
*	Proteasome subunit alpha type-1 OS=Oryza sativa subsp. japonica GN=PAF1 PE=2 SV=1	SwissProt	sp|P52428|PSA1_ORYSJ	E, G, S
	Proteasome subunit alpha type-7-B OS=Arabidopsis thaliana GN=PAD2 PE=1 SV=2	SwissProt	sp|O24616|PSA7B_ARATH,sp|P30186|PSA7A_ARATH	E
	Proteasome subunit beta type-6 OS=Nicotiana tabacum PE=2 SV=1	SwissProt	sp|P93395|PSB6_TOBAC	G
	Protein argonaute 15 OS=Oryza sativa subsp. japonica GN=AGO15 PE=2 SV=2	SwissProt	sp|Q5NBN9|AGO15_ORYSJ	G, S
*	Protein argonaute 1B OS=Oryza sativa subsp. japonica GN=AGO1B PE=2 SV=3	SwissProt	sp|Q7XSA2|AGO1B_ORYSJ	S
	Protein CIP2A homolog OS=Gallus gallus GN=RCJMB04_1n3 PE=2 SV=2	SwissProt	sp|Q5ZMJ7|CIP2A_CHICK,sp|Q8BWY9|CIP2A_MOUSE,sp|Q8TCG1|CIP2A_HUMAN	G
	Protein esaA OS=Staphylococcus aureus (strain Newman) GN=esaA PE=3 SV=2	SwissProt	sp|P0C049|ESAA_STAAE,sp|Q5HJ90|ESAA_STAAC,sp|Q6GCI9|ESAA_STAAS,sp|Q6GK28|ESAA_STAAR,sp|Q7A7S3|ESAA_STAAN,sp|Q8NYF5|ESAA_STAAW,sp|Q99WU3|ESAA_STAAM	S
	Protein FAM151A OS=Rattus norvegicus GN=Fam151a PE=2 SV=1	SwissProt	sp|Q642A7|F151A_RAT,sp|Q8QZW3|F151A_MOUSE	E, S
	Protein moxR OS=Methylobacterium extorquens (strain ATCC 14718 / DSM 1338 / AM1) GN=moxR PE=3 SV=3	SwissProt	sp|P30621|MOXR_METEA	G
	Protein pad-1 OS=Caenorhabditis elegans GN=pad-1 PE=2 SV=2	SwissProt	sp|Q9XW10|PAD1_CAEEL	E
	Protein PAM68, chloroplastic OS=Arabidopsis thaliana GN=PAM68 PE=1 SV=1	SwissProt	sp|O49668|PAM68_ARATH	S
	Protein piccolo OS=Homo sapiens GN=PCLO PE=1 SV=3	SwissProt	sp|Q9JKS6|PCLO_RAT,sp|Q9PU36|PCLO_CHICK,sp|Q9QYX7|PCLO_MOUSE,sp|Q9Y6V0|PCLO_HUMAN	E
	Protein rtcB OS=Escherichia coli (strain K12) GN=rtcB PE=1 SV=3	SwissProt	sp|P46850|RTCB_ECOLI	G
	Protein sprT OS=Pseudomonas fluorescens (strain SBW25) GN=sprT PE=3 SV=1	SwissProt	sp|C3JY45|SPRT_PSEFS	E
	Protein TOC75-4, chloroplastic OS=Arabidopsis thaliana GN=TOC75-4 PE=2 SV=1	SwissProt	sp|Q5IZC8|TC754_ARATH	G
	Protocadherin Fat 2 OS=Homo sapiens GN=FAT2 PE=1 SV=2	SwissProt	sp|Q9NYQ8|FAT2_HUMAN	G
*	Protochlorophyllide reductase, chloroplastic OS=Pisum sativum GN=3PCR PE=1 SV=1	SwissProt	sp|Q01289|POR_PEA	E, S
	Pumilio homolog 15 OS=Arabidopsis thaliana GN=APUM15 PE=2 SV=1	SwissProt	sp|O81465|PUM15_ARATH	S
	Putative ankyrin repeat protein FPV024 OS=Fowlpox virus GN=FPV024 PE=4 SV=1	SwissProt	sp|Q9J5H7|V024_FOWPV	E
	Putative heat shock protein HSP 90-beta 4 OS=Homo sapiens GN=HSP90AB4P PE=5 SV=1	SwissProt	sp|Q58FF6|H90B4_HUMAN	E, G, S
	Putative heat shock protein HSP90 (Fragments) OS=Populus euphratica PE=1 SV=1	SwissProt	sp|P84577|HSP90_POPEU	E
	Putative leucine aminopeptidase 1 OS=Oryza sativa subsp. japonica GN=Os12g0434400 PE=3 SV=2	SwissProt	sp|Q2QSB9|AMPL1_ORYSJ,sp|Q7NHC6|AMPA_GLOVI	E, G
	Putative membrane protein ycf1 OS=Populus trichocarpa GN=ycf1-A PE=3 SV=1	SwissProt	sp|A4GYX4|YCF1_POPTR,sp|Q14FA0|YCF1_POPAL	E
	Putative molybdopterin biosynthesis protein MJ0886 OS=Methanocaldococcus jannaschii GN=MJ0886 PE=3 SV=1	SwissProt	sp|Q58296|Y886_METJA	E
	Putative ski2-type helicase OS=Pyrococcus furiosus GN=PF0677 PE=1 SV=1	SwissProt	sp|O73946|HELS_PYRFU	S
	Putative transferase caf17, mitochondrial OS=Aspergillus clavatus GN=caf17 PE=3 SV=1	SwissProt	sp|A1CBI9|CAF17_ASPCL	S
	Putative truncated ribonuclease E OS=Buchnera aphidicola subsp. Baizongia pistaciae (strain Bp) GN=rne PE=3 SV=1	SwissProt	sp|Q89AH3|RNE_BUCBP	E
	Putative UDP-glucose 4-epimerase OS=Methanocaldococcus jannaschii GN=MJ0211 PE=3 SV=1	SwissProt	sp|Q57664|GALE_METJA	S
	Pyridoxal biosynthesis lyase pdxS OS=Thermococcus onnurineus (strain NA1) GN=pdxS PE=3 SV=1	SwissProt	sp|B6YVQ7|PDXS_THEON,sp|Q07QX6|NDVA_RHOP5,sp|Q7UT69|MOAA_RHOBA	S
	Pyridoxine/pyridoxamine 5'-phosphate oxidase OS=Salinibacter ruber (strain DSM 13855 / M31) GN=pdxH PE=3 SV=1	SwissProt	sp|Q2S544|PDXH_SALRD	S
*	Pyrophosphate--fructose 6-phosphate 1-phosphotransferase subunit alpha OS=Solanum tuberosum PE=1 SV=1	SwissProt	sp|P21342|PFPA_SOLTU	S
*	Pyrophosphate-energized membrane proton pump 3 OS=Arabidopsis thaliana GN=AVPL2 PE=2 SV=1	SwissProt	sp|Q9FWR2|AVPX_ARATH	G, S
	Pyrophosphate-energized vacuolar membrane proton pump OS=Vigna radiata var. radiata PE=1 SV=3	SwissProt	sp|P21616|AVP_VIGRR,sp|P31414|AVP1_ARATH,sp|Q06572|AVP_HORVU	S
	Pyruvate dehydrogenase E1 component subunit alpha-1, mitochondrial OS=Arabidopsis thaliana GN=At1g59900 PE=1 SV=2	SwissProt	sp|P52901|ODPA1_ARATH	G
	Pyruvate dehydrogenase E1 component subunit beta, mitochondrial OS=Arabidopsis thaliana GN=PDH2 PE=1 SV=2	SwissProt	sp|Q38799|ODPB_ARATH	G
	Pyruvate dehydrogenase E1 component subunit beta, mitochondrial OS=Pisum sativum PE=2 SV=1	SwissProt	sp|P52904|ODPB_PEA	S
	Pyruvate kinase, cytosolic isozyme OS=Solanum tuberosum PE=2 SV=1	SwissProt	sp|P22200|KPYC_SOLTU	E, G
	Radixin OS=Gallus gallus GN=RDX PE=1 SV=1	SwissProt	sp|Q9PU45|RADI_CHICK	G
	Ras-related protein RAB1BV OS=Beta vulgaris GN=RAB1BV PE=2 SV=1	SwissProt	sp|Q39433|RB1BV_BETVU	E, G, S
	Ras-related protein RABH1B OS=Arabidopsis thaliana GN=RABH1B PE=1 SV=1	SwissProt	sp|O80501|RBH1B_ARATH,sp|Q55FK2|RAB6_DICDI,sp|Q9SMR4|RBH1C_ARATH	E
	Regulator of ribonuclease-like protein 3 OS=Arabidopsis thaliana GN=At5g56260 PE=2 SV=1	SwissProt	sp|Q9FH13|RRAA3_ARATH	E, G
	Regulator of ribonuclease activity A OS=Edwardsiella ictaluri (strain 93-146) GN=rraA PE=3 SV=1	SwissProt	sp|C5BB79|RRAA_EDWI9	S
	Replication-associated protein OS=African cassava mosaic virus (isolate West Kenyan 844) GN=AC1 PE=3 SV=1	SwissProt	sp|P14982|REP_CLVK	E
	Replication factor C large subunit OS=Methanosarcina mazei GN=rfcL PE=3 SV=1	SwissProt	sp|Q8Q084|RFCL_METMA,sp|Q8TPU4|RFCL_METAC	S
	Rho guanine nucleotide exchange factor 11 OS=Rattus norvegicus GN=Arhgef11 PE=1 SV=1	SwissProt	sp|Q9ES67|ARHGB_RAT	G
	Ribonuclease 3 OS=Streptococcus uberis (strain ATCC BAA-854 / 0140J) GN=rnc PE=3 SV=1	SwissProt	sp|B9DRH1|RNC_STRU0,sp|Q03K17|RNC_STRTD,sp|Q5LZ68|RNC_STRT1,sp|Q5M3S3|RNC_STRT2	S
	Ribose-phosphate pyrophosphokinase 4 OS=Arabidopsis thaliana GN=PRS4 PE=2 SV=2	SwissProt	sp|Q680A5|KPRS4_ARATH,sp|Q6ZFT5|KPRS4_ORYSJ,sp|Q9XGA1|KPRS4_SPIOL	E
	Ribosomal RNA small subunit methyltransferase A OS=Silicibacter sp. (strain TM1040) GN=rsmA PE=3 SV=1	SwissProt	sp|Q1GI39|RSMA_SILST	S
	Ribosomal RNA small subunit methyltransferase H OS=Phytoplasma australiense GN=rsmH PE=3 SV=1	SwissProt	sp|B1V910|RSMH_PHYAS	E
	Ribosome-binding factor A OS=Treponema denticola GN=rbfA PE=3 SV=1	SwissProt	sp|Q73NP7|RBFA_TREDE	G
	Ribosome-recycling factor OS=Campylobacter jejuni subsp. jejuni serotype O:23/36 (strain 81-176) GN=frr PE=3 SV=1	SwissProt	sp|A1VXV6|RRF_CAMJJ,sp|A7H1T3|RRF_CAMJD,sp|A8FK24|RRF_CAMJ8,sp|B9KE24|RRF_CAMLR,sp|Q5HWM8|RRF_CAMJR,sp|Q9PIR0|RRF_CAMJE	E
	Ribulose-phosphate 3-epimerase OS=Encephalitozoon cuniculi GN=RPE1 PE=3 SV=1	SwissProt	sp|Q8SRP6|RPE_ENCCU	S
*	Ribulose bisphosphate carboxylase large chain (Fragment) OS=Tabebuia heterophylla GN=rbcL PE=3 SV=1	SwissProt	sp|Q37282|RBL_TABHE	S
	Ribulose bisphosphate carboxylase large chain OS=Neurachne munroi GN=rbcL PE=3 SV=1	SwissProt	sp|P19163|RBL_NEUMU	S
*	Ribulose bisphosphate carboxylase large chain OS=Phalaenopsis aphrodite subsp. formosana GN=rbcL PE=3 SV=2	SwissProt	sp|Q3BAN4|RBL_PHAAO	S
	Ribulose bisphosphate carboxylase large chain OS=Podocarpus gracilior GN=rbcL PE=3 SV=1	SwissProt	sp|P24680|RBL_PODGR	S
	Ribulose bisphosphate carboxylase large chain OS=Synechococcus sp. GN=cbbL PE=3 SV=1	SwissProt	sp|Q02518|RBL_SYNSP,sp|Q8DIS5|RBL_THEEB	S
*	Ribulose bisphosphate carboxylase/oxygenase activase B, chloroplastic OS=Hordeum vulgare GN=RCAB PE=2 SV=1	SwissProt	sp|O98997|RCA_VIGRR,sp|Q40281|RCA_MALDO,sp|Q42450|RCAB_HORVU	E, G
	Rootletin OS=Homo sapiens GN=CROCC PE=1 SV=1	SwissProt	sp|Q5TZA2|CROCC_HUMAN	G
	RuBisCO large subunit-binding protein subunit alpha, chloroplastic (Fragment) OS=Brassica napus PE=2 SV=2	SwissProt	sp|P21239|RUB1_BRANA	E, G, S
*	RuBisCO large subunit-binding protein subunit alpha, chloroplastic (Fragment) OS=Triticum aestivum PE=1 SV=1	SwissProt	sp|P08823|RUBA_WHEAT	E, G, S
	RuBisCO large subunit-binding protein subunit alpha, chloroplastic OS=Pisum sativum PE=1 SV=2	SwissProt	sp|P08926|RUBA_PEA	E, S
*	RuBisCO large subunit-binding protein subunit beta, chloroplastic OS=Arabidopsis thaliana GN=At1g55490 PE=1 SV=3	SwissProt	sp|P21240|RUBB_ARATH	G
*	RuvB-like protein 2 OS=Saccharomyces cerevisiae GN=RVB2 PE=1 SV=1	SwissProt	sp|Q12464|RUVB2_YEAST,sp|Q6CT29|RUVB2_KLULA,sp|Q6FSF1|RUVB2_CANGA,sp|Q755G5|RUVB2_ASHGO	E, G, S
	S-adenosylmethionine synthase 1 OS=Daucus carota GN=SAMS1 PE=2 SV=1	SwissProt	sp|Q56TU4|METK1_DAUCA	E, G, S
*	S-adenosylmethionine synthase 1 OS=Oryza sativa subsp. indica GN=SAM1 PE=2 SV=2	SwissProt	sp|A2Y053|METK1_ORYSI,sp|Q0DKY4|METK1_ORYSJ	E, G
	S-adenosylmethionine synthase 2 OS=Daucus carota GN=SAMS2 PE=2 SV=1	SwissProt	sp|Q56TU3|METK2_DAUCA	E, G, S
	S-adenosylmethionine synthase OS=Medicago truncatula GN=METK PE=3 SV=1	SwissProt	sp|A4PU48|METK_MEDTR	S
	Sec-independent protein translocase protein tatB homolog OS=Shewanella woodyi (strain ATCC 51908 / MS32) GN=tatB PE=3 SV=1	SwissProt	sp|B1KR03|TATB_SHEWM,sp|B8CI02|TATB_SHEPW	E
	Sedoheptulose-1,7-bisphosphatase, chloroplastic OS=Spinacia oleracea PE=2 SV=1	SwissProt	sp|O20252|S17P_SPIOL	S
	Sensor protein divL OS=Caulobacter crescentus GN=divL PE=1 SV=2	SwissProt	sp|Q9RQQ9|DIVL_CAUCR	E
	Sensor protein lytS OS=Enterococcus faecalis GN=lytS PE=3 SV=1	SwissProt	sp|Q82Z75|LYTS_ENTFA	S
	Serine--glyoxylate aminotransferase OS=Arabidopsis thaliana GN=AGT1 PE=1 SV=2	SwissProt	sp|Q56YA5|SGAT_ARATH	E, G
	Serine carboxypeptidase-like 26 OS=Arabidopsis thaliana GN=SCPL26 PE=2 SV=1	SwissProt	sp|Q9ZQQ0|SCP26_ARATH	S
	Serine carboxypeptidase 2 OS=Triticum aestivum GN=CBP2 PE=1 SV=2	SwissProt	sp|P08819|CBP2_WHEAT	G
*	Serine hydroxymethyltransferase, mitochondrial OS=Arabidopsis thaliana GN=SHM1 PE=1 SV=1	SwissProt	sp|Q9SZJ5|GLYM_ARATH	E, G, S
	Serine/threonine-protein kinase 1 OS=Orgyia pseudotsugata multicapsid polyhedrosis virus GN=PK1 PE=3 SV=1	SwissProt	sp|O10269|PK1_NPVOP	G, S
	Serine/threonine-protein kinase plk-3 OS=Caenorhabditis elegans GN=plk-3 PE=1 SV=1	SwissProt	sp|Q20845|PLK3_CAEEL	E
	Serine/threonine-protein phosphatase 2A 65 kDa regulatory subunit A beta isoform OS=Arabidopsis thaliana GN=PP2AA2 PE=1 SV=2	SwissProt	sp|Q38950|2AAB_ARATH	G
	Serine/threonine-protein phosphatase BSL2 homolog OS=Oryza sativa subsp. japonica GN=BSL2 PE=2 SV=2	SwissProt	sp|Q2QM47|BSL2_ORYSJ,sp|Q9SHS7|BSL3_ARATH	E, G
	Serine/threonine-protein phosphatase Pgam5, mitochondrial OS=Caenorhabditis elegans GN=pgam-5 PE=2 SV=2	SwissProt	sp|Q09422|PGAM5_CAEEL	E
*	Serine/threonine-protein phosphatase PP2A-3 catalytic subunit OS=Oryza sativa subsp. indica GN=PP2A3 PE=2 SV=2	SwissProt	sp|A2X2G3|PP2A3_ORYSI,sp|A2YEB4|PP2A1_ORYSI,sp|O04951|PP2A5_ARATH,sp|Q07098|PP2A2_ARATH,sp|Q07099|PP2A1_ARATH,sp|Q0DBD3|PP2A1_ORYSJ,sp|Q0E2S4|PP2A3_ORYSJ,sp|Q9ZSE4|PP2A_HEVBR	E, S
	Serrate RNA effector molecule homolog OS=Danio rerio GN=srrt PE=2 SV=1	SwissProt	sp|Q66I22|SRRT_DANRE	G, S
	SH2 domain-containing protein 4B OS=Homo sapiens GN=SH2D4B PE=2 SV=1	SwissProt	sp|Q5SQS7|SH24B_HUMAN	G
	Shikimate kinase 1 OS=Enterobacter sp. (strain 638) GN=aroK PE=3 SV=1	SwissProt	sp|A4WFH8|AROK_ENT38	G
	Solute carrier family 22 member 6 OS=Rattus norvegicus GN=Slc22a6 PE=1 SV=1	SwissProt	sp|O35956|S22A6_RAT,sp|Q4U2R8|S22A6_HUMAN,sp|Q4W8A3|S22A6_MACFA,sp|Q5RCH6|S22A6_PONAB,sp|Q8VC69|S22A6_MOUSE,sp|Q9TSY7|S22A6_RABIT	G
	Splicing factor U2af large subunit A OS=Triticum aestivum GN=U2AF65A PE=2 SV=1	SwissProt	sp|Q2QKB3|U2A2A_WHEAT	E
	Splicing factor U2af large subunit B OS=Oryza sativa subsp. japonica GN=U2AF65B PE=2 SV=2	SwissProt	sp|Q2QZL4|U2A2B_ORYSJ	E
*	Stromal 70 kDa heat shock-related protein, chloroplastic (Fragment) OS=Spinacia oleracea GN=CHSP70 PE=2 SV=1	SwissProt	sp|Q08080|HSP7S_SPIOL	E, G, S
*	Stromal 70 kDa heat shock-related protein, chloroplastic OS=Pisum sativum GN=HSP70 PE=2 SV=1	SwissProt	sp|Q02028|HSP7S_PEA	E, G, S
*	Succinate dehydrogenase [ubiquinone] flavoprotein subunit 1, mitochondrial OS=Arabidopsis thaliana GN=SDH1-1 PE=1 SV=1	SwissProt	sp|O82663|DHSA1_ARATH,sp|Q6ZDY8|DHSA_ORYSJ	E, S
	Succinate dehydrogenase [ubiquinone] flavoprotein subunit 2, mitochondrial OS=Arabidopsis thaliana GN=SDH1-2 PE=1 SV=1	SwissProt	sp|Q9ZPX5|DHSA2_ARATH	S
	Succinate dehydrogenase iron-sulfur subunit OS=Rickettsia conorii GN=sdhB PE=3 SV=1	SwissProt	sp|Q92JJ8|DHSB_RICCN	G
*	Succinyl-CoA ligase [ADP-forming] subunit beta, mitochondrial OS=Solanum lycopersicum PE=1 SV=1	SwissProt	sp|Q84LB6|SUCB_SOLLC	S
	Succinyl-diaminopimelate desuccinylase OS=Acidovorax avenae subsp. citrulli (strain AAC00-1) GN=dapE PE=3 SV=1	SwissProt	sp|A1TQ19|DAPE_ACIAC	G, S
	Sucrose synthase 2 OS=Tulipa gesneriana PE=2 SV=1	SwissProt	sp|Q41607|SUS2_TULGE	E
	Sucrose synthase OS=Alnus glutinosa GN=SUS1 PE=2 SV=1	SwissProt	sp|P49034|SUSY_ALNGL	S
	Sulfoxide reductase heme-binding subunit yedZ OS=Ochrobactrum anthropi (strain ATCC 49188 / DSM 6882 / NCTC 12168) GN=yedZ PE=3 SV=1	SwissProt	sp|A6WYN0|YEDZ_OCHA4	E
	T-complex protein 1 subunit alpha OS=Arabidopsis thaliana GN=CCT1 PE=2 SV=1	SwissProt	sp|P28769|TCPA_ARATH	E, G, S
	Taste receptor type 2 member 60 OS=Gorilla gorilla gorilla GN=TAS2R60 PE=3 SV=1	SwissProt	sp|Q645Z0|T2R60_GORGO	S
	Terminal DNA protecting protein OS=Enterobacteria phage T4 GN=2 PE=4 SV=2	SwissProt	sp|P15076|VG02_BPT4	E
	Tetraacyldisaccharide 4'-kinase OS=Acidobacteria bacterium (strain Ellin345) GN=lpxK PE=3 SV=1	SwissProt	sp|Q1IHD2|LPXK_ACIBL	G
	TGF-beta-activated kinase 1 and MAP3K7-binding protein 1 OS=Homo sapiens GN=TAB1 PE=1 SV=1	SwissProt	sp|Q15750|TAB1_HUMAN,sp|Q8CF89|TAB1_MOUSE	S
	Thiazole biosynthetic enzyme 1-2, chloroplastic OS=Zea mays GN=THI1-2 PE=2 SV=1	SwissProt	sp|Q41739|THI42_MAIZE	E, G, S
	Threonine synthase 1, chloroplastic OS=Arabidopsis thaliana GN=TS1 PE=1 SV=1	SwissProt	sp|Q9S7B5|THRC1_ARATH	G
	Threonyl-tRNA synthetase OS=Flavobacterium psychrophilum (strain JIP02/86 / ATCC 49511) GN=thrS PE=3 SV=1	SwissProt	sp|A6GY22|SYT_FLAPJ	S
	Threonyl-tRNA synthetase OS=Lactobacillus casei (strain BL23) GN=thrS PE=3 SV=1	SwissProt	sp|B3WF49|SYT_LACCB,sp|Q037Z6|SYT_LACC3	E, S
	Threonyl-tRNA synthetase OS=Pelagibacter ubique GN=thrS PE=3 SV=1	SwissProt	sp|Q4FNH9|SYT_PELUB	G
	Tolloid-like protein 2 OS=Homo sapiens GN=TLL2 PE=1 SV=1	SwissProt	sp|Q9Y6L7|TLL2_HUMAN	E
	Transaldolase OS=Thioalkalivibrio sp. (strain HL-EbGR7) GN=tal PE=3 SV=1	SwissProt	sp|B8GMX9|TAL_THISH	G
	Transcription factor 15 OS=Mesocricetus auratus GN=TCF15 PE=2 SV=1	SwissProt	sp|Q60539|TCF15_MESAU	E, G, S
	Transcription initiation factor IIB OS=Glycine max GN=TFIIB1 PE=2 SV=1	SwissProt	sp|P48513|TF2B_SOYBN,sp|Q8W0W3|TF2B_ORYSJ	E
	Transitional endoplasmic reticulum ATPase homolog 2 OS=Caenorhabditis elegans GN=cdc-48.2 PE=1 SV=2	SwissProt	sp|P54812|TERA2_CAEEL	E, G
	Transketolase, chloroplastic OS=Zea mays PE=1 SV=1	SwissProt	sp|Q7SIC9|TKTC_MAIZE	S
	Translation initiation factor IF-2 OS=Mesoplasma florum GN=infB PE=3 SV=1	SwissProt	sp|Q6F1H1|IF2_MESFL	S
	Translocase of chloroplast 90, chloroplastic OS=Arabidopsis thaliana GN=TOC90 PE=1 SV=1	SwissProt	sp|Q6S5G3|TOC90_ARATH	S
	Triosephosphate isomerase OS=Moorella thermoacetica (strain ATCC 39073) GN=tpiA PE=3 SV=1	SwissProt	sp|Q2RLU0|TPIS_MOOTA	G
	Tryptophan synthase beta chain 2, chloroplastic OS=Camptotheca acuminata GN=TSB PE=2 SV=1	SwissProt	sp|O50046|TRPB_CAMAC,sp|P14671|TRPB1_ARATH,sp|P25269|TRBP2_ARATH,sp|P43283|TRPB1_MAIZE,sp|P43284|TRPB2_MAIZE	G
	Tubulin alpha chain OS=Daucus carota GN=TBA PE=2 SV=1	SwissProt	sp|Q9FT36|TBA_DAUCA	E, G
*	Tubulin alpha chain OS=Prunus dulcis GN=TUBA PE=2 SV=1	SwissProt	sp|P33629|TBA_PRUDU,sp|P46259|TBA1_PEA,sp|Q6VAF9|TBA4_GOSHI	E, G, S
	Tubulin beta-1 chain OS=Brugia pahangi PE=3 SV=1	SwissProt	sp|P18241|TBB1_BRUPA	E, S
	Tubulin beta-1 chain OS=Pisum sativum GN=TUBB1 PE=3 SV=1	SwissProt	sp|P29500|TBB1_PEA	S
	Tubulin beta-2/beta-3 chain OS=Arabidopsis thaliana GN=TUBB2 PE=1 SV=1	SwissProt	sp|P29512|TBB2_ARATH	E, G
*	Tubulin beta-3 chain OS=Oryza sativa subsp. japonica GN=TUBB3 PE=2 SV=2	SwissProt	sp|Q40665|TBB3_ORYSJ	E, G, S
	Tubulin beta-5 chain OS=Oryza sativa subsp. japonica GN=TUBB5 PE=1 SV=1	SwissProt	sp|P46265|TBB5_ORYSJ	E, G, S
	Tubulin beta chain OS=Cicer arietinum GN=TUBB PE=2 SV=1	SwissProt	sp|Q39445|TBB_CICAR	E, G
	Tubulin polyglutamylase TTLL4 OS=Homo sapiens GN=TTLL4 PE=1 SV=2	SwissProt	sp|Q14679|TTLL4_HUMAN	E
	Tumor necrosis factor OS=Equus caballus GN=TNF PE=2 SV=1	SwissProt	sp|P29553|TNFA_HORSE	E
	Tyrocidine synthase 3 OS=Brevibacillus parabrevis GN=tycC PE=1 SV=1	SwissProt	sp|O30409|TYCC_BREPA	E
	U2 small nuclear ribonucleoprotein A' OS=Arabidopsis thaliana GN=At1g09760 PE=2 SV=2	SwissProt	sp|P43333|RU2A_ARATH	G
	Ubiquitin-60S ribosomal protein L40-1 OS=Arabidopsis thaliana GN=RPL40A PE=1 SV=1	SwissProt	sp|B9DHA6|RL40A_ARATH,sp|P0C030|RUB1_ORYSJ,sp|P0C031|RUB2_ORYSJ,sp|P0C073|RUB1_DESAN,sp|P0CG83|UBIQP_HORVU,sp|P0CG84|UBI4P_NICSY,sp|P0CG85|UBI1P_NICSY,sp|P0CG86|RS271_HORVU,sp|P0CG87|RS272_HORVU,sp|P0CH04|UBI1P_PETCR,sp|P0CH05|UBI2P_PETCR,sp|P0CH32|UBQ4_ARATH,sp|P0CH33|UBQ11_ARATH,sp|P0CH34|RL40A_ORYSJ,sp|P0CH35|RL40B_ORYSJ,sp|P27923|RS27A_MAIZE,sp|P47905|RS27A_LUPAL,sp|P49636|RL40_NICSY,sp|P5142…	G, S
	Ubiquitin-conjugating enzyme E2 5A OS=Oryza sativa subsp. japonica GN=UBC5A PE=2 SV=1	SwissProt	sp|Q8S920|UBC5A_ORYSJ	G
	Ubiquitin carboxyl-terminal hydrolase 12 OS=Arabidopsis thaliana GN=UBP12 PE=1 SV=2	SwissProt	sp|Q84WU2|UBP13_ARATH,sp|Q9FPT1|UBP12_ARATH	E
	UDP-glucose 6-dehydrogenase OS=Glycine max PE=2 SV=1	SwissProt	sp|Q96558|UGDH_SOYBN	S
	Uncharacterized 11.0 kDa protein OS=Orgyia pseudotsugata multicapsid polyhedrosis virus GN=ORF142 PE=4 SV=1	SwissProt	sp|O10373|Y145_NPVOP	E
	Uncharacterized FAD-dependent oxidoreductase MJ0033 OS=Methanocaldococcus jannaschii GN=MJ0033 PE=3 SV=1	SwissProt	sp|Q60356|Y033_METJA	S
	Uncharacterized HTH-type transcriptional regulator rghRB OS=Bacillus subtilis GN=rghRB PE=4 SV=1	SwissProt	sp|O32237|RGHRB_BACSU	S
	Uncharacterized protein aq_1845 OS=Aquifex aeolicus GN=aq_1845 PE=4 SV=1	SwissProt	sp|O67699|Y1845_AQUAE	S
	Uncharacterized protein At3g15000, mitochondrial OS=Arabidopsis thaliana GN=At3g15000 PE=1 SV=1	SwissProt	sp|Q9LKA5|UMP1_ARATH	G, S
	Uncharacterized protein MG328 homolog OS=Mycoplasma pneumoniae GN=MPN_474 PE=1 SV=1	SwissProt	sp|P75310|Y474_MYCPN	E
	Uncharacterized protein pXO2-35/BXB0035/GBAA_pXO2_0035 OS=Bacillus anthracis GN=pXO2-35 PE=4 SV=1	SwissProt	sp|Q6F050|Y6535_BACAN	S
	Uncharacterized protein TC_0003 OS=Chlamydia muridarum GN=TC_0003 PE=3 SV=1	SwissProt	sp|Q9PLU2|Y003_CHLMU	S
	Uncharacterized WD repeat-containing protein C3D6.12 OS=Schizosaccharomyces pombe GN=SPBC3D6.12 PE=1 SV=1	SwissProt	sp|P87177|YB1C_SCHPO	G, S
	Unknown protein from spot 125 of 2D-PAGE of thylakoid (Fragment) OS=Pisum sativum PE=1 SV=1	SwissProt	sp|P82336|UT125_PEA	S
	UPF0095 protein LS215_2206 OS=Sulfolobus islandicus (strain L.S.2.15 / Lassen #1) GN=LS215_2206 PE=3 SV=1	SwissProt	sp|C3MJP0|Y2206_SULIL,sp|C3MYZ8|Y2041_SULIM,sp|C3N047|Y2121_SULIA,sp|C3N8R1|Y2167_SULIY,sp|C3NMQ7|Y752_SULIN,sp|C4KJ86|Y2048_SULIK,sp|P95980|Y079_SULSO	S
	UPF0234 protein Anae109_0095 OS=Anaeromyxobacter sp. (strain Fw109-5) GN=Anae109_0095 PE=3 SV=1	SwissProt	sp|A7H6G9|Y095_ANADF,sp|B4UKQ3|Y101_ANASK,sp|B8J7X9|Y112_ANAD2,sp|Q2IM40|Y094_ANADE	E
	UPF0758 protein CKL_0865 OS=Clostridium kluyveri (strain ATCC 8527 / DSM 555 / NCIMB 10680) GN=CKL_0865 PE=3 SV=1	SwissProt	sp|A5N6I5|Y865_CLOK5,sp|B9E004|Y778_CLOK1	S
	Urease accessory protein ureD OS=Nitrosococcus oceani (strain ATCC 19707 / NCIMB 11848) GN=ureD PE=3 SV=1	SwissProt	sp|Q3J767|URED_NITOC	G
	Urease accessory protein ureG OS=Cytophaga hutchinsonii (strain ATCC 33406 / NCIMB 9469) GN=ureG PE=3 SV=1	SwissProt	sp|Q11VN1|UREG_CYTH3	G
	Uridine-cytidine kinase D OS=Dictyostelium discoideum GN=udkD PE=2 SV=1	SwissProt	sp|Q9GNF0|UCKD_DICDI	E, G, S
	Uridine 5'-monophosphate synthase (Fragment) OS=Nicotiana tabacum GN=PYR5-6 PE=2 SV=1	SwissProt	sp|Q42942|PYR5_TOBAC	G
	Uridylate kinase OS=Thiobacillus denitrificans (strain ATCC 25259) GN=pyrH PE=3 SV=1	SwissProt	sp|Q3SKN7|PYRH_THIDA	G
	UTP--glucose-1-phosphate uridylyltransferase OS=Hordeum vulgare PE=2 SV=1	SwissProt	sp|Q43772|UGPA_HORVU	E
	UvrABC system protein C OS=Pseudoalteromonas haloplanktis (strain TAC 125) GN=uvrC PE=3 SV=2	SwissProt	sp|Q3IIM0|UVRC_PSEHT	E
	V-type proton ATPase catalytic subunit A (Fragment) OS=Zea mays PE=2 SV=1	SwissProt	sp|P49087|VATA_MAIZE	S
*	V-type proton ATPase catalytic subunit A OS=Daucus carota PE=2 SV=1	SwissProt	sp|P09469|VATA_DAUCA	G, S
*	V-type proton ATPase subunit B 1 OS=Hordeum vulgare PE=2 SV=1	SwissProt	sp|Q40078|VATB1_HORVU,sp|Q40079|VATB2_HORVU	E, G, S
	V-type proton ATPase subunit D OS=Arabidopsis thaliana GN=VHA-D PE=1 SV=2	SwissProt	sp|Q9XGM1|VATD_ARATH	E, S
	Vacuolar protein sorting-associated protein 32 homolog 1 OS=Arabidopsis thaliana GN=VPS32.1 PE=2 SV=1	SwissProt	sp|O82197|VP321_ARATH	G
	Valyl-tRNA synthetase OS=Erwinia carotovora subsp. atroseptica GN=valS PE=3 SV=1	SwissProt	sp|Q6DA54|SYV_ERWCT,sp|Q7MZ25|SYV_PHOLL	G
	VCP-like ATPase OS=Thermoplasma acidophilum (strain ATCC 25905 / DSM 1728 / JCM 9062 / NBRC 15155 / AMRC-C165) GN=vat PE=1 SV=1	SwissProt	sp|O05209|VAT_THEAC	E, G
	Villin-4 OS=Arabidopsis thaliana GN=VLN4 PE=1 SV=1	SwissProt	sp|O65570|VILI4_ARATH	E
	Vitellogenin-2 OS=Periplaneta americana GN=VG2 PE=2 SV=1	SwissProt	sp|Q9BPS0|VIT2_PERAM	S
	Zinc finger CCCH domain-containing protein 44 OS=Oryza sativa subsp. japonica GN=Os06g0618100 PE=2 SV=1	SwissProt	sp|Q69XQ3|C3H44_ORYSJ,sp|Q7F8R0|C3H14_ORYSJ	G
