# Supplementary material for: Transcriptome and Proteome Data Reveal Candidate Genes for Pollinator Attraction in Sexually Deceptive Orchids
Source: PLoS One. 2013 May 29;8(5):e64621. doi: 10.1371/journal.pone.0064621 (PMC3667177; doi:10.1371/journal.pone.0064621)
Supplement: Table S4 — GO classification. This table contains the GO classification of the assembled sequences into three main categories (biological function, cellular component and molecular function) at all levels (1–12). ‘All species’ lists the number of transcripts in a given category in the Ophrys reference transcriptome, and additional columns list the corresponding number of transcripts for the individual species separately. (XLS) [file pone.0064621.s006.xls]

## Sheet: Table S4
Level	GO ID	Term	Type	All species	O. exaltata	O. garganica	O. sphegodes
1	GO:0008150	biological_process	biological_process	10486	3144	4463	9844
1	GO:0005575	cellular_component	cellular_component	10631	3051	4408	0
1	GO:0003674	molecular_function	molecular_function	14501	4010	5854	13426
2	GO:0008283	cell proliferation	biological_process	3	1	2	3
2	GO:0043226	organelle	cellular_component	7156	2149	3043	0
2	GO:0008152	metabolic process	biological_process	8378	2542	3569	7872
2	GO:0016530	metallochaperone activity	molecular_function	2	1	1	2
2	GO:0051704	multi-organism process	biological_process	30	12	9	33
2	GO:0000003	reproduction	biological_process	33	5	9	31
2	GO:0040007	growth	biological_process	3	2	2	1
2	GO:0060089	molecular transducer activity	molecular_function	202	50	84	177
2	GO:0003824	catalytic activity	molecular_function	8906	2397	3591	8257
2	GO:0032991	macromolecular complex	cellular_component	1316	576	736	0
2	GO:0005623	cell	cellular_component	10590	3041	4392	0
2	GO:0032502	developmental process	biological_process	81	16	25	76
2	GO:0030234	enzyme regulator activity	molecular_function	107	28	55	114
2	GO:0050896	response to stimulus	biological_process	547	180	217	512
2	GO:0009987	cellular process	biological_process	7160	2183	2991	6774
2	GO:0015976	carbon utilization	biological_process	5	6	2	6
2	GO:0031974	membrane-enclosed lumen	cellular_component	115	38	43	0
2	GO:0051179	localization	biological_process	1438	440	638	1377
2	GO:0030528	transcription regulator activity	molecular_function	316	85	121	314
2	GO:0001906	cell killing	biological_process	2	1	2	5
2	GO:0005198	structural molecule activity	molecular_function	423	257	276	465
2	GO:0032501	multicellular organismal process	biological_process	85	15	24	83
2	GO:0009055	electron carrier activity	molecular_function	387	123	184	379
2	GO:0002376	immune system process	biological_process	7	2	2	5
2	GO:0016032	viral reproduction	biological_process	4	0	0	4
2	GO:0044085	cellular component biogenesis	biological_process	266	77	130	230
2	GO:0016265	death	biological_process	20	3	7	21
2	GO:0005576	extracellular region	cellular_component	94	51	49	0
2	GO:0016043	cellular component organization	biological_process	499	123	179	418
2	GO:0016209	antioxidant activity	molecular_function	110	44	46	106
2	GO:0045735	nutrient reservoir activity	molecular_function	9	3	8	6
2	GO:0019012	virion	cellular_component	1	2	0	0
2	GO:0022610	biological adhesion	biological_process	3	0	1	2
2	GO:0005488	binding	molecular_function	9751	2482	3633	8779
2	GO:0005215	transporter activity	molecular_function	925	238	355	835
2	GO:0040011	locomotion	biological_process	5	3	1	3
2	GO:0065007	biological regulation	biological_process	968	274	407	925
2	GO:0019740	nitrogen utilization	biological_process	25	4	11	26
2	GO:0071554	cell wall organization or biogenesis	biological_process	77	26	43	73
2	GO:0023052	signaling	biological_process	321	103	152	331
3	GO:0044237	cellular metabolic process	biological_process	6063	1876	2545	5775
3	GO:0031406	carboxylic acid binding	molecular_function	68	16	28	68
3	GO:0003702	RNA polymerase II transcription factor activity	molecular_function	27	14	13	32
3	GO:0016740	transferase activity	molecular_function	3273	721	1148	2920
3	GO:0048869	cellular developmental process	biological_process	29	3	7	23
3	GO:0033036	macromolecule localization	biological_process	377	143	201	383
3	GO:0055114	oxidation reduction	biological_process	859	312	429	841
3	GO:0003712	transcription cofactor activity	molecular_function	12	2	3	10
3	GO:0031982	vesicle	cellular_component	1302	348	524	0
3	GO:0009606	tropism	biological_process	1	0	1	0
3	GO:0022415	viral reproductive process	biological_process	3	0	0	3
3	GO:0048037	cofactor binding	molecular_function	688	205	306	679
3	GO:0022613	ribonucleoprotein complex biogenesis	biological_process	65	19	39	60
3	GO:0032196	transposition	biological_process	7	2	1	5
3	GO:0051301	cell division	biological_process	33	5	16	33
3	GO:0007275	multicellular organismal development	biological_process	75	13	23	70
3	GO:0003715	transcription termination factor activity	molecular_function	1	0	0	1
3	GO:0019725	cellular homeostasis	biological_process	118	52	70	117
3	GO:0042277	peptide binding	molecular_function	5	8	6	9
3	GO:0017056	structural constituent of nuclear pore	molecular_function	1	1	1	0
3	GO:0051540	metal cluster binding	molecular_function	108	28	56	119
3	GO:0007267	cell-cell signaling	biological_process	1	1	0	1
3	GO:0042546	cell wall biogenesis	biological_process	5	1	0	4
3	GO:0006950	response to stress	biological_process	369	140	158	348
3	GO:0006996	organelle organization	biological_process	320	84	108	249
3	GO:0048589	developmental growth	biological_process	2	1	2	0
3	GO:0016564	transcription repressor activity	molecular_function	25	4	11	26
3	GO:0070271	protein complex biogenesis	biological_process	150	36	63	124
3	GO:0022892	substrate-specific transporter activity	molecular_function	632	174	248	583
3	GO:0004362	glutathione-disulfide reductase activity	molecular_function	6	3	3	4
3	GO:0051184	cofactor transporter activity	molecular_function	8	1	4	3
3	GO:0044423	virion part	cellular_component	1	2	0	0
3	GO:0016986	transcription initiation factor activity	molecular_function	8	2	4	8
3	GO:0019882	antigen processing and presentation	biological_process	4	2	0	3
3	GO:0009056	catabolic process	biological_process	527	201	270	569
3	GO:0007049	cell cycle	biological_process	71	9	22	66
3	GO:0016563	transcription activator activity	molecular_function	11	3	3	10
3	GO:0051606	detection of stimulus	biological_process	12	4	9	14
3	GO:0005199	structural constituent of cell wall	molecular_function	2	0	0	2
3	GO:0030029	actin filament-based process	biological_process	27	10	14	22
3	GO:0017126	nucleologenesis	biological_process	1	0	1	0
3	GO:0007568	aging	biological_process	0	1	0	1
3	GO:0003008	system process	biological_process	1	0	0	2
3	GO:0022414	reproductive process	biological_process	31	5	7	30
3	GO:0003711	transcription elongation regulator activity	molecular_function	7	5	3	15
3	GO:0004133	glycogen debranching enzyme activity	molecular_function	7	0	3	4
3	GO:0043227	membrane-bounded organelle	cellular_component	6518	1881	2727	0
3	GO:0016853	isomerase activity	molecular_function	264	101	127	309
3	GO:0003676	nucleic acid binding	molecular_function	2951	698	902	2421
3	GO:0008430	selenium binding	molecular_function	7	0	3	5
3	GO:0051707	response to other organism	biological_process	17	10	6	18
3	GO:0008037	cell recognition	biological_process	6	1	0	6
3	GO:0022857	transmembrane transporter activity	molecular_function	666	166	246	605
3	GO:0044421	extracellular region part	cellular_component	2	2	3	0
3	GO:0019953	sexual reproduction	biological_process	2	0	2	1
3	GO:0009975	cyclase activity	molecular_function	5	0	2	3
3	GO:0017140	lipoic acid synthase activity	molecular_function	1	0	0	1
3	GO:0034621	cellular macromolecular complex subunit organization	biological_process	173	42	79	146
3	GO:0004871	signal transducer activity	molecular_function	202	50	84	177
3	GO:0022607	cellular component assembly	biological_process	201	59	93	172
3	GO:0016531	copper chaperone activity	molecular_function	2	1	1	2
3	GO:0071103	DNA conformation change	biological_process	51	25	29	53
3	GO:0016491	oxidoreductase activity	molecular_function	1522	498	719	1490
3	GO:0016787	hydrolase activity	molecular_function	2753	715	1095	2506
3	GO:0044464	cell part	cellular_component	10589	3041	4392	0
3	GO:0045156	electron transporter, transferring electrons within the cyclic electron transport pathway of photosynthesis activity	molecular_function	4	4	7	8
3	GO:0043167	ion binding	molecular_function	2230	625	927	2101
3	GO:0003735	structural constituent of ribosome	molecular_function	345	233	243	377
3	GO:0071704	organic substance metabolic process	biological_process	18	16	12	26
3	GO:0008289	lipid binding	molecular_function	49	20	25	45
3	GO:0044281	small molecule metabolic process	biological_process	1516	478	670	1527
3	GO:0003682	chromatin binding	molecular_function	128	23	22	89
3	GO:0016044	cellular membrane organization	biological_process	27	13	17	22
3	GO:0044238	primary metabolic process	biological_process	6454	1873	2617	6053
3	GO:0000150	recombinase activity	molecular_function	5	1	0	4
3	GO:0000166	nucleotide binding	molecular_function	2979	718	1095	2732
3	GO:0042221	response to chemical stimulus	biological_process	206	71	93	194
3	GO:0048856	anatomical structure development	biological_process	44	9	10	42
3	GO:0043228	non-membrane-bounded organelle	cellular_component	746	336	395	0
3	GO:0045158	electron transporter, transferring electrons within cytochrome b6/f complex of photosystem II activity	molecular_function	2	1	4	3
3	GO:0019239	deaminase activity	molecular_function	7	2	1	17
3	GO:0030246	carbohydrate binding	molecular_function	88	30	42	89
3	GO:0043933	macromolecular complex subunit organization	biological_process	209	60	95	181
3	GO:0006323	DNA packaging	biological_process	40	21	25	36
3	GO:0000156	two-component response regulator activity	molecular_function	15	2	6	16
3	GO:0019208	phosphatase regulator activity	molecular_function	19	2	6	18
3	GO:0061024	membrane organization	biological_process	27	13	17	22
3	GO:0060589	nucleoside-triphosphatase regulator activity	molecular_function	46	14	23	51
3	GO:0007154	cell communication	biological_process	38	8	7	35
3	GO:0005515	protein binding	molecular_function	1258	361	573	1249
3	GO:0045174	glutathione dehydrogenase (ascorbate) activity	molecular_function	0	0	1	0
3	GO:0019637	organophosphate metabolic process	biological_process	87	27	35	79
3	GO:0051674	localization of cell	biological_process	3	2	1	1
3	GO:0009058	biosynthetic process	biological_process	2970	977	1263	2872
3	GO:0019825	oxygen binding	molecular_function	4	1	3	4
3	GO:0065009	regulation of molecular function	biological_process	66	23	25	67
3	GO:0019207	kinase regulator activity	molecular_function	5	2	4	6
3	GO:0003700	transcription factor activity	molecular_function	134	37	49	126
3	GO:0007585	respiratory gaseous exchange	biological_process	2	1	0	5
3	GO:0008219	cell death	biological_process	20	3	7	21
3	GO:0009605	response to external stimulus	biological_process	18	6	13	19
3	GO:0071555	cell wall organization	biological_process	61	22	35	57
3	GO:0045153	electron transporter, transferring electrons within CoQH2-cytochrome c reductase complex activity	molecular_function	2	2	0	0
3	GO:0019748	secondary metabolic process	biological_process	105	29	40	108
3	GO:0042445	hormone metabolic process	biological_process	10	1	4	6
3	GO:0016874	ligase activity	molecular_function	426	130	171	424
3	GO:0032993	protein-DNA complex	cellular_component	38	17	23	0
3	GO:0051641	cellular localization	biological_process	303	89	140	294
3	GO:0022411	cellular component disassembly	biological_process	11	1	4	13
3	GO:0009607	response to biotic stimulus	biological_process	23	11	8	23
3	GO:0007059	chromosome segregation	biological_process	2	0	0	2
3	GO:0043021	ribonucleoprotein binding	molecular_function	11	5	7	12
3	GO:0004791	thioredoxin-disulfide reductase activity	molecular_function	2	1	4	4
3	GO:0006955	immune response	biological_process	7	2	2	5
3	GO:0000746	conjugation	biological_process	2	0	1	1
3	GO:0008907	integrase activity	molecular_function	7	2	2	3
3	GO:0046906	tetrapyrrole binding	molecular_function	198	69	83	179
3	GO:0001882	nucleoside binding	molecular_function	2097	473	732	1880
3	GO:0004857	enzyme inhibitor activity	molecular_function	32	10	19	34
3	GO:0008047	enzyme activator activity	molecular_function	29	9	10	29
3	GO:0042440	pigment metabolic process	biological_process	94	29	46	90
3	GO:0007155	cell adhesion	biological_process	3	0	1	2
3	GO:0009719	response to endogenous stimulus	biological_process	64	11	23	61
3	GO:0043170	macromolecule metabolic process	biological_process	4391	1269	1751	4055
3	GO:0016829	lyase activity	molecular_function	301	100	154	332
3	GO:0006928	cellular component movement	biological_process	3	2	1	1
3	GO:0045229	external encapsulating structure organization	biological_process	22	4	9	28
3	GO:0004803	transposase activity	molecular_function	5	0	1	4
3	GO:0070283	radical SAM enzyme activity	molecular_function	7	3	9	5
3	GO:0008641	small protein activating enzyme activity	molecular_function	8	1	3	9
3	GO:0019842	vitamin binding	molecular_function	227	70	98	223
3	GO:0051716	cellular response to stimulus	biological_process	188	47	70	172
3	GO:0030337	DNA polymerase processivity factor activity	molecular_function	2	0	2	2
3	GO:0008144	drug binding	molecular_function	1	0	0	0
3	GO:0008987	quinolinate synthetase A activity	molecular_function	2	1	0	1
3	GO:0031640	killing of cells of another organism	biological_process	2	1	2	5
3	GO:0023033	signaling pathway	biological_process	190	71	105	210
3	GO:0044422	organelle part	cellular_component	1025	366	493	0
3	GO:0022406	membrane docking	biological_process	24	0	9	27
3	GO:0071669	plant-type cell wall organization or biogenesis	biological_process	13	10	7	8
3	GO:0048046	apoplast	cellular_component	55	32	35	0
3	GO:0065008	regulation of biological quality	biological_process	163	70	90	152
3	GO:0044419	interspecies interaction between organisms	biological_process	7	1	2	10
3	GO:0043234	protein complex	cellular_component	838	287	403	0
3	GO:0009628	response to abiotic stimulus	biological_process	96	25	38	97
3	GO:0004784	superoxide dismutase activity	molecular_function	11	5	7	11
3	GO:0070882	cellular cell wall organization or biogenesis	biological_process	25	5	9	29
3	GO:0007017	microtubule-based process	biological_process	79	13	23	63
3	GO:0051234	establishment of localization	biological_process	1431	437	632	1374
3	GO:0050789	regulation of biological process	biological_process	909	249	374	867
3	GO:0004601	peroxidase activity	molecular_function	90	31	27	83
3	GO:0023046	signaling process	biological_process	144	37	58	138
3	GO:0006807	nitrogen compound metabolic process	biological_process	2843	695	972	2517
3	GO:0043176	amine binding	molecular_function	42	6	17	37
4	GO:0008092	cytoskeletal protein binding	molecular_function	60	17	17	50
4	GO:0016695	oxidoreductase activity, acting on hydrogen as donor	molecular_function	2	0	1	2
4	GO:0048598	embryonic morphogenesis	biological_process	1	0	0	1
4	GO:0016705	oxidoreductase activity, acting on paired donors, with incorporation or reduction of molecular oxygen	molecular_function	65	20	30	67
4	GO:0016810	hydrolase activity, acting on carbon-nitrogen (but not peptide) bonds	molecular_function	100	15	45	85
4	GO:0022803	passive transmembrane transporter activity	molecular_function	62	12	34	63
4	GO:0044462	external encapsulating structure part	cellular_component	5	1	3	0
4	GO:0046483	heterocycle metabolic process	biological_process	474	161	228	449
4	GO:0006139	nucleobase, nucleoside, nucleotide and nucleic acid metabolic process	biological_process	2276	538	732	1954
4	GO:0016131	brassinosteroid metabolic process	biological_process	4	1	0	3
4	GO:0016661	oxidoreductase activity, acting on other nitrogenous compounds as donors	molecular_function	9	3	4	7
4	GO:0015232	heme transporter activity	molecular_function	6	1	3	2
4	GO:0004134	4-alpha-glucanotransferase activity	molecular_function	7	0	3	4
4	GO:0006265	DNA topological change	biological_process	11	4	4	17
4	GO:0006970	response to osmotic stress	biological_process	37	10	17	38
4	GO:0045550	geranylgeranyl reductase activity	molecular_function	2	1	1	2
4	GO:0016859	cis-trans isomerase activity	molecular_function	45	20	25	57
4	GO:0016675	oxidoreductase activity, acting on heme group of donors	molecular_function	27	14	17	23
4	GO:0030154	cell differentiation	biological_process	13	1	3	11
4	GO:0051235	maintenance of location	biological_process	4	7	4	4
4	GO:0022804	active transmembrane transporter activity	molecular_function	385	94	122	340
4	GO:0031177	phosphopantetheine binding	molecular_function	4	4	6	5
4	GO:0044249	cellular biosynthetic process	biological_process	2749	904	1170	2650
4	GO:0019904	protein domain specific binding	molecular_function	18	10	17	27
4	GO:0042594	response to starvation	biological_process	4	2	3	4
4	GO:0019899	enzyme binding	molecular_function	18	3	7	17
4	GO:0031984	organelle subcompartment	cellular_component	57	27	37	0
4	GO:0050662	coenzyme binding	molecular_function	458	133	198	439
4	GO:0042446	hormone biosynthetic process	biological_process	6	1	2	3
4	GO:0044262	cellular carbohydrate metabolic process	biological_process	508	146	205	540
4	GO:0009408	response to heat	biological_process	3	0	0	4
4	GO:0043168	anion binding	molecular_function	1	1	0	1
4	GO:0010817	regulation of hormone levels	biological_process	10	1	4	6
4	GO:0050794	regulation of cellular process	biological_process	782	205	314	732
4	GO:0030170	pyridoxal phosphate binding	molecular_function	189	58	79	186
4	GO:0006884	cell volume homeostasis	biological_process	1	0	0	1
4	GO:0031668	cellular response to extracellular stimulus	biological_process	5	2	3	5
4	GO:0043022	ribosome binding	molecular_function	3	3	4	4
4	GO:0016788	hydrolase activity, acting on ester bonds	molecular_function	519	143	226	492
4	GO:0050793	regulation of developmental process	biological_process	16	3	1	12
4	GO:0043449	cellular alkene metabolic process	biological_process	2	1	3	3
4	GO:0016679	oxidoreductase activity, acting on diphenols and related substances as donors	molecular_function	21	9	11	24
4	GO:0009608	response to symbiont	biological_process	3	1	1	1
4	GO:0009341	beta-galactosidase complex	cellular_component	26	7	11	0
4	GO:0031975	envelope	cellular_component	261	96	138	0
4	GO:0052314	phytoalexin metabolic process	biological_process	2	2	3	4
4	GO:0006997	nucleus organization	biological_process	1	0	1	0
4	GO:0016688	L-ascorbate peroxidase activity	molecular_function	6	3	4	5
4	GO:0006313	transposition, DNA-mediated	biological_process	6	1	1	4
4	GO:0005049	nuclear export signal receptor activity	molecular_function	1	1	0	0
4	GO:0016651	oxidoreductase activity, acting on NADH or NADPH	molecular_function	94	40	57	98
4	GO:0042545	cell wall modification	biological_process	27	8	19	23
4	GO:0005496	steroid binding	molecular_function	0	0	1	1
4	GO:0000441	SSL2-core TFIIH complex	cellular_component	2	0	0	0
4	GO:0000278	mitotic cell cycle	biological_process	20	5	4	20
4	GO:0071214	cellular response to abiotic stimulus	biological_process	13	4	9	15
4	GO:0016886	ligase activity, forming phosphoric ester bonds	molecular_function	1	0	0	1
4	GO:0044403	symbiosis, encompassing mutualism through parasitism	biological_process	6	1	2	9
4	GO:0046983	protein dimerization activity	molecular_function	107	28	57	93
4	GO:0034623	cellular macromolecular complex disassembly	biological_process	11	1	4	13
4	GO:0004000	adenosine deaminase activity	molecular_function	3	1	0	3
4	GO:0048532	anatomical structure arrangement	biological_process	0	0	0	1
4	GO:0016998	cell wall macromolecule catabolic process	biological_process	11	3	4	12
4	GO:0007005	mitochondrion organization	biological_process	8	8	7	8
4	GO:0016757	transferase activity, transferring glycosyl groups	molecular_function	438	101	144	409
4	GO:0005096	GTPase activator activity	molecular_function	26	8	8	25
4	GO:0048285	organelle fission	biological_process	22	6	6	23
4	GO:0019008	molybdopterin synthase complex	cellular_component	1	0	0	0
4	GO:0009755	hormone-mediated signaling pathway	biological_process	33	8	10	36
4	GO:0007018	microtubule-based movement	biological_process	63	9	16	51
4	GO:0009409	response to cold	biological_process	9	4	4	7
4	GO:0010467	gene expression	biological_process	1450	532	680	1412
4	GO:0001883	purine nucleoside binding	molecular_function	2073	468	727	1865
4	GO:0030695	GTPase regulator activity	molecular_function	44	12	14	46
4	GO:0030036	actin cytoskeleton organization	biological_process	27	10	14	22
4	GO:0008104	protein localization	biological_process	359	134	189	369
4	GO:0042995	cell projection	cellular_component	3	2	1	0
4	GO:0006081	cellular aldehyde metabolic process	biological_process	24	8	6	28
4	GO:0009664	plant-type cell wall organization	biological_process	13	10	7	8
4	GO:0050790	regulation of catalytic activity	biological_process	63	22	25	65
4	GO:0033554	cellular response to stress	biological_process	140	35	51	121
4	GO:0016251	general RNA polymerase II transcription factor activity	molecular_function	5	0	1	4
4	GO:0031072	heat shock protein binding	molecular_function	85	21	63	91
4	GO:0051536	iron-sulfur cluster binding	molecular_function	108	28	56	119
4	GO:0016798	hydrolase activity, acting on glycosyl bonds	molecular_function	311	72	108	271
4	GO:0030312	external encapsulating structure	cellular_component	95	37	46	0
4	GO:0000155	two-component sensor activity	molecular_function	31	6	16	28
4	GO:0031497	chromatin assembly	biological_process	40	21	25	36
4	GO:0019222	regulation of metabolic process	biological_process	587	151	236	575
4	GO:0005344	oxygen transporter activity	molecular_function	6	0	0	5
4	GO:0019028	viral capsid	cellular_component	0	1	0	0
4	GO:0016721	oxidoreductase activity, acting on superoxide radicals as acceptor	molecular_function	11	5	7	11
4	GO:0016817	hydrolase activity, acting on acid anhydrides	molecular_function	952	225	337	843
4	GO:0042168	heme metabolic process	biological_process	16	9	10	17
4	GO:0016835	carbon-oxygen lyase activity	molecular_function	92	29	40	91
4	GO:0009266	response to temperature stimulus	biological_process	13	4	4	13
4	GO:0030976	thiamin pyrophosphate binding	molecular_function	19	5	8	14
4	GO:0009725	response to hormone stimulus	biological_process	63	10	21	60
4	GO:0090046	regulation of transcription regulator activity	biological_process	3	1	0	2
4	GO:0044255	cellular lipid metabolic process	biological_process	334	108	176	354
4	GO:0030276	clathrin binding	molecular_function	12	1	4	7
4	GO:0008565	protein transporter activity	molecular_function	95	27	37	87
4	GO:0051087	chaperone binding	molecular_function	3	2	9	6
4	GO:0048870	cell motility	biological_process	3	2	1	1
4	GO:0009410	response to xenobiotic stimulus	biological_process	2	0	0	1
4	GO:0044248	cellular catabolic process	biological_process	334	140	171	358
4	GO:0033293	monocarboxylic acid binding	molecular_function	18	5	5	24
4	GO:0050661	NADP or NADPH binding	molecular_function	31	6	19	30
4	GO:0043412	macromolecule modification	biological_process	1256	276	428	1139
4	GO:0006519	cellular amino acid and derivative metabolic process	biological_process	581	172	227	561
4	GO:0015977	carbon fixation	biological_process	18	16	12	26
4	GO:0016801	hydrolase activity, acting on ether bonds	molecular_function	6	0	1	6
4	GO:0043235	receptor complex	cellular_component	8	2	3	0
4	GO:0016627	oxidoreductase activity, acting on the CH-CH group of donors	molecular_function	82	25	38	73
4	GO:0005615	extracellular space	cellular_component	2	0	0	0
4	GO:0042558	pteridine and derivative metabolic process	biological_process	8	1	0	8
4	GO:0016840	carbon-nitrogen lyase activity	molecular_function	22	9	11	27
4	GO:0030904	retromer complex	cellular_component	4	1	1	0
4	GO:0042180	cellular ketone metabolic process	biological_process	787	243	341	785
4	GO:0042254	ribosome biogenesis	biological_process	64	19	39	59
4	GO:0022900	electron transport chain	biological_process	163	74	99	151
4	GO:0009638	phototropism	biological_process	1	0	1	0
4	GO:0045454	cell redox homeostasis	biological_process	106	48	61	107
4	GO:0007031	peroxisome organization	biological_process	8	2	8	6
4	GO:0000910	cytokinesis	biological_process	1	0	0	1
4	GO:0071496	cellular response to external stimulus	biological_process	5	2	3	5
4	GO:0005047	signal recognition particle binding	molecular_function	8	2	3	8
4	GO:0012501	programmed cell death	biological_process	12	3	5	15
4	GO:0009273	peptidoglycan-based cell wall biogenesis	biological_process	4	1	0	3
4	GO:0006979	response to oxidative stress	biological_process	61	31	36	62
4	GO:0016822	hydrolase activity, acting on acid carbon-carbon bonds	molecular_function	1	1	1	6
4	GO:0033013	tetrapyrrole metabolic process	biological_process	84	26	46	81
4	GO:0000036	acyl carrier activity	molecular_function	7	5	7	15
4	GO:0016875	ligase activity, forming carbon-oxygen bonds	molecular_function	106	32	32	97
4	GO:0043169	cation binding	molecular_function	2229	624	927	2100
4	GO:0050792	regulation of viral reproduction	biological_process	1	0	0	1
4	GO:0044282	small molecule catabolic process	biological_process	176	58	79	201
4	GO:0016701	oxidoreductase activity, acting on single donors with incorporation of molecular oxygen	molecular_function	53	20	14	47
4	GO:0016860	intramolecular oxidoreductase activity	molecular_function	37	13	17	43
4	GO:0031988	membrane-bounded vesicle	cellular_component	1299	345	520	0
4	GO:0044036	cell wall macromolecule metabolic process	biological_process	14	4	8	14
4	GO:0008610	lipid biosynthetic process	biological_process	279	97	156	302
4	GO:0065003	macromolecular complex assembly	biological_process	198	59	91	168
4	GO:0016744	transferase activity, transferring aldehyde or ketonic groups	molecular_function	20	6	14	19
4	GO:0006771	riboflavin metabolic process	biological_process	8	1	4	11
4	GO:0005529	sugar binding	molecular_function	57	14	16	54
4	GO:0007030	Golgi organization	biological_process	1	0	1	1
4	GO:0048583	regulation of response to stimulus	biological_process	0	0	0	1
4	GO:0016992	lipoate synthase activity	molecular_function	2	2	7	2
4	GO:0016782	transferase activity, transferring sulfur-containing groups	molecular_function	24	6	16	19
4	GO:0034728	nucleosome organization	biological_process	40	21	25	36
4	GO:0007006	mitochondrial membrane organization	biological_process	6	8	7	5
4	GO:0009791	post-embryonic development	biological_process	21	5	7	20
4	GO:0048519	negative regulation of biological process	biological_process	33	9	7	35
4	GO:0070482	response to oxygen levels	biological_process	0	0	0	1
4	GO:0010927	cellular component assembly involved in morphogenesis	biological_process	1	0	0	2
4	GO:0048278	vesicle docking	biological_process	24	0	9	27
4	GO:0015562	efflux transmembrane transporter activity	molecular_function	1	0	0	1
4	GO:0016885	ligase activity, forming carbon-carbon bonds	molecular_function	13	3	4	18
4	GO:0051668	localization within membrane	biological_process	2	0	2	1
4	GO:0012506	vesicle membrane	cellular_component	37	12	14	0
4	GO:0051098	regulation of binding	biological_process	3	1	0	2
4	GO:0009399	nitrogen fixation	biological_process	8	0	2	6
4	GO:0046149	pigment catabolic process	biological_process	13	2	5	8
4	GO:0046677	response to antibiotic	biological_process	1	1	0	1
4	GO:0008835	diaminohydroxyphosphoribosylaminopyrimidine deaminase activity	molecular_function	3	0	0	7
4	GO:0020037	heme binding	molecular_function	181	62	73	164
4	GO:0034641	cellular nitrogen compound metabolic process	biological_process	2792	683	958	2466
4	GO:0009059	macromolecule biosynthetic process	biological_process	1754	579	706	1660
4	GO:0000139	Golgi membrane	cellular_component	45	8	15	0
4	GO:0008287	protein serine/threonine phosphatase complex	cellular_component	52	7	18	0
4	GO:0005622	intracellular	cellular_component	8248	2500	3519	0
4	GO:0019538	protein metabolic process	biological_process	2719	904	1227	2613
4	GO:0042597	periplasmic space	cellular_component	5	1	3	0
4	GO:0010022	meristem determinacy	biological_process	1	0	1	0
4	GO:0019213	deacetylase activity	molecular_function	11	2	5	9
4	GO:0070279	vitamin B6 binding	molecular_function	189	58	79	186
4	GO:0044420	extracellular matrix part	cellular_component	0	2	3	0
4	GO:0004325	ferrochelatase activity	molecular_function	9	7	8	11
4	GO:0010181	FMN binding	molecular_function	49	11	17	45
4	GO:0016042	lipid catabolic process	biological_process	32	7	14	30
4	GO:0016730	oxidoreductase activity, acting on iron-sulfur proteins as donors	molecular_function	7	4	9	4
4	GO:0051276	chromosome organization	biological_process	215	54	57	164
4	GO:0006900	membrane budding	biological_process	12	1	4	7
4	GO:0009414	response to water deprivation	biological_process	11	3	6	10
4	GO:0006082	organic acid metabolic process	biological_process	785	242	336	777
4	GO:0006766	vitamin metabolic process	biological_process	54	13	30	69
4	GO:0006730	one-carbon metabolic process	biological_process	62	18	23	60
4	GO:0016866	intramolecular transferase activity	molecular_function	67	10	20	65
4	GO:0000917	barrier septum formation	biological_process	1	0	0	1
4	GO:0006066	alcohol metabolic process	biological_process	272	88	129	301
4	GO:0051002	ligase activity, forming nitrogen-metal bonds	molecular_function	13	3	3	13
4	GO:0006091	generation of precursor metabolites and energy	biological_process	425	211	229	423
4	GO:0009790	embryonic development	biological_process	4	1	1	3
4	GO:0003677	DNA binding	molecular_function	1185	272	363	969
4	GO:0034754	cellular hormone metabolic process	biological_process	3	0	0	3
4	GO:0006810	transport	biological_process	1431	437	632	1374
4	GO:0023034	intracellular signaling pathway	biological_process	117	58	83	140
4	GO:0004872	receptor activity	molecular_function	113	27	51	100
4	GO:0017025	TATA-binding protein binding	molecular_function	1	0	0	1
4	GO:0016903	oxidoreductase activity, acting on the aldehyde or oxo group of donors	molecular_function	77	22	29	73
4	GO:0009653	anatomical structure morphogenesis	biological_process	8	2	2	8
4	GO:0005504	fatty acid binding	molecular_function	7	3	3	9
4	GO:0042430	indole and derivative metabolic process	biological_process	13	5	6	16
4	GO:0019627	urea metabolic process	biological_process	3	0	1	2
4	GO:0016168	chlorophyll binding	molecular_function	17	7	10	15
4	GO:0008428	ribonuclease inhibitor activity	molecular_function	5	0	4	4
4	GO:0016830	carbon-carbon lyase activity	molecular_function	106	23	51	129
4	GO:0019212	phosphatase inhibitor activity	molecular_function	3	1	0	3
4	GO:0006629	lipid metabolic process	biological_process	485	157	254	509
4	GO:0051321	meiotic cell cycle	biological_process	17	1	2	14
4	GO:0001671	ATPase activator activity	molecular_function	0	1	2	1
4	GO:0005543	phospholipid binding	molecular_function	34	9	12	28
4	GO:0006952	defense response	biological_process	25	15	12	28
4	GO:0008134	transcription factor binding	molecular_function	12	4	3	10
4	GO:0016645	oxidoreductase activity, acting on the CH-NH group of donors	molecular_function	21	3	10	19
4	GO:0016725	oxidoreductase activity, acting on CH or CH2 groups	molecular_function	23	3	5	19
4	GO:0045087	innate immune response	biological_process	2	0	2	1
4	GO:0001666	response to hypoxia	biological_process	0	0	0	1
4	GO:0030414	peptidase inhibitor activity	molecular_function	5	3	1	10
4	GO:0005976	polysaccharide metabolic process	biological_process	105	30	42	119
4	GO:0032549	ribonucleoside binding	molecular_function	24	5	5	15
4	GO:0048236	plant-type spore development	biological_process	12	1	2	9
4	GO:0009374	biotin binding	molecular_function	11	2	2	15
4	GO:0071495	cellular response to endogenous stimulus	biological_process	33	8	10	36
4	GO:0006518	peptide metabolic process	biological_process	27	13	25	28
4	GO:0005527	macrolide binding	molecular_function	1	0	0	0
4	GO:0003006	reproductive developmental process	biological_process	22	4	7	21
4	GO:0009850	auxin metabolic process	biological_process	3	0	4	0
4	GO:0051213	dioxygenase activity	molecular_function	50	19	11	39
4	GO:0009617	response to bacterium	biological_process	7	8	4	7
4	GO:0003723	RNA binding	molecular_function	623	168	210	522
4	GO:0060560	developmental growth involved in morphogenesis	biological_process	1	0	2	0
4	GO:0006793	phosphorus metabolic process	biological_process	1045	243	368	938
4	GO:0016667	oxidoreductase activity, acting on sulfur group of donors	molecular_function	63	28	46	66
4	GO:0031090	organelle membrane	cellular_component	341	144	192	0
4	GO:0004602	glutathione peroxidase activity	molecular_function	7	2	3	9
4	GO:0009415	response to water	biological_process	12	4	6	11
4	GO:0042723	thiamin and derivative metabolic process	biological_process	18	4	9	22
4	GO:0051186	cofactor metabolic process	biological_process	243	102	137	260
4	GO:0023060	signal transmission	biological_process	144	37	58	138
4	GO:0031300	intrinsic to organelle membrane	cellular_component	29	10	9	0
4	GO:0016051	carbohydrate biosynthetic process	biological_process	155	51	57	173
4	GO:0006725	cellular aromatic compound metabolic process	biological_process	180	65	73	193
4	GO:0008320	protein transmembrane transporter activity	molecular_function	25	11	12	24
4	GO:0044425	membrane part	cellular_component	1313	421	584	0
4	GO:0019682	glyceraldehyde-3-phosphate metabolic process	biological_process	1	1	1	1
4	GO:0019887	protein kinase regulator activity	molecular_function	5	2	4	6
4	GO:0017171	serine hydrolase activity	molecular_function	159	49	58	143
4	GO:0090066	regulation of anatomical structure size	biological_process	13	5	9	9
4	GO:0051128	regulation of cellular component organization	biological_process	20	7	8	15
4	GO:0009635	response to herbicide	biological_process	3	1	2	2
4	GO:0008517	folic acid transporter activity	molecular_function	2	0	1	1
4	GO:0004497	monooxygenase activity	molecular_function	118	26	41	110
4	GO:0016872	intramolecular lyase activity	molecular_function	8	3	2	10
4	GO:0051715	cytolysis of cells of another organism	biological_process	2	1	2	5
4	GO:0044260	cellular macromolecule metabolic process	biological_process	3966	1124	1526	3668
4	GO:0048610	reproductive cellular process	biological_process	6	1	0	6
4	GO:0007389	pattern specification process	biological_process	1	1	0	0
4	GO:0042493	response to drug	biological_process	21	4	10	17
4	GO:0010316	pyrophosphate-dependent phosphofructokinase complex	cellular_component	1	1	1	0
4	GO:0009308	amine metabolic process	biological_process	546	154	212	530
4	GO:0004096	catalase activity	molecular_function	10	9	3	8
4	GO:0048229	gametophyte development	biological_process	17	1	2	15
4	GO:0009349	riboflavin synthase complex	cellular_component	1	1	2	0
4	GO:0044092	negative regulation of molecular function	biological_process	10	2	2	10
4	GO:0051082	unfolded protein binding	molecular_function	160	64	96	194
4	GO:0005905	coated pit	cellular_component	14	2	3	0
4	GO:0009615	response to virus	biological_process	3	0	0	3
4	GO:0010324	membrane invagination	biological_process	7	4	4	9
4	GO:0016050	vesicle organization	biological_process	12	1	4	7
4	GO:0003713	transcription coactivator activity	molecular_function	8	2	2	7
4	GO:0006808	regulation of nitrogen utilization	biological_process	25	4	11	26
4	GO:0007166	cell surface receptor linked signaling pathway	biological_process	40	5	12	34
4	GO:0050877	neurological system process	biological_process	1	0	0	2
4	GO:0009620	response to fungus	biological_process	4	1	2	4
4	GO:0008154	actin polymerization or depolymerization	biological_process	15	6	9	11
4	GO:0009753	response to jasmonic acid stimulus	biological_process	2	1	3	1
4	GO:0009581	detection of external stimulus	biological_process	12	4	9	14
4	GO:0016854	racemase and epimerase activity	molecular_function	25	14	13	36
4	GO:0009856	pollination	biological_process	6	1	0	6
4	GO:0016229	steroid dehydrogenase activity	molecular_function	6	4	8	7
4	GO:0046148	pigment biosynthetic process	biological_process	78	27	40	80
4	GO:0010035	response to inorganic substance	biological_process	59	31	26	55
4	GO:0007033	vacuole organization	biological_process	1	0	2	1
4	GO:0070887	cellular response to chemical stimulus	biological_process	49	19	18	50
4	GO:0035466	regulation of signaling pathway	biological_process	27	8	8	26
4	GO:0009875	pollen-pistil interaction	biological_process	6	1	0	6
4	GO:0016879	ligase activity, forming carbon-nitrogen bonds	molecular_function	225	78	102	222
4	GO:0042175	nuclear membrane-endoplasmic reticulum network	cellular_component	57	23	25	0
4	GO:0009991	response to extracellular stimulus	biological_process	5	2	3	5
4	GO:0007047	cellular cell wall organization	biological_process	21	4	9	26
4	GO:0055086	nucleobase, nucleoside and nucleotide metabolic process	biological_process	355	122	154	329
4	GO:0031418	L-ascorbic acid binding	molecular_function	4	1	3	3
4	GO:0051287	NAD or NADH binding	molecular_function	84	32	35	87
4	GO:0016772	transferase activity, transferring phosphorus-containing groups	molecular_function	1904	378	596	1657
4	GO:0005319	lipid transporter activity	molecular_function	7	6	3	8
4	GO:0004016	adenylate cyclase activity	molecular_function	5	0	2	3
4	GO:0022891	substrate-specific transmembrane transporter activity	molecular_function	545	148	214	493
4	GO:0005975	carbohydrate metabolic process	biological_process	827	235	330	847
4	GO:0008135	translation factor activity, nucleic acid binding	molecular_function	153	66	80	163
4	GO:0005048	signal sequence binding	molecular_function	3	7	4	8
4	GO:0048646	anatomical structure formation involved in morphogenesis	biological_process	2	1	0	3
4	GO:0009582	detection of abiotic stimulus	biological_process	12	4	9	14
4	GO:0010033	response to organic substance	biological_process	65	11	24	63
4	GO:0051861	glycolipid binding	molecular_function	3	5	2	5
4	GO:0006644	phospholipid metabolic process	biological_process	74	27	29	69
4	GO:0016020	membrane	cellular_component	3564	977	1516	0
4	GO:0019888	protein phosphatase regulator activity	molecular_function	19	2	6	18
4	GO:0009611	response to wounding	biological_process	3	2	2	5
4	GO:0032553	ribonucleotide binding	molecular_function	2213	539	804	2025
4	GO:0016765	transferase activity, transferring alkyl or aryl (other than methyl) groups	molecular_function	52	18	36	60
4	GO:0004076	biotin synthase activity	molecular_function	5	1	2	3
4	GO:0016741	transferase activity, transferring one-carbon groups	molecular_function	258	51	112	234
4	GO:0016052	carbohydrate catabolic process	biological_process	138	47	69	153
4	GO:0009820	alkaloid metabolic process	biological_process	2	0	0	1
4	GO:0047485	protein N-terminus binding	molecular_function	0	1	0	0
4	GO:0040008	regulation of growth	biological_process	1	1	0	0
4	GO:0070925	organelle assembly	biological_process	6	2	5	6
4	GO:0022402	cell cycle process	biological_process	31	6	6	28
4	GO:0010382	cellular cell wall macromolecule metabolic process	biological_process	2	1	0	1
4	GO:0042802	identical protein binding	molecular_function	33	9	18	37
4	GO:0006790	sulfur metabolic process	biological_process	104	28	47	112
4	GO:0016769	transferase activity, transferring nitrogenous groups	molecular_function	110	28	45	97
4	GO:0005516	calmodulin binding	molecular_function	9	3	4	8
4	GO:0031012	extracellular matrix	cellular_component	0	2	3	0
4	GO:0002239	response to oomycetes	biological_process	0	0	0	1
4	GO:0016638	oxidoreductase activity, acting on the CH-NH2 group of donors	molecular_function	49	12	24	46
4	GO:0051239	regulation of multicellular organismal process	biological_process	7	2	1	4
4	GO:0048038	quinone binding	molecular_function	32	9	18	36
4	GO:0016684	oxidoreductase activity, acting on peroxide as acceptor	molecular_function	90	31	27	83
4	GO:0035383	thioester metabolic process	biological_process	2	2	2	1
4	GO:0009314	response to radiation	biological_process	41	7	15	40
4	GO:0031405	lipoic acid binding	molecular_function	4	4	3	4
4	GO:0015979	photosynthesis	biological_process	116	89	91	132
4	GO:0015002	heme-copper terminal oxidase activity	molecular_function	27	14	17	23
4	GO:0016987	sigma factor activity	molecular_function	3	1	3	5
4	GO:0044087	regulation of cellular component biogenesis	biological_process	12	5	7	9
4	GO:0055082	cellular chemical homeostasis	biological_process	14	4	11	10
4	GO:0004126	cytidine deaminase activity	molecular_function	0	0	0	2
4	GO:0016846	carbon-sulfur lyase activity	molecular_function	32	14	19	28
4	GO:0019211	phosphatase activator activity	molecular_function	3	0	0	3
4	GO:0012505	endomembrane system	cellular_component	180	45	68	0
4	GO:0009698	phenylpropanoid metabolic process	biological_process	48	17	12	49
4	GO:0048518	positive regulation of biological process	biological_process	8	3	2	7
4	GO:0070727	cellular macromolecule localization	biological_process	237	73	109	223
4	GO:0060590	ATPase regulator activity	molecular_function	2	2	9	5
4	GO:0008233	peptidase activity	molecular_function	687	197	286	634
4	GO:0044093	positive regulation of molecular function	biological_process	20	7	9	19
4	GO:0046422	violaxanthin de-epoxidase activity	molecular_function	1	0	1	1
4	GO:0006072	glycerol-3-phosphate metabolic process	biological_process	12	0	6	9
4	GO:0000226	microtubule cytoskeleton organization	biological_process	10	1	3	7
4	GO:0016849	phosphorus-oxygen lyase activity	molecular_function	6	1	4	4
4	GO:0016722	oxidoreductase activity, oxidizing metal ions	molecular_function	2	1	0	3
4	GO:0044424	intracellular part	cellular_component	7920	2412	3400	0
4	GO:0051183	vitamin transporter activity	molecular_function	2	0	1	1
4	GO:0016614	oxidoreductase activity, acting on CH-OH group of donors	molecular_function	205	72	105	217
4	GO:0008159	positive transcription elongation factor activity	molecular_function	2	1	0	1
4	GO:0009624	response to nematode	biological_process	2	0	0	2
4	GO:0006403	RNA localization	biological_process	2	1	1	0
4	GO:0044446	intracellular organelle part	cellular_component	1025	366	493	0
4	GO:0032984	macromolecular complex disassembly	biological_process	11	1	4	13
4	GO:0010876	lipid localization	biological_process	16	8	11	14
4	GO:0044283	small molecule biosynthetic process	biological_process	746	239	343	727
4	GO:0023051	regulation of signaling process	biological_process	18	2	1	18
4	GO:0032392	DNA geometric change	biological_process	3	2	3	8
4	GO:0016746	transferase activity, transferring acyl groups	molecular_function	212	67	102	190
4	GO:0009636	response to toxin	biological_process	3	1	2	2
4	GO:0019031	viral envelope	cellular_component	1	1	0	0
4	GO:0042592	homeostatic process	biological_process	132	54	72	127
4	GO:0016820	hydrolase activity, acting on acid anhydrides, catalyzing transmembrane movement of substances	molecular_function	205	59	61	181
4	GO:0015238	drug transmembrane transporter activity	molecular_function	21	4	10	17
4	GO:0005057	receptor signaling protein activity	molecular_function	28	6	10	18
4	GO:0016877	ligase activity, forming carbon-sulfur bonds	molecular_function	22	5	13	28
4	GO:0070272	proton-transporting ATP synthase complex biogenesis	biological_process	2	0	1	3
4	GO:0051651	maintenance of location in cell	biological_process	3	7	4	3
4	GO:0043233	organelle lumen	cellular_component	108	33	38	0
4	GO:0009657	plastid organization	biological_process	1	0	0	1
4	GO:0000267	cell fraction	cellular_component	5	1	1	0
4	GO:0007010	cytoskeleton organization	biological_process	50	12	21	40
4	GO:0017076	purine nucleotide binding	molecular_function	2376	575	878	2170
4	GO:0048731	system development	biological_process	29	7	7	28
4	GO:0046937	phytochelatin metabolic process	biological_process	4	1	1	3
4	GO:0016597	amino acid binding	molecular_function	42	6	17	37
4	GO:0051649	establishment of localization in cell	biological_process	298	82	134	290
4	GO:0005484	SNAP receptor activity	molecular_function	23	5	10	28
4	GO:0042126	nitrate metabolic process	biological_process	4	1	0	3
4	GO:0031967	organelle envelope	cellular_component	256	95	135	0
4	GO:0046508	hydrolase activity, acting on carbon-sulfur bonds	molecular_function	2	0	1	1
4	GO:0003916	DNA topoisomerase activity	molecular_function	13	3	4	19
4	GO:0018904	organic ether metabolic process	biological_process	3	2	4	3
4	GO:0009057	macromolecule catabolic process	biological_process	252	100	149	281
4	GO:0006800	oxygen and reactive oxygen species metabolic process	biological_process	24	16	16	28
4	GO:0006721	terpenoid metabolic process	biological_process	51	11	27	55
5	GO:0009751	response to salicylic acid stimulus	biological_process	1	0	1	0
5	GO:0043190	ATP-binding cassette (ABC) transporter complex	cellular_component	16	1	1	0
5	GO:0016709	oxidoreductase activity, acting on paired donors, with incorporation or reduction of molecular oxygen, NADH or NADPH as one donor, and incorporation of one atom of oxygen	molecular_function	10	1	2	9
5	GO:0006904	vesicle docking during exocytosis	biological_process	21	0	9	24
5	GO:0080090	regulation of primary metabolic process	biological_process	543	143	222	529
5	GO:0003725	double-stranded RNA binding	molecular_function	11	0	3	10
5	GO:0019684	photosynthesis, light reaction	biological_process	45	35	31	50
5	GO:0019439	aromatic compound catabolic process	biological_process	17	3	3	24
5	GO:0009647	skotomorphogenesis	biological_process	3	0	2	1
5	GO:0045252	oxoglutarate dehydrogenase complex	cellular_component	0	2	0	0
5	GO:0042375	quinone cofactor metabolic process	biological_process	4	2	6	10
5	GO:0004657	proline dehydrogenase activity	molecular_function	3	1	0	2
5	GO:0044270	cellular nitrogen compound catabolic process	biological_process	18	2	7	12
5	GO:0009496	plastoquinol-plastocyanin reductase activity	molecular_function	2	2	2	2
5	GO:0031968	organelle outer membrane	cellular_component	16	14	23	0
5	GO:0016802	trialkylsulfonium hydrolase activity	molecular_function	6	0	1	6
5	GO:0045430	chalcone isomerase activity	molecular_function	2	2	0	4
5	GO:0006691	leukotriene metabolic process	biological_process	0	0	1	2
5	GO:0015930	glutamate synthase activity	molecular_function	7	0	3	5
5	GO:0009579	thylakoid	cellular_component	163	101	121	0
5	GO:0005672	transcription factor TFIIA complex	cellular_component	3	2	3	0
5	GO:0000280	nuclear division	biological_process	20	5	4	20
5	GO:0015850	organic alcohol transport	biological_process	1	0	0	1
5	GO:0034038	deoxyhypusine synthase activity	molecular_function	3	0	4	4
5	GO:0033177	proton-transporting two-sector ATPase complex, proton-transporting domain	cellular_component	34	17	18	0
5	GO:0009113	purine base biosynthetic process	biological_process	11	7	9	11
5	GO:0007229	integrin-mediated signaling pathway	biological_process	0	0	0	1
5	GO:0004106	chorismate mutase activity	molecular_function	3	1	1	4
5	GO:0060255	regulation of macromolecule metabolic process	biological_process	563	146	228	551
5	GO:0046857	oxidoreductase activity, acting on other nitrogenous compounds as donors, with NAD or NADP as acceptor	molecular_function	2	1	0	1
5	GO:0008759	UDP-3-O-[3-hydroxymyristoyl] N-acetylglucosamine deacetylase activity	molecular_function	1	0	2	2
5	GO:0016715	oxidoreductase activity, acting on paired donors, with incorporation or reduction of molecular oxygen, reduced ascorbate as one donor, and incorporation of one atom of oxygen	molecular_function	3	0	0	3
5	GO:0010318	pyrophosphate-dependent phosphofructokinase complex, beta-subunit complex	cellular_component	1	1	1	0
5	GO:0016790	thiolester hydrolase activity	molecular_function	41	11	21	37
5	GO:0016783	sulfurtransferase activity	molecular_function	21	5	16	17
5	GO:0016838	carbon-oxygen lyase activity, acting on phosphates	molecular_function	10	3	3	5
5	GO:0006637	acyl-CoA metabolic process	biological_process	2	2	2	1
5	GO:0016843	amine-lyase activity	molecular_function	2	3	4	2
5	GO:0046903	secretion	biological_process	29	1	11	30
5	GO:0018130	heterocycle biosynthetic process	biological_process	164	52	88	165
5	GO:0009739	response to gibberellin stimulus	biological_process	7	2	2	4
5	GO:0005275	amine transmembrane transporter activity	molecular_function	37	4	11	27
5	GO:0010346	shoot formation	biological_process	1	1	0	0
5	GO:0004462	lactoylglutathione lyase activity	molecular_function	6	9	9	5
5	GO:0003883	CTP synthase activity	molecular_function	4	0	0	4
5	GO:0030529	ribonucleoprotein complex	cellular_component	450	274	313	0
5	GO:0015450	P-P-bond-hydrolysis-driven protein transmembrane transporter activity	molecular_function	25	11	12	24
5	GO:0046907	intracellular transport	biological_process	269	81	123	260
5	GO:0003984	acetolactate synthase activity	molecular_function	8	3	2	5
5	GO:0003906	DNA-(apurinic or apyrimidinic site) lyase activity	molecular_function	2	0	0	2
5	GO:0019843	rRNA binding	molecular_function	44	32	26	37
5	GO:0016864	intramolecular oxidoreductase activity, transposing S-S bonds	molecular_function	1	0	0	2
5	GO:0006873	cellular ion homeostasis	biological_process	14	4	11	10
5	GO:0016823	hydrolase activity, acting on acid carbon-carbon bonds, in ketonic substances	molecular_function	1	1	1	6
5	GO:0008373	sialyltransferase activity	molecular_function	8	0	2	6
5	GO:0016702	oxidoreductase activity, acting on single donors with incorporation of molecular oxygen, incorporation of two atoms of oxygen	molecular_function	49	19	11	38
5	GO:0045283	fumarate reductase complex	cellular_component	0	0	1	0
5	GO:0042887	amide transmembrane transporter activity	molecular_function	1	0	1	1
5	GO:0034599	cellular response to oxidative stress	biological_process	14	11	8	13
5	GO:0048544	recognition of pollen	biological_process	6	1	0	6
5	GO:0008079	translation termination factor activity	molecular_function	12	1	5	14
5	GO:0004418	hydroxymethylbilane synthase activity	molecular_function	1	1	0	1
5	GO:0009723	response to ethylene stimulus	biological_process	3	1	3	3
5	GO:0030964	NADH dehydrogenase complex	cellular_component	10	3	9	0
5	GO:0016768	spermine synthase activity	molecular_function	1	0	0	1
5	GO:0042895	antibiotic transporter activity	molecular_function	1	0	0	1
5	GO:0016855	racemase and epimerase activity, acting on amino acids and derivatives	molecular_function	1	0	2	3
5	GO:0006783	heme biosynthetic process	biological_process	13	9	9	15
5	GO:0048468	cell development	biological_process	8	0	0	8
5	GO:0004152	dihydroorotate dehydrogenase activity	molecular_function	7	1	4	4
5	GO:0031320	hexitol dehydrogenase activity	molecular_function	1	0	0	1
5	GO:0016616	oxidoreductase activity, acting on the CH-OH group of donors, NAD or NADP as acceptor	molecular_function	180	65	90	194
5	GO:0031970	organelle envelope lumen	cellular_component	7	5	5	0
5	GO:0032508	DNA duplex unwinding	biological_process	3	2	3	8
5	GO:0070988	demethylation	biological_process	4	0	0	4
5	GO:0004392	heme oxygenase (decyclizing) activity	molecular_function	3	0	1	2
5	GO:0050658	RNA transport	biological_process	2	1	1	0
5	GO:0030119	AP-type membrane coat adaptor complex	cellular_component	31	5	18	0
5	GO:0005787	signal peptidase complex	cellular_component	6	5	7	0
5	GO:0032535	regulation of cellular component size	biological_process	13	5	9	9
5	GO:0005673	transcription factor TFIIE complex	cellular_component	4	4	1	0
5	GO:0015075	ion transmembrane transporter activity	molecular_function	428	131	175	393
5	GO:0016876	ligase activity, forming aminoacyl-tRNA and related compounds	molecular_function	106	32	32	97
5	GO:0016682	oxidoreductase activity, acting on diphenols and related substances as donors, oxygen as acceptor	molecular_function	10	3	0	10
5	GO:0042743	hydrogen peroxide metabolic process	biological_process	11	9	3	10
5	GO:0000062	acyl-CoA binding	molecular_function	7	3	3	9
5	GO:0034613	cellular protein localization	biological_process	237	73	109	223
5	GO:0046715	boron transmembrane transporter activity	molecular_function	4	1	1	4
5	GO:0055123	digestive system development	biological_process	1	0	0	1
5	GO:0015932	nucleobase, nucleoside, nucleotide and nucleic acid transmembrane transporter activity	molecular_function	11	0	3	8
5	GO:0016799	hydrolase activity, hydrolyzing N-glycosyl compounds	molecular_function	10	1	4	7
5	GO:0001578	microtubule bundle formation	biological_process	3	0	2	1
5	GO:0051188	cofactor biosynthetic process	biological_process	139	51	81	161
5	GO:0016861	intramolecular oxidoreductase activity, interconverting aldoses and ketoses	molecular_function	25	10	7	28
5	GO:0032259	methylation	biological_process	40	10	14	36
5	GO:0000096	sulfur amino acid metabolic process	biological_process	50	12	17	56
5	GO:0016774	phosphotransferase activity, carboxyl group as acceptor	molecular_function	22	8	8	25
5	GO:0009893	positive regulation of metabolic process	biological_process	8	3	2	7
5	GO:0005789	endoplasmic reticulum membrane	cellular_component	57	23	25	0
5	GO:0009873	ethylene mediated signaling pathway	biological_process	2	1	2	3
5	GO:0016469	proton-transporting two-sector ATPase complex	cellular_component	83	59	50	0
5	GO:0070818	protoporphyrinogen oxidase activity	molecular_function	2	0	0	2
5	GO:0003779	actin binding	molecular_function	59	15	16	48
5	GO:0016671	oxidoreductase activity, acting on sulfur group of donors, disulfide as acceptor	molecular_function	14	5	8	16
5	GO:0005618	cell wall	cellular_component	90	36	43	0
5	GO:0045263	proton-transporting ATP synthase complex, coupling factor F(o)	cellular_component	20	9	10	0
5	GO:0006760	folic acid and derivative metabolic process	biological_process	18	9	9	21
5	GO:0031669	cellular response to nutrient levels	biological_process	4	2	3	4
5	GO:0006575	cellular amino acid derivative metabolic process	biological_process	119	41	49	125
5	GO:0006714	sesquiterpenoid metabolic process	biological_process	5	0	0	5
5	GO:0010451	floral meristem growth	biological_process	1	1	0	0
5	GO:0045185	maintenance of protein location	biological_process	3	7	4	3
5	GO:0009792	embryonic development ending in birth or egg hatching	biological_process	2	1	0	2
5	GO:0050832	defense response to fungus	biological_process	1	0	1	3
5	GO:0016421	CoA carboxylase activity	molecular_function	13	3	4	18
5	GO:0016634	oxidoreductase activity, acting on the CH-CH group of donors, oxygen as acceptor	molecular_function	21	6	8	24
5	GO:0006801	superoxide metabolic process	biological_process	13	7	13	18
5	GO:0042157	lipoprotein metabolic process	biological_process	22	5	5	19
5	GO:0015144	carbohydrate transmembrane transporter activity	molecular_function	47	12	24	48
5	GO:0015931	nucleobase, nucleoside, nucleotide and nucleic acid transport	biological_process	2	1	1	0
5	GO:0000918	selection of site for barrier septum formation	biological_process	1	0	0	1
5	GO:0015837	amine transport	biological_process	21	2	4	20
5	GO:0006732	coenzyme metabolic process	biological_process	148	71	83	165
5	GO:0032774	RNA biosynthetic process	biological_process	335	100	130	319
5	GO:0009439	cyanate metabolic process	biological_process	2	1	1	2
5	GO:0031323	regulation of cellular metabolic process	biological_process	519	122	196	494
5	GO:0016108	tetraterpenoid metabolic process	biological_process	25	3	9	23
5	GO:0045267	proton-transporting ATP synthase, catalytic core	cellular_component	1	2	1	0
5	GO:0009887	organ morphogenesis	biological_process	3	0	0	3
5	GO:0008601	protein phosphatase type 2A regulator activity	molecular_function	13	1	6	12
5	GO:0048523	negative regulation of cellular process	biological_process	24	6	5	27
5	GO:0048438	floral whorl development	biological_process	6	2	4	8
5	GO:0006461	protein complex assembly	biological_process	150	36	63	124
5	GO:0005956	protein kinase CK2 complex	cellular_component	4	0	1	0
5	GO:0009851	auxin biosynthetic process	biological_process	2	0	2	0
5	GO:0016868	intramolecular transferase activity, phosphotransferases	molecular_function	28	3	11	28
5	GO:0016192	vesicle-mediated transport	biological_process	187	57	93	187
5	GO:0019898	extrinsic to membrane	cellular_component	11	9	9	0
5	GO:0016132	brassinosteroid biosynthetic process	biological_process	4	1	0	3
5	GO:0008940	nitrate reductase activity	molecular_function	1	0	0	1
5	GO:0016653	oxidoreductase activity, acting on NADH or NADPH, heme protein as acceptor	molecular_function	3	1	1	2
5	GO:0048475	coated membrane	cellular_component	88	20	37	0
5	GO:0030880	RNA polymerase complex	cellular_component	2	1	1	0
5	GO:0009651	response to salt stress	biological_process	13	5	9	13
5	GO:0090304	nucleic acid metabolic process	biological_process	1896	408	572	1596
5	GO:0043288	apocarotenoid metabolic process	biological_process	5	0	0	5
5	GO:0008410	CoA-transferase activity	molecular_function	1	1	0	0
5	GO:0044265	cellular macromolecule catabolic process	biological_process	205	83	112	227
5	GO:0009610	response to symbiotic fungus	biological_process	3	1	1	1
5	GO:0030076	light-harvesting complex	cellular_component	3	3	4	0
5	GO:0009432	SOS response	biological_process	1	0	0	1
5	GO:0045273	respiratory chain complex II	cellular_component	0	0	1	0
5	GO:0022603	regulation of anatomical structure morphogenesis	biological_process	2	1	0	1
5	GO:0010476	gibberellin mediated signaling pathway	biological_process	4	1	1	2
5	GO:0051537	2 iron, 2 sulfur cluster binding	molecular_function	23	10	18	23
5	GO:0009451	RNA modification	biological_process	43	7	15	47
5	GO:0016643	oxidoreductase activity, acting on the CH-NH2 group of donors, iron-sulfur protein as acceptor	molecular_function	3	0	2	2
5	GO:0006775	fat-soluble vitamin metabolic process	biological_process	0	0	1	3
5	GO:0000273	lipoic acid metabolic process	biological_process	5	2	7	5
5	GO:0051020	GTPase binding	molecular_function	3	0	1	2
5	GO:0004086	carbamoyl-phosphate synthase activity	molecular_function	7	2	1	4
5	GO:0016559	peroxisome fission	biological_process	2	1	2	3
5	GO:0046451	diaminopimelate metabolic process	biological_process	6	1	6	7
5	GO:0003917	DNA topoisomerase type I activity	molecular_function	3	2	3	8
5	GO:0016676	oxidoreductase activity, acting on heme group of donors, oxygen as acceptor	molecular_function	27	14	17	23
5	GO:0016814	hydrolase activity, acting on carbon-nitrogen (but not peptide) bonds, in cyclic amidines	molecular_function	15	2	5	16
5	GO:0016646	oxidoreductase activity, acting on the CH-NH group of donors, NAD or NADP as acceptor	molecular_function	10	1	7	12
5	GO:0051702	interaction with symbiont	biological_process	2	1	2	5
5	GO:0016856	racemase and epimerase activity, acting on hydroxy acids and derivatives	molecular_function	5	0	3	3
5	GO:0004019	adenylosuccinate synthase activity	molecular_function	2	2	1	3
5	GO:0016719	carotene 7,8-desaturase activity	molecular_function	5	2	2	4
5	GO:0004124	cysteine synthase activity	molecular_function	9	4	4	14
5	GO:0009416	response to light stimulus	biological_process	41	6	15	40
5	GO:0046165	alcohol biosynthetic process	biological_process	23	7	10	26
5	GO:0019751	polyol metabolic process	biological_process	26	3	13	32
5	GO:0033178	proton-transporting two-sector ATPase complex, catalytic domain	cellular_component	47	40	31	0
5	GO:0032555	purine ribonucleotide binding	molecular_function	2213	539	804	2025
5	GO:0047458	beta-pyrazolylalanine synthase activity	molecular_function	0	1	0	0
5	GO:0016655	oxidoreductase activity, acting on NADH or NADPH, quinone or similar compound as acceptor	molecular_function	48	26	34	62
5	GO:0007000	nucleolus organization	biological_process	1	0	1	0
5	GO:0031361	integral to thylakoid membrane	cellular_component	1	1	1	0
5	GO:0046500	S-adenosylmethionine metabolic process	biological_process	1	1	0	1
5	GO:0001539	ciliary or flagellar motility	biological_process	3	2	1	1
5	GO:0051003	ligase activity, forming nitrogen-metal bonds, forming coordination complexes	molecular_function	13	3	3	13
5	GO:0016881	acid-amino acid ligase activity	molecular_function	143	50	66	145
5	GO:0044179	hemolysis of cells in other organism	biological_process	2	1	2	5
5	GO:0043094	cellular metabolic compound salvage	biological_process	34	22	26	29
5	GO:0017089	glycolipid transporter activity	molecular_function	3	5	2	5
5	GO:0016724	oxidoreductase activity, oxidizing metal ions, oxygen as acceptor	molecular_function	2	1	0	3
5	GO:0004368	glycerol-3-phosphate dehydrogenase activity	molecular_function	4	0	3	2
5	GO:0033279	ribosomal subunit	cellular_component	85	68	59	0
5	GO:0042128	nitrate assimilation	biological_process	4	1	0	3
5	GO:0004801	transaldolase activity	molecular_function	2	1	1	2
5	GO:0008824	cyanate hydratase activity	molecular_function	2	1	1	2
5	GO:0016117	carotenoid biosynthetic process	biological_process	24	2	9	23
5	GO:0006818	hydrogen transport	biological_process	104	61	54	100
5	GO:0016979	lipoate-protein ligase activity	molecular_function	2	2	7	2
5	GO:0044271	cellular nitrogen compound biosynthetic process	biological_process	610	193	262	580
5	GO:0034645	cellular macromolecule biosynthetic process	biological_process	1752	575	705	1659
5	GO:0005839	proteasome core complex	cellular_component	28	23	30	0
5	GO:0005083	small GTPase regulator activity	molecular_function	40	12	14	42
5	GO:0009309	amine biosynthetic process	biological_process	222	61	81	217
5	GO:0009225	nucleotide-sugar metabolic process	biological_process	5	0	1	5
5	GO:0005626	insoluble fraction	cellular_component	5	1	1	0
5	GO:0016538	cyclin-dependent protein kinase regulator activity	molecular_function	3	2	4	4
5	GO:0006096	glycolysis	biological_process	106	34	48	110
5	GO:0052192	movement in environment of other organism during symbiotic interaction	biological_process	2	0	0	2
5	GO:0016847	1-aminocyclopropane-1-carboxylate synthase activity	molecular_function	24	5	7	22
5	GO:0016831	carboxy-lyase activity	molecular_function	69	19	35	87
5	GO:0016778	diphosphotransferase activity	molecular_function	21	4	10	25
5	GO:0019154	glycolate dehydrogenase activity	molecular_function	1	0	0	1
5	GO:0005548	phospholipid transporter activity	molecular_function	4	1	1	2
5	GO:0032507	maintenance of protein location in cell	biological_process	3	7	4	3
5	GO:0009100	glycoprotein metabolic process	biological_process	70	13	17	70
5	GO:0007264	small GTPase mediated signal transduction	biological_process	98	52	73	121
5	GO:0016455	RNA polymerase II transcription mediator activity	molecular_function	1	0	0	1
5	GO:0051336	regulation of hydrolase activity	biological_process	32	11	12	31
5	GO:0015996	chlorophyll catabolic process	biological_process	13	2	5	8
5	GO:0044267	cellular protein metabolic process	biological_process	2162	746	987	2142
5	GO:0016125	sterol metabolic process	biological_process	3	1	5	3
5	GO:0051236	establishment of RNA localization	biological_process	2	1	1	0
5	GO:0048833	specification of floral organ number	biological_process	1	1	0	0
5	GO:0051338	regulation of transferase activity	biological_process	19	3	7	17
5	GO:0007548	sex differentiation	biological_process	1	0	0	1
5	GO:0016763	transferase activity, transferring pentosyl groups	molecular_function	39	19	20	35
5	GO:0034654	nucleobase, nucleoside, nucleotide and nucleic acid biosynthetic process	biological_process	290	101	129	256
5	GO:0008312	7S RNA binding	molecular_function	23	4	13	23
5	GO:0016837	carbon-oxygen lyase activity, acting on polysaccharides	molecular_function	5	2	1	4
5	GO:0016054	organic acid catabolic process	biological_process	39	12	15	48
5	GO:0043667	pollen wall	cellular_component	0	2	3	0
5	GO:0016869	intramolecular transferase activity, transferring amino groups	molecular_function	3	1	1	4
5	GO:0005528	FK506 binding	molecular_function	1	0	0	0
5	GO:0010017	red or far-red light signaling pathway	biological_process	13	4	9	15
5	GO:0006119	oxidative phosphorylation	biological_process	121	73	71	124
5	GO:0009735	response to cytokinin stimulus	biological_process	5	0	1	5
5	GO:0046923	ER retention sequence binding	molecular_function	3	7	4	3
5	GO:0015833	peptide transport	biological_process	41	9	9	29
5	GO:0048029	monosaccharide binding	molecular_function	0	1	0	0
5	GO:0000159	protein phosphatase type 2A complex	cellular_component	13	1	6	0
5	GO:0004364	glutathione transferase activity	molecular_function	3	1	4	3
5	GO:0008429	phosphatidylethanolamine binding	molecular_function	1	0	0	1
5	GO:0004091	carboxylesterase activity	molecular_function	64	23	38	51
5	GO:0016731	oxidoreductase activity, acting on iron-sulfur proteins as donors, NAD or NADP as acceptor	molecular_function	7	4	9	4
5	GO:0008676	3-deoxy-8-phosphooctulonate synthase activity	molecular_function	2	1	2	4
5	GO:0022622	root system development	biological_process	3	0	2	4
5	GO:0019139	cytokinin dehydrogenase activity	molecular_function	3	0	0	3
5	GO:0044106	cellular amine metabolic process	biological_process	515	146	205	499
5	GO:0010036	response to boron	biological_process	4	1	1	4
5	GO:0003689	DNA clamp loader activity	molecular_function	12	1	7	6
5	GO:0009881	photoreceptor activity	molecular_function	11	2	4	14
5	GO:0009877	nodulation	biological_process	2	0	0	2
5	GO:0030163	protein catabolic process	biological_process	233	93	134	256
5	GO:0016101	diterpenoid metabolic process	biological_process	3	2	3	7
5	GO:0016672	oxidoreductase activity, acting on sulfur group of donors, quinone or similar compound as acceptor	molecular_function	0	0	1	0
5	GO:0009267	cellular response to starvation	biological_process	4	2	3	4
5	GO:0016775	phosphotransferase activity, nitrogenous group as acceptor	molecular_function	37	6	17	35
5	GO:0043624	cellular protein complex disassembly	biological_process	11	1	4	13
5	GO:0016818	hydrolase activity, acting on acid anhydrides, in phosphorus-containing anhydrides	molecular_function	945	223	335	834
5	GO:0016899	oxidoreductase activity, acting on the CH-OH group of donors, oxygen as acceptor	molecular_function	8	3	5	10
5	GO:0050486	intramolecular transferase activity, transferring hydroxy groups	molecular_function	2	0	0	1
5	GO:0003913	DNA photolyase activity	molecular_function	12	0	5	12
5	GO:0007186	G-protein coupled receptor protein signaling pathway	biological_process	32	5	8	27
5	GO:0016649	oxidoreductase activity, acting on the CH-NH group of donors, quinone or similar compound as acceptor	molecular_function	5	1	3	2
5	GO:0048608	reproductive structure development	biological_process	21	4	7	20
5	GO:0015995	chlorophyll biosynthetic process	biological_process	30	9	13	31
5	GO:0032940	secretion by cell	biological_process	29	1	11	30
5	GO:0009310	amine catabolic process	biological_process	28	9	12	35
5	GO:0006325	chromatin organization	biological_process	205	48	55	157
5	GO:0004506	squalene monooxygenase activity	molecular_function	6	1	2	5
5	GO:0016857	racemase and epimerase activity, acting on carbohydrates and derivatives	molecular_function	19	14	8	30
5	GO:0071310	cellular response to organic substance	biological_process	33	8	10	36
5	GO:0008643	carbohydrate transport	biological_process	45	11	21	41
5	GO:0002240	response to molecule of oomycetes origin	biological_process	0	0	0	1
5	GO:0006304	DNA modification	biological_process	9	1	4	12
5	GO:0035272	exocrine system development	biological_process	1	0	0	1
5	GO:0032989	cellular component morphogenesis	biological_process	5	1	2	4
5	GO:0042719	mitochondrial intermembrane space protein transporter complex	cellular_component	5	4	4	0
5	GO:0016166	phytoene dehydrogenase activity	molecular_function	1	1	0	0
5	GO:0004129	cytochrome-c oxidase activity	molecular_function	27	14	17	23
5	GO:0009743	response to carbohydrate stimulus	biological_process	1	0	1	2
5	GO:0006743	ubiquinone metabolic process	biological_process	4	2	5	7
5	GO:0008146	sulfotransferase activity	molecular_function	2	0	0	2
5	GO:0006869	lipid transport	biological_process	16	8	11	14
5	GO:0050461	L-mimosine synthase activity	molecular_function	0	1	0	0
5	GO:0003849	3-deoxy-7-phosphoheptulonate synthase activity	molecular_function	4	1	1	4
5	GO:0016642	oxidoreductase activity, acting on the CH-NH2 group of donors, disulfide as acceptor	molecular_function	12	5	3	12
5	GO:0016813	hydrolase activity, acting on carbon-nitrogen (but not peptide) bonds, in linear amidines	molecular_function	6	3	6	8
5	GO:0016726	oxidoreductase activity, acting on CH or CH2 groups, NAD or NADP as acceptor	molecular_function	1	1	1	2
5	GO:0016882	cyclo-ligase activity	molecular_function	7	1	4	5
5	GO:0022621	shoot system development	biological_process	15	3	1	11
5	GO:0016743	carboxyl- or carbamoyltransferase activity	molecular_function	12	0	8	4
5	GO:0046996	oxidoreductase activity, acting on paired donors, with incorporation or reduction of molecular oxygen, with NADH or NADPH as one donor, and the other dehydrogenated	molecular_function	1	0	2	0
5	GO:0000049	tRNA binding	molecular_function	10	2	3	6
5	GO:0005544	calcium-dependent phospholipid binding	molecular_function	4	3	2	7
5	GO:0042301	phosphate binding	molecular_function	1	0	0	1
5	GO:0004811	tRNA isopentenyltransferase activity	molecular_function	1	0	0	1
5	GO:0006811	ion transport	biological_process	393	114	159	362
5	GO:0015893	drug transport	biological_process	21	4	10	17
5	GO:0051129	negative regulation of cellular component organization	biological_process	0	1	0	0
5	GO:0010209	vacuolar sorting signal binding	molecular_function	0	0	0	5
5	GO:0035197	siRNA binding	molecular_function	4	0	0	4
5	GO:0006650	glycerophospholipid metabolic process	biological_process	49	14	15	46
5	GO:0006749	glutathione metabolic process	biological_process	13	5	10	13
5	GO:0009555	pollen development	biological_process	17	1	2	15
5	GO:0042578	phosphoric ester hydrolase activity	molecular_function	225	54	90	239
5	GO:0015980	energy derivation by oxidation of organic compounds	biological_process	127	59	74	122
5	GO:0009626	plant-type hypersensitive response	biological_process	0	0	0	1
5	GO:0048568	embryonic organ development	biological_process	1	0	0	1
5	GO:0006508	proteolysis	biological_process	700	211	312	632
5	GO:0004738	pyruvate dehydrogenase activity	molecular_function	6	1	4	6
5	GO:0009821	alkaloid biosynthetic process	biological_process	2	0	0	1
5	GO:0008603	cAMP-dependent protein kinase regulator activity	molecular_function	2	0	0	2
5	GO:0022403	cell cycle phase	biological_process	31	6	6	28
5	GO:0040034	regulation of development, heterochronic	biological_process	1	0	0	1
5	GO:0048580	regulation of post-embryonic development	biological_process	6	2	1	3
5	GO:0008685	2-C-methyl-D-erythritol 2,4-cyclodiphosphate synthase activity	molecular_function	1	1	2	1
5	GO:0033014	tetrapyrrole biosynthetic process	biological_process	68	24	40	71
5	GO:0043436	oxoacid metabolic process	biological_process	783	241	335	775
5	GO:0004888	transmembrane receptor activity	molecular_function	27	4	8	26
5	GO:0009889	regulation of biosynthetic process	biological_process	489	117	184	464
5	GO:0048806	genitalia development	biological_process	1	0	0	1
5	GO:0003995	acyl-CoA dehydrogenase activity	molecular_function	24	6	9	25
5	GO:0048878	chemical homeostasis	biological_process	28	6	13	20
5	GO:0015849	organic acid transport	biological_process	26	3	6	22
5	GO:0006974	response to DNA damage stimulus	biological_process	121	22	40	102
5	GO:0044436	thylakoid part	cellular_component	78	43	57	0
5	GO:0050113	inositol oxygenase activity	molecular_function	2	1	2	6
5	GO:0000255	allantoin metabolic process	biological_process	2	0	1	2
5	GO:0006796	phosphate metabolic process	biological_process	1045	243	368	938
5	GO:0007165	signal transduction	biological_process	124	28	44	111
5	GO:0006520	cellular amino acid metabolic process	biological_process	483	137	189	464
5	GO:0005669	transcription factor TFIID complex	cellular_component	7	2	2	0
5	GO:0000151	ubiquitin ligase complex	cellular_component	94	13	31	0
5	GO:0051726	regulation of cell cycle	biological_process	14	1	2	14
5	GO:0004518	nuclease activity	molecular_function	132	34	53	108
5	GO:0003746	translation elongation factor activity	molecular_function	53	24	31	51
5	GO:0019058	viral infectious cycle	biological_process	1	0	0	1
5	GO:0016755	transferase activity, transferring amino-acyl groups	molecular_function	8	1	3	7
5	GO:0071478	cellular response to radiation	biological_process	13	4	9	15
5	GO:0045595	regulation of cell differentiation	biological_process	7	0	0	7
5	GO:0043085	positive regulation of catalytic activity	biological_process	20	7	9	19
5	GO:0016670	oxidoreductase activity, acting on sulfur group of donors, oxygen as acceptor	molecular_function	2	0	2	2
5	GO:0004329	formate-tetrahydrofolate ligase activity	molecular_function	1	2	3	2
5	GO:0008194	UDP-glycosyltransferase activity	molecular_function	118	22	36	120
5	GO:0044272	sulfur compound biosynthetic process	biological_process	69	19	33	79
5	GO:0042826	histone deacetylase binding	molecular_function	1	0	0	1
5	GO:0004802	transketolase activity	molecular_function	4	1	4	3
5	GO:0016624	oxidoreductase activity, acting on the aldehyde or oxo group of donors, disulfide as acceptor	molecular_function	9	1	5	9
5	GO:0000502	proteasome complex	cellular_component	38	25	32	0
5	GO:0000302	response to reactive oxygen species	biological_process	14	11	8	15
5	GO:0004553	hydrolase activity, hydrolyzing O-glycosyl compounds	molecular_function	266	64	90	231
5	GO:0016884	carbon-nitrogen ligase activity, with glutamine as amido-N-donor	molecular_function	29	8	6	26
5	GO:0046493	lipid A metabolic process	biological_process	2	0	2	3
5	GO:0048513	organ development	biological_process	29	7	7	27
5	GO:0005674	transcription factor TFIIF complex	cellular_component	1	0	2	0
5	GO:0046164	alcohol catabolic process	biological_process	128	45	59	141
5	GO:0009690	cytokinin metabolic process	biological_process	3	0	0	3
5	GO:0016114	terpenoid biosynthetic process	biological_process	47	8	24	48
5	GO:0005342	organic acid transmembrane transporter activity	molecular_function	27	4	9	23
5	GO:0016632	oxidoreductase activity, acting on the CH-CH group of donors, cytochrome as acceptor	molecular_function	1	0	4	1
5	GO:0015036	disulfide oxidoreductase activity	molecular_function	28	20	25	30
5	GO:0044444	cytoplasmic part	cellular_component	6088	1898	2697	0
5	GO:0000103	sulfate assimilation	biological_process	9	4	2	9
5	GO:0031559	oxidosqualene cyclase activity	molecular_function	5	1	3	5
5	GO:0010646	regulation of cell communication	biological_process	18	2	1	18
5	GO:0016811	hydrolase activity, acting on carbon-nitrogen (but not peptide) bonds, in linear amides	molecular_function	59	7	22	42
5	GO:0048522	positive regulation of cellular process	biological_process	8	3	2	7
5	GO:0043565	sequence-specific DNA binding	molecular_function	124	36	44	111
5	GO:0004075	biotin carboxylase activity	molecular_function	1	2	2	2
5	GO:0051238	sequestering of metal ion	biological_process	1	0	0	1
5	GO:0004055	argininosuccinate synthase activity	molecular_function	1	4	3	2
5	GO:0005838	proteasome regulatory particle	cellular_component	4	1	1	0
5	GO:0007015	actin filament organization	biological_process	15	6	9	11
5	GO:0006778	porphyrin metabolic process	biological_process	78	25	44	75
5	GO:0016673	oxidoreductase activity, acting on sulfur group of donors, iron-sulfur protein as acceptor	molecular_function	6	0	3	7
5	GO:0016635	oxidoreductase activity, acting on the CH-CH group of donors, quinone or related compound as acceptor	molecular_function	0	0	1	0
5	GO:0003918	DNA topoisomerase (ATP-hydrolyzing) activity	molecular_function	9	3	4	15
5	GO:0006662	glycerol ether metabolic process	biological_process	3	2	4	3
5	GO:0003002	regionalization	biological_process	1	1	0	0
5	GO:0015307	drug:hydrogen antiporter activity	molecular_function	1	0	0	1
5	GO:0031228	intrinsic to Golgi membrane	cellular_component	11	0	3	0
5	GO:0051604	protein maturation	biological_process	14	13	19	16
5	GO:0022604	regulation of cell morphogenesis	biological_process	2	1	0	1
5	GO:0016712	oxidoreductase activity, acting on paired donors, with incorporation or reduction of molecular oxygen, reduced flavin or flavoprotein as one donor, and incorporation of one atom of oxygen	molecular_function	0	0	1	1
5	GO:0046700	heterocycle catabolic process	biological_process	24	3	7	17
5	GO:0019867	outer membrane	cellular_component	28	15	28	0
5	GO:0005085	guanyl-nucleotide exchange factor activity	molecular_function	11	1	1	9
5	GO:0005737	cytoplasm	cellular_component	6567	2069	2923	0
5	GO:0003909	DNA ligase activity	molecular_function	1	0	0	1
5	GO:0006914	autophagy	biological_process	15	6	8	11
5	GO:0043566	structure-specific DNA binding	molecular_function	11	3	3	14
5	GO:0006014	D-ribose metabolic process	biological_process	8	3	7	7
5	GO:0008202	steroid metabolic process	biological_process	23	10	20	20
5	GO:0009661	chromoplast organization	biological_process	1	0	0	1
5	GO:0016747	transferase activity, transferring acyl groups other than amino-acyl groups	molecular_function	182	53	79	158
5	GO:0016833	oxo-acid-lyase activity	molecular_function	20	2	7	21
5	GO:0070011	peptidase activity, acting on L-amino acid peptides	molecular_function	631	174	250	569
5	GO:0051817	modification of morphology or physiology of other organism during symbiotic interaction	biological_process	2	1	2	5
5	GO:0016652	oxidoreductase activity, acting on NADH or NADPH, NAD or NADP as acceptor	molecular_function	2	0	1	1
5	GO:0009734	auxin mediated signaling pathway	biological_process	27	6	7	31
5	GO:0031227	intrinsic to endoplasmic reticulum membrane	cellular_component	17	9	5	0
5	GO:0016636	oxidoreductase activity, acting on the CH-CH group of donors, iron-sulfur protein as acceptor	molecular_function	3	0	2	2
5	GO:0006767	water-soluble vitamin metabolic process	biological_process	54	13	29	66
5	GO:0032970	regulation of actin filament-based process	biological_process	12	5	7	9
5	GO:0051538	3 iron, 4 sulfur cluster binding	molecular_function	1	0	1	1
5	GO:0022838	substrate-specific channel activity	molecular_function	62	12	34	63
5	GO:0033765	steroid dehydrogenase activity, acting on the CH-CH group of donors	molecular_function	2	1	7	3
5	GO:0045271	respiratory chain complex I	cellular_component	10	3	9	0
5	GO:0032506	cytokinetic process	biological_process	1	0	0	1
5	GO:0043241	protein complex disassembly	biological_process	11	1	4	13
5	GO:0016841	ammonia-lyase activity	molecular_function	10	3	4	16
5	GO:0030554	adenyl nucleotide binding	molecular_function	2073	468	727	1865
5	GO:0016615	malate dehydrogenase activity	molecular_function	43	18	19	41
5	GO:0010038	response to metal ion	biological_process	38	19	17	33
5	GO:0009521	photosystem	cellular_component	44	35	39	0
5	GO:0048658	tapetal layer development	biological_process	5	0	0	5
5	GO:0042803	protein homodimerization activity	molecular_function	14	3	12	17
5	GO:0016641	oxidoreductase activity, acting on the CH-NH2 group of donors, oxygen as acceptor	molecular_function	19	4	10	21
5	GO:0070704	sterol desaturase activity	molecular_function	1	0	2	0
5	GO:0051101	regulation of DNA binding	biological_process	3	1	0	2
5	GO:0000904	cell morphogenesis involved in differentiation	biological_process	1	0	0	1
5	GO:0043787	chlorophyll synthase activity	molecular_function	4	1	1	3
5	GO:0033043	regulation of organelle organization	biological_process	18	6	8	14
5	GO:0045275	respiratory chain complex III	cellular_component	2	2	2	0
5	GO:0004866	endopeptidase inhibitor activity	molecular_function	5	3	1	10
5	GO:0003727	single-stranded RNA binding	molecular_function	2	0	0	2
5	GO:0042439	ethanolamine and derivative metabolic process	biological_process	15	2	4	17
5	GO:0070419	nonhomologous end joining complex	cellular_component	4	0	5	0
5	GO:0004659	prenyltransferase activity	molecular_function	24	7	17	24
5	GO:0019079	viral genome replication	biological_process	1	0	0	1
5	GO:0030117	membrane coat	cellular_component	88	20	37	0
5	GO:0008236	serine-type peptidase activity	molecular_function	159	49	58	143
5	GO:0015267	channel activity	molecular_function	62	12	34	63
5	GO:0045261	proton-transporting ATP synthase complex, catalytic core F(1)	cellular_component	26	26	21	0
5	GO:0046713	boron transport	biological_process	4	1	1	4
5	GO:0019438	aromatic compound biosynthetic process	biological_process	92	28	28	97
5	GO:0009966	regulation of signal transduction	biological_process	18	2	1	18
5	GO:0009231	riboflavin biosynthetic process	biological_process	8	1	4	11
5	GO:0016639	oxidoreductase activity, acting on the CH-NH2 group of donors, NAD or NADP as acceptor	molecular_function	12	3	8	9
5	GO:0017183	peptidyl-diphthamide biosynthetic process from peptidyl-histidine	biological_process	4	0	1	3
5	GO:0016663	oxidoreductase activity, acting on other nitrogenous compounds as donors, oxygen as acceptor	molecular_function	4	1	4	4
5	GO:0009892	negative regulation of metabolic process	biological_process	25	6	6	27
5	GO:0034357	photosynthetic membrane	cellular_component	99	64	79	0
5	GO:0016620	oxidoreductase activity, acting on the aldehyde or oxo group of donors, NAD or NADP as acceptor	molecular_function	68	21	24	64
5	GO:0006901	vesicle coating	biological_process	12	1	4	7
5	GO:0003866	3-phosphoshikimate 1-carboxyvinyltransferase activity	molecular_function	2	2	1	5
5	GO:0016781	phosphotransferase activity, paired acceptors	molecular_function	10	0	2	10
5	GO:0016298	lipase activity	molecular_function	39	8	15	35
5	GO:0004478	methionine adenosyltransferase activity	molecular_function	4	1	1	4
5	GO:0047654	alliin lyase activity	molecular_function	0	0	1	0
5	GO:0032870	cellular response to hormone stimulus	biological_process	33	8	10	36
5	GO:0016878	acid-thiol ligase activity	molecular_function	19	4	8	22
5	GO:0071466	cellular response to xenobiotic stimulus	biological_process	2	0	0	1
5	GO:0009835	ripening	biological_process	6	1	2	6
5	GO:0043229	intracellular organelle	cellular_component	7156	2149	3043	0
5	GO:0006972	hyperosmotic response	biological_process	1	1	1	1
5	GO:0016779	nucleotidyltransferase activity	molecular_function	501	104	128	399
5	GO:0042626	ATPase activity, coupled to transmembrane movement of substances	molecular_function	194	55	57	170
5	GO:0050664	oxidoreductase activity, acting on NADH or NADPH, with oxygen as acceptor	molecular_function	7	1	0	6
5	GO:0009741	response to brassinosteroid stimulus	biological_process	1	0	2	0
5	GO:0030313	cell envelope	cellular_component	5	1	3	0
5	GO:0016728	oxidoreductase activity, acting on CH or CH2 groups, disulfide as acceptor	molecular_function	22	2	4	17
5	GO:0033588	Elongator holoenzyme complex	cellular_component	2	0	1	0
5	GO:0070469	respiratory chain	cellular_component	21	7	16	0
5	GO:0016301	kinase activity	molecular_function	1375	265	460	1225
5	GO:0019866	organelle inner membrane	cellular_component	140	58	67	0
5	GO:0030912	response to deep water	biological_process	2	1	0	2
5	GO:0019001	guanyl nucleotide binding	molecular_function	303	109	151	305
5	GO:0016836	hydro-lyase activity	molecular_function	66	20	32	66
5	GO:0000160	two-component signal transduction system (phosphorelay)	biological_process	28	9	16	37
5	GO:0006163	purine nucleotide metabolic process	biological_process	207	78	85	186
5	GO:0051920	peroxiredoxin activity	molecular_function	2	5	2	5
5	GO:0051093	negative regulation of developmental process	biological_process	8	1	0	8
5	GO:0003954	NADH dehydrogenase activity	molecular_function	45	22	31	57
5	GO:0033015	tetrapyrrole catabolic process	biological_process	16	2	6	10
5	GO:0034308	monohydric alcohol metabolic process	biological_process	3	1	1	3
5	GO:0015291	secondary active transmembrane transporter activity	molecular_function	118	23	38	111
5	GO:0046912	transferase activity, transferring acyl groups, acyl groups converted into alkyl on transfer	molecular_function	24	15	22	27
5	GO:0022884	macromolecule transmembrane transporter activity	molecular_function	25	11	12	24
5	GO:0009982	pseudouridine synthase activity	molecular_function	24	4	2	23
5	GO:0002164	larval development	biological_process	1	2	0	1
5	GO:0043450	alkene biosynthetic process	biological_process	2	1	3	3
5	GO:0051302	regulation of cell division	biological_process	1	0	1	0
5	GO:0004766	spermidine synthase activity	molecular_function	2	2	3	2
5	GO:0015669	gas transport	biological_process	3	1	3	2
5	GO:0015399	primary active transmembrane transporter activity	molecular_function	231	68	73	202
5	GO:0048638	regulation of developmental growth	biological_process	1	1	0	0
5	GO:0042435	indole derivative biosynthetic process	biological_process	8	1	2	12
5	GO:0009737	response to abscisic acid stimulus	biological_process	6	0	3	4
5	GO:0009311	oligosaccharide metabolic process	biological_process	83	13	26	70
5	GO:0070085	glycosylation	biological_process	69	13	17	69
5	GO:0016863	intramolecular oxidoreductase activity, transposing C=C bonds	molecular_function	11	3	10	13
5	GO:0043668	exine	cellular_component	0	2	3	0
5	GO:0008661	1-deoxy-D-xylulose-5-phosphate synthase activity	molecular_function	6	1	7	9
5	GO:0034050	host programmed cell death induced by symbiont	biological_process	0	0	0	1
5	GO:0046872	metal ion binding	molecular_function	2104	599	887	1989
5	GO:0044433	cytoplasmic vesicle part	cellular_component	39	15	17	0
5	GO:0016812	hydrolase activity, acting on carbon-nitrogen (but not peptide) bonds, in cyclic amides	molecular_function	4	0	1	4
5	GO:0046685	response to arsenic	biological_process	3	0	0	3
5	GO:0046995	oxidoreductase activity, acting on hydrogen as donor, with other known acceptors	molecular_function	2	0	1	2
5	GO:0046487	glyoxylate metabolic process	biological_process	13	3	4	17
5	GO:0015231	5-formyltetrahydrofolate transporter activity	molecular_function	2	0	1	1
5	GO:0009894	regulation of catabolic process	biological_process	6	1	1	6
5	GO:0000439	core TFIIH complex	cellular_component	2	0	0	0
5	GO:0016776	phosphotransferase activity, phosphate group as acceptor	molecular_function	37	12	15	39
5	GO:0006547	histidine metabolic process	biological_process	19	6	3	17
5	GO:0051171	regulation of nitrogen compound metabolic process	biological_process	485	114	183	458
5	GO:0016405	CoA-ligase activity	molecular_function	19	4	8	22
5	GO:0005952	cAMP-dependent protein kinase complex	cellular_component	2	0	0	0
5	GO:0009110	vitamin biosynthetic process	biological_process	54	13	30	69
5	GO:0048032	galacturonate binding	molecular_function	0	1	0	0
5	GO:0032300	mismatch repair complex	cellular_component	2	0	0	0
5	GO:0005099	Ras GTPase activator activity	molecular_function	15	5	5	14
5	GO:0043603	cellular amide metabolic process	biological_process	10	1	4	7
5	GO:0009269	response to desiccation	biological_process	7	3	4	7
5	GO:0016668	oxidoreductase activity, acting on sulfur group of donors, NAD or NADP as acceptor	molecular_function	19	6	11	15
5	GO:0019419	sulfate reduction	biological_process	3	0	0	4
5	GO:0022624	proteasome accessory complex	cellular_component	4	1	1	0
5	GO:0003684	damaged DNA binding	molecular_function	21	10	7	18
5	GO:0008060	ARF GTPase activator activity	molecular_function	8	3	3	8
5	GO:0003755	peptidyl-prolyl cis-trans isomerase activity	molecular_function	45	20	25	57
5	GO:0010212	response to ionizing radiation	biological_process	0	1	0	0
5	GO:0033558	protein deacetylase activity	molecular_function	10	2	3	7
5	GO:0004457	lactate dehydrogenase activity	molecular_function	2	0	2	2
5	GO:0031667	response to nutrient levels	biological_process	4	2	3	4
5	GO:0019048	virus-host interaction	biological_process	2	0	0	2
5	GO:0010941	regulation of cell death	biological_process	1	1	1	2
5	GO:0033764	steroid dehydrogenase activity, acting on the CH-OH group of donors, NAD or NADP as acceptor	molecular_function	4	3	1	4
5	GO:0046507	UDPsulfoquinovose synthase activity	molecular_function	2	0	1	1
5	GO:0030288	outer membrane-bounded periplasmic space	cellular_component	5	1	3	0
5	GO:0042273	ribosomal large subunit biogenesis	biological_process	1	0	0	1
5	GO:0017150	tRNA dihydrouridine synthase activity	molecular_function	8	1	0	7
5	GO:0008483	transaminase activity	molecular_function	80	23	27	73
5	GO:0009583	detection of light stimulus	biological_process	12	4	9	14
5	GO:0015631	tubulin binding	molecular_function	1	2	1	2
5	GO:0019932	second-messenger-mediated signaling	biological_process	6	4	1	4
5	GO:0016780	phosphotransferase activity, for other substituted phosphate groups	molecular_function	11	6	3	10
5	GO:0043086	negative regulation of catalytic activity	biological_process	10	2	2	10
5	GO:0009553	embryo sac development	biological_process	16	1	2	13
5	GO:0005886	plasma membrane	cellular_component	191	41	76	0
5	GO:0016862	intramolecular oxidoreductase activity, interconverting keto- and enol-groups	molecular_function	1	0	0	2
5	GO:0048437	floral organ development	biological_process	6	2	4	8
5	GO:0004637	phosphoribosylamine-glycine ligase activity	molecular_function	1	0	0	1
5	GO:0046168	glycerol-3-phosphate catabolic process	biological_process	3	0	1	3
5	GO:0046490	isopentenyl diphosphate metabolic process	biological_process	1	1	1	1
5	GO:0015645	fatty-acid ligase activity	molecular_function	3	1	5	6
5	GO:0004864	phosphoprotein phosphatase inhibitor activity	molecular_function	3	1	0	3
5	GO:0016880	acid-ammonia (or amide) ligase activity	molecular_function	27	5	9	26
5	GO:0048863	stem cell differentiation	biological_process	7	0	0	7
5	GO:0016832	aldehyde-lyase activity	molecular_function	5	2	4	9
5	GO:0016053	organic acid biosynthetic process	biological_process	348	101	157	349
5	GO:0045281	succinate dehydrogenase complex	cellular_component	0	0	1	0
5	GO:0003743	translation initiation factor activity	molecular_function	88	41	44	98
5	GO:0035091	phosphoinositide binding	molecular_function	27	5	9	19
5	GO:0006915	apoptosis	biological_process	12	3	5	14
5	GO:0009733	response to auxin stimulus	biological_process	41	7	12	42
5	GO:0043043	peptide biosynthetic process	biological_process	11	3	8	12
5	GO:0051181	cofactor transport	biological_process	6	1	3	2
5	GO:0016681	oxidoreductase activity, acting on diphenols and related substances as donors, cytochrome as acceptor	molecular_function	9	4	9	12
5	GO:0047066	phospholipid-hydroperoxide glutathione peroxidase activity	molecular_function	2	1	2	2
5	GO:0008168	methyltransferase activity	molecular_function	246	51	104	230
5	GO:0009965	leaf morphogenesis	biological_process	1	0	0	1
5	GO:0006768	biotin metabolic process	biological_process	5	1	2	3
5	GO:0008262	importin-alpha export receptor activity	molecular_function	1	1	0	0
5	GO:0034622	cellular macromolecular complex assembly	biological_process	162	41	75	133
5	GO:0005635	nuclear envelope	cellular_component	57	8	20	0
5	GO:0042742	defense response to bacterium	biological_process	7	8	4	7
5	GO:0008540	proteasome regulatory particle, base subcomplex	cellular_component	1	0	0	0
5	GO:0016773	phosphotransferase activity, alcohol group as acceptor	molecular_function	1145	206	375	990
5	GO:0031625	ubiquitin protein ligase binding	molecular_function	14	3	6	14
5	GO:0022618	ribonucleoprotein complex assembly	biological_process	6	2	3	6
5	GO:0016115	terpenoid catabolic process	biological_process	1	1	0	0
5	GO:0015031	protein transport	biological_process	355	133	183	367
5	GO:0043626	PCNA complex	cellular_component	2	0	2	0
5	GO:0051187	cofactor catabolic process	biological_process	65	28	33	57
5	GO:0006560	proline metabolic process	biological_process	17	3	7	16
5	GO:0019861	flagellum	cellular_component	3	2	1	0
5	GO:0016758	transferase activity, transferring hexosyl groups	molecular_function	274	59	85	267
5	GO:0004746	riboflavin synthase activity	molecular_function	0	0	1	0
5	GO:0031224	intrinsic to membrane	cellular_component	1036	303	441	0
5	GO:0030132	clathrin coat of coated pit	cellular_component	14	1	3	0
5	GO:0006516	glycoprotein catabolic process	biological_process	1	0	0	1
5	GO:0008250	oligosaccharyltransferase complex	cellular_component	0	0	1	0
5	GO:0004512	inositol-3-phosphate synthase activity	molecular_function	6	1	2	6
5	GO:0042255	ribosome assembly	biological_process	5	2	3	5
5	GO:0045184	establishment of protein localization	biological_process	355	133	183	367
5	GO:0055085	transmembrane transport	biological_process	138	71	68	135
5	GO:0006220	pyrimidine nucleotide metabolic process	biological_process	25	7	14	27
5	GO:0045277	respiratory chain complex IV	cellular_component	7	2	3	0
5	GO:0016706	oxidoreductase activity, acting on paired donors, with incorporation or reduction of molecular oxygen, 2-oxoglutarate as one donor, and incorporation of one atom each of oxygen into both donors	molecular_function	12	8	5	15
5	GO:0044455	mitochondrial membrane part	cellular_component	29	17	20	0
5	GO:0004702	receptor signaling protein serine/threonine kinase activity	molecular_function	28	6	10	18
5	GO:0016664	oxidoreductase activity, acting on other nitrogenous compounds as donors, iron-sulfur protein as acceptor	molecular_function	3	1	0	2
5	GO:0007167	enzyme linked receptor protein signaling pathway	biological_process	7	0	4	5
5	GO:0009888	tissue development	biological_process	6	1	2	4
5	GO:0045259	proton-transporting ATP synthase complex	cellular_component	46	35	31	0
5	GO:0016628	oxidoreductase activity, acting on the CH-CH group of donors, NAD or NADP as acceptor	molecular_function	14	6	3	11
5	GO:0016717	oxidoreductase activity, acting on paired donors, with oxidation of a pair of donors resulting in the reduction of molecular oxygen to two molecules of water	molecular_function	11	2	8	8
5	GO:0000104	succinate dehydrogenase activity	molecular_function	0	0	1	0
5	GO:0051539	4 iron, 4 sulfur cluster binding	molecular_function	49	10	16	53
5	GO:0050890	cognition	biological_process	1	0	0	2
5	GO:0004789	thiamin-phosphate diphosphorylase activity	molecular_function	2	0	1	1
5	GO:0016098	monoterpenoid metabolic process	biological_process	3	2	0	1
5	GO:0009640	photomorphogenesis	biological_process	1	0	0	1
5	GO:0016842	amidine-lyase activity	molecular_function	8	2	2	7
5	GO:0051701	interaction with host	biological_process	4	1	2	7
5	GO:0045330	aspartyl esterase activity	molecular_function	20	7	16	18
5	GO:0044459	plasma membrane part	cellular_component	51	5	14	0
6	GO:0046379	extracellular polysaccharide metabolic process	biological_process	1	0	0	1
6	GO:0005747	mitochondrial respiratory chain complex I	cellular_component	6	1	4	0
6	GO:0019430	removal of superoxide radicals	biological_process	3	2	5	4
6	GO:0015922	aspartate oxidase activity	molecular_function	2	1	1	3
6	GO:0019321	pentose metabolic process	biological_process	22	5	11	18
6	GO:0005663	DNA replication factor C complex	cellular_component	13	1	7	0
6	GO:0030243	cellulose metabolic process	biological_process	30	6	12	39
6	GO:0004448	isocitrate dehydrogenase activity	molecular_function	16	11	11	18
6	GO:0051172	negative regulation of nitrogen compound metabolic process	biological_process	14	4	3	15
6	GO:0033559	unsaturated fatty acid metabolic process	biological_process	0	0	1	2
6	GO:0044042	glucan metabolic process	biological_process	90	24	30	101
6	GO:0004856	xylulokinase activity	molecular_function	1	0	1	0
6	GO:0009313	oligosaccharide catabolic process	biological_process	1	0	2	0
6	GO:0008234	cysteine-type peptidase activity	molecular_function	63	31	33	56
6	GO:0050311	sulfite reductase (ferredoxin) activity	molecular_function	6	0	3	7
6	GO:0046058	cAMP metabolic process	biological_process	5	0	2	3
6	GO:0008017	microtubule binding	molecular_function	1	2	1	2
6	GO:0016210	naringenin-chalcone synthase activity	molecular_function	18	9	5	6
6	GO:0004470	malic enzyme activity	molecular_function	24	6	8	24
6	GO:0016137	glycoside metabolic process	biological_process	80	13	25	68
6	GO:0004591	oxoglutarate dehydrogenase (succinyl-transferring) activity	molecular_function	1	0	0	1
6	GO:0008238	exopeptidase activity	molecular_function	102	32	54	106
6	GO:0006023	aminoglycan biosynthetic process	biological_process	2	1	0	1
6	GO:0001522	pseudouridine synthesis	biological_process	17	2	2	18
6	GO:0006562	proline catabolic process	biological_process	3	1	0	2
6	GO:0016036	cellular response to phosphate starvation	biological_process	2	1	0	1
6	GO:0046914	transition metal ion binding	molecular_function	1403	408	577	1317
6	GO:0042257	ribosomal subunit assembly	biological_process	1	0	0	1
6	GO:0031332	RNAi effector complex	cellular_component	6	2	2	0
6	GO:0016630	protochlorophyllide reductase activity	molecular_function	5	4	1	6
6	GO:0003939	L-iditol 2-dehydrogenase activity	molecular_function	2	1	0	1
6	GO:0042724	thiamin and derivative biosynthetic process	biological_process	18	4	9	22
6	GO:0004499	flavin-containing monooxygenase activity	molecular_function	3	0	2	2
6	GO:0010207	photosystem II assembly	biological_process	1	0	0	0
6	GO:0030570	pectate lyase activity	molecular_function	5	2	1	4
6	GO:0045181	glutamate synthase activity, NADH or NADPH as acceptor	molecular_function	1	0	0	1
6	GO:0043543	protein amino acid acylation	biological_process	6	0	0	6
6	GO:0070001	aspartic-type peptidase activity	molecular_function	210	30	49	166
6	GO:0009089	lysine biosynthetic process via diaminopimelate	biological_process	6	1	6	7
6	GO:0004604	phosphoadenylyl-sulfate reductase (thioredoxin) activity	molecular_function	1	0	0	2
6	GO:0004452	isopentenyl-diphosphate delta-isomerase activity	molecular_function	5	2	4	8
6	GO:0009526	plastid envelope	cellular_component	42	16	20	0
6	GO:0046527	glucosyltransferase activity	molecular_function	98	14	28	101
6	GO:0004616	phosphogluconate dehydrogenase (decarboxylating) activity	molecular_function	5	1	2	6
6	GO:0009288	bacterial-type flagellum	cellular_component	3	2	1	0
6	GO:0048307	ferredoxin-nitrite reductase activity	molecular_function	3	1	0	2
6	GO:0009044	xylan 1,4-beta-xylosidase activity	molecular_function	2	0	0	2
6	GO:0003952	NAD+ synthase (glutamine-hydrolyzing) activity	molecular_function	3	0	0	3
6	GO:0007008	outer mitochondrial membrane organization	biological_process	1	4	3	1
6	GO:0005960	glycine cleavage complex	cellular_component	3	4	3	0
6	GO:0042773	ATP synthesis coupled electron transport	biological_process	46	20	30	44
6	GO:0033353	S-adenosylmethionine cycle	biological_process	1	1	0	1
6	GO:0003697	single-stranded DNA binding	molecular_function	1	0	0	1
6	GO:0004029	aldehyde dehydrogenase (NAD) activity	molecular_function	8	2	3	5
6	GO:0044427	chromosomal part	cellular_component	168	38	46	0
6	GO:0004359	glutaminase activity	molecular_function	1	0	0	1
6	GO:0046467	membrane lipid biosynthetic process	biological_process	6	2	2	6
6	GO:0009064	glutamine family amino acid metabolic process	biological_process	86	17	33	74
6	GO:0009073	aromatic amino acid family biosynthetic process	biological_process	33	9	10	40
6	GO:0030329	prenylcysteine metabolic process	biological_process	1	0	1	1
6	GO:0018193	peptidyl-amino acid modification	biological_process	46	8	18	46
6	GO:0051814	movement in other organism during symbiotic interaction	biological_process	2	0	0	2
6	GO:0004476	mannose-6-phosphate isomerase activity	molecular_function	4	0	0	4
6	GO:0004614	phosphoglucomutase activity	molecular_function	12	1	4	12
6	GO:0019752	carboxylic acid metabolic process	biological_process	783	241	335	775
6	GO:0046429	4-hydroxy-3-methylbut-2-en-1-yl diphosphate synthase activity	molecular_function	6	1	2	4
6	GO:0008324	cation transmembrane transporter activity	molecular_function	319	114	135	294
6	GO:0003955	NAD(P)H dehydrogenase (quinone) activity	molecular_function	0	1	0	0
6	GO:0003842	1-pyrroline-5-carboxylate dehydrogenase activity	molecular_function	1	0	0	0
6	GO:0005654	nucleoplasm	cellular_component	33	14	11	0
6	GO:0033365	protein localization in organelle	biological_process	73	23	35	65
6	GO:0008839	dihydrodipicolinate reductase activity	molecular_function	2	0	1	1
6	GO:0000922	spindle pole	cellular_component	7	1	1	0
6	GO:0004348	glucosylceramidase activity	molecular_function	2	0	1	2
6	GO:0008909	isochorismate synthase activity	molecular_function	2	0	0	1
6	GO:0008081	phosphoric diester hydrolase activity	molecular_function	32	4	12	37
6	GO:0009331	glycerol-3-phosphate dehydrogenase complex	cellular_component	7	0	5	0
6	GO:0008375	acetylglucosaminyltransferase activity	molecular_function	26	6	10	25
6	GO:0007346	regulation of mitotic cell cycle	biological_process	6	1	1	5
6	GO:0006260	DNA replication	biological_process	383	65	81	297
6	GO:0003690	double-stranded DNA binding	molecular_function	10	3	3	13
6	GO:0004424	imidazoleglycerol-phosphate dehydratase activity	molecular_function	3	4	0	2
6	GO:0004176	ATP-dependent peptidase activity	molecular_function	12	5	3	8
6	GO:0006576	cellular biogenic amine metabolic process	biological_process	48	14	23	54
6	GO:0031163	metallo-sulfur cluster assembly	biological_process	12	5	8	17
6	GO:0004022	alcohol dehydrogenase (NAD) activity	molecular_function	12	3	4	9
6	GO:0006626	protein targeting to mitochondrion	biological_process	7	8	7	7
6	GO:0003840	gamma-glutamyltransferase activity	molecular_function	4	0	2	4
6	GO:0008131	amine oxidase activity	molecular_function	12	2	3	13
6	GO:0046146	tetrahydrobiopterin metabolic process	biological_process	1	0	0	1
6	GO:0006857	oligopeptide transport	biological_process	41	9	9	29
6	GO:0008972	phosphomethylpyrimidine kinase activity	molecular_function	2	0	1	1
6	GO:0051818	disruption of cells of other organism during symbiotic interaction	biological_process	2	1	2	5
6	GO:0009218	pyrimidine ribonucleotide metabolic process	biological_process	15	6	11	13
6	GO:0008203	cholesterol metabolic process	biological_process	1	0	0	1
6	GO:0016021	integral to membrane	cellular_component	1016	296	433	0
6	GO:0010016	shoot morphogenesis	biological_process	2	1	0	1
6	GO:0004516	nicotinate phosphoribosyltransferase activity	molecular_function	3	1	1	3
6	GO:0009685	gibberellin metabolic process	biological_process	1	0	0	3
6	GO:0019370	leukotriene biosynthetic process	biological_process	0	0	1	2
6	GO:0004835	tubulin-tyrosine ligase activity	molecular_function	8	1	2	5
6	GO:0009117	nucleotide metabolic process	biological_process	305	104	121	289
6	GO:0008158	hedgehog receptor activity	molecular_function	3	0	1	2
6	GO:0015886	heme transport	biological_process	6	1	3	2
6	GO:0042170	plastid membrane	cellular_component	15	9	9	0
6	GO:0015939	pantothenate metabolic process	biological_process	1	1	0	1
6	GO:0003951	NAD+ kinase activity	molecular_function	4	0	1	4
6	GO:0031226	intrinsic to plasma membrane	cellular_component	14	0	5	0
6	GO:0009101	glycoprotein biosynthetic process	biological_process	69	13	17	69
6	GO:0004370	glycerol kinase activity	molecular_function	5	0	1	4
6	GO:0006073	cellular glucan metabolic process	biological_process	89	24	30	99
6	GO:0004673	protein histidine kinase activity	molecular_function	37	6	17	35
6	GO:0035252	UDP-xylosyltransferase activity	molecular_function	2	0	0	2
6	GO:0010639	negative regulation of organelle organization	biological_process	0	1	0	0
6	GO:0008173	RNA methyltransferase activity	molecular_function	22	3	9	20
6	GO:0007128	meiotic prophase I	biological_process	7	1	2	4
6	GO:0032561	guanyl ribonucleotide binding	molecular_function	301	109	150	304
6	GO:0007265	Ras protein signal transduction	biological_process	4	0	0	4
6	GO:0008020	G-protein coupled photoreceptor activity	molecular_function	11	2	4	13
6	GO:0048864	stem cell development	biological_process	7	0	0	7
6	GO:0003855	3-dehydroquinate dehydratase activity	molecular_function	1	0	0	1
6	GO:0004798	thymidylate kinase activity	molecular_function	1	0	0	1
6	GO:0003973	(S)-2-hydroxy-acid oxidase activity	molecular_function	3	2	1	5
6	GO:0003865	3-oxo-5-alpha-steroid 4-dehydrogenase activity	molecular_function	2	1	7	3
6	GO:0006812	cation transport	biological_process	322	98	118	296
6	GO:0043632	modification-dependent macromolecule catabolic process	biological_process	188	78	103	209
6	GO:0004044	amidophosphoribosyltransferase activity	molecular_function	1	0	0	1
6	GO:0001727	lipid kinase activity	molecular_function	19	6	5	16
6	GO:0003997	acyl-CoA oxidase activity	molecular_function	11	2	4	15
6	GO:0044038	cell wall macromolecule biosynthetic process	biological_process	2	1	0	1
6	GO:0035004	phosphoinositide 3-kinase activity	molecular_function	4	5	0	3
6	GO:0007134	meiotic telophase I	biological_process	1	0	0	1
6	GO:0016458	gene silencing	biological_process	11	2	2	10
6	GO:0009411	response to UV	biological_process	2	0	0	2
6	GO:0004385	guanylate kinase activity	molecular_function	5	0	0	5
6	GO:0004163	diphosphomevalonate decarboxylase activity	molecular_function	1	0	2	7
6	GO:0048832	specification of organ number	biological_process	1	1	0	0
6	GO:0009150	purine ribonucleotide metabolic process	biological_process	189	74	82	170
6	GO:0042559	pteridine and derivative biosynthetic process	biological_process	8	1	0	8
6	GO:0008478	pyridoxal kinase activity	molecular_function	1	1	4	5
6	GO:0047661	amino-acid racemase activity	molecular_function	1	0	2	3
6	GO:0009147	pyrimidine nucleoside triphosphate metabolic process	biological_process	10	5	9	13
6	GO:0005743	mitochondrial inner membrane	cellular_component	134	54	63	0
6	GO:0044452	nucleolar part	cellular_component	4	0	0	0
6	GO:0015940	pantothenate biosynthetic process	biological_process	1	1	0	1
6	GO:0016071	mRNA metabolic process	biological_process	46	16	32	50
6	GO:0030384	phosphoinositide metabolic process	biological_process	30	10	8	25
6	GO:0034220	ion transmembrane transport	biological_process	77	55	43	82
6	GO:0016629	12-oxophytodienoate reductase activity	molecular_function	3	1	0	2
6	GO:0006067	ethanol metabolic process	biological_process	3	1	1	3
6	GO:0007133	meiotic anaphase I	biological_process	1	0	0	1
6	GO:0005829	cytosol	cellular_component	97	58	68	0
6	GO:0006144	purine base metabolic process	biological_process	15	8	13	15
6	GO:0016165	lipoxygenase activity	molecular_function	19	7	2	13
6	GO:0009120	deoxyribonucleoside metabolic process	biological_process	2	0	2	4
6	GO:0009890	negative regulation of biosynthetic process	biological_process	16	4	4	19
6	GO:0042542	response to hydrogen peroxide	biological_process	11	9	3	10
6	GO:0043414	macromolecule methylation	biological_process	23	7	8	27
6	GO:0046365	monosaccharide catabolic process	biological_process	123	44	56	132
6	GO:0046486	glycerolipid metabolic process	biological_process	50	14	15	47
6	GO:0009909	regulation of flower development	biological_process	5	1	1	2
6	GO:0050136	NADH dehydrogenase (quinone) activity	molecular_function	44	21	30	56
6	GO:0008654	phospholipid biosynthetic process	biological_process	41	18	17	38
6	GO:0016485	protein processing	biological_process	14	13	19	16
6	GO:0042371	vitamin K biosynthetic process	biological_process	0	0	1	3
6	GO:0033947	mannosylglycoprotein endo-beta-mannosidase activity	molecular_function	6	0	0	6
6	GO:0034702	ion channel complex	cellular_component	1	0	0	0
6	GO:0006534	cysteine metabolic process	biological_process	23	4	7	27
6	GO:0004411	homogentisate 1,2-dioxygenase activity	molecular_function	2	0	0	2
6	GO:0006310	DNA recombination	biological_process	154	32	34	103
6	GO:0016236	macroautophagy	biological_process	1	0	2	1
6	GO:0033692	cellular polysaccharide biosynthetic process	biological_process	80	17	26	96
6	GO:0004103	choline kinase activity	molecular_function	5	3	2	4
6	GO:0010605	negative regulation of macromolecule metabolic process	biological_process	25	6	6	27
6	GO:0018812	3-hydroxyacyl-CoA dehydratase activity	molecular_function	3	0	2	2
6	GO:0008883	glutamyl-tRNA reductase activity	molecular_function	5	1	3	6
6	GO:0003879	ATP phosphoribosyltransferase activity	molecular_function	8	1	1	6
6	GO:0008465	glycerate dehydrogenase activity	molecular_function	1	1	0	1
6	GO:0016099	monoterpenoid biosynthetic process	biological_process	3	2	0	1
6	GO:0009165	nucleotide biosynthetic process	biological_process	249	85	101	229
6	GO:0050126	N-carbamoylputrescine amidase activity	molecular_function	3	0	1	2
6	GO:0004335	galactokinase activity	molecular_function	9	1	2	9
6	GO:0010229	inflorescence development	biological_process	3	0	0	3
6	GO:0015992	proton transport	biological_process	103	61	53	100
6	GO:0009401	phosphoenolpyruvate-dependent sugar phosphotransferase system	biological_process	3	1	0	2
6	GO:0045017	glycerolipid biosynthetic process	biological_process	18	7	6	16
6	GO:0044432	endoplasmic reticulum part	cellular_component	78	24	33	0
6	GO:0042219	cellular amino acid derivative catabolic process	biological_process	9	1	5	12
6	GO:0009109	coenzyme catabolic process	biological_process	49	26	27	47
6	GO:0046173	polyol biosynthetic process	biological_process	6	1	2	6
6	GO:0006752	group transfer coenzyme metabolic process	biological_process	30	14	14	33
6	GO:0004500	dopamine beta-monooxygenase activity	molecular_function	3	0	0	3
6	GO:0008937	ferredoxin reductase activity	molecular_function	7	4	9	4
6	GO:0009556	microsporogenesis	biological_process	12	1	2	9
6	GO:0004473	malate dehydrogenase (oxaloacetate-decarboxylating) (NADP+) activity	molecular_function	7	2	2	8
6	GO:0004396	hexokinase activity	molecular_function	4	0	2	3
6	GO:0043562	cellular response to nitrogen levels	biological_process	1	0	1	1
6	GO:0031461	cullin-RING ubiquitin ligase complex	cellular_component	41	5	20	0
6	GO:0047746	chlorophyllase activity	molecular_function	1	0	1	0
6	GO:0000902	cell morphogenesis	biological_process	4	1	2	2
6	GO:0017040	ceramidase activity	molecular_function	6	0	1	6
6	GO:0004665	prephenate dehydrogenase (NADP+) activity	molecular_function	1	0	0	1
6	GO:0006097	glyoxylate cycle	biological_process	13	3	4	17
6	GO:0009637	response to blue light	biological_process	1	0	1	0
6	GO:0009692	ethylene metabolic process	biological_process	2	1	2	1
6	GO:0044275	cellular carbohydrate catabolic process	biological_process	129	45	61	141
6	GO:0000105	histidine biosynthetic process	biological_process	16	6	3	14
6	GO:0046274	lignin catabolic process	biological_process	5	1	0	7
6	GO:0070013	intracellular organelle lumen	cellular_component	108	33	38	0
6	GO:0006479	protein amino acid methylation	biological_process	12	5	3	11
6	GO:0010043	response to zinc ion	biological_process	6	0	2	4
6	GO:0004030	aldehyde dehydrogenase [NAD(P)+] activity	molecular_function	10	4	1	10
6	GO:0048367	shoot development	biological_process	15	3	1	11
6	GO:0006720	isoprenoid metabolic process	biological_process	72	24	46	93
6	GO:0015914	phospholipid transport	biological_process	4	1	1	2
6	GO:0070568	guanylyltransferase activity	molecular_function	1	1	1	0
6	GO:0008930	methylthioadenosine nucleosidase activity	molecular_function	1	1	0	1
6	GO:0055046	microgametogenesis	biological_process	4	0	0	4
6	GO:0043038	amino acid activation	biological_process	102	33	31	94
6	GO:0004067	asparaginase activity	molecular_function	1	0	0	1
6	GO:0048827	phyllome development	biological_process	13	1	1	11
6	GO:0043096	purine base salvage	biological_process	9	7	9	9
6	GO:0004609	phosphatidylserine decarboxylase activity	molecular_function	5	3	2	4
6	GO:0051326	telophase	biological_process	1	0	0	1
6	GO:0016116	carotenoid metabolic process	biological_process	25	3	9	23
6	GO:0017057	6-phosphogluconolactonase activity	molecular_function	2	2	2	5
6	GO:0010166	wax metabolic process	biological_process	0	2	3	3
6	GO:0004058	aromatic-L-amino-acid decarboxylase activity	molecular_function	1	0	0	1
6	GO:0016070	RNA metabolic process	biological_process	677	177	253	633
6	GO:0015780	nucleotide-sugar transport	biological_process	5	0	2	5
6	GO:0004070	aspartate carbamoyltransferase activity	molecular_function	7	0	6	1
6	GO:0055035	plastid thylakoid membrane	cellular_component	45	25	31	0
6	GO:0004326	tetrahydrofolylpolyglutamate synthase activity	molecular_function	2	0	1	2
6	GO:0010109	regulation of photosynthesis	biological_process	1	1	1	3
6	GO:0009806	lignan metabolic process	biological_process	0	2	1	3
6	GO:0031267	small GTPase binding	molecular_function	2	0	1	1
6	GO:0019400	alditol metabolic process	biological_process	17	1	9	16
6	GO:0004794	L-threonine ammonia-lyase activity	molecular_function	0	1	1	1
6	GO:0016289	CoA hydrolase activity	molecular_function	3	2	3	1
6	GO:0004594	pantothenate kinase activity	molecular_function	3	0	0	3
6	GO:0046834	lipid phosphorylation	biological_process	6	4	1	4
6	GO:0004638	phosphoribosylaminoimidazole carboxylase activity	molecular_function	2	0	0	2
6	GO:0030659	cytoplasmic vesicle membrane	cellular_component	37	12	14	0
6	GO:0004351	glutamate decarboxylase activity	molecular_function	3	0	0	3
6	GO:0000030	mannosyltransferase activity	molecular_function	3	1	1	2
6	GO:0016917	GABA receptor activity	molecular_function	3	0	0	3
6	GO:0008415	acyltransferase activity	molecular_function	156	43	70	138
6	GO:0046943	carboxylic acid transmembrane transporter activity	molecular_function	27	4	9	23
6	GO:0008831	dTDP-4-dehydrorhamnose reductase activity	molecular_function	1	0	0	1
6	GO:0006020	inositol metabolic process	biological_process	9	2	4	16
6	GO:0008171	O-methyltransferase activity	molecular_function	21	3	7	19
6	GO:0043174	nucleoside salvage	biological_process	14	5	11	7
6	GO:0010208	pollen wall assembly	biological_process	1	0	0	2
6	GO:0033819	lipoyl(octanoyl) transferase activity	molecular_function	1	0	0	1
6	GO:0031301	integral to organelle membrane	cellular_component	17	4	5	0
6	GO:0051493	regulation of cytoskeleton organization	biological_process	12	5	7	9
6	GO:0004400	histidinol-phosphate transaminase activity	molecular_function	3	1	0	3
6	GO:0004812	aminoacyl-tRNA ligase activity	molecular_function	106	32	32	97
6	GO:0009527	plastid outer membrane	cellular_component	3	2	2	0
6	GO:0042256	mature ribosome assembly	biological_process	2	1	3	3
6	GO:0016568	chromatin modification	biological_process	35	3	8	30
6	GO:0004617	phosphoglycerate dehydrogenase activity	molecular_function	4	1	0	5
6	GO:0048040	UDP-glucuronate decarboxylase activity	molecular_function	2	1	2	3
6	GO:0031407	oxylipin metabolic process	biological_process	21	7	3	13
6	GO:0047635	alanine-oxo-acid transaminase activity	molecular_function	0	0	0	1
6	GO:0009112	nucleobase metabolic process	biological_process	39	15	25	32
6	GO:0045239	tricarboxylic acid cycle enzyme complex	cellular_component	3	0	1	0
6	GO:0051766	inositol trisphosphate kinase activity	molecular_function	0	0	0	3
6	GO:0009348	ornithine carbamoyltransferase complex	cellular_component	5	0	2	0
6	GO:0030599	pectinesterase activity	molecular_function	31	9	19	28
6	GO:0009648	photoperiodism	biological_process	2	0	0	2
6	GO:0004161	dimethylallyltranstransferase activity	molecular_function	1	0	0	1
6	GO:0042083	5,10-methylenetetrahydrofolate-dependent methyltransferase activity	molecular_function	1	0	0	1
6	GO:0004737	pyruvate decarboxylase activity	molecular_function	5	2	2	7
6	GO:0004615	phosphomannomutase activity	molecular_function	1	1	3	2
6	GO:0008614	pyridoxine metabolic process	biological_process	6	2	8	11
6	GO:0004345	glucose-6-phosphate dehydrogenase activity	molecular_function	9	2	9	8
6	GO:0046522	S-methyl-5-thioribose kinase activity	molecular_function	2	1	2	2
6	GO:0003938	IMP dehydrogenase activity	molecular_function	1	0	1	5
6	GO:0009074	aromatic amino acid family catabolic process	biological_process	12	2	3	17
6	GO:0005761	mitochondrial ribosome	cellular_component	15	5	4	0
6	GO:0046470	phosphatidylcholine metabolic process	biological_process	15	2	4	17
6	GO:0047652	allantoate deiminase activity	molecular_function	3	0	1	2
6	GO:0008531	riboflavin kinase activity	molecular_function	3	0	0	3
6	GO:0003987	acetate-CoA ligase activity	molecular_function	8	0	1	7
6	GO:0004774	succinate-CoA ligase activity	molecular_function	7	3	7	11
6	GO:0051173	positive regulation of nitrogen compound metabolic process	biological_process	8	3	2	7
6	GO:0006665	sphingolipid metabolic process	biological_process	5	1	3	4
6	GO:0008863	formate dehydrogenase activity	molecular_function	0	2	1	0
6	GO:0019685	photosynthesis, dark reaction	biological_process	5	15	11	14
6	GO:0030131	clathrin adaptor complex	cellular_component	31	5	18	0
6	GO:0006351	transcription, DNA-dependent	biological_process	335	100	130	319
6	GO:0030272	5-formyltetrahydrofolate cyclo-ligase activity	molecular_function	2	1	1	2
6	GO:0030118	clathrin coat	cellular_component	53	9	25	0
6	GO:0000305	response to oxygen radical	biological_process	3	2	5	5
6	GO:0004420	hydroxymethylglutaryl-CoA reductase (NADPH) activity	molecular_function	3	1	2	4
6	GO:0051851	modification by host of symbiont morphology or physiology	biological_process	2	1	2	5
6	GO:0033903	endo-1,3(4)-beta-glucanase activity	molecular_function	0	0	0	1
6	GO:0004471	malate dehydrogenase (decarboxylating) activity	molecular_function	1	0	0	2
6	GO:0009320	phosphoribosylaminoimidazole carboxylase complex	cellular_component	2	0	0	0
6	GO:0015520	tetracycline:hydrogen antiporter activity	molecular_function	1	0	0	1
6	GO:0006112	energy reserve metabolic process	biological_process	13	5	0	15
6	GO:0016297	acyl-[acyl-carrier-protein] hydrolase activity	molecular_function	0	0	0	2
6	GO:0004158	dihydroorotate oxidase activity	molecular_function	7	1	4	4
6	GO:0008361	regulation of cell size	biological_process	1	0	2	0
6	GO:0006805	xenobiotic metabolic process	biological_process	2	0	0	1
6	GO:0015035	protein disulfide oxidoreductase activity	molecular_function	18	15	18	24
6	GO:0004749	ribose phosphate diphosphokinase activity	molecular_function	16	3	6	16
6	GO:0046516	hypusine metabolic process	biological_process	3	0	4	4
6	GO:0044435	plastid part	cellular_component	179	67	104	0
6	GO:0070569	uridylyltransferase activity	molecular_function	3	1	3	4
6	GO:0015215	nucleotide transmembrane transporter activity	molecular_function	1	0	0	1
6	GO:0004322	ferroxidase activity	molecular_function	2	1	0	3
6	GO:0043604	amide biosynthetic process	biological_process	5	1	2	3
6	GO:0015927	trehalase activity	molecular_function	0	0	1	1
6	GO:0009116	nucleoside metabolic process	biological_process	85	32	48	80
6	GO:0042398	cellular amino acid derivative biosynthetic process	biological_process	68	26	28	66
6	GO:0004585	ornithine carbamoyltransferase activity	molecular_function	5	0	2	3
6	GO:0007129	synapsis	biological_process	6	1	2	3
6	GO:0048562	embryonic organ morphogenesis	biological_process	1	0	0	1
6	GO:0030258	lipid modification	biological_process	25	8	11	26
6	GO:0006555	methionine metabolic process	biological_process	27	8	10	29
6	GO:0004419	hydroxymethylglutaryl-CoA lyase activity	molecular_function	6	2	3	3
6	GO:0051347	positive regulation of transferase activity	biological_process	19	3	7	17
6	GO:0010436	carotenoid dioxygenase activity	molecular_function	1	1	0	0
6	GO:0048564	photosystem I assembly	biological_process	1	0	1	0
6	GO:0051322	anaphase	biological_process	1	0	0	1
6	GO:0005338	nucleotide-sugar transmembrane transporter activity	molecular_function	2	0	1	2
6	GO:0004451	isocitrate lyase activity	molecular_function	3	0	0	3
6	GO:0007169	transmembrane receptor protein tyrosine kinase signaling pathway	biological_process	7	0	4	5
6	GO:0071482	cellular response to light stimulus	biological_process	13	4	9	15
6	GO:0016110	tetraterpenoid catabolic process	biological_process	1	1	0	0
6	GO:0008172	S-methyltransferase activity	molecular_function	9	5	2	8
6	GO:0009126	purine nucleoside monophosphate metabolic process	biological_process	28	3	14	22
6	GO:0004014	adenosylmethionine decarboxylase activity	molecular_function	5	2	1	5
6	GO:0043067	regulation of programmed cell death	biological_process	1	1	1	2
6	GO:0003878	ATP citrate synthase activity	molecular_function	5	2	6	8
6	GO:0052126	movement in host environment	biological_process	2	0	0	2
6	GO:0048581	negative regulation of post-embryonic development	biological_process	1	1	0	1
6	GO:0015020	glucuronosyltransferase activity	molecular_function	6	3	3	7
6	GO:0008276	protein methyltransferase activity	molecular_function	30	7	8	27
6	GO:0003856	3-dehydroquinate synthase activity	molecular_function	5	1	2	1
6	GO:0009765	photosynthesis, light harvesting	biological_process	22	21	15	21
6	GO:0006865	amino acid transport	biological_process	21	2	4	20
6	GO:0004750	ribulose-phosphate 3-epimerase activity	molecular_function	3	7	2	10
6	GO:0042816	vitamin B6 metabolic process	biological_process	6	2	8	11
6	GO:0009813	flavonoid biosynthetic process	biological_process	25	12	6	15
6	GO:0006744	ubiquinone biosynthetic process	biological_process	4	2	5	7
6	GO:0017050	D-erythro-sphingosine kinase activity	molecular_function	1	0	0	1
6	GO:0004375	glycine dehydrogenase (decarboxylating) activity	molecular_function	12	5	3	12
6	GO:0004045	aminoacyl-tRNA hydrolase activity	molecular_function	6	4	3	5
6	GO:0009505	plant-type cell wall	cellular_component	28	6	13	0
6	GO:0044242	cellular lipid catabolic process	biological_process	15	4	7	17
6	GO:0009528	plastid inner membrane	cellular_component	6	4	4	0
6	GO:0003975	UDP-N-acetylglucosamine-dolichyl-phosphate N-acetylglucosaminephosphotransferase activity	molecular_function	1	1	0	0
6	GO:0006308	DNA catabolic process	biological_process	6	5	5	10
6	GO:0034062	RNA polymerase activity	molecular_function	88	24	32	77
6	GO:0009654	oxygen evolving complex	cellular_component	9	9	11	0
6	GO:0050567	glutaminyl-tRNA synthase (glutamine-hydrolyzing) activity	molecular_function	2	1	1	2
6	GO:0000075	cell cycle checkpoint	biological_process	0	1	0	0
6	GO:0046554	malate dehydrogenase (NADP+) activity	molecular_function	4	4	0	4
6	GO:0030494	bacteriochlorophyll biosynthetic process	biological_process	4	1	1	3
6	GO:0004764	shikimate 5-dehydrogenase activity	molecular_function	6	1	3	7
6	GO:0051193	regulation of cofactor metabolic process	biological_process	1	0	0	0
6	GO:0004337	geranyltranstransferase activity	molecular_function	1	0	2	1
6	GO:0010468	regulation of gene expression	biological_process	505	120	188	483
6	GO:0016871	cycloartenol synthase activity	molecular_function	5	1	3	5
6	GO:0042373	vitamin K metabolic process	biological_process	0	0	1	3
6	GO:0005681	spliceosomal complex	cellular_component	15	6	8	0
6	GO:0070647	protein modification by small protein conjugation or removal	biological_process	94	32	44	90
6	GO:0010410	hemicellulose metabolic process	biological_process	1	0	4	1
6	GO:0004175	endopeptidase activity	molecular_function	436	120	161	389
6	GO:0043231	intracellular membrane-bounded organelle	cellular_component	6514	1878	2721	0
6	GO:0043254	regulation of protein complex assembly	biological_process	12	5	7	9
6	GO:0015994	chlorophyll metabolic process	biological_process	43	11	18	39
6	GO:0005086	ARF guanyl-nucleotide exchange factor activity	molecular_function	4	0	0	4
6	GO:0016756	glutathione gamma-glutamylcysteinyltransferase activity	molecular_function	4	1	1	3
6	GO:0030684	preribosome	cellular_component	15	3	2	0
6	GO:0035251	UDP-glucosyltransferase activity	molecular_function	80	12	22	82
6	GO:0009081	branched chain family amino acid metabolic process	biological_process	44	11	19	40
6	GO:0031225	anchored to membrane	cellular_component	6	1	2	0
6	GO:0009045	xylose isomerase activity	molecular_function	2	1	1	2
6	GO:0016311	dephosphorylation	biological_process	69	14	19	73
6	GO:0006820	anion transport	biological_process	49	12	30	52
6	GO:0045547	dehydrodolichyl diphosphate synthase activity	molecular_function	0	0	0	1
6	GO:0035299	inositol pentakisphosphate 2-kinase activity	molecular_function	0	1	0	0
6	GO:0000097	sulfur amino acid biosynthetic process	biological_process	34	10	8	40
6	GO:0048443	stamen development	biological_process	5	2	3	8
6	GO:0004496	mevalonate kinase activity	molecular_function	4	0	1	3
6	GO:0009538	photosystem I reaction center	cellular_component	5	6	6	0
6	GO:0009108	coenzyme biosynthetic process	biological_process	64	23	35	78
6	GO:0034637	cellular carbohydrate biosynthetic process	biological_process	143	33	46	155
6	GO:0000774	adenyl-nucleotide exchange factor activity	molecular_function	2	1	7	4
6	GO:0005730	nucleolus	cellular_component	12	3	3	0
6	GO:0004514	nicotinate-nucleotide diphosphorylase (carboxylating) activity	molecular_function	0	1	2	1
6	GO:0004349	glutamate 5-kinase activity	molecular_function	12	2	5	11
6	GO:0022616	DNA strand elongation	biological_process	3	1	1	3
6	GO:0016633	galactonolactone dehydrogenase activity	molecular_function	1	0	4	1
6	GO:0009812	flavonoid metabolic process	biological_process	25	12	6	15
6	GO:0005852	eukaryotic translation initiation factor 3 complex	cellular_component	5	2	1	0
6	GO:0005097	Rab GTPase activator activity	molecular_function	15	5	5	13
6	GO:0004146	dihydrofolate reductase activity	molecular_function	2	0	1	1
6	GO:0008066	glutamate receptor activity	molecular_function	9	1	1	9
6	GO:0042176	regulation of protein catabolic process	biological_process	6	1	1	6
6	GO:0004540	ribonuclease activity	molecular_function	39	9	16	26
6	GO:0004428	inositol or phosphatidylinositol kinase activity	molecular_function	23	9	6	21
6	GO:0048268	clathrin coat assembly	biological_process	12	1	4	7
6	GO:0016363	nuclear matrix	cellular_component	1	0	0	0
6	GO:0004048	anthranilate phosphoribosyltransferase activity	molecular_function	2	0	0	2
6	GO:0070297	regulation of two-component signal transduction system (phosphorelay)	biological_process	0	0	0	1
6	GO:0008915	lipid-A-disaccharide synthase activity	molecular_function	1	0	0	1
6	GO:0006839	mitochondrial transport	biological_process	19	11	11	18
6	GO:0006586	indolalkylamine metabolic process	biological_process	13	5	6	16
6	GO:0009642	response to light intensity	biological_process	3	0	2	2
6	GO:0004655	porphobilinogen synthase activity	molecular_function	3	2	5	4
6	GO:0005759	mitochondrial matrix	cellular_component	26	11	9	0
6	GO:0004707	MAP kinase activity	molecular_function	28	6	10	18
6	GO:0046394	carboxylic acid biosynthetic process	biological_process	348	101	157	349
6	GO:0046474	glycerophospholipid biosynthetic process	biological_process	17	7	6	15
6	GO:0031976	plastid thylakoid	cellular_component	57	27	37	0
6	GO:0008493	tetracycline transporter activity	molecular_function	1	0	0	1
6	GO:0015171	amino acid transmembrane transporter activity	molecular_function	14	1	3	14
6	GO:0016129	phytosteroid biosynthetic process	biological_process	4	1	0	3
6	GO:0004735	pyrroline-5-carboxylate reductase activity	molecular_function	2	0	2	3
6	GO:0005996	monosaccharide metabolic process	biological_process	223	79	104	243
6	GO:0003867	4-aminobutyrate transaminase activity	molecular_function	5	0	2	3
6	GO:0016710	trans-cinnamate 4-monooxygenase activity	molecular_function	3	1	0	2
6	GO:0032301	MutSalpha complex	cellular_component	2	0	0	0
6	GO:0032302	MutSbeta complex	cellular_component	2	0	0	0
6	GO:0009809	lignin biosynthetic process	biological_process	8	0	2	9
6	GO:0001700	embryonic development via the syncytial blastoderm	biological_process	1	0	0	1
6	GO:0043413	macromolecule glycosylation	biological_process	69	13	17	69
6	GO:0004334	fumarylacetoacetase activity	molecular_function	1	1	1	6
6	GO:0004641	phosphoribosylformylglycinamidine cyclo-ligase activity	molecular_function	5	0	3	3
6	GO:0046938	phytochelatin biosynthetic process	biological_process	4	1	1	3
6	GO:0031965	nuclear membrane	cellular_component	7	2	3	0
6	GO:0005985	sucrose metabolic process	biological_process	46	5	16	37
6	GO:0004412	homoserine dehydrogenase activity	molecular_function	4	0	0	4
6	GO:0044003	modification by symbiont of host morphology or physiology	biological_process	2	1	2	5
6	GO:0009039	urease activity	molecular_function	3	0	1	2
6	GO:0010383	cell wall polysaccharide metabolic process	biological_process	1	0	4	1
6	GO:0009585	red, far-red light phototransduction	biological_process	12	4	9	14
6	GO:0046942	carboxylic acid transport	biological_process	26	3	6	22
6	GO:0033180	proton-transporting V-type ATPase, V1 domain	cellular_component	15	10	6	0
6	GO:0009105	lipoic acid biosynthetic process	biological_process	5	2	7	5
6	GO:0009933	meristem structural organization	biological_process	0	0	0	1
6	GO:0006164	purine nucleotide biosynthetic process	biological_process	200	76	84	180
6	GO:0043687	post-translational protein modification	biological_process	1020	209	340	900
6	GO:0004795	threonine synthase activity	molecular_function	1	0	0	1
6	GO:0030077	plasma membrane light-harvesting complex	cellular_component	2	3	3	0
6	GO:0030054	cell junction	cellular_component	9	2	4	0
6	GO:0009066	aspartate family amino acid metabolic process	biological_process	51	15	20	46
6	GO:0003868	4-hydroxyphenylpyruvate dioxygenase activity	molecular_function	1	1	0	1
6	GO:0004107	chorismate synthase activity	molecular_function	2	2	1	2
6	GO:0004639	phosphoribosylaminoimidazolesuccinocarboxamide synthase activity	molecular_function	2	1	0	1
6	GO:0009119	ribonucleoside metabolic process	biological_process	56	17	31	43
6	GO:0009396	folic acid and derivative biosynthetic process	biological_process	18	8	7	18
6	GO:0009561	megagametogenesis	biological_process	4	0	0	4
6	GO:0004352	glutamate dehydrogenase activity	molecular_function	8	2	8	3
6	GO:0022627	cytosolic small ribosomal subunit	cellular_component	2	2	0	0
6	GO:0033179	proton-transporting V-type ATPase, V0 domain	cellular_component	7	6	4	0
6	GO:0042278	purine nucleoside metabolic process	biological_process	41	11	21	31
6	GO:0016791	phosphatase activity	molecular_function	190	49	75	198
6	GO:0042586	peptide deformylase activity	molecular_function	8	2	6	5
6	GO:0050657	nucleic acid transport	biological_process	2	1	1	0
6	GO:0006753	nucleoside phosphate metabolic process	biological_process	305	104	121	289
6	GO:0004430	1-phosphatidylinositol 4-kinase activity	molecular_function	2	0	1	1
6	GO:0042158	lipoprotein biosynthetic process	biological_process	22	5	5	19
6	GO:0007600	sensory perception	biological_process	1	0	0	2
6	GO:0008260	3-oxoacid CoA-transferase activity	molecular_function	1	1	0	0
6	GO:0042362	fat-soluble vitamin biosynthetic process	biological_process	0	0	1	3
6	GO:0004421	hydroxymethylglutaryl-CoA synthase activity	molecular_function	1	4	4	2
6	GO:0034440	lipid oxidation	biological_process	14	3	7	17
6	GO:0031410	cytoplasmic vesicle	cellular_component	1302	348	524	0
6	GO:0008124	4-alpha-hydroxytetrahydrobiopterin dehydratase activity	molecular_function	1	0	0	1
6	GO:0051119	sugar transmembrane transporter activity	molecular_function	46	12	22	45
6	GO:0030003	cellular cation homeostasis	biological_process	14	4	11	10
6	GO:0004160	dihydroxy-acid dehydratase activity	molecular_function	3	0	0	3
6	GO:0031324	negative regulation of cellular metabolic process	biological_process	16	4	4	19
6	GO:0019673	GDP-mannose metabolic process	biological_process	4	0	1	3
6	GO:0000315	organellar large ribosomal subunit	cellular_component	1	0	1	0
6	GO:0019253	reductive pentose-phosphate cycle	biological_process	5	15	11	14
6	GO:0016307	phosphatidylinositol phosphate kinase activity	molecular_function	13	1	4	12
6	GO:0000428	DNA-directed RNA polymerase complex	cellular_component	2	0	1	0
6	GO:0043289	apocarotenoid biosynthetic process	biological_process	5	0	0	5
6	GO:0009317	acetyl-CoA carboxylase complex	cellular_component	5	1	2	0
6	GO:0051246	regulation of protein metabolic process	biological_process	61	29	39	75
6	GO:0008943	glyceraldehyde-3-phosphate dehydrogenase activity	molecular_function	17	4	6	20
6	GO:0004066	asparagine synthase (glutamine-hydrolyzing) activity	molecular_function	10	3	1	6
6	GO:0004174	electron-transferring-flavoprotein dehydrogenase activity	molecular_function	5	1	3	2
6	GO:0004650	polygalacturonase activity	molecular_function	12	1	4	12
6	GO:0004038	allantoinase activity	molecular_function	2	0	1	2
6	GO:0003756	protein disulfide isomerase activity	molecular_function	1	0	0	2
6	GO:0010564	regulation of cell cycle process	biological_process	6	1	1	5
6	GO:0044264	cellular polysaccharide metabolic process	biological_process	93	26	34	106
6	GO:0043605	cellular amide catabolic process	biological_process	2	0	1	2
6	GO:0009913	epidermal cell differentiation	biological_process	1	0	0	1
6	GO:0004372	glycine hydroxymethyltransferase activity	molecular_function	28	6	17	19
6	GO:0008544	epidermis development	biological_process	1	0	0	1
6	GO:0005216	ion channel activity	molecular_function	62	12	34	63
6	GO:0051501	diterpene phytoalexin metabolic process	biological_process	2	2	3	4
6	GO:0047995	hydroxyphenylpyruvate reductase activity	molecular_function	1	0	0	1
6	GO:0019787	small conjugating protein ligase activity	molecular_function	118	42	55	121
6	GO:0004357	glutamate-cysteine ligase activity	molecular_function	4	2	3	5
6	GO:0003844	1,4-alpha-glucan branching enzyme activity	molecular_function	4	2	2	4
6	GO:0016138	glycoside biosynthetic process	biological_process	40	9	10	33
6	GO:0008443	phosphofructokinase activity	molecular_function	14	6	11	19
6	GO:0046351	disaccharide biosynthetic process	biological_process	40	9	10	33
6	GO:0008757	S-adenosylmethionine-dependent methyltransferase activity	molecular_function	57	9	21	61
6	GO:0016310	phosphorylation	biological_process	961	223	340	851
6	GO:0050080	malonyl-CoA decarboxylase activity	molecular_function	1	0	0	1
6	GO:0070008	serine-type exopeptidase activity	molecular_function	43	14	23	41
6	GO:0004221	ubiquitin thiolesterase activity	molecular_function	33	7	15	31
6	GO:0051765	inositol tetrakisphosphate kinase activity	molecular_function	0	0	0	3
6	GO:0048015	phosphoinositide-mediated signaling	biological_process	6	4	1	4
6	GO:0050242	pyruvate, phosphate dikinase activity	molecular_function	5	0	2	5
6	GO:0048546	digestive tract morphogenesis	biological_process	1	0	0	1
6	GO:0009312	oligosaccharide biosynthetic process	biological_process	41	9	10	34
6	GO:0034061	DNA polymerase activity	molecular_function	320	58	62	243
6	GO:0042625	ATPase activity, coupled to transmembrane movement of ions	molecular_function	122	47	44	102
6	GO:0030259	lipid glycosylation	biological_process	5	1	3	5
6	GO:0017038	protein import	biological_process	47	12	19	39
6	GO:0004017	adenylate kinase activity	molecular_function	4	4	2	8
6	GO:0005984	disaccharide metabolic process	biological_process	80	13	25	68
6	GO:0031408	oxylipin biosynthetic process	biological_process	21	7	3	13
6	GO:0003904	deoxyribodipyrimidine photo-lyase activity	molecular_function	2	0	1	2
6	GO:0080010	regulation of oxygen and reactive oxygen species metabolic process	biological_process	0	0	0	1
6	GO:0004588	orotate phosphoribosyltransferase activity	molecular_function	0	1	0	2
6	GO:0009639	response to red or far red light	biological_process	14	4	9	16
6	GO:0006030	chitin metabolic process	biological_process	3	2	2	4
6	GO:0008810	cellulase activity	molecular_function	5	1	2	3
6	GO:0035250	UDP-galactosyltransferase activity	molecular_function	3	1	0	2
6	GO:0009129	pyrimidine nucleoside monophosphate metabolic process	biological_process	8	1	4	5
6	GO:0004645	phosphorylase activity	molecular_function	19	3	7	18
6	GO:0003999	adenine phosphoribosyltransferase activity	molecular_function	8	7	8	9
6	GO:0004459	L-lactate dehydrogenase activity	molecular_function	2	0	2	2
6	GO:0008177	succinate dehydrogenase (ubiquinone) activity	molecular_function	0	0	1	0
6	GO:0003885	D-arabinono-1,4-lactone oxidase activity	molecular_function	5	1	4	5
6	GO:0010025	wax biosynthetic process	biological_process	0	2	3	3
6	GO:0016972	thiol oxidase activity	molecular_function	1	0	1	1
6	GO:0018738	S-formylglutathione hydrolase activity	molecular_function	4	2	2	1
6	GO:0042651	thylakoid membrane	cellular_component	54	29	40	0
6	GO:0007218	neuropeptide signaling pathway	biological_process	5	1	0	4
6	GO:0004590	orotidine-5'-phosphate decarboxylase activity	molecular_function	0	1	0	2
6	GO:0005750	mitochondrial respiratory chain complex III	cellular_component	2	2	0	0
6	GO:0045300	acyl-[acyl-carrier-protein] desaturase activity	molecular_function	6	2	6	4
6	GO:0019171	3-hydroxyacyl-[acyl-carrier-protein] dehydratase activity	molecular_function	1	1	0	1
6	GO:0004069	L-aspartate:2-oxoglutarate aminotransferase activity	molecular_function	16	6	6	13
6	GO:0007034	vacuolar transport	biological_process	4	1	1	4
6	GO:0051189	prosthetic group metabolic process	biological_process	5	0	0	6
6	GO:0004150	dihydroneopterin aldolase activity	molecular_function	0	0	1	0
6	GO:0004363	glutathione synthase activity	molecular_function	3	0	4	4
6	GO:0051169	nuclear transport	biological_process	44	6	15	36
6	GO:0033176	proton-transporting V-type ATPase complex	cellular_component	23	17	10	0
6	GO:0004792	thiosulfate sulfurtransferase activity	molecular_function	4	1	4	4
6	GO:0009539	photosystem II reaction center	cellular_component	3	2	2	0
6	GO:0004623	phospholipase A2 activity	molecular_function	1	2	3	0
6	GO:0015926	glucosidase activity	molecular_function	11	1	4	9
6	GO:0046246	terpene biosynthetic process	biological_process	6	0	0	6
6	GO:0032559	adenyl ribonucleotide binding	molecular_function	1913	432	654	1722
6	GO:0004108	citrate (Si)-synthase activity	molecular_function	4	6	5	7
6	GO:0044430	cytoskeletal part	cellular_component	121	22	44	0
6	GO:0061062	regulation of nematode larval development	biological_process	1	1	0	1
6	GO:0065004	protein-DNA complex assembly	biological_process	42	21	25	38
6	GO:0046739	spread of virus in host	biological_process	2	0	0	2
6	GO:0005758	mitochondrial intermembrane space	cellular_component	7	5	5	0
6	GO:0042285	xylosyltransferase activity	molecular_function	2	0	0	2
6	GO:0006464	protein modification process	biological_process	1206	268	409	1082
6	GO:0009062	fatty acid catabolic process	biological_process	14	3	7	17
6	GO:0006021	inositol biosynthetic process	biological_process	6	1	2	6
6	GO:0042357	thiamin diphosphate metabolic process	biological_process	5	1	4	9
6	GO:0042434	indole derivative metabolic process	biological_process	13	5	6	16
6	GO:0016462	pyrophosphatase activity	molecular_function	941	223	333	831
6	GO:0004788	thiamin diphosphokinase activity	molecular_function	5	1	4	9
6	GO:0022625	cytosolic large ribosomal subunit	cellular_component	4	5	5	0
6	GO:0005741	mitochondrial outer membrane	cellular_component	13	12	21	0
6	GO:0008974	phosphoribulokinase activity	molecular_function	1	1	1	2
6	GO:0006694	steroid biosynthetic process	biological_process	15	7	10	12
6	GO:0034256	chlorophyll(ide) b reductase activity	molecular_function	6	0	3	3
6	GO:0019200	carbohydrate kinase activity	molecular_function	35	10	21	37
6	GO:0004489	methylenetetrahydrofolate reductase (NADPH) activity	molecular_function	5	1	4	8
6	GO:0004576	oligosaccharyl transferase activity	molecular_function	15	3	2	15
6	GO:0031017	exocrine pancreas development	biological_process	1	0	0	1
6	GO:0015671	oxygen transport	biological_process	3	1	3	2
6	GO:0009078	pyruvate family amino acid metabolic process	biological_process	5	2	1	2
6	GO:0004399	histidinol dehydrogenase activity	molecular_function	1	0	1	2
6	GO:0046686	response to cadmium ion	biological_process	27	17	13	26
6	GO:0047750	cholestenol delta-isomerase activity	molecular_function	1	1	3	2
6	GO:0006333	chromatin assembly or disassembly	biological_process	168	45	47	126
6	GO:0005643	nuclear pore	cellular_component	48	5	14	0
6	GO:0034614	cellular response to reactive oxygen species	biological_process	14	11	8	13
6	GO:0009251	glucan catabolic process	biological_process	2	0	2	2
6	GO:0048500	signal recognition particle	cellular_component	23	4	12	0
6	GO:0071370	cellular response to gibberellin stimulus	biological_process	4	1	1	2
6	GO:0006664	glycolipid metabolic process	biological_process	6	2	2	6
6	GO:0006636	unsaturated fatty acid biosynthetic process	biological_process	0	0	1	2
6	GO:0008169	C-methyltransferase activity	molecular_function	2	1	1	3
6	GO:0004474	malate synthase activity	molecular_function	5	2	1	5
6	GO:0032268	regulation of cellular protein metabolic process	biological_process	12	3	5	15
6	GO:0070003	threonine-type peptidase activity	molecular_function	28	22	28	45
6	GO:0045426	quinone cofactor biosynthetic process	biological_process	4	2	6	10
6	GO:0048509	regulation of meristem development	biological_process	2	1	0	1
6	GO:0004311	farnesyltranstransferase activity	molecular_function	7	5	5	11
6	GO:0000271	polysaccharide biosynthetic process	biological_process	83	19	26	97
6	GO:0000256	allantoin catabolic process	biological_process	2	0	1	2
6	GO:0016656	monodehydroascorbate reductase (NADH) activity	molecular_function	3	1	3	5
6	GO:0019219	regulation of nucleobase, nucleoside, nucleotide and nucleic acid metabolic process	biological_process	484	114	183	457
6	GO:0051745	4-hydroxy-3-methylbut-2-en-1-yl diphosphate reductase activity	molecular_function	1	1	1	2
6	GO:0046654	tetrahydrofolate biosynthetic process	biological_process	2	1	0	1
6	GO:0005811	lipid particle	cellular_component	2	0	0	0
6	GO:0004751	ribose-5-phosphate isomerase activity	molecular_function	6	0	1	6
6	GO:0004519	endonuclease activity	molecular_function	58	21	27	56
6	GO:0000087	M phase of mitotic cell cycle	biological_process	20	5	4	20
6	GO:0000272	polysaccharide catabolic process	biological_process	10	2	10	12
6	GO:0005853	eukaryotic translation elongation factor 1 complex	cellular_component	9	10	6	0
6	GO:0008792	arginine decarboxylase activity	molecular_function	3	0	0	3
6	GO:0009103	lipopolysaccharide biosynthetic process	biological_process	3	2	4	6
6	GO:0005774	vacuolar membrane	cellular_component	4	4	1	0
6	GO:0003862	3-isopropylmalate dehydrogenase activity	molecular_function	2	0	3	4
6	GO:0008170	N-methyltransferase activity	molecular_function	21	0	4	18
6	GO:0043102	amino acid salvage	biological_process	5	2	1	6
6	GO:0008300	isoprenoid catabolic process	biological_process	1	1	0	0
6	GO:0008534	oxidized purine base lesion DNA N-glycosylase activity	molecular_function	2	0	0	2
6	GO:0000287	magnesium ion binding	molecular_function	189	51	78	189
6	GO:0005840	ribosome	cellular_component	360	245	267	0
6	GO:0004550	nucleoside diphosphate kinase activity	molecular_function	8	5	6	8
6	GO:0009075	histidine family amino acid metabolic process	biological_process	19	6	3	17
6	GO:0005315	inorganic phosphate transmembrane transporter activity	molecular_function	1	0	0	1
6	GO:0002119	nematode larval development	biological_process	1	2	0	1
6	GO:0004640	phosphoribosylanthranilate isomerase activity	molecular_function	2	1	0	1
6	GO:0004056	argininosuccinate lyase activity	molecular_function	2	0	0	2
6	GO:0005044	scavenger receptor activity	molecular_function	1	1	0	1
6	GO:0004620	phospholipase activity	molecular_function	26	5	9	25
6	GO:0006855	drug transmembrane transport	biological_process	20	4	10	16
6	GO:0071369	cellular response to ethylene stimulus	biological_process	2	1	2	3
6	GO:0043232	intracellular non-membrane-bounded organelle	cellular_component	746	336	395	0
6	GO:0016128	phytosteroid metabolic process	biological_process	4	1	0	3
6	GO:0031325	positive regulation of cellular metabolic process	biological_process	8	3	2	7
6	GO:0007423	sensory organ development	biological_process	1	0	0	1
6	GO:0043467	regulation of generation of precursor metabolites and energy	biological_process	1	1	1	3
6	GO:0016041	glutamate synthase (ferredoxin) activity	molecular_function	3	0	2	2
6	GO:0008703	5-amino-6-(5-phosphoribosylamino)uracil reductase activity	molecular_function	2	0	0	6
6	GO:0009554	megasporogenesis	biological_process	12	1	2	9
6	GO:0046556	alpha-N-arabinofuranosidase activity	molecular_function	7	1	2	4
6	GO:0051324	prophase	biological_process	7	1	2	4
6	GO:0010302	2-oxoglutarate-dependent dioxygenase activity	molecular_function	0	1	0	1
6	GO:0045551	cinnamyl-alcohol dehydrogenase activity	molecular_function	4	0	1	4
6	GO:0004128	cytochrome-b5 reductase activity	molecular_function	1	1	0	1
6	GO:0065002	intracellular protein transmembrane transport	biological_process	6	4	4	5
6	GO:0019310	inositol catabolic process	biological_process	2	1	2	6
6	GO:0006561	proline biosynthetic process	biological_process	14	2	7	14
6	GO:0019395	fatty acid oxidation	biological_process	14	3	7	17
6	GO:0042716	plasma membrane-derived chromatophore	cellular_component	2	3	3	0
6	GO:0050625	2-hydroxy-1,4-benzoquinone reductase activity	molecular_function	1	0	0	1
6	GO:0008653	lipopolysaccharide metabolic process	biological_process	3	2	4	6
6	GO:0016160	amylase activity	molecular_function	11	1	5	8
6	GO:0015247	aminophospholipid transporter activity	molecular_function	4	1	1	2
6	GO:0015204	urea transmembrane transporter activity	molecular_function	1	0	1	1
6	GO:0004649	poly(ADP-ribose) glycohydrolase activity	molecular_function	2	0	1	1
6	GO:0004527	exonuclease activity	molecular_function	37	7	11	29
6	GO:0043087	regulation of GTPase activity	biological_process	29	10	12	28
6	GO:0006305	DNA alkylation	biological_process	9	1	4	12
6	GO:0016762	xyloglucan:xyloglucosyl transferase activity	molecular_function	12	9	6	10
6	GO:0003991	acetylglutamate kinase activity	molecular_function	1	0	0	1
6	GO:0004165	dodecenoyl-CoA delta-isomerase activity	molecular_function	5	0	3	3
6	GO:0004455	ketol-acid reductoisomerase activity	molecular_function	1	1	0	1
6	GO:0042214	terpene metabolic process	biological_process	7	1	0	6
6	GO:0044445	cytosolic part	cellular_component	44	25	29	0
6	GO:0004353	glutamate dehydrogenase [NAD(P)+] activity	molecular_function	4	1	1	4
6	GO:0043623	cellular protein complex assembly	biological_process	114	18	47	89
6	GO:0004634	phosphopyruvate hydratase activity	molecular_function	15	2	9	12
6	GO:0004467	long-chain-fatty-acid-CoA ligase activity	molecular_function	3	1	5	6
6	GO:0046836	glycolipid transport	biological_process	3	5	2	5
6	GO:0016471	vacuolar proton-transporting V-type ATPase complex	cellular_component	3	3	0	0
6	GO:0006558	L-phenylalanine metabolic process	biological_process	17	2	3	22
6	GO:0004367	glycerol-3-phosphate dehydrogenase (NAD+) activity	molecular_function	3	0	2	3
6	GO:0008935	naphthoate synthase activity	molecular_function	0	0	1	3
6	GO:0005754	mitochondrial proton-transporting ATP synthase, catalytic core	cellular_component	1	2	1	0
6	GO:0045486	naringenin 3-dioxygenase activity	molecular_function	4	1	1	4
6	GO:0009921	auxin efflux carrier complex	cellular_component	1	0	0	0
6	GO:0044454	nuclear chromosome part	cellular_component	7	0	0	0
6	GO:0046112	nucleobase biosynthetic process	biological_process	34	9	20	27
6	GO:0016109	tetraterpenoid biosynthetic process	biological_process	24	2	9	23
6	GO:0051174	regulation of phosphorus metabolic process	biological_process	24	4	7	22
6	GO:0015293	symporter activity	molecular_function	48	15	22	51
6	GO:0046352	disaccharide catabolic process	biological_process	1	0	2	0
6	GO:0009815	1-aminocyclopropane-1-carboxylate oxidase activity	molecular_function	1	0	2	0
6	GO:0004089	carbonate dehydratase activity	molecular_function	5	6	3	6
6	GO:0004018	N6-(1,2-dicarboxyethyl)AMP AMP-lyase (fumarate-forming) activity	molecular_function	6	2	2	5
6	GO:0007007	inner mitochondrial membrane organization	biological_process	5	4	4	4
6	GO:0006787	porphyrin catabolic process	biological_process	16	2	6	10
6	GO:0044437	vacuolar part	cellular_component	6	5	1	0
6	GO:0016844	strictosidine synthase activity	molecular_function	2	3	4	2
6	GO:0005088	Ras guanyl-nucleotide exchange factor activity	molecular_function	6	1	1	4
6	GO:0032956	regulation of actin cytoskeleton organization	biological_process	12	5	7	9
6	GO:0008471	laccase activity	molecular_function	5	1	0	7
6	GO:0010073	meristem maintenance	biological_process	2	1	1	0
6	GO:0004654	polyribonucleotide nucleotidyltransferase activity	molecular_function	2	0	0	2
6	GO:0034285	response to disaccharide stimulus	biological_process	0	0	0	1
6	GO:0008113	peptide-methionine-(S)-S-oxide reductase activity	molecular_function	5	2	2	6
6	GO:0003747	translation release factor activity	molecular_function	12	1	5	14
6	GO:0009808	lignin metabolic process	biological_process	13	1	2	16
6	GO:0015074	DNA integration	biological_process	283	58	53	200
6	GO:0071365	cellular response to auxin stimulus	biological_process	27	6	7	31
6	GO:0000314	organellar small ribosomal subunit	cellular_component	10	5	1	0
6	GO:0003852	2-isopropylmalate synthase activity	molecular_function	6	1	2	5
6	GO:0008864	formyltetrahydrofolate deformylase activity	molecular_function	4	0	3	1
6	GO:0042402	cellular biogenic amine catabolic process	biological_process	3	0	4	4
6	GO:0004049	anthranilate synthase activity	molecular_function	9	0	3	10
6	GO:0004300	enoyl-CoA hydratase activity	molecular_function	5	0	3	3
6	GO:0003979	UDP-glucose 6-dehydrogenase activity	molecular_function	7	1	1	4
6	GO:0043647	inositol phosphate metabolic process	biological_process	0	0	0	3
6	GO:0003960	NADPH:quinone reductase activity	molecular_function	0	2	0	0
6	GO:0006887	exocytosis	biological_process	28	0	10	30
6	GO:0009687	abscisic acid metabolic process	biological_process	5	0	0	5
6	GO:0006026	aminoglycan catabolic process	biological_process	3	2	2	4
6	GO:0016139	glycoside catabolic process	biological_process	1	0	2	0
6	GO:0046084	adenine biosynthetic process	biological_process	9	7	9	9
6	GO:0006772	thiamin metabolic process	biological_process	18	4	9	22
6	GO:0003989	acetyl-CoA carboxylase activity	molecular_function	10	3	4	15
6	GO:0008187	poly-pyrimidine tract binding	molecular_function	2	0	0	2
6	GO:0010075	regulation of meristem growth	biological_process	1	1	0	0
6	GO:0006570	tyrosine metabolic process	biological_process	3	0	0	3
6	GO:0050801	ion homeostasis	biological_process	25	6	11	19
6	GO:0004748	ribonucleoside-diphosphate reductase activity	molecular_function	16	1	2	13
6	GO:0006401	RNA catabolic process	biological_process	2	0	0	2
6	GO:0009069	serine family amino acid metabolic process	biological_process	59	21	23	66
6	GO:0008097	5S rRNA binding	molecular_function	9	8	4	8
6	GO:0004333	fumarate hydratase activity	molecular_function	3	0	1	3
6	GO:0004618	phosphoglycerate kinase activity	molecular_function	7	6	3	10
6	GO:0005958	DNA-dependent protein kinase-DNA ligase 4 complex	cellular_component	4	0	5	0
6	GO:0004592	pantoate-beta-alanine ligase activity	molecular_function	0	1	0	0
6	GO:0031966	mitochondrial membrane	cellular_component	152	68	89	0
6	GO:0008509	anion transmembrane transporter activity	molecular_function	38	10	22	41
6	GO:0004765	shikimate kinase activity	molecular_function	1	0	1	2
6	GO:0004485	methylcrotonoyl-CoA carboxylase activity	molecular_function	3	0	0	3
6	GO:0004611	phosphoenolpyruvate carboxykinase activity	molecular_function	20	2	2	19
6	GO:0019205	nucleobase, nucleoside, nucleotide kinase activity	molecular_function	45	19	22	45
6	GO:0006071	glycerol metabolic process	biological_process	17	1	9	16
6	GO:0004568	chitinase activity	molecular_function	3	3	2	4
6	GO:0003958	NADPH-hemoprotein reductase activity	molecular_function	2	0	1	1
6	GO:0035266	meristem growth	biological_process	1	1	0	0
6	GO:0004053	arginase activity	molecular_function	0	0	1	1
6	GO:0004834	tryptophan synthase activity	molecular_function	6	4	6	8
6	GO:0006729	tetrahydrobiopterin biosynthetic process	biological_process	1	0	0	1
6	GO:0004564	beta-fructofuranosidase activity	molecular_function	14	2	5	10
6	GO:0046930	pore complex	cellular_component	48	5	14	0
6	GO:0044247	cellular polysaccharide catabolic process	biological_process	1	0	2	0
6	GO:0004143	diacylglycerol kinase activity	molecular_function	17	3	5	16
6	GO:0006897	endocytosis	biological_process	7	4	4	9
6	GO:0042286	glutamate-1-semialdehyde 2,1-aminomutase activity	molecular_function	3	1	1	4
6	GO:0016984	ribulose-bisphosphate carboxylase activity	molecular_function	2	4	7	7
6	GO:0006568	tryptophan metabolic process	biological_process	13	5	6	16
6	GO:0032442	phenylcoumaran benzylic ether reductase activity	molecular_function	0	0	1	0
6	GO:0040025	vulval development	biological_process	1	1	0	1
6	GO:0003910	DNA ligase (ATP) activity	molecular_function	1	0	0	1
6	GO:0004648	O-phospho-L-serine:2-oxoglutarate aminotransferase activity	molecular_function	1	0	0	1
6	GO:0005337	nucleoside transmembrane transporter activity	molecular_function	10	0	3	7
6	GO:0004845	uracil phosphoribosyltransferase activity	molecular_function	1	6	1	1
6	GO:0031420	alkali metal ion binding	molecular_function	32	8	8	30
6	GO:0033741	adenylyl-sulfate reductase (glutathione) activity	molecular_function	2	0	0	3
6	GO:0009703	nitrate reductase (NADH) activity	molecular_function	1	0	0	1
6	GO:0003688	DNA replication origin binding	molecular_function	2	0	0	2
6	GO:0006396	RNA processing	biological_process	219	45	84	198
6	GO:0009540	zeaxanthin epoxidase activity	molecular_function	4	0	0	5
6	GO:0045431	flavonol synthase activity	molecular_function	1	0	1	1
6	GO:0000786	nucleosome	cellular_component	36	17	23	0
6	GO:0019405	alditol catabolic process	biological_process	3	0	1	3
6	GO:0016123	xanthophyll biosynthetic process	biological_process	1	0	0	1
6	GO:0004867	serine-type endopeptidase inhibitor activity	molecular_function	2	0	0	3
6	GO:0003942	N-acetyl-gamma-glutamyl-phosphate reductase activity	molecular_function	3	0	2	1
6	GO:0009063	cellular amino acid catabolic process	biological_process	25	9	8	31
6	GO:0009767	photosynthetic electron transport chain	biological_process	11	9	12	14
6	GO:0060548	negative regulation of cell death	biological_process	1	1	1	1
6	GO:0050660	FAD binding	molecular_function	158	35	66	140
6	GO:0006259	DNA metabolic process	biological_process	952	179	222	719
6	GO:0009138	pyrimidine nucleoside diphosphate metabolic process	biological_process	1	0	0	1
6	GO:0016106	sesquiterpenoid biosynthetic process	biological_process	5	0	0	5
6	GO:0042744	hydrogen peroxide catabolic process	biological_process	11	9	3	9
6	GO:0005751	mitochondrial respiratory chain complex IV	cellular_component	7	2	3	0
6	GO:0005545	phosphatidylinositol binding	molecular_function	12	1	4	7
6	GO:0004664	prephenate dehydratase activity	molecular_function	5	0	0	5
6	GO:0010618	aerenchyma formation	biological_process	0	0	0	1
6	GO:0051327	M phase of meiotic cell cycle	biological_process	12	1	2	9
6	GO:0005991	trehalose metabolic process	biological_process	34	8	9	31
6	GO:0019318	hexose metabolic process	biological_process	207	74	94	231
6	GO:0009102	biotin biosynthetic process	biological_process	5	1	2	3
6	GO:0044428	nuclear part	cellular_component	140	31	52	0
6	GO:0015923	mannosidase activity	molecular_function	20	4	8	18
6	GO:0009008	DNA-methyltransferase activity	molecular_function	3	1	0	5
6	GO:0009699	phenylpropanoid biosynthetic process	biological_process	33	14	9	27
6	GO:0004047	aminomethyltransferase activity	molecular_function	1	1	1	1
6	GO:0015297	antiporter activity	molecular_function	54	8	15	45
6	GO:0004347	glucose-6-phosphate isomerase activity	molecular_function	8	2	3	11
6	GO:0051783	regulation of nuclear division	biological_process	6	1	1	5
6	GO:0008840	dihydrodipicolinate synthase activity	molecular_function	2	0	0	2
6	GO:0008442	3-hydroxyisobutyrate dehydrogenase activity	molecular_function	1	1	1	2
6	GO:0004729	oxygen-dependent protoporphyrinogen oxidase activity	molecular_function	2	0	0	2
6	GO:0006482	protein amino acid demethylation	biological_process	4	0	0	4
6	GO:0016281	eukaryotic translation initiation factor 4F complex	cellular_component	2	0	0	0
[truncated: 1,360 more rows]
