# Supplementary material for: Transcriptome and Proteome Data Reveal Candidate Genes for Pollinator Attraction in Sexually Deceptive Orchids
Source: PLoS One. 2013 May 29;8(5):e64621. doi: 10.1371/journal.pone.0064621 (PMC3667177; doi:10.1371/journal.pone.0064621)
Supplement: Table S5 — Pfam protein domains. This table lists the Pfam annotations in the Ophrys reference transcriptome by transcript ID. (XLSX) [file pone.0064621.s007.xlsx]

## Sheet: Table S5
Transcript ID	Accession	Pfam domain	e-value
1	PF02089.1	Palm_thioest	5e-35
2	PB010872	Pfam-B_10872	0.00018
3	PF02617.11	ClpS	1.6e-23
4	PF01159.13	Ribosomal_L6e	5.5e-40
6	PF03492.9	Methyltransf_7	2.4e-64
7	PF00501.22	AMP-binding	1.2e-19
9	PF05199.7	GMC_oxred_C	8.9e-19
12	PB004830	Pfam-B_4830	1.6e-07
14	PF01554.12	MatE	2e-15
18	PF10557.3	Cullin_Nedd8	2.1e-10
19	PF06203.8	CCT	8.2e-18
21	PF00076.16	RRM_1	7e-18
24	PF00160.15	Pro_isomerase	8.4e-09
25	PF00574.17	CLP_protease	1.2e-32
27	PF04511.9	DER1	6.1e-49
28	PF03208.13	PRA1	2.9e-38
29	PF03208.13	PRA1	1.8e-38
33	PF01208.11	URO-D	4.7e-69
36	PF02458.9	Transferase	1.1e-70
40	PF12697.1	Abhydrolase_6	6.3e-34
41	PF12697.1	Abhydrolase_6	2.4e-37
42	PF01061.18	ABC2_membrane	1.2e-33
43	PF00013.23	KH_1	3.6e-10
45	PF05699.8	Dimer_Tnp_hAT	8.3e-13
46	PF09685.4	Tic20	2.5e-27
47	PF03618.8	DUF299	3.2e-61
58	PB001021	Pfam-B_1021	1.5e-17
59	PF06417.6	DUF1077	2.3e-37
61	PF11987.2	IF-2	8.3e-05
62	PB005378	Pfam-B_5378	7.3e-51
65	PF00428.13	Ribosomal_60s	6.3e-25
66	PF01194.11	RNA_pol_N	1.7e-19
67	PF01722.12	BolA	3.6e-24
68	PF00380.13	Ribosomal_S9	2.9e-13
70	PF06102.6	DUF947	2.2e-35
71	PF09187.4	DUF1950	1.4e-20
72	PB017198	Pfam-B_17198	5.7e-09
73	PF02845.10	CUE	3.2e-07
75	PF02800.14	Gp_dh_C	3.8e-68
77	PF12697.1	Abhydrolase_6	5.9e-42
78	PF02801.16	Ketoacyl-synt_C	3.5e-34
79	PB001722	Pfam-B_1722	1.4e-05
80	PF02737.12	3HCDH_N	4.2e-59
81	PF00725.16	3HCDH	1.5e-25
83	PF00481.15	PP2C	8.3e-36
84	PF00481.15	PP2C	9.7e-44
85	PB015415	Pfam-B_15415	4.4e-23
88	PF08212.6	Lipocalin_2	8.5e-50
92	PF00004.23	AAA	6.4e-43
93	PB003738	Pfam-B_3738	7.7e-85
94	PF03188.10	Cytochrom_B561	2.4e-47
97	PF00137.15	ATP-synt_C	4.3e-18
98	PF06201.7	PITH	2.9e-33
100	PF06364.6	DUF1068	1.3e-49
103	PF06814.7	Lung_7-TM_R	2.7e-55
104	PF01269.11	Fibrillarin	3.6e-101
105	PF00694.13	Aconitase_C	3.4e-36
107	PF06094.1	AIG2	3.4e-19
109	PF07817.7	GLE1	1.1e-32
110	PF02790.9	COX2_TM	2.5e-28
112	PF03720.9	UDPG_MGDP_dh_C	5.5e-17
115	PF07904.7	CT20	1.3e-18
116	PB014696	Pfam-B_14696	2e-24
117	PF00403.20	HMA	4.2e-06
125	PF00411.13	Ribosomal_S11	2.7e-49
126	PF05758.6	Ycf1	9.5e-13
130	PB003778	Pfam-B_3778	8.3e-41
131	PF00232.12	Glyco_hydro_1	2.6e-73
132	PF00232.12	Glyco_hydro_1	3.1e-73
133	PF04979.8	IPP-2	1.5e-20
134	PF00164.19	Ribosomal_S12	2.2e-43
136	PF01370.15	Epimerase	9.4e-36
137	PF01912.12	eIF-6	7.5e-84
138	PF01912.12	eIF-6	3.6e-70
139	PF03463.9	eRF1_1	1.3e-38
140	PF03357.15	Snf7	9e-52
143	PB019552	Pfam-B_19552	9.1e-15
144	PB019552	Pfam-B_19552	2.9e-63
145	PF00318.14	Ribosomal_S2	3.1e-39
146	PF01704.12	UDPGP	9.5e-101
148	PF00107.20	ADH_zinc_N	5.6e-23
149	PF00230.14	MIP	3.9e-84
150	PB003880	Pfam-B_3880	8.3e-16
151	PF03637.11	Mob1_phocein	1e-72
152	PF00244.14	14-3-3	2.4e-116
153	PF00244.14	14-3-3	2.2e-116
154	PF00406.16	ADK	3.6e-48
155	PF00406.16	ADK	2.5e-48
156	PF00004.23	AAA	2.6e-40
157	PB003770	Pfam-B_3770	0.00076
158	PB003770	Pfam-B_3770	0.00043
159	PF00106.19	adh_short	1.2e-26
160	PB005153	Pfam-B_5153	7.4e-05
162	PF00076.16	RRM_1	4.1e-10
163	PF04037.7	DUF382	4.2e-36
164	PF00450.16	Peptidase_S10	9.5e-42
165	PF00450.16	Peptidase_S10	6.9e-18
166	PF03345.8	DDOST_48kD	7.9e-88
167	PF07086.6	DUF1352	0.00013
168	PF00076.16	RRM_1	8.7e-22
169	PF03949.9	Malic_M	4.8e-78
170	PF04116.7	FA_hydroxylase	1.5e-19
171	PF04116.7	FA_hydroxylase	1.6e-19
172	PF12428.2	DUF3675	1.4e-15
173	PF12428.2	DUF3675	1.4e-16
174	PF00957.15	Synaptobrevin	4.7e-17
175	PF00168.24	C2	1.6e-21
176	PF00484.13	Pro_CA	6.1e-35
177	PF00069.19	Pkinase	1.5e-09
178	PB007453	Pfam-B_7453	3.5e-56
179	PF00071.16	Ras	6.7e-61
180	PF00071.16	Ras	2.2e-66
181	PF00702.1	Hydrolase	1.7e-17
182	PF00679.18	EFG_C	3e-19
184	PF00025.15	Arf	1.2e-41
185	PF00071.16	Ras	8.7e-57
189	PF00574.17	CLP_protease	5.5e-71
190	PF03870.9	RNA_pol_Rpb8	1.8e-54
191	PF03870.9	RNA_pol_Rpb8	6.7e-54
193	PF01179.14	Cu_amine_oxid	3.1e-38
194	PF01179.14	Cu_amine_oxid	2.3e-68
195	PF12697.1	Abhydrolase_6	5.4e-07
196	PF12697.1	Abhydrolase_6	1.4e-07
199	PF02330.10	MAM33	1.3e-15
200	PF00255.13	GSHPx	1.1e-45
204	PF02580.1	Tyr_Deacylase	3.5e-11
205	PF02229.10	PC4	6e-30
206	PF08241.6	Methyltransf_11	3e-05
207	PF00169.23	PH	8e-20
209	PB003787	Pfam-B_3787	6.7e-39
212	PF00069.19	Pkinase	7.5e-61
213	PF00025.15	Arf	2.9e-38
214	PF00232.12	Glyco_hydro_1	9.7e-32
216	PF00189.14	Ribosomal_S3_C	2.7e-25
217	PF01250.11	Ribosomal_S6	5.4e-21
218	PF00326.1	Peptidase_S9	1.5e-20
219	PF00326.1	Peptidase_S9	3.5e-22
220	PF00022.13	Actin	1.1e-64
221	PF00022.13	Actin	1.4e-15
223	PF00149.22	Metallophos	1.6e-12
225	PB009778	Pfam-B_9778	9.1e-20
226	PF00255.13	GSHPx	1.3e-36
227	PF02970.10	TBCA	5.3e-25
229	PF04398.6	DUF538	5.9e-25
230	PF04398.6	DUF538	1.7e-25
231	PF03776.8	MinE	1.7e-10
232	PF04061.8	ORMDL	6.6e-47
235	PF00702.1	Hydrolase	3.6e-07
236	PF04053.8	Coatomer_WDAD	5.5e-08
238	PF01844.17	HNH	3.5e-09
239	PF01844.17	HNH	2.5e-09
240	PF00085.14	Thioredoxin	8e-22
241	PF00085.14	Thioredoxin	1.5e-07
242	PF12678.1	zf-rbx1	8.5e-11
243	PF00175.15	NAD_binding_1	1.9e-26
244	PF00632.19	HECT	8.9e-37
245	PF05004.7	IFRD	1.5e-55
248	PB006544	Pfam-B_6544	8.1e-72
250	PF00514.17	Arm	1.4e-13
251	PF00232.12	Glyco_hydro_1	1.5e-35
253	PF00753.21	Lactamase_B	1.8e-12
255	PF10058.3	DUF2296	5.7e-20
256	PF00179.1	UQ_con	5.6e-42
257	PF00179.1	UQ_con	7.4e-39
261	PF00076.16	RRM_1	5.5e-05
265	PF01090.13	Ribosomal_S19e	1.9e-58
266	PF09752.3	DUF2048	9.1e-87
268	PF06814.7	Lung_7-TM_R	1.7e-31
270	PF00109.20	ketoacyl-synt	3.3e-33
271	PF04765.7	DUF616	8.5e-21
277	PF02325.11	YGGT	4.2e-19
278	PB001439	Pfam-B_1439	2.1e-26
280	PF00805.16	Pentapeptide	3.4e-14
284	PF01479.19	S4	3.6e-05
285	PF02668.10	TauD	6.4e-09
286	PF03179.9	V-ATPase_G	3.4e-29
287	PF00118.18	Cpn60_TCP1	5.2e-39
288	PF00118.18	Cpn60_TCP1	7.2e-39
289	PF01138.15	RNase_PH	1.1e-22
290	PF00182.13	Glyco_hydro_19	6.1e-63
291	PB001906	Pfam-B_1906	4e-05
292	PB001906	Pfam-B_1906	1.7e-06
293	PF04542.8	Sigma70_r2	4.1e-05
294	PF02291.9	TFIID-31kDa	6.6e-36
299	PF11317.2	DUF3119	3.9e-37
300	PB016150	Pfam-B_16150	6.2e-55
302	PF00673.15	Ribosomal_L5_C	7.4e-22
303	PF01678.13	DAP_epimerase	5.3e-32
305	PF00179.1	UQ_con	1.8e-43
307	PF01425.15	Amidase	3.9e-20
309	PF01209.12	Ubie_methyltran	4.2e-85
311	PB007134	Pfam-B_7134	1.1e-29
312	PF08718.5	GLTP	1.1e-36
313	PF02272.13	DHHA1	2.5e-06
316	PB001954	Pfam-B_1954	5.2e-34
317	PB001954	Pfam-B_1954	8.3e-33
318	PF00180.14	Iso_dh	2.3e-15
319	PF00180.14	Iso_dh	3.7e-25
321	PF01981.10	PTH2	6.9e-40
324	PF03171.14	2OG-FeII_Oxy	1.8e-11
326	PF02966.10	DIM1	2.6e-67
330	PF04727.7	ELMO_CED12	3e-49
333	PF11834.2	DUF3354	4.9e-26
334	PF00027.23	cNMP_binding	6.5e-05
335	PB019766	Pfam-B_19766	3.9e-23
336	PB000515	Pfam-B_515	3.1e-17
339	PF00481.15	PP2C	4.2e-11
340	PF00481.15	PP2C	4.3e-21
341	PF03060.9	NMO	1.6e-07
342	PF07883.5	Cupin_2	9.8e-08
343	PF00682.13	HMGL-like	1.4e-28
347	PF00085.14	Thioredoxin	1.7e-20
349	PF11016.2	DUF2854	1e-45
350	PF03987.9	Autophagy_act_C	2.5e-26
351	PB012352	Pfam-B_12352	2.5e-47
353	PF01179.14	Cu_amine_oxid	9.3e-54
354	PF04051.10	TRAPP	8.1e-42
356	PB008144	Pfam-B_8144	4.9e-36
360	PF00173.22	Cyt-b5	3.2e-21
361	PF00311.11	PEPcase	4.1e-52
362	PB001013	Pfam-B_1013	6.8e-09
363	PB000343	Pfam-B_343	5.4e-35
368	PF00443.23	UCH	4.9e-27
369	PF00141.17	peroxidase	2.9e-05
370	PF00141.17	peroxidase	1.3e-05
373	PF01459.16	Porin_3	4e-21
375	PF00462.18	Glutaredoxin	2e-16
376	PF07897.5	DUF1675	6.5e-19
379	PF05180.6	zf-DNL	3e-21
380	PB015950	Pfam-B_15950	1.5e-83
381	PF07714.1	Pkinase_Tyr	1.4e-18
383	PF00005.21	ABC_tran	2.5e-11
385	PF05486.6	SRP9-21	1.7e-22
386	PF09353.4	DUF1995	5.5e-14
387	PF00642.18	zf-CCCH	0.00014
398	PF04135.6	Nop10p	2.2e-19
400	PF00378.14	ECH	3e-08
406	PF00538.13	Linker_histone	2.5e-21
407	PB000905	Pfam-B_905	2.4e-12
409	PF00107.20	ADH_zinc_N	1.9e-15
410	PF07859.7	Abhydrolase_3	9e-09
414	PF10063.3	DUF2301	1.6e-46
417	PF00861.16	Ribosomal_L18p	2.8e-33
422	PF02537.9	CRCB	7.6e-20
423	PF10262.3	Rdx	2.5e-10
425	PF00125.18	Histone	2.2e-17
426	PF00125.18	Histone	2.1e-17
427	PB019562	Pfam-B_19562	4.9e-29
428	PF05739.13	SNARE	5e-09
429	PF00702.1	Hydrolase	1e-12
430	PF00385.18	Chromo	1.5e-08
432	PF00043.19	GST_C	1.4e-11
441	PF02201.12	SWIB	2.1e-28
446	PB012848	Pfam-B_12848	6.7e-05
447	PF03181.9	BURP	1.5e-27
450	PF00257.13	Dehydrin	3.5e-12
451	PB010938	Pfam-B_10938	7.2e-08
452	PF02466.13	Tim17	1e-16
460	PF00069.19	Pkinase	1.2e-26
461	PB003621	Pfam-B_3621	2.7e-10
463	PF07690.10	MFS_1	1.6e-22
475	PF00504.15	Chloroa_b-bind	1.4e-09
477	PF00917.20	MATH	7e-10
478	PF12579.2	DUF3755	8.6e-15
482	PF11926.2	DUF3444	2.6e-17
485	PF00076.16	RRM_1	3.9e-16
486	PF05477.5	SURF2	5e-15
488	PB011876	Pfam-B_11876	2.2e-17
490	PF00428.13	Ribosomal_60s	1.6e-10
491	PF00149.22	Metallophos	3e-28
494	PF06432.5	GPI2	2.4e-13
495	PF00076.16	RRM_1	8.7e-16
498	PB003682	Pfam-B_3682	8.1e-36
501	PF03171.14	2OG-FeII_Oxy	7.4e-14
502	PF03765.9	CRAL_TRIO_N	9.2e-08
505	PF01546.22	Peptidase_M20	2.2e-09
506	PB005468	Pfam-B_5468	2.9e-22
510	PF04765.7	DUF616	5.1e-33
511	PF00160.15	Pro_isomerase	4e-06
512	PF00657.1	Lipase_GDSL	4.6e-13
514	PB002357	Pfam-B_2357	1.5e-27
515	PF03876.11	RNA_pol_Rpb7_N	5.7e-16
516	PF00319.12	SRF-TF	5e-21
519	PF00232.12	Glyco_hydro_1	1.5e-68
520	PF00504.15	Chloroa_b-bind	1.9e-08
521	PF00150.12	Cellulase	2.8e-10
522	PF12483.2	GIDE	2.8e-45
523	PF03760.9	LEA_1	1.9e-13
524	PF00857.14	Isochorismatase	4.6e-37
525	PB006741	Pfam-B_6741	3.1e-43
526	PB000248	Pfam-B_248	1.2e-23
527	PF06881.5	Elongin_A	8.9e-23
529	PB017194	Pfam-B_17194	1.2e-06
531	PF00828.13	Ribosomal_L18e	5.1e-24
532	PF03171.14	2OG-FeII_Oxy	9.6e-25
533	PF04733.8	Coatomer_E	2.8e-114
536	PF04969.10	CS	1.6e-10
539	PB012732	Pfam-B_12732	0.00022
541	PB003022	Pfam-B_3022	1.2e-12
542	PF08569.5	Mo25	8.8e-85
543	PF01243.14	Pyridox_oxidase	6.5e-24
546	PF00076.16	RRM_1	1.4e-13
547	PF00071.16	Ras	9.6e-50
548	PF00892.14	EamA	7.5e-24
549	PF03134.13	TB2_DP1_HVA22	2.7e-31
552	PF01929.11	Ribosomal_L14e	1e-28
553	PB015335	Pfam-B_15335	1.5e-30
554	PF01370.15	Epimerase	1.5e-10
555	PF12174.2	RST	8.5e-30
556	PF10914.2	DUF2781	3.8e-28
557	PF11938.2	DUF3456	9.9e-37
558	PF04427.12	Brix	3.1e-22
559	PB001799	Pfam-B_1799	2.9e-66
560	PF00407.13	Bet_v_1	1.3e-20
561	PF01198.13	Ribosomal_L31e	4.3e-16
562	PF00202.15	Aminotran_3	2.3e-20
563	PF02519.8	Auxin_inducible	1.4e-18
565	PF04107.7	GCS2	7.7e-19
568	PF12569.2	NARP1	5.7e-17
570	PF07168.5	FAE_3-kCoA_syn1	3.2e-55
572	PF02780.14	Transketolase_C	3.9e-34
573	PF08263.6	LRRNT_2	5.8e-11
574	PF01398.15	Mov34	7.8e-20
576	PF00271.25	Helicase_C	4e-16
581	PB016577	Pfam-B_16577	2e-34
583	PF03767.8	Acid_phosphat_B	7.7e-59
584	PF03018.8	Dirigent	1.7e-13
585	PF01595.14	DUF21	1.3e-11
587	PB017354	Pfam-B_17354	2.6e-11
588	PF02229.10	PC4	6e-31
589	PF00385.18	Chromo	1.5e-08
590	PB000580	Pfam-B_580	2.9e-47
593	PB000576	Pfam-B_576	5.3e-36
594	PF00145.11	DNA_methylase	7.3e-12
600	PF00069.19	Pkinase	1.8e-28
601	PF00415.12	RCC1	7.2e-07
603	PF04755.6	PAP_fibrillin	2.9e-17
604	PF00076.16	RRM_1	5.6e-19
605	PF03179.9	V-ATPase_G	7.2e-14
606	PF00415.12	RCC1	2.2e-08
607	PF07890.6	Rrp15p	2.8e-07
610	PF04062.8	P21-Arc	1.2e-60
613	PF00016.1	RuBisCO_large	1.8e-168
614	PF00232.12	Glyco_hydro_1	7.1e-157
616	PF00067.16	p450	1.2e-93
618	PB001155	Pfam-B_1155	2.6e-117
619	PF00491.15	Arginase	5.4e-66
620	PF01435.12	Peptidase_M48	6e-59
621	PF01992.10	vATP-synt_AC39	3.7e-96
622	PF09756.3	DDRGK	2.4e-55
623	PB000050	Pfam-B_50	7e-16
624	PF00254.22	FKBP_C	4.7e-11
625	PF00153.21	Mito_carr	2.6e-22
626	PF00676.14	E1_dh	1.6e-54
627	PF08540.4	HMG_CoA_synt_C	6e-113
628	PF00262.12	Calreticulin	7.8e-133
629	PF03283.7	PAE	3.1e-144
630	PF00889.13	EF_TS	1.6e-25
631	PF00782.14	DSPc	1.4e-12
633	PF07724.8	AAA_2	2.8e-33
634	PF01370.15	Epimerase	6.9e-49
635	PF00348.11	polyprenyl_synt	2e-63
638	PF00657.1	Lipase_GDSL	9.1e-32
639	PF03088.10	Str_synth	1.9e-25
640	PF00025.15	Arf	6.1e-79
641	PB002613	Pfam-B_2613	1.9e-18
642	PF08711.5	Med26	3.2e-16
643	PF01263.1	Aldose_epim	5e-69
644	PF02826.13	2-Hacid_dh_C	5.3e-47
645	PF00183.12	HSP90	3.6e-193
646	PF00231.13	ATP-synt	5.4e-70
647	PF00650.14	CRAL_TRIO	1.2e-20
648	PF02338.1	OTU	4.3e-26
649	PF00494.13	SQS_PSY	5.9e-52
651	PF00291.19	PALP	2.1e-56
652	PF12752.1	SUZ	4.9e-09
653	PF00026.17	Asp	1.2e-101
654	PB007845	Pfam-B_7845	1.9e-82
655	PF00574.17	CLP_protease	1.3e-45
656	PF00108.1	Thiolase_N	1.2e-68
657	PF02800.14	Gp_dh_C	9.8e-73
658	PF01467.1	CTP_transf_2	6.9e-23
659	PF00076.16	RRM_1	2.6e-23
660	PF06454.5	DUF1084	1.1e-131
661	PF01025.13	GrpE	3.1e-26
662	PF01255.13	Prenyltransf	4e-44
663	PF10602.3	RPN7	3.1e-53
664	PF00107.20	ADH_zinc_N	6.5e-16
665	PF00335.14	Tetraspannin	9.7e-16
666	PF01257.13	Complex1_24kDa	3.3e-54
667	PF00462.18	Glutaredoxin	9.7e-18
668	PF01263.1	Aldose_epim	8.4e-41
669	PF03248.7	Rer1	1.2e-71
670	PF00208.15	ELFV_dehydrog	3.3e-72
671	PF00320.21	GATA	1.3e-17
672	PF00191.14	Annexin	9.7e-21
673	PB003955	Pfam-B_3955	6.4e-08
674	PF00795.1	CN_hydrolase	2.2e-29
675	PF00962.16	A_deaminase	3.3e-28
676	PF07766.7	LETM1	1.2e-20
677	PB009905	Pfam-B_9905	1.3e-07
678	PF01028.14	Topoisom_I	3e-85
679	PF00400.26	WD40	2.5e-12
680	PF00316.14	FBPase	2.5e-136
682	PF00764.13	Arginosuc_synth	4.2e-157
683	PF00141.17	peroxidase	9.3e-61
684	PF00112.17	Peptidase_C1	1.5e-60
685	PF00996.12	GDI	6.8e-148
686	PF00487.18	FA_desaturase	7.8e-36
687	PF03332.7	PMM	7.9e-106
688	PF12251.2	zf-SNAP50_C	1.7e-18
689	PB001035	Pfam-B_1035	2.2e-90
690	PF03619.10	DUF300	3.9e-82
691	PF00285.15	Citrate_synt	1.9e-90
693	PF00153.21	Mito_carr	9.7e-10
695	PF00574.17	CLP_protease	7.7e-60
697	PF00106.19	adh_short	3.2e-34
698	PF06485.5	DUF1092	3.8e-88
699	PF03105.13	SPX	2.6e-17
700	PF03083.10	MtN3_slv	2.2e-26
701	PF00657.1	Lipase_GDSL	2.3e-49
702	PF00251.14	Glyco_hydro_32N	1.5e-59
703	PF00076.16	RRM_1	2.9e-07
704	PF01156.13	IU_nuc_hydro	1.7e-75
705	PF12799.1	LRR_4	1.3e-09
706	PF07884.8	VKOR	8.6e-12
707	PF00013.23	KH_1	8e-11
708	PF12678.1	zf-rbx1	2.7e-09
709	PF03005.9	DUF231	2.5e-18
710	PF11264.2	ThylakoidFormat	4.4e-69
711	PB003738	Pfam-B_3738	5.3e-48
712	PB003223	Pfam-B_3223	6.9e-32
713	PF03141.10	DUF248	1.2e-176
714	PF00076.16	RRM_1	7.4e-12
715	PF01253.16	SUI1	1.1e-18
716	PF08212.6	Lipocalin_2	3.4e-08
717	PF00885.13	DMRL_synthase	1.4e-53
718	PF00046.23	Homeobox	4.6e-15
719	PF00097.19	zf-C3HC4	1.2e-07
720	PF00071.16	Ras	2.5e-51
721	PF00574.17	CLP_protease	8.7e-77
722	PF07970.6	COPIIcoated_ERV	7.6e-72
723	PF00069.19	Pkinase	1.1e-62
724	PF00121.12	TIM	2.2e-88
725	PF05739.13	SNARE	1.5e-12
726	PF01370.15	Epimerase	4.4e-12
727	PF01073.13	3Beta_HSD	1.6e-05
728	PB005119	Pfam-B_5119	3.6e-46
729	PB015907	Pfam-B_15907	7.7e-248
730	PF00010.20	HLH	4.2e-09
731	PF06203.8	CCT	1.5e-18
733	PF00155.15	Aminotran_1_2	5.3e-45
735	PF00847.14	AP2	1.4e-07
736	PF01058.16	Oxidored_q6	4.7e-19
737	PF02020.12	W2	5e-19
738	PF01557.12	FAA_hydrolase	7.2e-52
739	PF05670.7	DUF814	4.6e-24
740	PF05712.7	MRG	7.7e-45
741	PF05368.7	NmrA	8.6e-71
742	PF05623.6	DUF789	6.5e-101
743	PF03141.10	DUF248	1.5e-102
744	PF00635.20	Motile_Sperm	5.4e-31
745	PF05529.6	Bap31	3.2e-07
746	PF03224.8	V-ATPase_H_N	1e-61
747	PF01055.20	Glyco_hydro_31	9.5e-96
748	PF03350.10	UPF0114	4.6e-26
749	PF00650.14	CRAL_TRIO	9.7e-30
750	PF04570.8	DUF581	6.5e-21
751	PF01182.1	Glucosamine_iso	6.1e-65
752	PF01875.11	Memo	4.2e-77
753	PF12697.1	Abhydrolase_6	8.9e-18
754	PF01217.14	Clat_adaptor_s	3.7e-47
755	PF00344.14	SecY	4e-59
756	PF04752.6	ChaC	1.1e-66
757	PB006724	Pfam-B_6724	4.2e-99
758	PF00355.20	Rieske	4.4e-16
760	PF05739.13	SNARE	2.3e-14
761	PF02777.12	Sod_Fe_C	2.5e-37
762	PF06799.5	DUF1230	8.6e-53
764	PF00501.22	AMP-binding	2.1e-52
765	PF03798.10	TRAM_LAG1_CLN8	2e-20
766	PF00657.1	Lipase_GDSL	4.7e-20
767	PF00847.14	AP2	8e-17
768	PF05724.5	TPMT	6.7e-49
769	PF01871.11	AMMECR1	2e-47
770	PF00230.14	MIP	1.5e-73
771	PB002461	Pfam-B_2461	6.3e-30
772	PB003330	Pfam-B_3330	2.4e-86
773	PF00153.21	Mito_carr	1.8e-21
774	PF01798.12	Nop	1.7e-59
775	PF00244.14	14-3-3	5e-115
776	PF04755.6	PAP_fibrillin	1.3e-72
777	PF04535.6	DUF588	2.5e-35
778	PF00957.15	Synaptobrevin	2.5e-13
779	PF01486.11	K-box	2.1e-28
781	PF02453.11	Reticulon	2.7e-50
782	PF03055.9	RPE65	1.9e-84
783	PF00166.15	Cpn10	2.2e-26
784	PF11788.2	MRP-L46	4.9e-07
785	PF04116.7	FA_hydroxylase	1.1e-10
786	PF10436.3	BCDHK_Adom3	1.8e-32
787	PF12697.1	Abhydrolase_6	4.6e-36
788	PB011377	Pfam-B_11377	3.8e-12
789	PF06888.6	Put_Phosphatase	5.6e-87
791	PF01105.18	EMP24_GP25L	2.3e-32
792	PF11566.2	PI31_Prot_N	2.5e-21
793	PF00160.15	Pro_isomerase	2.3e-45
794	PF03798.10	TRAM_LAG1_CLN8	4.2e-30
796	PF00156.21	Pribosyltran	4.1e-13
797	PF02469.16	Fasciclin	9.1e-06
798	PF00578.15	AhpC-TSA	9.7e-41
799	PF05057.8	DUF676	1.2e-60
800	PF00080.14	Sod_Cu	5.1e-21
801	PF00650.14	CRAL_TRIO	9.2e-30
803	PF01027.14	Bax1-I	5.4e-41
804	PF08241.6	Methyltransf_11	5.8e-10
805	PF01145.19	Band_7	1.5e-24
806	PF08338.5	DUF1731	2.5e-17
808	PF00335.14	Tetraspannin	7.2e-08
809	PF01370.15	Epimerase	5e-08
810	PF04193.8	PQ-loop	3.6e-17
811	PF00076.16	RRM_1	7.9e-11
812	PF00106.19	adh_short	4.2e-06
813	PF00013.23	KH_1	1.4e-14
814	PF01333.13	Apocytochr_F_C	2.7e-52
815	PF00834.13	Ribul_P_3_epim	3e-87
816	PF02713.8	DUF220	5.1e-29
817	PF00753.21	Lactamase_B	1.4e-21
818	PF00170.15	bZIP_1	7.8e-11
819	PF00578.15	AhpC-TSA	1.9e-05
820	PF00722.15	Glyco_hydro_16	6.7e-57
821	PF04969.10	CS	3.3e-16
822	PF01459.16	Porin_3	3.2e-61
823	PF08511.5	COQ9	5.3e-27
824	PF00155.15	Aminotran_1_2	1.5e-20
825	PF03330.12	DPBB_1	9e-27
826	PF00067.16	p450	3.3e-65
827	PF00124.13	Photo_RC	1.2e-93
829	PB003064	Pfam-B_3064	2e-05
830	PF00223.13	PsaA_PsaB	5.2e-60
831	PF12695.1	Abhydrolase_5	1.3e-24
832	PF02990.10	EMP70	4.3e-123
833	PF00515.22	TPR_1	7e-09
834	PF00173.22	Cyt-b5	2.1e-23
836	PF04511.9	DER1	1.7e-45
838	PF00076.16	RRM_1	1e-23
840	PF00722.15	Glyco_hydro_16	6.8e-50
841	PF02453.11	Reticulon	1.9e-40
842	PF11789.2	zf-Nse	2.1e-13
843	PF00223.13	PsaA_PsaB	1.1e-163
844	PB006741	Pfam-B_6741	1.3e-12
846	PB008715	Pfam-B_8715	6.1e-79
848	PF00254.22	FKBP_C	1.6e-36
849	PF01398.15	Mov34	3.4e-09
851	PF00076.16	RRM_1	3.3e-11
852	PF03962.9	Mnd1	2.3e-61
853	PF00406.16	ADK	1.9e-58
854	PF02779.18	Transket_pyr	2.6e-52
855	PF00306.21	ATP-synt_ab_C	6.9e-28
856	PF02453.11	Reticulon	8e-43
857	PF03552.8	Cellulose_synt	1.7e-192
858	PF08442.4	ATP-grasp_2	1.1e-39
859	PF01738.1	DLH	1.7e-54
860	PF03357.15	Snf7	1.2e-31
861	PF06017.7	Myosin_TH1	4.1e-30
862	PF00501.22	AMP-binding	2.8e-52
863	PB002031	Pfam-B_2031	2.8e-107
864	PF02401.12	LYTB	7.2e-37
865	PF02469.16	Fasciclin	2.2e-18
867	PF00226.25	DnaJ	2.3e-25
868	PF03357.15	Snf7	3e-39
869	PF00071.16	Ras	1.4e-57
871	PF00106.19	adh_short	1.8e-22
873	PF00571.22	CBS	2e-15
875	PF00293.1	NUDIX	2.8e-11
878	PB003861	Pfam-B_3861	2.4e-66
880	PF01248.20	Ribosomal_L7Ae	3.6e-25
881	PF00687.15	Ribosomal_L1	1.7e-07
882	PF00334.13	NDK	5.1e-52
883	PF01370.15	Epimerase	1.3e-24
884	PF00227.1	Proteasome	5e-52
885	PF11833.2	DUF3353	8.6e-51
887	PF00378.14	ECH	6.3e-23
888	PF12481.2	DUF3700	3.5e-43
889	PF02798.14	GST_N	1.7e-13
890	PF01486.11	K-box	3.5e-26
891	PF00694.13	Aconitase_C	4.7e-46
892	PF04564.9	U-box	1.4e-07
894	PF00189.14	Ribosomal_S3_C	1.3e-18
895	PB005808	Pfam-B_5808	1e-24
896	PF01092.13	Ribosomal_S6e	4.1e-56
897	PB000255	Pfam-B_255	1.3e-05
898	PF07946.8	DUF1682	3e-52
899	PF02230.10	Abhydrolase_2	1.6e-41
902	PF04387.8	PTPLA	1.3e-60
903	PF00227.1	Proteasome	6e-39
904	PF10615.3	DUF2470	1.3e-17
906	PF04134.6	DUF393	2.9e-22
907	PF00810.12	ER_lumen_recept	2.3e-41
908	PF01370.15	Epimerase	2.6e-05
909	PF00076.16	RRM_1	2.4e-10
910	PF01486.11	K-box	9e-28
911	PF00025.15	Arf	2.4e-44
912	PF01459.16	Porin_3	9.1e-67
913	PF00004.23	AAA	1.4e-41
914	PF01738.1	DLH	1.8e-25
916	PF00160.15	Pro_isomerase	6e-34
918	PF02140.12	Gal_Lectin	2.6e-20
919	PF00190.16	Cupin_1	1.1e-28
920	PF07714.1	Pkinase_Tyr	3.4e-59
921	PF08238.6	Sel1	2.2e-05
922	PF04724.7	Glyco_transf_17	5.2e-129
923	PF05739.13	SNARE	4.9e-13
924	PF01264.15	Chorismate_synt	4.3e-87
928	PB015861	Pfam-B_15861	2.6e-97
929	PF05002.9	SGS	1.3e-30
930	PF00450.16	Peptidase_S10	7.7e-72
932	PF00116.14	COX2	7.2e-47
934	PF00106.19	adh_short	2.7e-23
935	PF01569.15	PAP2	3.3e-17
936	PF04055.15	Radical_SAM	3.4e-15
937	PF00635.20	Motile_Sperm	4.3e-28
938	PF00504.15	Chloroa_b-bind	1.5e-48
940	PF00335.14	Tetraspannin	1.8e-31
941	PF00571.22	CBS	8.9e-16
942	PF03141.10	DUF248	3.3e-23
943	PF04969.10	CS	8.6e-22
944	PF02431.9	Chalcone	9e-49
945	PF02798.14	GST_N	4.2e-13
948	PF00160.15	Pro_isomerase	6.6e-47
949	PF00071.16	Ras	1.3e-66
950	PF01088.15	Peptidase_C12	2.2e-56
951	PF11833.2	DUF3353	4.2e-55
952	PF00106.19	adh_short	3.5e-29
953	PF00805.16	Pentapeptide	2e-08
955	PF01979.14	Amidohydro_1	8e-11
956	PF00106.19	adh_short	1.8e-43
957	PF12838.1	Fer4_7	2.5e-12
958	PF00439.19	Bromodomain	4e-05
959	PF00883.15	Peptidase_M17	2.8e-105
960	PF00227.1	Proteasome	2.6e-35
961	PB004409	Pfam-B_4409	8.7e-06
962	PF00368.12	HMG-CoA_red	1.1e-101
963	PF00743.13	FMO-like	8.2e-15
965	PF01218.12	Coprogen_oxidas	8.4e-106
966	PF00218.15	IGPS	3.6e-78
968	PF00535.20	Glycos_transf_2	7.3e-09
971	PF05627.5	AvrRpt-cleavage	4.9e-16
972	PF00227.1	Proteasome	2.5e-51
973	PF00850.13	Hist_deacetyl	1e-82
974	PF00534.14	Glycos_transf_1	4.1e-21
975	PF07500.8	TFIIS_M	9.7e-32
976	PF00071.16	Ras	1.5e-57
977	PF11712.2	Vma12	2.1e-06
978	PF00067.16	p450	2.2e-52
980	PF03214.7	RGP	7.5e-84
981	PF00300.1	His_Phos_1	3.3e-13
982	PF03348.9	Serinc	2.3e-78
983	PF03798.10	TRAM_LAG1_CLN8	8e-11
985	PF06027.6	DUF914	1.2e-83
986	PF00171.1	Aldedh	3.4e-29
987	PF00854.15	PTR2	2.6e-07
988	PF00183.12	HSP90	5.3e-124
989	PB011776	Pfam-B_11776	4.1e-05
990	PB006854	Pfam-B_6854	2.7e-15
991	PF04095.10	NAPRTase	9e-19
992	PF07839.5	CaM_binding	7.9e-14
993	PF01323.14	DSBA	3e-33
994	PF00071.16	Ras	2e-66
995	PF01169.13	UPF0016	8.7e-23
997	PF02357.13	NusG	2.4e-07
998	PF01842.19	ACT	9.5e-06
999	PF00036.26	efhand	3e-09
1000	PF10173.3	DUF2343	8.4e-37
1001	PF01255.13	Prenyltransf	3.3e-74
1002	PF08536.5	Whirly	1.6e-54
1003	PF00318.14	Ribosomal_S2	1.7e-69
1004	PF00106.19	adh_short	3.7e-22
1005	PF00270.23	DEAD	2.4e-38
1006	PB000116	Pfam-B_116	1.6e-10
1007	PF05193.15	Peptidase_M16_C	3e-41
1008	PF04116.7	FA_hydroxylase	8.5e-12
1009	PF04193.8	PQ-loop	2.1e-12
1010	PF00957.15	Synaptobrevin	1e-19
1011	PF00213.12	OSCP	9.9e-41
1012	PF01501.14	Glyco_transf_8	6.8e-67
1013	PF00635.20	Motile_Sperm	3.8e-33
1014	PF02798.14	GST_N	3e-05
1015	PF00515.22	TPR_1	3.5e-05
1016	PF00707.16	IF3_C	2.3e-23
1018	PF02365.9	NAM	1.2e-34
1019	PF01105.18	EMP24_GP25L	3.9e-54
1020	PF03690.7	UPF0160	9.2e-99
1021	PF00170.15	bZIP_1	1.6e-13
1022	PF00481.15	PP2C	1.1e-41
1023	PF00106.19	adh_short	2.8e-31
1024	PF00291.19	PALP	3.3e-17
1025	PF02270.9	TFIIF_beta	5.9e-43
1026	PF02779.18	Transket_pyr	1.8e-38
1027	PB008583	Pfam-B_8583	4.2e-29
1029	PF00071.16	Ras	6.5e-57
1032	PF00112.17	Peptidase_C1	4.6e-68
1033	PF03366.10	YEATS	2.1e-30
1034	PF00501.22	AMP-binding	7.6e-33
1035	PF00098.17	zf-CCHC	5.2e-08
1036	PF10273.3	WGG	3.6e-26
1037	PF04536.8	DUF477	8.3e-12
1038	PF00957.15	Synaptobrevin	5.8e-20
1039	PF11976.2	Rad60-SLD	2.6e-09
1040	PF01652.12	IF4E	1.4e-55
1041	PF00249.25	Myb_DNA-binding	3e-11
1042	PB019552	Pfam-B_19552	2.4e-59
1043	PB006667	Pfam-B_6667	8.2e-45
1044	PB013071	Pfam-B_13071	8.1e-33
1045	PF00566.12	TBC	4.5e-37
1047	PF00808.17	CBFD_NFYB_HMF	4.6e-22
1048	PB002930	Pfam-B_2930	2.5e-125
1049	PF00789.14	UBX	6.3e-15
1052	PF06552.6	TOM20_plant	2.4e-80
1053	PB002809	Pfam-B_2809	2.3e-27
1055	PF01370.15	Epimerase	7.9e-27
1057	PF12263.2	DUF3611	9.6e-57
1058	PF05514.5	HR_lesion	1e-60
1059	PF00789.14	UBX	3.6e-06
1061	PF00025.15	Arf	8.6e-71
1062	PF00447.11	HSF_DNA-bind	2.1e-34
1063	PF00651.25	BTB	1.6e-25
1064	PF08718.5	GLTP	3.4e-50
1065	PF03168.7	LEA_2	4.3e-06
1066	PF01997.10	Translin	3.7e-55
1068	PF00485.12	PRK	5.8e-37
1069	PF00106.19	adh_short	2.5e-24
1070	PF02230.10	Abhydrolase_2	7.7e-40
1071	PF00069.19	Pkinase	1.6e-35
1073	PF01789.10	PsbP	1.6e-47
1074	PB016829	Pfam-B_16829	4.7e-46
1075	PF00004.23	AAA	1e-44
1076	PF02784.10	Orn_Arg_deC_N	3e-41
1077	PF00168.24	C2	1.5e-21
1078	PF00957.15	Synaptobrevin	2.5e-34
1079	PF07911.7	DUF1677	6.7e-24
1080	PF07816.5	DUF1645	3.4e-13
1081	PF00830.13	Ribosomal_L28	1.2e-20
1082	PF10237.3	N6-adenineMlase	8.2e-49
1083	PF00227.1	Proteasome	6.8e-35
1084	PF00069.19	Pkinase	1.5e-19
1085	PF01699.18	Na_Ca_ex	3.4e-15
1086	PF03641.8	Lysine_decarbox	2.4e-44
1087	PF00687.15	Ribosomal_L1	4.1e-48
1088	PF01991.12	vATP-synt_E	2.5e-78
1089	PF01429.13	MBD	8.3e-12
1090	PF00082.16	Peptidase_S8	3.5e-07
1091	PB001674	Pfam-B_1674	1.4e-103
1092	PF04969.10	CS	2.3e-12
1093	PF00118.18	Cpn60_TCP1	2.4e-147
1094	PF00650.14	CRAL_TRIO	5.2e-28
1095	PF04683.7	Proteasom_Rpn13	3.4e-07
1096	PF06658.6	DUF1168	4e-32
1098	PF05602.6	CLPTM1	2.7e-68
1100	PF00810.12	ER_lumen_recept	1.2e-55
1101	PF02453.11	Reticulon	1.8e-32
1102	PF00149.22	Metallophos	6.4e-18
1103	PF02115.11	Rho_GDI	4.3e-61
1104	PF02466.13	Tim17	1.4e-12
1105	PB004520	Pfam-B_4520	9.2e-35
1106	PF00097.19	zf-C3HC4	1e-06
1107	PB007799	Pfam-B_7799	1.3e-18
1108	PF03130.10	HEAT_PBS	9.1e-06
1109	PF00076.16	RRM_1	3.3e-16
1110	PF00179.1	UQ_con	3.4e-43
1111	PF00149.22	Metallophos	1.4e-29
1113	PB002850	Pfam-B_2850	1.4e-05
1114	PF07228.6	SpoIIE	1.3e-11
1117	PB003738	Pfam-B_3738	1.5e-87
1118	PF00076.16	RRM_1	2.2e-15
1119	PF01250.11	Ribosomal_S6	8.3e-24
1120	PF03763.7	Remorin_C	1.3e-31
1121	PB017031	Pfam-B_17031	2.7e-80
1122	PF01758.10	SBF	3.1e-48
1123	PB004753	Pfam-B_4753	5e-69
1124	PF02681.8	DUF212	2.2e-37
1125	PF08613.5	Cyclin	3.3e-32
1128	PF00249.25	Myb_DNA-binding	2.6e-14
1131	PF00736.13	EF1_GNE	1.1e-29
1132	PF02861.14	Clp_N	1e-07
1133	PF01217.14	Clat_adaptor_s	4.2e-21
1134	PF00282.13	Pyridoxal_deC	7.7e-25
1135	PF01643.11	Acyl-ACP_TE	3.3e-101
1136	PF00827.11	Ribosomal_L15e	2.8e-99
1137	PF00400.26	WD40	8.2e-14
1138	PF03471.11	CorC_HlyC	7.8e-22
1139	PF00071.16	Ras	5.9e-62
1140	PF00466.14	Ribosomal_L10	1.5e-17
1141	PF00635.20	Motile_Sperm	3.9e-33
1142	PF01501.14	Glyco_transf_8	6.4e-70
1144	PF05755.6	REF	6.4e-72
1145	PF00501.22	AMP-binding	7.6e-37
1147	PF00291.19	PALP	8.4e-31
1148	PF12697.1	Abhydrolase_6	1.8e-18
1149	PF04398.6	DUF538	1.9e-24
1150	PF00179.1	UQ_con	2.1e-48
1151	PF01168.14	Ala_racemase_N	5.3e-42
1153	PF03168.7	LEA_2	4.3e-16
1154	PF00574.17	CLP_protease	3e-38
1155	PF00076.16	RRM_1	4.4e-18
1157	PF00961.13	LAGLIDADG_1	1.2e-10
1158	PF03311.8	Cornichon	1.3e-41
1160	PF00365.14	PFK	8.3e-07
1161	PF02453.11	Reticulon	8.7e-20
1162	PF10255.3	Paf67	3.3e-63
1165	PF01419.11	Jacalin	8.1e-14
1166	PF01557.12	FAA_hydrolase	2.4e-55
1167	PF00230.14	MIP	1.4e-10
1168	PF00133.16	tRNA-synt_1	4.7e-97
1171	PB010458	Pfam-B_10458	1.3e-25
1172	PF00179.1	UQ_con	1.2e-51
1174	PF03134.13	TB2_DP1_HVA22	9e-31
1175	PF12796.1	Ank_2	1.1e-23
1176	PF05903.8	DUF862	1.2e-40
1177	PF00177.15	Ribosomal_S7	5.2e-39
1178	PF01195.13	Pept_tRNA_hydro	4.7e-52
1179	PF03399.10	SAC3_GANP	7e-21
1180	PF00025.15	Arf	5e-42
1181	PF03099.13	BPL_LplA_LipB	3.1e-16
1184	PF00831.17	Ribosomal_L29	9.9e-16
1185	PF03981.6	Ubiq_cyt_C_chap	1.2e-33
1186	PF00191.14	Annexin	1.8e-17
1188	PB003290	Pfam-B_3290	1.3e-31
1189	PF11267.2	DUF3067	1.7e-27
1191	PF10075.3	PCI_Csn8	2.1e-36
1192	PF01964.12	ThiC	5.2e-56
1193	PF00254.22	FKBP_C	4.2e-30
1194	PF03637.11	Mob1_phocein	2.5e-74
1195	PF02798.14	GST_N	1.6e-10
1196	PF00248.15	Aldo_ket_red	1.3e-53
1197	PF00026.17	Asp	3.4e-14
1198	PF03936.10	Terpene_synth_C	5.7e-82
1199	PF02990.10	EMP70	3.5e-65
1200	PF02840.9	Prp18	6.2e-58
1201	PB019321	Pfam-B_19321	0.00054
1202	PF05832.6	DUF846	2.7e-46
1203	PB017824	Pfam-B_17824	1.7e-09
1205	PF05180.6	zf-DNL	1.6e-21
1207	PF00080.14	Sod_Cu	1.1e-47
1208	PF01212.15	Beta_elim_lyase	1.5e-74
1209	PF00254.22	FKBP_C	6.5e-27
1210	PF00071.16	Ras	5.3e-61
1211	PF01762.15	Galactosyl_T	3.1e-27
1212	PF12325.2	TMF_TATA_bd	3.4e-34
1213	PF05879.6	RHD3	5.6e-36
1214	PF05562.5	WCOR413	5.1e-16
1215	PF01717.12	Meth_synt_2	1.9e-149
1217	PF00481.15	PP2C	2.1e-59
1218	PF01145.19	Band_7	3.8e-22
1219	PF00106.19	adh_short	5.2e-05
1220	PF00248.15	Aldo_ket_red	1.1e-51
1221	PF00542.13	Ribosomal_L12	1.3e-21
1222	PF00227.1	Proteasome	1.8e-63
1223	PB009383	Pfam-B_9383	4.7e-47
1224	PF00036.26	efhand	5.4e-10
1225	PF00124.13	Photo_RC	2.9e-56
1226	PB002662	Pfam-B_2662	1.9e-28
1227	PF00036.26	efhand	7.4e-08
1228	PF00036.26	efhand	4.8e-08
1229	PF00348.11	polyprenyl_synt	6e-68
1231	PB014520	Pfam-B_14520	5.1e-61
1233	PF00025.15	Arf	3.8e-70
1234	PF05615.7	THOC7	3.5e-25
1235	PF11947.2	DUF3464	1.6e-38
1236	PF08612.5	Med20	2.4e-40
1239	PF05633.5	DUF793	1.4e-08
1240	PF00406.16	ADK	7.8e-05
1241	PF05620.5	DUF788	1.7e-47
1242	PF12428.2	DUF3675	3.1e-44
1243	PB001632	Pfam-B_1632	1.2e-37
1245	PB000774	Pfam-B_774	2e-40
1246	PF05241.6	EBP	1.2e-55
1248	PF03169.9	OPT	1.3e-50
1249	PF01596.11	Methyltransf_3	7.9e-79
1250	PF03364.14	Polyketide_cyc	2.5e-21
1253	PF00071.16	Ras	4.9e-52
1254	PF06749.6	DUF1218	1.7e-12
1255	PF00227.1	Proteasome	4.8e-43
1256	PB006854	Pfam-B_6854	1e-58
1257	PF10369.3	ALS_ss_C	2.5e-28
1258	PF03079.8	ARD	4e-66
1259	PF03918.8	CcmH	3.1e-29
1260	PF01344.19	Kelch_1	5.4e-06
1261	PF00226.25	DnaJ	4.9e-19
1263	PF02681.8	DUF212	7.5e-48
1264	PF05873.6	Mt_ATP-synt_D	2e-09
1265	PF03650.7	UPF0041	9.4e-34
1269	PF01417.14	ENTH	1.3e-05
1270	PB000127	Pfam-B_127	3.2e-50
1271	PF02990.10	EMP70	2.6e-14
1273	PF00107.20	ADH_zinc_N	1.7e-14
1274	PF00702.1	Hydrolase	2.2e-07
1275	PF00638.12	Ran_BP1	6.8e-19
1280	PF00578.15	AhpC-TSA	4.4e-41
1281	PF05753.8	TRAP_beta	1.1e-49
1282	PF00657.1	Lipase_GDSL	3e-21
1283	PF02410.9	DUF143	3.1e-22
1284	PF00170.15	bZIP_1	5.6e-21
1285	PF00888.16	Cullin	2.7e-53
1286	PF00887.13	ACBP	3.4e-18
1287	PF03129.14	HGTP_anticodon	1.5e-21
1288	PB001507	Pfam-B_1507	5.8e-56
1289	PF00005.21	ABC_tran	1.2e-23
1290	PF00117.22	GATase	6.2e-53
1291	PF00759.1	Glyco_hydro_9	1.7e-111
1292	PF00450.16	Peptidase_S10	2.7e-69
1293	PB011779	Pfam-B_11779	2.9e-62
1294	PF00202.15	Aminotran_3	5.7e-88
1295	PF12799.1	LRR_4	9e-07
1298	PF00338.16	Ribosomal_S10	1.7e-11
1299	PB006558	Pfam-B_6558	6.5e-64
1300	PF00076.16	RRM_1	1.1e-10
1301	PF00006.19	ATP-synt_ab	5.5e-42
1302	PB017212	Pfam-B_17212	7.7e-55
1303	PF03540.7	TFIID_30kDa	9.9e-25
1304	PF02781.1	G6PD_C	7.4e-88
1305	PF00572.12	Ribosomal_L13	1.1e-27
1306	PF07649.6	C1_3	9.7e-09
1307	PF00400.26	WD40	2.4e-08
1308	PF00069.19	Pkinase	1.1e-35
1309	PF03665.7	UPF0172	1.7e-39
1310	PF05362.1	Lon_C	1.6e-73
1311	PF04525.6	DUF567	3.5e-47
1312	PF07714.1	Pkinase_Tyr	2.1e-37
1313	PF00271.25	Helicase_C	2.4e-27
1314	PF00163.13	Ribosomal_S4	2.1e-26
1315	PF01217.14	Clat_adaptor_s	1.2e-55
1319	PF00274.13	Glycolytic	1.1e-110
1320	PF12014.2	DUF3506	1.4e-39
1321	PF02353.14	CMAS	1.7e-35
1322	PB000255	Pfam-B_255	5.7e-10
1323	PB005385	Pfam-B_5385	0.0003
1324	PB002230	Pfam-B_2230	4.6e-05
1326	PF00651.25	BTB	9.2e-24
1327	PF04570.8	DUF581	2e-22
1329	PF00118.18	Cpn60_TCP1	3.1e-125
1330	PF01014.1	Uricase	2.1e-33
1331	PF00759.1	Glyco_hydro_9	5.2e-44
1333	PF02847.11	MA3	8.1e-14
1334	PF01467.1	CTP_transf_2	2.8e-12
1335	PF09793.3	AD	7.1e-24
1336	PF12681.1	Glyoxalase_2	3e-13
1337	PF00106.19	adh_short	3.9e-21
1338	PF09542.4	FFD_TFG	1.1e-11
1339	PF00534.14	Glycos_transf_1	1.7e-06
1340	PB004085	Pfam-B_4085	1.2e-104
1342	PF03134.13	TB2_DP1_HVA22	2.2e-30
1343	PF06470.7	SMC_hinge	1.1e-10
1344	PF01612.14	DNA_pol_A_exo1	2.4e-19
1345	PF00293.1	NUDIX	8.2e-24
1346	PB008780	Pfam-B_8780	3.7e-73
1348	PF03871.8	RNA_pol_Rpb5_N	1.8e-23
1349	PF00581.14	Rhodanese	1e-14
1350	PF00650.14	CRAL_TRIO	2.3e-10
1351	PF00483.17	NTP_transferase	2.4e-71
1353	PF07977.7	FabA	6.2e-28
1354	PF00285.15	Citrate_synt	1.3e-84
1355	PF04707.8	PRELI	5.4e-18
1356	PB000158	Pfam-B_158	4.1e-40
1357	PF00903.19	Glyoxalase	9e-25
1358	PF03171.14	2OG-FeII_Oxy	1e-25
1360	PF01423.16	LSM	4.8e-16
1361	PF05907.7	DUF866	3.6e-52
1362	PB006832	Pfam-B_6832	3.8e-33
1364	PB011778	Pfam-B_11778	4.3e-18
1367	PF01105.18	EMP24_GP25L	3.4e-15
1368	PF00137.15	ATP-synt_C	6.4e-17
1370	PB010398	Pfam-B_10398	7.3e-15
1372	PF03029.11	ATP_bind_1	2.9e-90
1373	PF09180.5	ProRS-C_1	7.6e-22
1374	PF00295.11	Glyco_hydro_28	5e-24
1375	PF04117.6	Mpv17_PMP22	1.2e-17
1376	PF08507.4	COPI_assoc	1.8e-09
1377	PF02365.9	NAM	6.6e-48
1378	PB006832	Pfam-B_6832	1.1e-26
1379	PF06521.5	PAR1	8.5e-59
1380	PF09358.4	UBA_e1_C	1.6e-37
1381	PF08241.6	Methyltransf_11	5.5e-19
1383	PF02338.1	OTU	9.5e-22
1384	PF00071.16	Ras	1.2e-57
1385	PF00478.19	IMPDH	2.9e-101
1386	PF00275.14	EPSP_synthase	2.2e-83
1387	PF00501.22	AMP-binding	8.2e-39
1388	PF00567.18	TUDOR	9.1e-10
1389	PF00168.24	C2	6.8e-18
1390	PF00225.17	Kinesin	7.3e-08
1391	PF06749.6	DUF1218	1.1e-24
1392	PF03171.14	2OG-FeII_Oxy	1.6e-23
1393	PF00696.22	AA_kinase	6.5e-13
1394	PF01217.14	Clat_adaptor_s	1e-53
1395	PF00227.1	Proteasome	1.1e-29
1397	PF02309.10	AUX_IAA	5.2e-73
1398	PF00647.13	EF1G	1.3e-41
1399	PF06201.7	PITH	2.8e-36
1400	PF00004.23	AAA	2.1e-09
1401	PF01652.12	IF4E	5.4e-56
1402	PF00076.16	RRM_1	4.6e-16
1403	PF02348.13	CTP_transf_3	2.2e-36
1404	PF01016.13	Ribosomal_L27	5.2e-36
1405	PF04727.7	ELMO_CED12	1.8e-50
1406	PF01086.11	Clathrin_lg_ch	5.3e-05
1407	PF01434.12	Peptidase_M41	2.2e-71
1409	PF01627.17	Hpt	1.2e-11
1410	PF00291.19	PALP	8.5e-28
1411	PF01246.14	Ribosomal_L24e	3.2e-08
1412	PF03948.8	Ribosomal_L9_C	2e-22
1413	PF00156.21	Pribosyltran	3.6e-22
1414	PF02365.9	NAM	2.5e-32
1415	PF05700.5	BCAS2	2.2e-69
1416	PF00271.25	Helicase_C	3.5e-26
1417	PF01370.15	Epimerase	1.4e-33
1420	PF01246.14	Ribosomal_L24e	3.8e-36
1421	PF02882.13	THF_DHG_CYH_C	5.1e-67
1422	PF02823.10	ATP-synt_DE_N	3.5e-19
1423	PF00171.1	Aldedh	1.7e-70
1424	PF00929.18	RNase_T	4.8e-26
1425	PF00432.15	Prenyltrans	1.2e-14
1426	PF01042.15	Ribonuc_L-PSP	1.6e-40
1427	PF03764.12	EFG_IV	9.6e-36
1428	PF04398.6	DUF538	1.8e-27
1429	PF04968.6	CHORD	3.1e-28
1430	PF00319.12	SRF-TF	4.7e-25
1431	PF02109.10	DAD	1.6e-06
1432	PF00240.17	ubiquitin	1.3e-32
1433	PF01105.18	EMP24_GP25L	4.1e-51
1434	PF00071.16	Ras	7.8e-43
1436	PB016503	Pfam-B_16503	4e-39
1437	PF04755.6	PAP_fibrillin	3.2e-70
1438	PF00620.21	RhoGAP	3.7e-11
1439	PF06127.5	DUF962	1.9e-14
1441	PF04418.6	DUF543	5e-26
1442	PF07738.7	Sad1_UNC	1.4e-36
1443	PF10674.3	Ycf54	4.3e-30
1444	PF00106.19	adh_short	2.7e-20
1445	PB011398	Pfam-B_11398	1.2e-77
1446	PF06831.8	H2TH	2.8e-32
1448	PF00571.22	CBS	2.1e-12
1449	PF00549.13	Ligase_CoA	2.2e-24
1450	PF03141.10	DUF248	2.9e-90
1452	PB010518	Pfam-B_10518	3.3e-74
1456	PF08079.6	Ribosomal_L30_N	1e-09
1457	PF10184.3	DUF2358	8.8e-17
1459	PF00006.19	ATP-synt_ab	3.8e-42
1461	PF00118.18	Cpn60_TCP1	6.2e-68
1462	PF02798.14	GST_N	1.8e-16
1463	PF02453.11	Reticulon	2.8e-43
1464	PF05605.6	Di19	7.4e-75
1466	PF05697.7	Trigger_N	1.9e-06
1467	PB003535	Pfam-B_3535	1.5e-65
1469	PF00403.20	HMA	2.3e-14
1471	PF11886.2	DUF3406	1.4e-133
1472	PF01694.16	Rhomboid	5.8e-23
1473	PF00679.18	EFG_C	5.3e-27
1476	PF00098.17	zf-CCHC	0.00014
1479	PB017352	Pfam-B_17352	1.3e-05
1480	PB001013	Pfam-B_1013	7.6e-06
1481	PF02297.11	COX6B	3.6e-24
1482	PF05691.6	Raffinose_syn	6.8e-18
1483	PF00808.17	CBFD_NFYB_HMF	6.5e-20
1484	PF01245.14	Ribosomal_L19	7.4e-32
1485	PF11833.2	DUF3353	2.3e-09
1486	PB000757	Pfam-B_757	2.6e-62
1487	PF00294.18	PfkB	5.5e-50
1490	PF00179.1	UQ_con	7.7e-53
1491	PF00265.12	TK	7.8e-41
1492	PF11341.2	DUF3143	1.3e-22
1493	PF01106.11	NifU	7.5e-26
1495	PF01553.15	Acyltransferase	9.8e-19
1496	PF10604.3	Polyketide_cyc2	5.2e-15
1497	PF01451.15	LMWPc	2.1e-21
1498	PF00544.13	Pec_lyase_C	3.6e-39
1499	PF08423.5	Rad51	1.1e-19
1501	PF00067.16	p450	7e-59
1503	PF01459.16	Porin_3	9.4e-79
1504	PF00850.13	Hist_deacetyl	4e-42
1505	PF00198.17	2-oxoacid_dh	9.6e-67
1507	PF00262.12	Calreticulin	2.3e-67
1509	PB003239	Pfam-B_3239	5.8e-41
1510	PF01105.18	EMP24_GP25L	1.1e-39
1512	PF00009.21	GTP_EFTU	1.4e-21
1513	PF00069.19	Pkinase	2.1e-63
1514	PF02996.11	Prefoldin	2.6e-29
1515	PF00490.15	ALAD	9.7e-120
1516	PF03029.11	ATP_bind_1	2.9e-23
1517	PF00248.15	Aldo_ket_red	1.8e-57
1519	PF08069.6	Ribosomal_S13_N	1.5e-31
1521	PF00572.12	Ribosomal_L13	3.6e-27
1522	PF02037.21	SAP	1.2e-12
1523	PF01556.12	DnaJ_C	1.2e-18
1524	PF02374.9	ArsA_ATPase	1e-48
1525	PF00564.18	PB1	9.8e-15
1526	PF03151.10	TPT	9e-38
1527	PF03647.7	Tmemb_14	1.4e-16
1528	PB001926	Pfam-B_1926	3.2e-05
1532	PF10508.3	Proteasom_PSMB	6.7e-05
1533	PF01556.12	DnaJ_C	3.6e-23
1534	PF00076.16	RRM_1	5e-17
1535	PF00347.17	Ribosomal_L6	1.6e-20
1536	PF07851.7	TMPIT	6e-85
1537	PF00085.14	Thioredoxin	2.3e-20
1539	PB005654	Pfam-B_5654	2.2e-30
1540	PB017970	Pfam-B_17970	1.4e-102
1541	PF01025.13	GrpE	1.2e-20
1542	PB006630	Pfam-B_6630	3.4e-13
1543	PB010327	Pfam-B_10327	0.001
1544	PF02560.8	Cyanate_lyase	5.7e-33
1545	PF04525.6	DUF567	3.6e-56
1547	PF08449.5	UAA	1.4e-71
1548	PF00639.15	Rotamase	1.2e-20
1549	PF02779.18	Transket_pyr	1.2e-33
1550	PB008680	Pfam-B_8680	2.6e-60
1552	PF12327.2	FtsZ_C	2e-32
1553	PF04178.6	Got1	9.3e-18
1554	PF00443.23	UCH	1.5e-15
1555	PF03106.9	WRKY	5.8e-27
1556	PF05056.6	DUF674	6e-15
1557	PB003443	Pfam-B_3443	0.00092
1560	PF07063.7	DUF1338	3.5e-59
1563	PF01221.12	Dynein_light	1.9e-36
1565	PF01302.19	CAP_GLY	1.7e-24
1567	PF00300.1	His_Phos_1	1.4e-15
1568	PF00443.23	UCH	3e-12
1569	PF03061.16	4HBT	1.3e-12
1570	PF03151.10	TPT	4.2e-29
1572	PF01251.12	Ribosomal_S7e	8.2e-81
1573	PF08417.6	PaO	4.7e-22
1574	PF00036.26	efhand	1.1e-09
1575	PF03381.9	CDC50	1.8e-74
1576	PF00481.15	PP2C	5.8e-56
1577	PB000120	Pfam-B_120	1.3e-09
1580	PF01326.13	PPDK_N	5.2e-32
1581	PF08645.5	PNK3P	4e-42
1582	PF00861.16	Ribosomal_L18p	2.6e-15
1583	PF06172.5	Cupin_5	5.3e-49
1584	PF01809.12	DUF37	4e-27
1585	PF10250.3	O-FucT	4.2e-35
1586	PF02990.10	EMP70	2.8e-92
1587	PF00125.18	Histone	5.2e-23
1588	PF07731.8	Cu-oxidase_2	5.9e-26
1589	PF00026.17	Asp	2.1e-13
1590	PF01789.10	PsbP	1.8e-56
1591	PF00164.19	Ribosomal_S12	3.5e-41
1592	PF02309.10	AUX_IAA	1.1e-69
1594	PB013026	Pfam-B_13026	2.5e-14
1595	PF07714.1	Pkinase_Tyr	8.2e-58
1596	PF00004.23	AAA	5e-44
1597	PF10238.3	Eapp_C	7e-42
1598	PF02861.14	Clp_N	0.068
1599	PF07047.6	OPA3	1.5e-53
1600	PF04371.9	PAD_porph	7.7e-115
1601	PF01593.18	Amino_oxidase	1.3e-24
1602	PB005636	Pfam-B_5636	2.1e-24
1603	PF00347.17	Ribosomal_L6	8.7e-15
1604	PF00481.15	PP2C	4e-56
1605	PF06058.7	DCP1	3.7e-45
1606	PB013901	Pfam-B_13901	9e-41
1607	PB000575	Pfam-B_575	1.1e-63
1608	PF04110.7	APG12	1.2e-30
1609	PF09763.3	Sec3	1.3e-62
1610	PF02575.10	DUF149	5.7e-16
1612	PB000336	Pfam-B_336	1.8e-37
1616	PF00027.23	cNMP_binding	6.7e-06
1618	PB008933	Pfam-B_8933	6.8e-15
1619	PF00583.18	Acetyltransf_1	2.3e-11
1621	PF00535.20	Glycos_transf_2	1.2e-23
1622	PF00332.12	Glyco_hydro_17	4e-28
1623	PF00244.14	14-3-3	1.8e-107
1624	PF02985.16	HEAT	0.0019
1625	PF07717.10	OB_NTP_bind	8.1e-26
1627	PF10447.3	EXOSC1	1.1e-25
1628	PF00753.21	Lactamase_B	8.7e-12
1629	PB000111	Pfam-B_111	4.9e-15
1630	PF00956.12	NAP	1.1e-24
1631	PF00036.26	efhand	1.8e-09
1632	PB000085	Pfam-B_85	0.00012
1633	PB017804	Pfam-B_17804	1.7e-71
1634	PB001338	Pfam-B_1338	1.3e-28
1635	PF00849.16	PseudoU_synth_2	1.2e-06
1636	PF02781.1	G6PD_C	7.6e-44
1637	PF00249.25	Myb_DNA-binding	3.8e-14
1638	PF08392.1	FAE1_CUT1_RppA	8.6e-48
1639	PB018949	Pfam-B_18949	0.00022
1640	PF03501.9	S10_plectin	3.3e-43
1641	PB003357	Pfam-B_3357	8.5e-88
1644	PB009210	Pfam-B_9210	1e-11
1645	PF00609.13	DAGK_acc	4.2e-49
1647	PF00173.22	Cyt-b5	1.7e-25
1648	PF00156.21	Pribosyltran	2.1e-16
1649	PF00107.20	ADH_zinc_N	8.9e-18
1651	PF05794.7	Tcp11	2e-07
1652	PF04398.6	DUF538	6.4e-28
1654	PF01699.18	Na_Ca_ex	2.4e-15
1655	PF00085.14	Thioredoxin	4.3e-20
1656	PF06966.6	DUF1295	1e-59
1657	PF08534.4	Redoxin	4e-31
1658	PB004258	Pfam-B_4258	3.4e-115
1659	PF02798.14	GST_N	9.5e-08
1660	PF00481.15	PP2C	1.1e-67
1661	PF00241.14	Cofilin_ADF	2.5e-43
1665	PF10163.3	EnY2	2.4e-07
1666	PB019831	Pfam-B_19831	3.9e-47
1667	PF04570.8	DUF581	3.8e-21
1668	PF01597.13	GCV_H	3.6e-48
1669	PF00850.13	Hist_deacetyl	1.3e-50
1670	PF04597.8	Ribophorin_I	4.9e-64
1671	PF01008.11	IF-2B	1.7e-56
1672	PF05817.8	Ribophorin_II	6.6e-86
1673	PF00445.12	Ribonuclease_T2	2.8e-58
1675	PF00698.15	Acyl_transf_1	1.2e-29
1676	PB001732	Pfam-B_1732	1.3e-11
1678	PF01922.11	SRP19	3.8e-28
1679	PF06911.6	Senescence	7.2e-53
1680	PF01248.20	Ribosomal_L7Ae	5.8e-24
1681	PF00107.20	ADH_zinc_N	6.1e-12
1682	PF00118.18	Cpn60_TCP1	1.2e-55
1683	PF02852.16	Pyr_redox_dim	1.6e-41
1684	PF12315.2	DUF3633	3.6e-79
1686	PF04722.7	Ssu72	1.8e-67
1687	PF03151.10	TPT	7.3e-24
1688	PF02212.12	GED	2.7e-18
1689	PF03460.11	NIR_SIR_ferr	4.5e-13
1690	PF03009.11	GDPD	3.3e-12
1692	PF00071.16	Ras	4.8e-63
1693	PF04535.6	DUF588	7.9e-40
1694	PB002351	Pfam-B_2351	3.5e-26
1696	PF01373.11	Glyco_hydro_14	1.8e-30
1699	PF04525.6	DUF567	1.2e-22
1700	PB001323	Pfam-B_1323	1.2e-26
1701	PF03764.12	EFG_IV	3.6e-36
1703	PF00226.25	DnaJ	7e-26
1704	PF00810.12	ER_lumen_recept	6.3e-38
1705	PF10155.3	DUF2363	7.4e-48
1707	PF07808.7	RED_N	6.3e-69
1709	PB008080	Pfam-B_8080	9.2e-58
1710	PF02681.8	DUF212	7.3e-46
1712	PF04185.8	Phosphoesterase	7.5e-16
1713	PB001192	Pfam-B_1192	8.5e-14
1714	PB013671	Pfam-B_13671	3.8e-24
1715	PF03839.10	Sec62	8.5e-09
1716	PF00180.14	Iso_dh	3e-90
1717	PF01502.12	PRA-CH	4.7e-29
1718	PF09358.4	UBA_e1_C	1.5e-39
1719	PF06280.6	DUF1034	3.8e-08
1720	PB016277	Pfam-B_16277	4e-129
1721	PF03650.7	UPF0041	3.1e-38
1722	PF04755.6	PAP_fibrillin	2.8e-39
1724	PF10469.3	AKAP7_NLS	6.2e-08
1725	PB000806	Pfam-B_806	4.7e-116
1726	PF00462.18	Glutaredoxin	3.1e-19
1728	PF00168.24	C2	1e-19
1729	PF00293.1	NUDIX	3.7e-19
1730	PF00163.13	Ribosomal_S4	5.5e-08
1731	PF08752.4	Gamma-COP	2.5e-50
1733	PF00005.21	ABC_tran	7.7e-11
1734	PF00141.17	peroxidase	3.3e-49
1737	PF00903.19	Glyoxalase	1.8e-15
1739	PF00400.26	WD40	5.1e-10
1740	PF00076.16	RRM_1	2.3e-16
1741	PF00281.13	Ribosomal_L5	6e-21
1742	PF00083.18	Sugar_tr	8.7e-33
1743	PF00149.22	Metallophos	3.4e-25
1744	PF01399.21	PCI	1.2e-11
1745	PF05903.8	DUF862	3.9e-28
1746	PF01554.12	MatE	2.9e-31
1747	PF12847.1	Methyltransf_18	1.9e-07
1748	PB018744	Pfam-B_18744	3.9e-20
1749	PF00928.15	Adap_comp_sub	1.2e-44
1750	PF06803.6	DUF1232	5.1e-10
1751	PB016150	Pfam-B_16150	2.8e-57
1752	PF01625.1	PMSR	1.3e-60
1753	PF00347.17	Ribosomal_L6	7.6e-18
1754	PF03647.7	Tmemb_14	1.6e-22
1755	PF04939.6	RRS1	2.4e-35
1756	PF00012.14	HSP70	9.7e-65
1757	PF00571.22	CBS	2e-12
1758	PF00085.14	Thioredoxin	4e-27
1759	PF03005.9	DUF231	2.6e-62
1760	PF08590.4	DUF1771	1.1e-14
1761	PB003022	Pfam-B_3022	9.2e-43
1762	PF02800.14	Gp_dh_C	2.5e-71
1763	PF01176.13	eIF-1a	1.4e-27
1764	PF07712.6	SURNod19	1.9e-102
1765	PF00439.19	Bromodomain	1.5e-19
1766	PF00861.16	Ribosomal_L18p	4.3e-16
1768	PF01786.11	AOX	2.3e-76
1770	PF04178.6	Got1	9.1e-35
1771	PF00400.26	WD40	2.4e-11
1772	PB014692	Pfam-B_14692	8.5e-183
1774	PF01849.12	NAC	3.3e-19
1775	PF06859.6	Bin3	4.9e-41
1776	PF00010.20	HLH	4.7e-07
1778	PF04539.10	Sigma70_r3	2.5e-14
1779	PF07714.1	Pkinase_Tyr	1.1e-43
1780	PF00026.17	Asp	1.3e-18
1781	PF01556.12	DnaJ_C	3.4e-22
1782	PF00085.14	Thioredoxin	6.6e-13
1783	PF04757.8	Pex2_Pex12	3.9e-43
1784	PF04099.6	Sybindin	7e-25
1786	PF03358.9	FMN_red	1.7e-37
1788	PB017194	Pfam-B_17194	2.1e-24
1789	PF00076.16	RRM_1	4.3e-13
1793	PF01636.17	APH	2.3e-09
1794	PF01786.11	AOX	5.2e-48
1796	PF06749.6	DUF1218	8.5e-31
1797	PF00327.14	Ribosomal_L30	8.3e-06
1798	PF00111.21	Fer2	2.2e-12
1800	PF00173.22	Cyt-b5	1.4e-15
1802	PF00411.13	Ribosomal_S11	1.2e-41
1803	PF00571.22	CBS	3.7e-07
1804	PF08555.4	DUF1754	5.5e-14
1805	PF03070.1	TENA_THI-4	1.5e-38
1806	PF01167.12	Tub	2.5e-102
1807	PF06703.5	SPC25	1.6e-45
1808	PF00202.15	Aminotran_3	7.3e-36
1809	PF08541.1	ACP_syn_III_C	7.2e-31
1810	PF00795.1	CN_hydrolase	5.8e-37
1811	PF00762.1	Ferrochelatase	1.5e-53
1812	PF01133.11	ER	1.4e-43
1813	PF10604.3	Polyketide_cyc2	6e-08
1814	PF01096.12	TFIIS_C	1.9e-15
1817	PF01078.15	Mg_chelatase	9.6e-08
1818	PF08327.5	AHSA1	8.5e-14
1819	PF04142.9	Nuc_sug_transp	6.8e-38
1820	PB000255	Pfam-B_255	5.1e-07
1821	PF03767.8	Acid_phosphat_B	3.9e-11
1822	PF12546.2	Cryptochrome_C	1.2e-19
1823	PF01564.11	Spermine_synth	8.4e-97
1824	PF01423.16	LSM	1.9e-17
1825	PF05179.8	CDC73	6.5e-44
1826	PF07719.11	TPR_2	1.8e-05
1827	PB019848	Pfam-B_19848	5.3e-12
1829	PF05047.10	L51_S25_CI-B8	2.1e-11
1830	PF00072.18	Response_reg	4.5e-21
1831	PF05347.9	Complex1_LYR	3.3e-09
1832	PF00085.14	Thioredoxin	1.8e-28
1833	PF02416.10	MttA_Hcf106	3e-24
1836	PF01756.13	ACOX	6.1e-21
1837	PF12689.1	Acid_PPase	6.9e-42
1838	PB014933	Pfam-B_14933	2.7e-08
1839	PF07019.6	Rab5ip	4.3e-22
1840	PF07859.7	Abhydrolase_3	1.2e-42
1841	PB019241	Pfam-B_19241	3.3e-49
1843	PF06232.5	ATS3	5.8e-45
1844	PF00076.16	RRM_1	7.1e-18
1845	PF02364.9	Glucan_synthase	9e-215
1846	PF09785.3	Prp31_C	5e-42
1847	PF01725.10	Ham1p_like	2e-44
1849	PF03807.11	F420_oxidored	1.1e-12
1850	PF01594.10	UPF0118	2e-12
1851	PF06749.6	DUF1218	4e-23
1852	PF00249.25	Myb_DNA-binding	5.9e-15
1853	PF00581.14	Rhodanese	1.4e-14
1854	PF04570.8	DUF581	3.9e-24
1855	PB006721	Pfam-B_6721	1.2e-21
1856	PF00249.25	Myb_DNA-binding	8.4e-06
1857	PF02577.8	DUF151	1.2e-17
1859	PF00004.23	AAA	2.8e-37
1860	PF01918.15	Alba	8.6e-14
1862	PF02297.11	COX6B	1.5e-24
1863	PF01778.11	Ribosomal_L28e	8.5e-44
1864	PF00069.19	Pkinase	3.5e-72
1866	PF00290.14	Trp_syntA	3.8e-60
1867	PF01649.12	Ribosomal_S20p	3.9e-19
1868	PF00254.22	FKBP_C	6.7e-17
1870	PF00925.14	GTP_cyclohydro2	1.6e-24
1871	PF00179.1	UQ_con	7.2e-16
1872	PF01535.14	PPR	1.6e-07
1874	PF02148.13	zf-UBP	8.1e-08
1875	PF01491.10	Frataxin_Cyay	1.8e-31
1876	PF00155.15	Aminotran_1_2	5.5e-19
1878	PF08719.5	DUF1768	6.6e-41
1879	PF04857.14	CAF1	3.3e-29
1880	PF03062.13	MBOAT	3.2e-43
1881	PB001044	Pfam-B_1044	5.2e-23
1883	PF12819.1	Malectin_like	2.3e-18
1885	PF00179.1	UQ_con	2.1e-36
1886	PF00240.17	ubiquitin	1.7e-34
1887	PF00072.18	Response_reg	9.6e-21
1888	PF00641.12	zf-RanBP	5.4e-08
1889	PF00085.14	Thioredoxin	5.2e-05
1890	PF00450.16	Peptidase_S10	2.5e-42
1891	PF07714.1	Pkinase_Tyr	5.5e-10
1893	PF04628.7	Sedlin_N	6.8e-34
1895	PF05221.11	AdoHcyase	1.9e-39
1896	PF00069.19	Pkinase	1.7e-10
1898	PF06454.5	DUF1084	6.3e-12
1899	PB000050	Pfam-B_50	2.5e-07
1900	PF07816.5	DUF1645	3.3e-21
1901	PF12697.1	Abhydrolase_6	6.6e-25
1903	PF00180.14	Iso_dh	8.3e-53
1904	PF01569.15	PAP2	1.4e-11
1906	PF00153.21	Mito_carr	1.5e-08
1907	PB001136	Pfam-B_1136	3.2e-43
1908	PF01920.14	Prefoldin_2	6.2e-21
1909	PF00590.14	TP_methylase	6.3e-27
1910	PF00385.18	Chromo	2.8e-16
1913	PB009911	Pfam-B_9911	3.4e-21
1914	PF00534.14	Glycos_transf_1	1.2e-33
1915	PF00450.16	Peptidase_S10	3.2e-44
1918	PB008761	Pfam-B_8761	3.7e-12
1919	PF00118.18	Cpn60_TCP1	2.8e-122
1920	PF00583.18	Acetyltransf_1	2.9e-14
1921	PF00793.14	DAHP_synth_1	5.3e-83
1923	PF00224.15	PK	3e-58
1925	PB003223	Pfam-B_3223	3.1e-39
1926	PF01423.16	LSM	1.8e-16
1927	PF01106.11	NifU	2.8e-22
1929	PF00403.20	HMA	1e-15
1934	PF12695.1	Abhydrolase_5	8.1e-23
1936	PB000324	Pfam-B_324	1.4e-42
1938	PF00069.19	Pkinase	3.5e-37
1939	PB015878	Pfam-B_15878	8.9e-43
1942	PB010948	Pfam-B_10948	2.4e-114
1943	PF00808.17	CBFD_NFYB_HMF	6.7e-09
1944	PF04144.7	SCAMP	8.5e-58
1945	PF00805.16	Pentapeptide	1.7e-07
1947	PF00293.1	NUDIX	1.9e-16
1948	PF00450.16	Peptidase_S10	1.3e-42
1949	PB002623	Pfam-B_2623	5.5e-29
1950	PF00467.23	KOW	5.5e-09
1951	PF04117.6	Mpv17_PMP22	7.8e-22
1952	PF00266.1	Aminotran_5	8.9e-08
1953	PF07059.6	DUF1336	1.8e-64
1954	PB001468	Pfam-B_1468	6.4e-12
1956	PF03937.10	Sdh5	1.2e-16
1957	PF02943.9	FeThRed_B	5.6e-44
1958	PB017167	Pfam-B_17167	2.9e-10
1959	PB019925	Pfam-B_19925	7.4e-41
1961	PB007831	Pfam-B_7831	6.8e-37
1962	PF01190.11	Pollen_Ole_e_I	2.2e-06
1963	PF00575.17	S1	7.3e-15
1964	PF03946.8	Ribosomal_L11_N	1.9e-17
1965	PF00043.19	GST_C	0.00011
1967	PF00083.18	Sugar_tr	2.7e-63
1968	PF04321.11	RmlD_sub_bind	3.1e-13
1969	PF00828.13	Ribosomal_L18e	7.7e-33
1970	PF00076.16	RRM_1	1.8e-17
1971	PB010335	Pfam-B_10335	4.7e-37
1972	PF00574.17	CLP_protease	1e-43
1973	PF00085.14	Thioredoxin	1.5e-23
1974	PB005336	Pfam-B_5336	1.1e-27
1975	PF01956.10	DUF106	5.3e-35
1977	PF03171.14	2OG-FeII_Oxy	3.1e-14
1980	PB001369	Pfam-B_1369	7.7e-18
1981	PB009014	Pfam-B_9014	1.5e-29
1982	PF04430.8	DUF498	2.3e-31
1983	PF00004.23	AAA	6.3e-18
1985	PF00080.14	Sod_Cu	1.2e-48
1988	PF01152.15	Bac_globin	8.4e-37
1989	PF00076.16	RRM_1	6.2e-16
1991	PF00198.17	2-oxoacid_dh	3.2e-07
1992	PF00677.11	Lum_binding	8.7e-18
1993	PF07970.6	COPIIcoated_ERV	4.1e-28
1994	PF00285.15	Citrate_synt	2e-09
1997	PF02463.13	SMC_N	1.2e-27
1998	PB002777	Pfam-B_2777	4.9e-127
1999	PF12874.1	zf-met	5e-08
2000	PF00620.21	RhoGAP	3.7e-24
2003	PF10607.3	RanBPM_CRA	7.3e-17
2004	PF04716.8	ETC_C1_NDUFA5	1.4e-20
2006	PF00076.16	RRM_1	4.6e-13
2007	PB005468	Pfam-B_5468	1.1e-47
2008	PF10502.3	Peptidase_S26	2.2e-12
2009	PF00450.16	Peptidase_S10	7.9e-109
2010	PF01765.13	RRF	6.4e-65
2011	PF00118.18	Cpn60_TCP1	1.2e-43
2013	PF01150.11	GDA1_CD39	3.1e-28
2014	PF00069.19	Pkinase	2.1e-25
2015	PF00160.15	Pro_isomerase	3.2e-50
2016	PB001507	Pfam-B_1507	1.7e-24
2017	PF03145.10	Sina	3.2e-32
2018	PF00224.15	PK	4.1e-61
2019	PF00202.15	Aminotran_3	2e-108
2020	PF03405.8	FA_desaturase_2	2e-47
2023	PF00083.18	Sugar_tr	5.6e-19
2024	PF00254.22	FKBP_C	2.6e-10
2029	PF01187.12	MIF	5.1e-19
2031	PF01370.15	Epimerase	1.4e-14
2032	PB000327	Pfam-B_327	2.9e-54
2033	PB013145	Pfam-B_13145	8.5e-15
2034	PF03141.10	DUF248	1.2e-72
2035	PF04427.12	Brix	5e-47
2036	PB017581	Pfam-B_17581	0.00099
2037	PF11523.2	DUF3223	1.4e-27
2038	PF06068.7	TIP49	7.9e-130
2039	PF03660.8	PHF5	1.1e-48
2040	PF00107.20	ADH_zinc_N	4.8e-13
2042	PF00085.14	Thioredoxin	8.5e-24
2043	PF00467.23	KOW	3.1e-10
2044	PF01423.16	LSM	1.8e-19
2046	PF02450.9	LACT	9.5e-25
2048	PF05726.7	Pirin_C	1.2e-30
2049	PF09280.5	XPC-binding	1.1e-22
2050	PF00443.23	UCH	9.6e-38
2051	PB016120	Pfam-B_16120	3.7e-05
2053	PF03009.11	GDPD	9.6e-63
2055	PB017799	Pfam-B_17799	1.2e-58
2056	PF00687.15	Ribosomal_L1	1.2e-43
2057	PF00366.14	Ribosomal_S17	5.4e-28
2058	PF00576.15	Transthyretin	2.2e-26
2059	PF00481.15	PP2C	1e-44
2060	PF05529.6	Bap31	1.1e-06
2063	PF00198.17	2-oxoacid_dh	3.4e-67
2064	PF04570.8	DUF581	1.7e-22
2065	PF01409.14	tRNA-synt_2d	3e-88
2067	PF02254.12	TrkA_N	2.8e-20
2071	PF11255.2	DUF3054	1.3e-28
2073	PF01053.14	Cys_Met_Meta_PP	9e-137
2075	PF00168.24	C2	2.8e-13
2076	PB012055	Pfam-B_12055	5.7e-37
2077	PF02245.10	Pur_DNA_glyco	2.9e-19
2078	PF00400.26	WD40	1e-07
2079	PF02792.8	Mago_nashi	8e-87
2080	PF00198.17	2-oxoacid_dh	2.2e-55
2081	PB001108	Pfam-B_1108	1.1e-17
2082	PF04800.6	ETC_C1_NDUFA4	3.6e-39
2084	PF00421.13	PSII	1.2e-37
2085	PF03106.9	WRKY	1.7e-31
2086	PF11955.2	PORR	3.5e-35
2087	PB005336	Pfam-B_5336	2.2e-28
2088	PB012815	Pfam-B_12815	1.2e-61
2090	PF02148.13	zf-UBP	8.5e-18
2091	PF12766.1	Pyridox_oxase_2	4.4e-21
2092	PF06127.5	DUF962	4.6e-22
2093	PF12850.1	Metallophos_2	2.1e-20
2094	PF01199.12	Ribosomal_L34e	4.4e-33
2095	PF00134.17	Cyclin_N	1.6e-18
2096	PF03357.15	Snf7	1.8e-20
2099	PF02987.10	LEA_4	1.3e-11
2100	PF12697.1	Abhydrolase_6	8.7e-06
2101	PF01842.19	ACT	5.3e-11
2102	PF00027.23	cNMP_binding	7.4e-10
2103	PF02325.11	YGGT	6.6e-17
2104	PF00450.16	Peptidase_S10	3.3e-42
2106	PF05739.13	SNARE	4.2e-21
2107	PF00076.16	RRM_1	2.7e-16
2108	PF00501.22	AMP-binding	2.2e-31
2109	PF00378.14	ECH	5.6e-19
2110	PF02319.14	E2F_TDP	9.6e-21
2111	PB003738	Pfam-B_3738	2.2e-55
2113	PF00343.14	Phosphorylase	5.7e-115
2117	PF05721.7	PhyH	4.3e-50
2118	PB000357	Pfam-B_357	2e-71
2119	PF08217.5	DUF1712	4.9e-20
2121	PF00004.23	AAA	3.4e-07
2122	PF03016.9	Exostosin	2.1e-32
2123	PF03435.12	Saccharop_dh	4.1e-77
2124	PF00722.15	Glyco_hydro_16	1.7e-53
2125	PF04997.6	RNA_pol_Rpb1_1	1.8e-21
2126	PF00036.26	efhand	6.5e-10
2128	PB004917	Pfam-B_4917	5e-16
2131	PF03936.10	Terpene_synth_C	2.2e-19
2132	PF02045.9	CBFB_NFYA	1.5e-30
2133	PB000576	Pfam-B_576	1e-27
2134	PF07970.6	COPIIcoated_ERV	2.3e-52
2135	PF00232.12	Glyco_hydro_1	2.8e-59
2136	PF01190.11	Pollen_Ole_e_I	4.7e-16
2138	PF00650.14	CRAL_TRIO	3e-20
2139	PF10250.3	O-FucT	7.4e-40
2141	PF00338.16	Ribosomal_S10	3e-31
2142	PF00651.25	BTB	8.2e-21
2143	PB000654	Pfam-B_654	8.2e-255
2145	PF07899.5	Frigida	2.9e-46
2148	PF08436.6	DXP_redisom_C	7.9e-08
2149	PF08375.5	Rpn3_C	4.4e-27
2150	PF12874.1	zf-met	1.1e-05
2151	PF04873.7	EIN3	2.4e-28
2152	PF03097.12	BRO1	5e-10
2153	PB005349	Pfam-B_5349	1.3e-05
2154	PF00293.1	NUDIX	1e-13
2155	PF00076.16	RRM_1	6.5e-18
2156	PF11969.2	DcpS_C	1.3e-16
2158	PF00407.13	Bet_v_1	7.8e-18
2159	PF00583.18	Acetyltransf_1	6.2e-15
2160	PF01597.13	GCV_H	3.2e-46
2161	PF03141.10	DUF248	1.5e-102
2162	PF01425.15	Amidase	7.9e-20
2163	PF01450.13	IlvC	7.6e-34
2164	PF10508.3	Proteasom_PSMB	4.3e-27
2165	PF03469.8	XH	5.5e-48
2166	PF03876.11	RNA_pol_Rpb7_N	6.1e-06
2167	PF02453.11	Reticulon	3.4e-11
2168	PF01433.1	Peptidase_M1	1.8e-35
2171	PF02941.9	FeThRed_A	2e-14
2172	PF02134.15	UBACT	1.8e-24
2173	PF03226.8	Yippee	5.1e-42
2174	PB008761	Pfam-B_8761	1.2e-27
2175	PB007271	Pfam-B_7271	4.2e-55
2176	PF05676.7	NDUF_B7	2.2e-30
2177	PF01048.14	PNP_UDP_1	1.6e-22
2178	PF04777.7	Evr1_Alr	5.6e-06
2179	PF02866.1	Ldh_1_C	1.9e-46
2182	PF06320.7	GCN5L1	1.4e-37
2183	PF00043.19	GST_C	6.4e-11
2184	PB013955	Pfam-B_13955	5e-05
2185	PF00271.25	Helicase_C	1.1e-19
2188	PF00462.18	Glutaredoxin	2.8e-18
2189	PF06203.8	CCT	8.6e-18
2190	PF00240.17	ubiquitin	8.3e-06
2192	PF01490.12	Aa_trans	1.2e-27
2193	PF00481.15	PP2C	6.9e-42
2194	PF12490.2	BCAS3	2.4e-16
2198	PF00248.15	Aldo_ket_red	1.5e-25
2199	PF00226.25	DnaJ	1.4e-05
2201	PF10160.3	Tmemb_40	9.7e-19
2202	PF10615.3	DUF2470	2.2e-06
2203	PF00582.20	Usp	5.6e-32
2204	PF07839.5	CaM_binding	9.3e-24
2207	PF11834.2	DUF3354	4.9e-25
2208	PF00111.21	Fer2	7.3e-12
2209	PF01190.11	Pollen_Ole_e_I	8.3e-12
2210	PF06203.8	CCT	2.5e-16
2211	PF04227.6	Indigoidine_A	1.2e-52
2212	PF00650.14	CRAL_TRIO	3.8e-32
2213	PF02847.11	MA3	1.1e-10
2214	PF00098.17	zf-CCHC	0.00038
2215	PF00828.13	Ribosomal_L18e	2.7e-30
2216	PF01434.12	Peptidase_M41	3.7e-16
2218	PF01432.14	Peptidase_M3	2.5e-51
2220	PF00514.17	Arm	1e-06
2221	PF00152.14	tRNA-synt_2	1.5e-14
2222	PF06376.6	DUF1070	1.4e-17
2224	PF01073.13	3Beta_HSD	3e-06
2225	PF04690.7	YABBY	5.3e-57
2226	PF00572.12	Ribosomal_L13	4.7e-51
2227	PB005802	Pfam-B_5802	4.8e-05
2230	PB000805	Pfam-B_805	2e-46
2231	PF08491.4	SE	6.4e-120
2233	PF03949.9	Malic_M	1.3e-90
2234	PB001772	Pfam-B_1772	0.00046
2235	PF00125.18	Histone	8.6e-27
2236	PF02900.1	LigB	5.6e-53
2237	PF03141.10	DUF248	6.2e-52
2238	PF08417.6	PaO	7e-07
2240	PF01472.14	PUA	5.2e-19
2241	PF00636.20	Ribonuclease_3	4.1e-28
2242	PF00201.12	UDPGT	1.1e-18
2245	PF09353.4	DUF1995	6.6e-46
2249	PB017259	Pfam-B_17259	3e-46
2251	PF01138.15	RNase_PH	1.2e-37
2252	PB008523	Pfam-B_8523	3.5e-42
2253	PF01344.19	Kelch_1	3.1e-10
2254	PF00288.20	GHMP_kinases_N	8.5e-09
2256	PF08553.4	VID27	2.8e-13
2257	PF12906.1	RINGv	1.9e-05
2258	PF02386.10	TrkH	7.2e-15
2260	PF12049.2	DUF3531	2.2e-50
2261	PF00450.16	Peptidase_S10	6.3e-67
2264	PF01529.14	zf-DHHC	8.1e-26
2265	PF00481.15	PP2C	9.7e-22
2267	PF09340.4	NuA4	8e-18
2270	PF00170.15	bZIP_1	2.9e-18
2271	PF07714.1	Pkinase_Tyr	1.8e-07
2272	PF12678.1	zf-rbx1	1.3e-35
2273	PF00428.13	Ribosomal_60s	5.4e-24
2274	PB001102	Pfam-B_1102	8e-32
2277	PF03031.12	NIF	4.5e-34
2278	PF00581.14	Rhodanese	0.00016
2279	PF12796.1	Ank_2	1.4e-11
2280	PB001918	Pfam-B_1918	9.2e-53
2282	PF00153.21	Mito_carr	1e-16
2283	PF00076.16	RRM_1	1.3e-09
2286	PF00067.16	p450	7.3e-42
2288	PF05701.5	DUF827	4.5e-17
2289	PF01380.16	SIS	3.3e-31
2292	PF05206.8	TRM13	2.5e-38
2294	PF00149.22	Metallophos	6.8e-11
2295	PF00725.16	3HCDH	9.6e-10
2296	PB005356	Pfam-B_5356	2.4e-10
2297	PF03194.9	LUC7	8.6e-42
2299	PF00847.14	AP2	2.9e-15
2301	PF00005.21	ABC_tran	1.3e-14
2302	PF04548.10	AIG1	3.7e-05
2303	PF00005.21	ABC_tran	3.6e-22
2304	PF03151.10	TPT	1.6e-43
2306	PF01039.16	Carboxyl_trans	2.9e-71
2307	PB002651	Pfam-B_2651	1.1e-49
2308	PF00226.25	DnaJ	6.8e-23
2312	PB005804	Pfam-B_5804	3.5e-43
2313	PF00118.18	Cpn60_TCP1	2e-39
2315	PF08626.5	TRAPPC9-Trs120	2.2e-53
2316	PF00575.17	S1	2.2e-23
2318	PF03360.10	Glyco_transf_43	1e-59
2319	PF00957.15	Synaptobrevin	3.4e-34
2320	PF00957.15	Synaptobrevin	3.5e-33
2321	PF04073.9	YbaK	7.4e-09
2322	PF07393.5	Sec10	2.6e-50
2323	PF00505.13	HMG_box	1.2e-19
2326	PF03137.14	OATP	4.2e-08
2327	PF03514.8	GRAS	1.1e-42
2329	PB004917	Pfam-B_4917	1.1e-42
2330	PF00410.13	Ribosomal_S8	1.2e-25
2332	PF08433.4	KTI12	4.2e-31
2333	PF10377.3	ATG11	1e-15
2334	PF00306.21	ATP-synt_ab_C	1.5e-29
2335	PF00581.14	Rhodanese	3.9e-09
2336	PF02212.12	GED	3.1e-21
2337	PF01521.14	Fe-S_biosyn	4.5e-24
2338	PB001507	Pfam-B_1507	1.3e-44
2341	PF02341.9	RcbX	1.2e-11
2342	PF00036.26	efhand	7.2e-08
2343	PF00125.18	Histone	2.7e-22
2345	PF01145.19	Band_7	0.0002
2348	PF02889.10	Sec63	6.8e-29
2351	PB000694	Pfam-B_694	8.4e-42
2352	PB003423	Pfam-B_3423	3.4e-06
2353	PF06732.5	Pescadillo_N	3.3e-78
2354	PF03357.15	Snf7	4.8e-16
2355	PF00403.20	HMA	9.9e-06
2356	PF08235.7	LNS2	4.8e-31
2358	PF01480.11	PWI	3.6e-17
2359	PF00464.13	SHMT	3.5e-90
2362	PF02704.8	GASA	6.8e-26
2363	PF00085.14	Thioredoxin	8.3e-33
2365	PF02852.16	Pyr_redox_dim	1.7e-32
2366	PF00005.21	ABC_tran	7.9e-19
2367	PF08583.4	Cmc1	1.5e-18
2372	PF08600.4	Rsm1	0.00015
2373	PF00501.22	AMP-binding	2.9e-28
2375	PF01145.19	Band_7	6.7e-18
2376	PF01429.13	MBD	1.6e-10
2380	PF08231.6	SYF2	5.6e-44
2382	PF00658.12	PABP	2.5e-29
2383	PF12397.2	U3snoRNP10	3.2e-17
2384	PF05605.6	Di19	4.7e-25
2385	PF01370.15	Epimerase	7.9e-10
2388	PF03462.12	PCRF	4e-38
2390	PF00467.23	KOW	2.3e-09
2392	PF08244.6	Glyco_hydro_32C	1.6e-13
2393	PB004317	Pfam-B_4317	3.8e-05
2394	PB012845	Pfam-B_12845	4.5e-71
2395	PB003561	Pfam-B_3561	1.6e-31
2400	PB000321	Pfam-B_321	4.1e-35
2401	PF01740.15	STAS	7.1e-22
2402	PB007352	Pfam-B_7352	2.8e-20
2403	PB018726	Pfam-B_18726	5.9e-44
2404	PB003861	Pfam-B_3861	1.1e-40
2407	PB005349	Pfam-B_5349	1.6e-08
2409	PF08596.4	Lgl_C	6e-09
2410	PF01263.1	Aldose_epim	1e-25
2411	PB017699	Pfam-B_17699	1.2e-15
2412	PF00557.1	Peptidase_M24	1.5e-46
2413	PF09366.4	DUF1997	4.9e-34
2414	PF00125.18	Histone	2.2e-23
2415	PB001263	Pfam-B_1263	8.4e-17
2418	PF03552.8	Cellulose_synt	7.3e-41
2419	PF07724.8	AAA_2	2.7e-56
2420	PF01783.17	Ribosomal_L32p	3.5e-10
2422	PB006029	Pfam-B_6029	1.9e-26
2423	PF08603.5	CAP_C	9.8e-55
2424	PF08576.4	DUF1764	2.1e-08
2425	PF05761.8	5_nucleotid	7.8e-47
2426	PF08241.6	Methyltransf_11	8.9e-10
2427	PF00125.18	Histone	3.1e-23
2428	PF00407.13	Bet_v_1	6.9e-24
2430	PF00441.1	Acyl-CoA_dh_1	5.3e-25
2431	PF07847.6	DUF1637	2.6e-25
2432	PF00179.1	UQ_con	6.1e-14
2433	PF00096.20	zf-C2H2	0.0051
2437	PF01423.16	LSM	1.7e-17
2438	PF01776.11	Ribosomal_L22e	6.5e-45
2440	PB010018	Pfam-B_10018	4.2e-15
2442	PF01926.17	MMR_HSR1	3.7e-18
2443	PF04853.6	Invertase_neut	1.1e-150
2446	PF00782.14	DSPc	1.7e-20
2447	PF01501.14	Glyco_transf_8	4.3e-08
2448	PF03143.11	GTP_EFTU_D3	1.5e-36
2449	PF00238.13	Ribosomal_L14	1.4e-33
2450	PF05705.8	DUF829	3.1e-66
2451	PF01423.16	LSM	3e-17
2455	PF06552.6	TOM20_plant	1.5e-05
2457	PF04081.7	DNA_pol_delta_4	3.7e-19
2458	PF08241.6	Methyltransf_11	6e-21
2461	PF00550.19	PP-binding	9e-11
2464	PF00240.17	ubiquitin	2.7e-35
2465	PF03171.14	2OG-FeII_Oxy	1.6e-07
2466	PF01554.12	MatE	7.2e-31
2468	PF00067.16	p450	9.5e-29
2469	PF00026.17	Asp	1e-07
2470	PF07992.8	Pyr_redox_2	2.7e-05
2471	PB012018	Pfam-B_12018	1.3e-14
2474	PF01975.11	SurE	1.7e-41
2475	PB004370	Pfam-B_4370	1.7e-25
2478	PB002553	Pfam-B_2553	7.5e-20
2481	PF00179.1	UQ_con	1.8e-30
2482	PF00011.15	HSP20	1.9e-21
2486	PF03381.9	CDC50	2.6e-75
2488	PF05911.5	DUF869	2.7e-38
2489	PF00300.1	His_Phos_1	3.6e-09
2490	PF04844.7	DUF623	2.1e-20
2491	PF00378.14	ECH	3.2e-49
2493	PF01169.13	UPF0016	4.2e-22
2494	PF09173.5	eIF2_C	1.4e-36
2495	PF01776.11	Ribosomal_L22e	1.3e-44
2498	PF04116.7	FA_hydroxylase	2.9e-12
2499	PF00382.13	TFIIB	1.4e-10
2501	PF10215.3	Ost4	9.1e-17
2503	PF00557.1	Peptidase_M24	3.2e-17
2507	PF00400.26	WD40	2e-06
2508	PF12796.1	Ank_2	1.3e-07
2509	PF00533.20	BRCT	4.6e-06
2510	PB007495	Pfam-B_7495	5.2e-77
2512	PF00400.26	WD40	0.0005
2513	PF03441.8	FAD_binding_7	2.1e-102
2516	PB000740	Pfam-B_740	5.6e-36
2518	PF00085.14	Thioredoxin	3.3e-30
2520	PF00183.12	HSP90	2.1e-17
2526	PF00696.22	AA_kinase	4.1e-50
2528	PF08609.4	Fes1	4.4e-13
2530	PB003528	Pfam-B_3528	6.3e-20
2534	PB002670	Pfam-B_2670	1.4e-12
2535	PF08544.7	GHMP_kinases_C	5.7e-14
2536	PF02806.12	Alpha-amylase_C	2e-18
2537	PB001349	Pfam-B_1349	7.8e-116
2538	PF00475.12	IGPD	4e-31
2539	PF00657.1	Lipase_GDSL	6.4e-20
2541	PB000702	Pfam-B_702	3.3e-29
2542	PF10604.3	Polyketide_cyc2	9e-14
2545	PF05834.6	Lycopene_cycl	1.5e-86
2546	PF02358.10	Trehalose_PPase	8.9e-57
2547	PF03643.9	Vps26	5.4e-66
2550	PF12854.1	PPR_1	6.7e-11
2552	PF00766.13	ETF_alpha	5.5e-37
2554	PF05899.6	Cupin_3	7.1e-31
2555	PF01532.1	Glyco_hydro_47	3.7e-33
2557	PF00180.14	Iso_dh	3.1e-12
2558	PF00179.1	UQ_con	1.9e-30
2560	PF05637.6	Glyco_transf_34	1.8e-69
2561	PB008179	Pfam-B_8179	3.8e-07
2563	PF00107.20	ADH_zinc_N	5e-12
2564	PF02518.20	HATPase_c	1.2e-11
2565	PF02431.9	Chalcone	7.5e-24
2566	PF01729.13	QRPTase_C	3.6e-60
2567	PF07714.1	Pkinase_Tyr	1.9e-47
2568	PF03479.9	DUF296	9.8e-12
2569	PF00441.1	Acyl-CoA_dh_1	1.4e-24
2570	PF01423.16	LSM	3.2e-20
2572	PF05051.7	COX17	2.7e-23
2577	PB006342	Pfam-B_6342	1.7e-22
2578	PF00249.25	Myb_DNA-binding	9e-15
2580	PF00145.11	DNA_methylase	2.4e-21
2581	PF03372.17	Exo_endo_phos	5.6e-17
2582	PB016566	Pfam-B_16566	1.5e-08
2584	PF07496.9	zf-CW	1.5e-13
2585	PF00155.15	Aminotran_1_2	7.5e-27
2586	PF00400.26	WD40	0.00037
2589	PF00012.14	HSP70	6.2e-07
2590	PF06974.7	DUF1298	1.7e-54
2592	PF00009.21	GTP_EFTU	3.8e-06
2594	PF00071.16	Ras	2.6e-57
2596	PF06203.8	CCT	1.3e-09
2597	PF04749.11	PLAC8	1.9e-34
2599	PF07123.6	PsbW	9.9e-36
2601	PF01263.1	Aldose_epim	3.2e-84
2602	PB000158	Pfam-B_158	1e-19
2604	PF00153.21	Mito_carr	4.7e-23
2605	PF05915.6	DUF872	1.4e-27
2606	PB003787	Pfam-B_3787	7.1e-13
2607	PF00255.13	GSHPx	1.8e-44
2609	PF06421.6	LepA_C	2.8e-50
2611	PF00300.1	His_Phos_1	2.8e-16
2613	PF00986.15	DNA_gyraseB_C	2.7e-25
2614	PF03367.7	zf-ZPR1	6.2e-25
2615	PF01915.16	Glyco_hydro_3_C	1.9e-07
2616	PB003616	Pfam-B_3616	3.8e-49
2620	PB002771	Pfam-B_2771	9.4e-45
2621	PB012055	Pfam-B_12055	5.4e-36
2622	PF01176.13	eIF-1a	2.2e-27
2624	PF00173.22	Cyt-b5	7.7e-13
2625	PF00928.15	Adap_comp_sub	7.6e-37
2627	PB001021	Pfam-B_1021	2.4e-21
2629	PF02747.9	PCNA_C	1.7e-66
2630	PF07082.5	DUF1350	2.8e-13
2631	PF03171.14	2OG-FeII_Oxy	5.2e-08
2632	PB001664	Pfam-B_1664	2.1e-21
2635	PB015407	Pfam-B_15407	2.9e-21
2638	PF08442.4	ATP-grasp_2	1.3e-12
2639	PF02290.9	SRP14	2.2e-25
2642	PF00400.26	WD40	0.11
2643	PF00338.16	Ribosomal_S10	1.3e-26
2644	PF03896.10	TRAP_alpha	2e-19
2646	PF07683.8	CobW_C	1.6e-21
2647	PF00160.15	Pro_isomerase	4.8e-26
2649	PF01632.13	Ribosomal_L35p	5.5e-22
2650	PF03552.8	Cellulose_synt	4.8e-37
2651	PB002351	Pfam-B_2351	7.6e-12
2654	PF02991.10	Atg8	4.4e-44
2655	PF00293.1	NUDIX	3e-06
2656	PF01423.16	LSM	4.1e-14
2658	PB001021	Pfam-B_1021	1.3e-31
2660	PF00550.19	PP-binding	6.5e-08
2661	PF02140.12	Gal_Lectin	3.3e-12
2663	PF01058.16	Oxidored_q6	3.5e-21
2665	PB000684	Pfam-B_684	1.2e-36
2667	PF03181.9	BURP	7.8e-54
2668	PF00043.19	GST_C	1.1e-14
2669	PF00481.15	PP2C	2.8e-35
2670	PF06694.5	Plant_NMP1	2.6e-76
2672	PF02824.15	TGS	5.1e-25
2673	PF03735.8	ENT	3.8e-29
2675	PF04739.9	AMPKBI	1.9e-21
2677	PF00902.12	TatC	1.9e-22
2678	PF02037.21	SAP	2.2e-09
2679	PF02803.12	Thiolase_C	1.7e-47
2683	PF00627.25	UBA	2.4e-09
2685	PF01426.12	BAH	8.4e-26
2688	PF02847.11	MA3	2.7e-20
2693	PF05920.5	Homeobox_KN	4.3e-15
2695	PF01429.13	MBD	1.3e-09
2696	PB003858	Pfam-B_3858	1.1e-21
2698	PB012808	Pfam-B_12808	3.4e-13
2699	PF04145.9	Ctr	6.3e-27
2702	PF00132.18	Hexapep	2e-06
2703	PF02309.10	AUX_IAA	2e-19
2706	PF00004.23	AAA	1.9e-20
2707	PF03153.7	TFIIA	1.3e-28
2708	PF01326.13	PPDK_N	2.4e-23
2709	PB006271	Pfam-B_6271	1.1e-33
2710	PF08661.5	Rep_fac-A_3	3.4e-23
2711	PB007446	Pfam-B_7446	7.4e-06
2714	PF07059.6	DUF1336	2.6e-40
2715	PF00125.18	Histone	3.9e-27
2716	PF04030.8	ALO	7e-19
2717	PF02151.13	UVR	3.5e-06
2718	PF01423.16	LSM	5.8e-17
2719	PF00847.14	AP2	6.3e-12
2721	PF00076.16	RRM_1	7.5e-17
2722	PF01379.14	Porphobil_deam	2.9e-40
2728	PB007453	Pfam-B_7453	1.1e-79
2730	PF06200.8	tify	2.5e-06
2731	PF01428.10	zf-AN1	1.8e-12
2732	PF00534.14	Glycos_transf_1	4.9e-06
2735	PB004002	Pfam-B_4002	6.9e-151
2736	PF00781.18	DAGK_cat	2.6e-24
2740	PB011010	Pfam-B_11010	1.3e-24
2741	PF00069.19	Pkinase	3.7e-36
2744	PF09280.5	XPC-binding	3.9e-22
2745	PF00227.1	Proteasome	1.3e-16
2750	PF00227.1	Proteasome	1.1e-27
2751	PF01263.1	Aldose_epim	3.6e-19
2753	PF00248.15	Aldo_ket_red	2.7e-36
2755	PF00462.18	Glutaredoxin	1.2e-19
2757	PF01200.12	Ribosomal_S28e	7e-33
2758	PF00891.12	Methyltransf_2	7.1e-42
2759	PF03169.9	OPT	3.8e-69
2760	PF07717.10	OB_NTP_bind	5.6e-22
2761	PF06814.7	Lung_7-TM_R	6.2e-44
2762	PF00069.19	Pkinase	1.8e-27
2765	PB003738	Pfam-B_3738	1.7e-24
2766	PF04950.6	DUF663	6.6e-23
2768	PF05212.6	DUF707	3.6e-157
2769	PB009210	Pfam-B_9210	2.9e-24
2772	PF10276.3	zf-CHCC	4.7e-15
2773	PF00400.26	WD40	1.2e-08
2774	PF00036.26	efhand	9.4e-08
2775	PF06108.6	DUF952	8e-20
2776	PF01182.1	Glucosamine_iso	8.1e-57
2778	PB000757	Pfam-B_757	2.9e-64
2779	PF10269.3	Tmemb_185A	1.3e-43
2780	PB000888	Pfam-B_888	4.8e-28
2782	PF00249.25	Myb_DNA-binding	5.5e-06
2783	PF00557.1	Peptidase_M24	6.8e-25
2784	PF02297.11	COX6B	1.2e-14
2785	PF06814.7	Lung_7-TM_R	3.5e-35
2786	PF00069.19	Pkinase	6.2e-09
2788	PB002594	Pfam-B_2594	8e-45
2793	PF02441.13	Flavoprotein	6.1e-35
2794	PB000010	Pfam-B_10	7.1e-13
2797	PF07876.6	Dabb	4.8e-26
2799	PF00407.13	Bet_v_1	3.2e-26
2800	PB017569	Pfam-B_17569	1.4e-06
2801	PF02485.15	Branch	2.4e-54
2803	PF00069.19	Pkinase	7.9e-13
2805	PF00400.26	WD40	2e-13
2807	PF00316.14	FBPase	9.3e-47
2809	PB017961	Pfam-B_17961	8.4e-05
2810	PF04427.12	Brix	5.5e-33
2811	PF00330.14	Aconitase	2.8e-12
2812	PF05091.6	eIF-3_zeta	5.5e-170
2813	PF00581.14	Rhodanese	4.4e-10
2814	PF09742.3	Dymeclin	3.3e-50
2815	PB000343	Pfam-B_343	1.2e-123
2817	PF00249.25	Myb_DNA-binding	6.1e-07
2819	PF00232.12	Glyco_hydro_1	2.2e-75
2820	PF00083.18	Sugar_tr	2e-42
2822	PF05514.5	HR_lesion	1.5e-34
2823	PF04678.7	DUF607	4.4e-53
2824	PF00342.1	PGI	3.2e-13
2825	PF01156.13	IU_nuc_hydro	1.5e-26
2828	PF04685.7	DUF608	9.9e-135
2829	PB011010	Pfam-B_11010	1.2e-43
2830	PF03171.14	2OG-FeII_Oxy	3.6e-23
2833	PF01248.20	Ribosomal_L7Ae	1.7e-29
2834	PF05770.5	Ins134_P3_kin	3.5e-58
[truncated: 18,859 more rows]
