# Supplementary material for: Transcriptome and Proteome Data Reveal Candidate Genes for Pollinator Attraction in Sexually Deceptive Orchids
Source: PLoS One. 2013 May 29;8(5):e64621. doi: 10.1371/journal.pone.0064621 (PMC3667177; doi:10.1371/journal.pone.0064621)
Supplement: Table S8 — BLAST results for DEF/AP3 and GLO/PI MADS-box gene homologues. Table of BLASTN results, showing top 10 hits against the NCBI nr database (sorted by e-value) for each putative Ophrys B-class MADS-box gene homologue identified in the Ophrys reference transcriptome. The column ‘Lineage’ lists the gene lineage (DEF clades 1, 2, 3 and 4; Orchidoideae GLO1 and GLO2) assigned to the accession number of a BLAST hit, as defined by Mondragón-Palomino & Theißen (2008; [81]) for DEF, and Kim & al. (2007; [135]) and Cantone & al. (2011; [136]) for GLO. The best lineage assignment is highlighted in bold for each transcript. Accession numbers with defined lineage are as follows: DEF clade 1: AY378149, DQ119838, DQ683575, FJ804097, FJ804106, FJ804115; clade 2: AY196350, AY378148, FJ804098, FJ804105, FJ804111; clade 3: AY378150, AB232663, DQ119839, FJ804099, FJ804107, FJ804110, FJ804117; clade 4: AY378147, FJ804108, FJ804112, FJ804116; GLO1: AB232665, AB450305, AB450307, AB450310, AB450302, AB450308, AB450309, AB450299, AB450303, AB450306; GLO2: AB232664, AB537512, AB537507, AB537511, AB537513, AB537509, AB537508, AB537506, AB537504, AB537510. (XLSX) [file pone.0064621.s010.xlsx]

## Sheet: Table S8
Transcript ID	Description of BLASTN hit	Max. score	Total score	Query coverage	E value	Max. identity	Accession	Lineage
890	Habenaria radiata HrDEF mRNA for MADS-box transcription factor, complete cds	1113	1113	0.78	0	0.89	AB232663.1	DEF Clade 3
	Phaius tancarvilleae B-class MADS-box protein AP3-2 mRNA, partial cds	814	814	0.61	0	0.87	EU444051.1
	Anoectochilus formosanus B-class MADS-box protein AP3-1 mRNA, partial cds	796	796	0.62	0	0.86	EU444018.1
	Dendrobium hybrid cultivar B-class MADS-box protein AP3-2 mRNA, partial cds	769	769	0.61	0	0.86	EU444026.1
	Spiranthes odorata DEFICIENS-like MADS-box transcription factor (DEF1) mRNA, complete cds	769	769	0.62	0	0.85	FJ804110.1	DEF Clade 3
	Dendrobium crumenatum MADS box AP3-like protein B (AP3B) mRNA, complete cds	762	762	0.64	0	0.84	DQ119839.1	DEF Clade 3
	Dendrobium hybrid cultivar MADS box AP3-like protein 1 mRNA, complete cds	753	753	0.63	0	0.84	EU927372.1
	Brassavola nodosa B-class MADS-box protein AP3-3 mRNA, partial cds	747	747	0.61	0	0.85	EU444023.1
	Cymbidium ensifolium AP3-like MADS-box 3 protein mRNA, complete cds	742	742	0.65	0	0.84	JQ326260.1
	Dendrobium moniliforme AP3-related protein B mRNA, complete cds	742	742	0.62	0	0.84	EU056328.1
1430	Spiranthes odorata DEFICIENS-like MADS-box transcription factor (DEF2) mRNA, complete cds	540	540	0.61	9e-150	0.82	FJ804111.1	DEF Clade 2
	Gongora galeata DEFICIENS-like MADS-box transcription factor (DEF2) mRNA, complete cds	536	536	0.66	1e-148	0.8	FJ804098.1	DEF Clade 2
	Phalaenopsis equestris MADS5 transcription factor (MADS5) mRNA, complete cds	536	536	0.67	1e-148	0.8	AY378148.1	DEF Clade 2
	Galeola falconeri B-class MADS-box protein AP3-1 mRNA, partial cds	500	500	0.61	8e-138	0.8	EU444029.1
	Vanilla planifolia DEFICIENS-like MADS-box transcription factor (DEF1) mRNA, complete cds	480	480	0.64	7e-132	0.78	FJ804115.1	DEF Clade 1
	Dendrobium hybrid cultivar B-class MADS-box protein AP3-1 mRNA, partial cds	462	462	0.56	2e-126	0.8	EU444025.1
	Oncidium hybrid cultivar B-class MADS-box protein AP3-4 mRNA, partial cds	455	455	0.61	3e-124	0.78	EU444044.1
	Oncidium hybrid cultivar Ap3-like MADS box protein mRNA, complete cds	450	450	0.64	1e-122	0.77	GU644447.1
	Dendrobium crumenatum MADS box AP3-like protein A (AP3A) mRNA, complete cds	446	446	0.64	2e-121	0.77	DQ119838.1	DEF Clade 1
	Dendrobium devonianum putative APETALA3 (AP3) mRNA, complete cds	444	444	0.56	5e-121	0.79	GU126414.1
Singletons207150	Oncidium hybrid cultivar B-class MADS-box protein AP3-3 mRNA, partial cds	104	104	0.76	2e-18	0.75	EU444043.1
	Dendrobium hybrid cultivar B-class MADS-box protein AP3-3 mRNA, partial cds	98.7	98.7	0.67	9e-17	0.75	EU444027.1
	Vanilla planifolia DEFICIENS-like MADS-box transcription factor (DEF2) mRNA, complete cds	98.7	98.7	0.72	9e-17	0.75	FJ804116.1	DEF Clade 4
	Dendrobium moniliforme AP3-related protein 4 (MADS4) mRNA, complete cds	95.1	95.1	0.67	1e-15	0.75	GU132995.1
	Elaeis guineensis MADS box transcription factor (DEF1) mRNA, complete cds	82.4	82.4	0.61	7e-12	0.75	AY739700.1
	Spiranthes odorata DEFICIENS-like MADS-box transcription factor (DEF3) mRNA, complete cds	73.4	73.4	0.72	4e-09	0.71	FJ804112.1	DEF Clade 4
	Phaius tancarvilleae B-class MADS-box protein AP3-3 mRNA, partial cds	71.6	71.6	0.66	1e-08	0.71	EU444052.1
	Agave tequilana cultivar Azul MADS box protein 6 mRNA, complete cds	69.8	69.8	0.62	4e-08	0.71	JF699271.1
	Muscari armeniacum MaDEF mRNA for MADS-box transcription factor, complete cds	69.8	69.8	0.72	4e-08	0.71	AB201751.1
	Tacca chantieri MADS box transcription factor AP3 mRNA, partial cds	69.8	69.8	0.72	4e-08	0.7	AF230706.1
newbler-isotig03261	Orchis italica OrcPI2 mRNA for GLO-like MADS-box protein, complete cds	1191	1191	0.84	0	0.92	AB537504.1	GLO2
	Habenaria radiata HrGLO2 mRNA for MADS-box transcription factor, complete cds	1104	1104	0.83	0	0.9	AB232664.1	GLO2
	Habenaria petelotii B-class MADS-box protein PI-2 mRNA, partial cds	951	951	0.65	0	0.93	EU444035.1
	Anoectochilus formosanus B-class MADS-box protein PI-2 mRNA, partial cds	845	845	0.65	0	0.9	EU444020.1
	Ludisia discolor B-class MADS-box protein PI-2 mRNA, partial cds	841	841	0.65	0	0.9	EU444040.1
	Dendrobium hybrid cultivar B-class MADS-box protein PI mRNA, partial cds	818	818	0.65	0	0.89	EU444028.1
	Cymbidium ensifolium PI-like MADS-box 2 protein mRNA, complete cds	816	816	0.68	0	0.87	JQ326259.1
	Liparis distans B-class MADS-box protein PI mRNA, partial cds	814	814	0.65	0	0.89	EU444038.1
	Cymbidium goeringii GLOBOSA mRNA, complete cds	812	812	0.68	0	0.87	HM106984.1
	Spiranthes odorata GLOBOSA-like MADS-box transcription factor (GLO1) mRNA, complete cds	812	812	0.65	0	0.88	FJ804114.1
Singletons14787	Orchis italica OrcPI mRNA for PI/GLO-like protein, complete cds	764	764	0.93	0	0.92	AB094985.2
	Habenaria radiata HrGLO1 mRNA for MADS-box transcription factor, complete cds	659	659	0.79	0	0.93	AB232665.1	GLO1
	Anacamptis laxiflora orcPI gene for pistillata-like protein, partial cds, isolate: 11	610	610	0.68	6e-171	0.95	AB248805.1
	Anacamptis laxiflora orcPI gene for pistillata-like protein, partial cds, isolate: 9	610	610	0.68	6e-171	0.95	AB248803.1
	Anacamptis laxiflora orcPI gene for pistillata-like protein, partial cds, isolate: 8	610	610	0.68	6e-171	0.95	AB248802.1
	Anacamptis laxiflora orcPI gene for pistillata-like protein, partial cds, isolate: 15	607	607	0.68	7e-170	0.95	AB248809.1
	Anacamptis laxiflora orcPI gene for pistillata-like protein, partial cds, isolate: 12	607	607	0.68	7e-170	0.95	AB248806.1
	Anacamptis laxiflora orcPI gene for pistillata-like protein, partial cds, isolate: 10	607	607	0.68	7e-170	0.95	AB248804.1
	Anacamptis morio orcPI gene for pistillata-like protein, partial cds, isolate: 7	601	601	0.68	3e-168	0.95	AB248818.1
	Anacamptis morio orcPI gene for pistillata-like protein, partial cds, isolate: 6	601	601	0.68	3e-168	0.95	AB248817.1
Singletons221119	Habenaria radiata HrGLO1 mRNA for MADS-box transcription factor, complete cds	288	288	0.62	9e-74	0.95	AB232665.1	GLO1
	Orchis italica OrcPI gene for PI/GLO-like protein, complete cds, isolate: OITA2	282	282	0.64	4e-72	0.93	AB450312.1
	Orchis italica OrcPI mRNA for PI/GLO-like protein, complete cds	282	282	0.64	4e-72	0.93	AB094985.2
	Ophrys thriptiensis partial pi gene for MADS-box transcription factor pistillata, allele 1, exons 1-3, isolate 36A	271	271	0.52	7e-69	0.99	AM489439.1
	Ophrys thriptiensis partial pi gene for MADS-box transcription factor pistillata, allele 2, exons 1-3, isolate 36A	269	269	0.52	2e-68	0.99	AM489438.1
	Anoectochilus formosanus B-class MADS-box protein PI-1 mRNA, partial cds	260	260	0.6	1e-65	0.92	EU444019.1
	Habenaria petelotii B-class MADS-box protein PI-1 mRNA, partial cds	251	251	0.6	6e-63	0.91	EU444034.1
	Paphiopedilum concolor MADS box transcription factor GLO (GLO) mRNA, complete cds	221	221	0.62	1e-53	0.86	JN565030.1
	Phalaenopsis equestris MADS box protein 6 (MADS6) mRNA, complete cds	217	217	0.62	1e-52	0.86	AY678299.1
	Ludisia discolor B-class MADS-box protein PI-1 mRNA, partial cds	215	215	0.6	5e-52	0.87	EU444039.1
GZ44Y0R01D2TW6	Orchis italica OrcPI mRNA for PI/GLO-like protein, complete cds	414	414	0.88	9e-112	0.88	AB094985.2
	Habenaria radiata HrGLO1 mRNA for MADS-box transcription factor, complete cds	342	342	0.66	5e-90	0.91	AB232665.1	GLO1
	Orchis italica OrcPI gene for PI/GLO-like protein, complete cds, isolate: OITA2	289	407	0.87	3e-74	0.95	AB450312.1
	Anacamptis laxiflora orcPI gene for pistillata-like protein, partial cds, isolate: 12	289	289	0.5	3e-74	0.95	AB248806.1
	Anacamptis laxiflora orcPI gene for pistillata-like protein, partial cds, isolate: 11	289	289	0.5	3e-74	0.95	AB248805.1
	Anacamptis laxiflora orcPI gene for pistillata-like protein, partial cds, isolate: 9	289	289	0.5	3e-74	0.95	AB248803.1
	Anacamptis laxiflora orcPI gene for pistillata-like protein, partial cds, isolate: 8	289	289	0.5	3e-74	0.95	AB248802.1
	Anacamptis laxiflora orcPI gene for pistillata-like protein, partial cds, isolate: 15	284	284	0.5	1e-72	0.94	AB248809.1
	Anacamptis laxiflora orcPI gene for pistillata-like protein, partial cds, isolate: 10	284	284	0.5	1e-72	0.94	AB248804.1
	Anacamptis morio orcPI gene for pistillata-like protein, partial cds, isolate: 8	280	280	0.5	1e-71	0.94	AB248819.1
