# Supplementary material for: Transcriptome and Proteome Data Reveal Candidate Genes for Pollinator Attraction in Sexually Deceptive Orchids
Source: PLoS One. 2013 May 29;8(5):e64621. doi: 10.1371/journal.pone.0064621 (PMC3667177; doi:10.1371/journal.pone.0064621)
Supplement: File S1 — This zip-compressed file contains (1) the assembled Ophrys reference transcriptome (FASTA), along with (2) an MD5 check-sum, (3) an FAI index file, (4) 454 isotig to isogroup (transcript to gene) mapping (tab-delimited text), and (5) a text file describing the naming scheme for the transcript identifiers used. (ZIP) [file pone.0064621.s011.zip › OphEGS_RefTranscriptomeV1.fna]

>1
TCGTCGAGTGCAAGTAATTACATAGGGCTGTAAAATGGCTACAAGTGCAGTTCTTCATGAAATCTATTGAAGGGCGAGAGCAGAGGGTTGTTATCCTGCAATCCAACAGTATACATAAAAGTGTCCCAAATTGAAGCAGCCCAGCTGGAGATCTTCAGGGGCCGAGGGGTAGATTGGTCTTTTAGATATGGAACCATATACTTTTTCATGTCACTCTTTGATATTCCAAGATGGTCACCTGGTACACTGATATATTTGACTCTTCCAGCTTCATCCAGGCTTCTCAAACCAATCCAGTCCTCCTTAAAAAGCGTTGTCTGTTGTGGGGGTAAAACTGGACTGAAGGCCCCATCGGGATAATATCCAAACCAGGATGACTCCCGCGGAATCAGAACCCGGTCTTGCTCATTCATGATAAGAACTAAATTCTTCAGGCTACTAAATCTTTCTTTATATGTAGCATTTCTCTCATTAGGTCGTTCATTGTTGAGCTTTGGAAGAAGTCGACATTTTTCCAAGTAGTTGGACATATCCGTAGGAATTTTAAGATATCCACTAGGAGCAAGGTGTTCCTGCACATAATCACTGTAGATCTCTGCTTTAATGAGTACATCAGCAATCAAACAGAAAATTCCAGAACCGCAAAGTGGTACAGAAGCAGTGCCAGCATGAGGACCACCCAAGGAGATGAAATTTTTAACTGAGGGTGCTCCATCACAAAATTCAATTATCCCTCGAGCAATTAAGTTCCCCTGAGAAAGCCCAACAATGTTAAAACCTCCACTTAGTTCATCCATTTCCTTCACCTTTTCACATGCAATGTCAGTCTGTTCTTGAAGGGGCATTAACCATGAATCCACTGCACCTTTTCCAATTTCCAAGCAGTGGCCTTGAGAACCAGACCACTCGCTCAGACTCTCGGTGAAATGCTTCATCCCCCGATTACCGCAAGCATCGCCAATTCCGTGAAACACAATAAACGGCAGAGAGTACGAGGTCGAGAGTGAAAAAGAGAAGA
>2
GCAGAGAACATGATAATGAGAATGAGATCCATTGGAATTGCTCGGCGGAAGAGCCTGACTCCAAATCACTAAACCTGAAGTGACGATGGCCACTGAAGAGAAGATAATCGATAATGGCGCCCTGAAATCATCCGATCTTCACAAACTCACACCCAACACCGCCGCAGATCTCATCCGCTCCGTCGACGCCTTCCTCTTGGATTGCGACGGAGTCATCTGGAAGGGCGATGAGCTCATCGACGGTGTTCCCGACGCGCTTCGATCCCTCCGATCCATGGGTAAGAGACTTGTTTTTGTGACCAATAACTCGACCAAATCGAGGCGGCAGTACGCTAGGAAATTCGCTTCTCTGGGTCTCGATGTCGGCGAGGATGAGATATTCTCGTCGTCGTTTGCAGCGGCTATGTTCTTGAAGATGAATAATTTTCCTCGAGATAAGAAGATTTATGTCATTGGTGAAGAAGGGATATTGGAAGAGCTTGAGCTTGCCGGTTTTACAGGAATTGGTGGACCAGAAGATGGAAAGAAAACCATACAACTGAAATCGAATGCCCTTTTCGAACATGATAAAAATGTTGGAGCTGTCATTGTTGGACTTGATCAGTACATAAATTATTACAAACTCCAGTATGCAACTCTTTGTATACGCGAGAATCCTGGGTGCCTTTTCATTGCCACAAACCGTGATGCTGTTGGTCACCTCACAGACCTGCAGGAATGGCCAGGCGCTGGATCTATGGTTGCTGCTGTATGTGGAGCAGTGCAAAAGGAACCTGTTGTTGTTGGAAAGCCATCCACTTTTCTGATGGACTTTTTGTTAGAG
>3
TGCAAACCCTAGGTATTGTGAAAGCAACAGACATTGAAGGTCTAACATTGTTTGACAATGTCATGAGTCCAATATATTACATTAACACACATGACTCAGACAACATAAAACAAGAACTCATAAAAGAACAACAATGCAAAATATTAATTCACATCATGTGCCAGATAACACTTTTAAATGTGGAGAGAGTGCAAAGCCCAGCCACCAGTATTGTGAAATGTGAATGCCACATGCAAAACACATGTTGAATTAATGTCACTGCAACACAACTACAACATTAACCTATATATCTCCCCCCATAGGAACCAAACTGATACATTTCACAAATTATTATATGTTTATATACAAATATATATAGGCAGAAGATCTCTGATAAATCTATGGGCTCCACTCCAAGTGTGGAATTCATTATGATCCCTCAGCACCCGCCGCCTTCAGGCTCAATGGAGCTCAGAAGACCATTGCCCCTCAGCTTCATGCAGTGCTGCTCCGCATCAGCCTGTGTGCAGATGATCACGACAGACAGCCCATTCTGGTGCGCTTGCTGCATCACGTTGACCGCGGTGTCGAGTGTCATCCCTGGAATGACCTTCATGAGCACCTGCACTACATACTCGCGCTTGTTGAAATCGTCGTTGTGCAATATCACGCGATATGGCGGGGCGATTTT
>4
GCTGCTCGCCCATCTTCCCCCGACTTTGCTTCAATCCGTCAGAAATGGCGCCAACAAAGCCGAGAACCACCAGCCGCAATACAGATCTGATAAAGGGTATAGGCAGATTCTCTCGCGGGAAGATGTATCACAAGCGTGGTCTTTGGGCTATTAAGGCGAAGAACGGTGGCACCTTCCCTCGCCATGAGCCGAAGGCGAAGCTCGAAAAACCTGCGGTGAAGCCGCCAAAGTATTACCCCGCCGACGATGTCAAAGTTTCTACTCGTGCTCCACGCAAGCACAACCCAGCCAAGCTCAGGTCTAGCATCACGCCTGGGACAGTGTTGATTCTGCTGGCTGGGAGGTTTATGGGAAGGAGGGTGGTTTTCTTAAAGCAGCTCCCATCCGGATTGCTCCTGATTACTGGCCCCTTCAAGATCAATGGAGTTCCCCTCAGGCGTGTAAATCAAGCTTATGTCATCGGCACGTCGACAAAGGTTGACATCTCTGGGGTCAATGTTGACAAATTTACTGACAAGTTCTTCGCCAAGGAAAAAGAAAGGAAGAAGAAGAAGACTGAGGGAGAGTTTTTTGAACCTGAGAAAGAGGGAAAGAAGGTTCTGCCACAGGATAGAAAAGATGAACAGAAAGGAGTGGATGATCCATTGTTGAAAGCTGTTGATGCAGTTCCAGATCTTCGTGCCTATTTAGGTACTAGATTTACTCTTAAGGATGGAATGAAGCCTCACGAGCTCAAGTTCTAGATCTCTTGATCAGATTGTGGTTGAGTTGTTGGTTTAGTAGATGAAGCTTTTTTTGCTTCAGTCTTTTTTGAGTATTGGTAGCATAATCATTTCTGTACGGCTTTGCCGAACTTTGCTGCTTTAAGACATGTGATTTTTTTCTACCAATGTTATTTTTGAGTCTGCTATTGTATTTTTGATATTTCAGATTATGAGCTTAAACTGTTTTCATCTTCTGGAGTGTAATTTGCTTAATTTCAGCCAACTTCTTTGATCAATTTCAC
>5
GGTATACAACGTAAGAAGTAAAGACAAGTAGGTAATACAAACGACAAGAAGTAAGCAGTGGTATCAACGCAGAGTGGGGGAGTTGGAGGAGAAGGCGAGGAAGGCGATGGATGAGGGAGGATCTTCATCTGAGAACTTGAATGAGATCATTCGGTTTGTGAAGCAGAAAGTAAGTGTCTGTAATGGAGCATGATGATTATAAGTAACTCAAAGCTATTAGGTGTTTTTTTTAATTTGAACTTCTATTTCTCTTACTTCCCCTAGCTTTATATGTGTTCAGGTTTTTGCATGTAATAATAATAGTGTATTATGACTTGTTGAAGTCATTTGCAAAGCATCCATGTATTAATAAGGCTTCAGATTTTGTATTGGAGAGGAAATAGGTGAAGGGTTCAGTAGAGCTATTTTGAATAATTGATTGATTGATAAGAAGTTGTAGTAATGTGTTGTGGTTATAGACTACACACACT
>6
ACAGCACTCAAATTTTCTGCATACCTTTTTCTTTTCTCCAGACTCCAGAGTCCAGACTAAAGCCAATTGTGAAGGACGCTTGACTATGAAGATTGAGGAAGTTTTTCACGTGGTGGGAGGCTATGGAGAGACAAGTTATACTAACAATTCCAAGCTTCAGGCGAAGGCAATATTGGAGACAAAGCCATTGGTGGAAAAAGCCATAAAAGAAATATGCAACACTCTATTTCCAGAAAAGTTCGTGGCGATTGACCTTGGTTGCTCCTCTGGTCCCAATGGACTCCTTGTGCTATCTACGATCACAAATTCGATTGATGAACTTTACAACCGCTTGAACAAACAGAAACCTGAGATTAAGTTCTTCCTTAACGATCTCCCATACAATGACTTCAATAATATATTTCAACTATCGATGCCCTATCACGAGCGCGTGAAACAAGAGAAAGGAAATACATTTGTGTCATTTTATATTGCTGGATTACCAGGTTCATTCTACAGGAGATTATTCCTTTAAAAAGTGTTCATTTTTTTCATAGTTCTTATAGCCTTATGTGGCTATCTCAGGTACCTAAAGGGCTTCAGGGAGACACTTGTCTCAATTGAATAAAGGAAATGTATATATTAATGAAAGGCTCCACAGTTTCCCATTTGTATTTGGAGCAATTTGTGATTTCTCGCAATTTCTCAAATATCGTTCAAATGAACTTATTTTTGGAGGAAGAATGGTCTTATCATTTATGGGAAGGCCAGATACTCCGATACACTACTTTTTTCGGATTGAGGACTATGGTTTCAGAGGGACTCGTGGAAGAGGCTAAATTAATTCTTTCAACCTACCGTTTTATACACCATCAATGGAGGAAGTGAAATCTATTATTGAGATGGAAGGATCATTTCATCTAATTCAAGCAGAAACTTTTGAATCTAATTGGGATCCATTGGATGAATTAAATATTGATGATTTTACAGCGGATAAAGACTTGGGTGGAGAAAATGTAGCTAAACACAGCAGAGCAGTAATTGAATCTCTAGTGGCATCTCATTTTGGATGTGAAATCATGAATGATTTGTTCTCACGTTTTGCAAAAAATATTGCAAGATATATGTCTAAGGGGAGGCCAAAACATTTTATTCTTGTTATCTTTTTGAAACTAAATGATGAAAATCTGAAGAACAACACATTAGAGAGCATTAATGGTTTGGCTTAGAACCTAACCAAGTTGTTCTCCATAAATGTAAGGACCTTAATTTGATATTTGTGAAAAATAAGATAATGGCATGCCCTCAATAATAATTCTCTTTGATTTTTTGTT
>7
TTTGTTATATAAAACACATATTCATGACCGTGACATTTTTGTCCAAATCCATTGGAGGAAAAATATTGCAAGCAAATCAGAAATGACGGTTCATAATCACCACGTTCACGACTGCCATTGAGACATCAAACGGAGCCTCAATCACTAGCGCAACAACATTCCATTTGTCACCTGAATTTCAGGGTTTTTTAAATCAAAATTAAAGCTTCTTCGTCGTTCCAAATCGAACAGAGCTCATGTGGTAGAAAAAGAGCAGCTTGCAGATCGAACGCGTCGGGCGTCCGCTACGATGGCGCAAGGGAGTTCCAGATCGTCGTAAGACAAAGCATCACAGTTCCACACAACAACCGGGGGGGGGACAAGCACCAAGAAATATGTGTGTTCTCTCACAGTAGCTAGAATCCCTTTCATTATATTAGGTCCACGAAAGCACAACTCTCCAACCTGGCCAGGCGGTAGTGGCTTCTGACTGTCGATGCTGACAACTCTACCATCAACGCCCGCTATGAGAAATCCTGTAGAACTGTATTGGTGATCCTTTCCATCAGGATACCCCAGCGAAATAGCTCCGGTGGACTCCGTCAATCCATACCCCTGGAAAACCCATGTTCTTGGGAAGTTTTTGGCCACTTCTTTCATCACATCCTGCCCTAGCGGCGCGCCCCAGAGAAAATAACCTTCAACGAGCTTAAATCGTACTTAGT
>8
GATTTCCAAGTAAACAACTGTTTACCAGATCTCGCCGCCATGACCTTCTCAGCAAAAACCCCTCCGATCTTCATCCCCCTCCTTCTAATCACCCTCCTTCTAATCTCCTATTCGCACACCGCCGCCTCGCAATCAGCATTCTGCGGGGAGAAATGCAAGGTGAGGTGTTCGAAGGCGAGCGATCATGATCGGTGCGTTACTTACTGCGGGATCTGCTGTAAGGTGTGCGGGTGCGTGCCGTCCGGCACGTATGGGAACAAGGACGAGTGCCCTTGTTACAGGGATAAGTTCACCGGAGAAGGTAAGCGCCGCCGGCCAAAGTGCCCTTGAGATCTGTCGCCGTGTGTTCTTCGCCGTCAAGTCTTGTTTTACCGTCTGCTTTGAGAGAAGTTCTTAATAATTAACGGCGTTTAAACAGAGTTAGGGAGAGGGGGAGAGAAATAAGTATATTGTGTTGGGGTCTTGTGGAAGAGAGGGGATAAAATGCTGAGGTGCACTTTATGATAAAATGTTGGCTTCCAGTGATTCGCATGGATGTCCATATTTTATGATAAAATGCACTCCAACATTTTATCACCCCTTTCCCTATTGTGTTGAGAGTGTGTGCCTTGGTGCAGGAGAAGTAATATTTTGCGTGGGTTGTTGTTATTTTATAGCTGATACTTATATATAATATAATTTGTTCTGTTATGTCCGGTTTGATGGTGATGATTTTGTAGAGAAAAGGGGTGGTAAAATATACTTTTGTAAAGTGTAGCAATTCAACAATTCATGTGGATCTGTACAATGTTATTTGATATTTGTGCATGTTAAGATTGCATTGATCAATGTGAATTGTTGGATTACCGTATTTTAGGGCAAAGTGTAAACATGTACTTTATCATCTCTTCTCCTGATTTTGTGATGGTAATAATTATATGCAGATTTGAGTTCACTTT
>9
AATAAAACTTCAATGCCTTCAAAGATAACCAATCACTGGTTCTTGCCACTTCACATAAAAAATATGGGGAACTACTCTTAATTCCATGAACTAGATGATTTTATTTCATACACCCACACAGGAAATACAGCCTTCAGCATATATAATAACACCAAAAGCCTAAACTAGAGAGACATTTAAAATTATCAAACATATGAGACAGTAGTGCTATAAACAAATGCAGGTTCAAACCTTCAACTTCCAGCATAAATATACGAATCGATCGAGCTCATGAACGACCCAGAAACATTTCGTCATCCATGCCAGCAATCTCACTTAACATTTGCTCAAGCAATCTCGAACTCCTTTGGAAATGCAGTAAGCAACAGTCTGAATGGTGATCATGGGATTCACTCCCAGAGCTGTAGGAAGAACACTGCTATCACAAACAAAAAGACCCTCAGCTTCCCAACTCTCCCCTCTCCCATCAACTCCCCCCTCTTCCTCATTCACTCCCATCTTACAACTTCCCATTTGATGCGCAGAGCAATACATTGTCCACATTTCCTCCTTCGACTGTGGCCCCCCGACCGCCCAAACGTCGTCCAAGAACTCCTCCAATTCCCGCCCGCCAATCCCCGAACACTTGAGC
>10
AAATTGTTCTTGGAATGTCACACAGATGGCAAGAACTGCTACAAAAATGAAGGCAGTCCAAACATGAAAACCACTAACAATGTTCTCAATAAATACTATTACATGCAAAAGATAAAAAATTTCTCACATGGCAACGTGAACTCGATGCCATCATATTAAAATTGCGATCTTCTGCTTGGCATTTGATCAAAAATAATAAAGAAAATATCATCCAGCATCAAACCATGCCAACATTTTAACAGCAAAAAATTTATATTTATTCTGAATGGAAGTATATATATCCTAATAAAAACTAACTACCGCCTTTCTGCTTCAGCGTGATCTTGTCGCCGAGGCTGAGAGCAATACCTTGGGTTTTACTCCGGATCCTGATGTAGCCGCTCAGCTTTCCATCAACCTGCTTCTCGATGCTAATGTTCACCAGTGCGTCCTCCCCAAAAACACTCTTGGCATACAAATTGGCCGCGAGGAAACCGCACTCTCCGTCCAGTGCTGACGGGGCTGTGAGACATCTCATATTGGTAGATTTAATGATGTGATTGAGAAAATCTTTCTCATTCTGAAGAACAGTGTTCACTGCCACCTTATTTTCCCACTCAAACTCTGCCCACATATTCCTGAAGGCTACATCAGCGCAAATTGCTGGGGAGATGTAGTCCATAATGTCGATATGTATGTCATTCAGTACAACAACGGTTCTCTCGAGCACATTTGAAGTCTCGTAAACAATGTTACCAAATATAATACCAGTTTCTGTCGAGGAAACCTTAATATTAGCTCGAATTTCTTTGCTTGACTCCGGCGCTAATGTATAGTTTTGTGGGCGTTC
>11
TTTAATTTTGTCAAGGTTTGTTCGTTTGGTATTAAACTGGATAGCTGTAATTAGAATTGGAAGTAATTTTCTATTAAATTTAACCTCCAATTCAAATTCTGAAGAATTCCAGCTATTAATAGTGAAAATTGTCTACTTCACACATTTCAACCTTGACAAAATCATGCTGTACCATTTGAAATATCTCAGCATCACAAAATACTGTTTGATCATCCTTACTGTGCCAGAGCATTTGTTCATGGAAGCCATGTGTTTCTGGTGTTTATATTAGCTGTAGCAAGAATCCTGAAACCCATGCTAACTGAGGATTTCAACTAATGTGATGCCAGCAAAGACCAGAAAGAGAGTTCCTCCTATGTAAGCAATTACCTTCTCAGAAAAATATGTTCCCAGTATTGAGCCACCCAAAACTGCAAGCGAAGTTGCAAAAGCATGACCAGCTAGTGATCCCCCAATCACACCAAGAGGTGAAGAAGAAGCAGCAAGTGCTATTGTAGAGAAGAAAGATTTATCACCCCATTCAGCAACAAAGACTAGGAGGAAAGTGCTAATCACTGTACTGGAAGCTGCAGTAATTCCAACTCCATTGCCCCGCAGCTCTGAAATTGCTAACTCTGCCTGATATAGCAATGTGAGCACCATGGAGTAATCTCTTCTTGTTCCTCCTTTATCTTCGATTCATCCCCCGAGGCAGCATCAAGCAATGTAGTAACTCCAAAATATACCAAGAGACAAACAGCGGCAAAATCATCAAGTGGAAAATCAGTTCCACCAAGGCTGAATGGAAGGATGCCATCAACATAA
>12
TTGACCGGAATCCTGATCTCGCACATGTACTAAATGATCCCAACACTCTTAGGCAGACTCTTGAAGCAGCCAGAAATCCCGAATTAATGAGAGAAATGATGCGGAACACCGACAGAGCAATGAGTAATATTGAGTCTTCACCAGAAGGATTTAATATGCTTAGGCGAATGTATGAAACTGTGCAGGAGCCATTTCTTAATGCAACTACCATGGAGGGAAATATGGGAAATAATGCTGGTTCTAACCCTTTCGCAGCCCTTTTAAGAAGCCAAGGAAACACACAGTCAACAAATTCTTCCACTGCTGCTTCAGATGCAGCAAATGGATCTCCTTCACCAAATATTAATCCACTTCCTAATCCTTGGAGCAGTACTGCAGGTGGAACACAAACGGCTAACACCAGATCAACTGTGGGAGATACGACAAGAACTGGTGGTATTGCTGCACTAGGTGGCCTTGGTGCTCCAGATTTGGAGAGGATGGCCGGTGGCTTGCCAGACCCCTCTGTTATGAATCAGGTTTTACAAAACCCAGCCATGTCACAGATGATGCAATCTCTACTTTCAAATCCACAATATGTTAACCAGATTTTTAATATGAACCCACAGCTTCGTAGCATGATGGAATCAAACACACAACTGAGAGAAACGGAAACGCTGCAGCAAATTCTAACATTGCAACAGCGACAGCAGTCAAGCCAGGGGCAGAACCAGACCACTGGTGCCACAGGCAACTCCGGAATGGAATTTGATGCAGATGTTTGGTGGACTTGGGGCAGGTGGTACCCTTGGTATTCCCAACAACTGGAATGCCCCGCCAGAAGATGTACGCAACTCAATTAGCTCAACTTCAGGAGATGGGCTTCTTCGACACGCAGGAGAACTAGTAGCTACGGCCGGCAATGTCCATGCTGCGGTGGAGAGGCTGCTGCAGGCGAATTTGGGTCTTTAGAATTCCATCTGTATTTCGCTCTGTTTGGCGGCTCCCTCATAATTTAAGACATTGGGTTAACTTGAAAGAAGGTATTTTTCGAGAACAAATTACTTGAAATCTCATGTGGAAGTTGAATTATTATTTCCAATTTCACCTTGTATTGTAAATATTTACTTTAATGACCTTATGAAGTTCAAACTTTCAATATATTTCATGGCTATTTTTTGTTTT
>13
ATGGCGGAAGATGGAGGAAAACCCGATGCTCAGCTTTTCCAACTCCTAACATCTCTTCTTCAACAGGTGGAATCATTGAGCAACCAAGAGGAAGTTGAGCTCAGGGAGAAGATAGAAGCACTGGGAATAGAAGTCACCAAAGTTCCCCCTAAGCTTCCAAACAATCTCAATGAGCTGGAGACAGCAGCTGAGCTCGATAGATTATCGGCGAAACTCGATGATGTGGACAAGATGATTTCATCAACTATGGATGCAAACCCCGAGGTTCGCTCCCTCCTCAGCAGCACGGCAGATGTGTGGCTGCCAGTCATCACCGCGAGCGCCGATGAAAGGCGAACTTTTGGTGTAAGCAGCACTGATGATCACCATGAAGACCATGCTTTGCCAAGACAGTAGAGAGCAAGAGGAGGGTACTATGAAGCAATTGATTCTCCTGATTATTAGGATTTCCTTTGAGAAGAAGTCTAGTAGAATAATAGAAGAATTGTTTATCATTGGTTGTATTAATTAAAATTGTAATCTTTATGTTGAAGTTATATGTATATATATTTGGGAAATACTCTTTTGGTAAAAAATCATCTTTACAATCTTATCTTTTGTTG
>14
CGCTTATATTTTCACGGGAAGTTCGAAAGTTGCTGCTGCGGTTGCGGACCTCTCCCCTTTGCTGGCTTTCTCCATATTGCTTAACAGCGTTCAACCCGTGCTCTCTGGGGTTGCTATAGGAGCTGGTTGGCAAAGTTTGGTGGCTTATGTAAATGTGGCATGTTATTACCTTATTGGAATTCCTCTTGGAGTTGTTCTTGGATATTTCATAGGCTTCCATGTTAAGGGTATATGGATAGGAATGCTAATTGGGACAGCAGTGCAGACTTTTGTTCTTGTTTGGATCACTTGGAGAACAGATTGGGACAAACAGGTGGCCATGGCTCAAGCAAGAGTTAACAAATGGGTTATTCCAGCTGCAGAGGAGACCAATACTGAAAGACAAGTGGCTTAACAATATTGTTTCAAAAGGAAGAAGACTGAAGAGAAAATTTAAAGTTTCACAAGGAACATAGTTTCTATTGCTCATTGTTGCGATGGAAATCCTTTGAAATATGCATAATCCTTCGATCTGAACACCCGTAGCTCCTTACGAACTTGATATTTTCGTAACTATACTTTCAGCTTGTATTACTCCATGATGCGCCGCCCTTAAGGGCCTGATGAATAGCAAGAGATTGACTATGCGAATTTGCATATAAACCCCAATTGTGTAAAGGAACAAGGAATAATATTGAAACATGTCA
>15
TACAGACACAAGATGGACACATAGTTTAATGTTTATACAATTACCTTAGAAATATGCAAGTCCAATACAAGAATCTGCTAACCAGAAACCAATGCTGAAGTTCCTCATAACCTTATTCATTCAACTAGCCAGCTCCCTTATTTTACCCAAAGTATAATAATGTGTAGCCCCAATAATACTAACTTACAAAAATTGATTGAAAAAATGTGCACAATGTTAGACACTAGATGATATACAGCCGAGCCCGTAAACTAAAGCAACAAAAACATGACGGGAATTCGTTATTTTTCCGAAATTGCAGAAATAAAGATGGCAGTGTTCTTCAGCTCCAAATCTGTTGATCTTCCGAACCATACCGTTTGAAGGCTGATCTGCAACGGATTTCTGCACAGGCTTTAGGGATGCTCGGGGAGCAGAATTAGTAGCCGGTATTCGGTTTTATCTTTTTCTCTGCGACGAATAGGATAGAAAGGGCTTGAAGCTCATGAGGAGTCCAACAAATACAACGATGTTCAGGATGAAGAAAACCATGTGACTCCCTGGAAGGAAGGAAGCATTTCGGCGTTTCTGTGCCCACGAGAATATGGCACCTCCAGCAGCAGGAGCAATAGCTTTAAAAATAGATTGACCAGTCATTGAAATGCCATTAGCAGCTCCTCTTTGGTTTTGTGACACCGCATTATTTTGCAGAATGAACATTCCAGTGAATATTGCAGT
>16
TGATCCTCATGGGTTTTGTAGAAATAGTGCCCTCTAGATGCTGATGGGGATGATTGGAGCATCGGATCTACCGCTCCAAGTTCTCCAAGGTTGACCTTTACTTGAGCTAGCATCACCAAGCCATGTCCTACTATCCACTTTCTCCTGATGAATGAGAGGTATTCCAAGAAATGATTATTGGTATTTGCGAACAAATGACAGTTCTACTTAAGGACAAATTTTCTTTGCCAGGAGTTTGAGTTGGATAAGCTCCATCGCTCGAAGTTCTCCAAGGTTTTACTCGAGCTACCATCAAGTCCATGTTGCCCTACTATCCACTTTCTAAGTCCTTATGAATGAGGATGATTCAGGATCTGGGTACAGGGCAAAGGCTCAAGAAGTTCTCGGTCAAGTTAGAGGAAGCTCAACATTGAATGGTCTGTTCTCTTGGAAAATAGCCAACTTGCCGTCACCATTGTGTTTACCATTGCTGTGGAGAGAAAAATGAAGCTAAAAGGACTCATATTTAGGAGTCCATTGGTAGGAGTCGGCTAAGGGTTGAAGGTTCTCTGTAGGTTCTATTGATTACTGGTTTTTAGTGGAACTTGTTCCAGTTGATCTACTGAAGTAATGCTCGTTGGTACAGCTACCTTCAATGTTCCCATAAAAACTGGACGTGCTGCTTTTGGCTCGTTGGGCTGAACAAACCAGCGTTCCAAATATGAGATATTCAATGCTTAATAGTATTCCAGCCCTATTTTCAGTGCTCTCTTTACTGCCGACATACTATCTTCCTATTTCAGCCTGCATCCAAATGGCCCCTATGTCAACAAAGTTGTTCTGTGCTGTAATCTGGTGTTTAAATTCCATCTGTTTCAGCCTTTTACTTAACAAGATGGTGCAGTATTTAATTAGAGGCAAGAAGAATAATATTCACTTGTTATGTTCTGTAACTCTT
>17
GGCTTCTTCATCTGGCTGTGCCAGAAGAAATGGCTTTAGCGCCAACATTCCCTGTCCTCAGCTCCTCCTTAATCTCCCTCTCTCTAAACCCTAACTTCTACCTTACCCGATCTCTTCCGCCCTCCCGAACCCGCCGCTCGCCCTCCTACACTCCCATAAGAGCTCTCGAGTTGGACCAAAACACGGTGGTCGCAATCTCCGTCGGGGTCGTTAGCGTTGCGGTTGGTATCGGGATACCTGTTTTTTATGAAACGCAGATCGACAATTCGGCTAAGAGGGATAATAAGCAGCCATGCTTCCCCTGTAATGGATCGGGAGCTCAGCAATGCAGGTTTTGCATAGGAAAAGGAACCGTTACTGTAGCTCTAGGCGGAGGAGAAAATGAATCATCACAGTGCATTAACTGTGAAGGTGCTGGCACTTTGACATGCACCACTTGCCAAGGAAGTGGCATTCAACCTCGTTATCTTGATCGAAGAGAGTTCAAGGATGATGATTGAAAACCATTGCTAAGAAAGAAGGTTGAAGTGATTCTATGGATGCATATGGGAGGCTCCAAGGCAGAGGTTTTTGTGGTCTCATTACTCGCCATGGGGTATATCTCCGACTCGGAACGGTGCGCGTTGCGAAGTATTTATATTCTGGTATCTTCTGATTTTTTTATTCTGATGAATATTTGAAAATAAATTGGTTAACTTTTGGAAAAAAAATTTGGTTAACTTTTGGGTTTCTAGCCTCCCCATACATAATCACCTACCACTACTCTGCAACATATTCTCTGTAGTGAAGCTCTGATGTCGCTCGTTACGACTGGTTAAAATGGAGACGTGTACGAGTATTATCTGATAAAATGATATTGTTGAGATTTGAGTAATGCTATAAACTTGTAGTTAGG
>18
CGAGTTTGAGGTTGATTACAAATCACAGGAGCATGCCGCCATTGTCTTTGCAGCATTAGATGCTGATAAAGAGCCAGAGAAGGTTAAGAAGCAAATCTGCATGTATGATGGCAATTTGAAGCAGTGGGGGCGAGGTTTTTGCGTTCATCGTTCAGCTCATTTGTTGATCTCCTGATCCTTGCCACTAAAATCTTCGAAGAGTATGCCCCAAACATTGTCAAAGCATAAATTTTAAATATTTATCTGCATTCTATTTCTGTTAAATGAAGACGAGGAAAGTGCTCAGCCACACACTTCTAATAACTGAACTCTTCCAACAGCTCAAATTTCCGATAAAACCCGTTGACTTGAAAAAGCGAATAGAGAGCCTCATCGACCGGGAGTACCTGGAGCGAGACAAGAACAACCCCCAGATCTACAACTACTTGGCTTGACGAGCATTTCAGAGGAAAATACTTCTACCTCTTCTTTGTAACTCTCGCAGCTCCATCATGTACAAAGATTACAAAATTTTCCCCCTTCTCCCCTTTCTATTTTCATGTGAAAATTAATTAACTATAAGTTAAATTTCATGCCTTCTCCCTTCCTTTTTACCCCTCTCCTCTGAAATGGATGATCACCAATTGCCAAAATGTGGGAATTACTATAGAATTAATCATGTGGCCATTCATCTTATTTAGTGCTCATGCTAGAGTT
>19
GACACATACAGAAATGAATCTATTTAGACATAAATCTAGAAATTACATCAGCAAATGAGTTGACATTCGTCAAAAATGGCAAGATTCGGCTTGAAGAGTAGATAATAATAATAATAAAGTGTACAAGAGAGGTAGTCATCAAAGAATATTCGGTTTGAGAATACTCGCGATAGTAGGCCGCATTCTTCATTATTATGAATAATAAAACAACTGAAGATGAAGATTTCAAACTCTTCTTATTCAGAGGGGGCTCAAATCCACAGCTCCAGCCATGACTCTCAGCAACCATTTTCAGCAGATTTGACGAACCGACCTTTGACTCTCTTTCTAATGTCAGCTCTCGCCTTCCTTGACTCGTATCTTATGCGCTTATCATACCTACGTGTTTTCCGCTTCTCTTTATAGCGCTGCATGGCATTTCCCCTCTTCTCAGCCATGAGTTCGCTGTCAACTGGTTTGAACGAGTTCATGTGCTCATTTCTTACAAGGGGCTGATCGCCGAAAGATATATCCTTGTTATGGGAACCTAGAACTGGTTTGTGTGAAGAAGAAACAGAATGCATGGCGGGTAAATTGTTGGTAGAGGAAGATGGTCCATTGAGAACCGAGCTCCCTTGATTGTTTTTCCACTTGCTTAGCATATTGGAGGCAGATCCAAGTCTTTGAGGTGGCATATGATGAAGACAATTAGCAGAAGAGATATCTTCATTTGTTGAAGCACAGTTTTTCTCATAGAAGCCCT
>20
GTGATCTTCAAAAAACCCTAGAAAACAACCATCCGCCATGTTTGGCCCAGGAAAGGGAGGCATGGGGCTCGGCACTGGCTCCGCAAGCGCGACCAAAGAGTTATTTGGGATAACATACAGGCGGTAACAAAGCTGGAGATCCGGAGGCTCGCTCTCTACAGAGGAGTCAAGAAAATCAGAGGCCTGATTTGAGACTTTTGGAGAGCTGTCGTTTACCATTTTTGGAGAGATATCCTTAATTGCCGCTACTTGCACCGACCACGCTCGCCGGAAAACTGCCACAGCGAGGGATGTTGTTTGTGCGTTGAGGCGATAGGGGAGGACTTTGTATGTGTTCGGAGTTGAGGTTTATTTGATAGTAGTTGATCTATGTTGCTTATTTGGACTGGAGTGTTGTTTTCTTATTTGTTGTTTAGGATTTTCAAAATGTATTATAAATCGTTGTCTTAACTTTTTAGA
>21
TGGATGTAAAACTGACAGCAGGTGTCTACTAGAGCTTTTTGGAGAAAATGTACCATTGGAGCTTTTGGAGCACTATTCACATCAAGGATTGCTCTCTTGGTCATATAAACTGTTCTCACAAACATGAGTAGTCGGGCAGGCCACACAATATATGTCGGCAACCTTCCTTTAGATGTACGCCAGAGGGAAATTGAAGATTTGTTTTACAAGTATGGCCACATAGTCAAAATTGAATTGAAGAATCCACCTAGACCGCCTGGTTATTGTTTCGTCCAGTTTGAAAGTTCCCGGAGTGCTGAGGATGCGATTAGGGGACGAGATGGATATAATTTTGATGGCTACCATTTGAAGATCGAGCTTTCCCATGGAGGTAGAAGGTTATCATCTTCAGGTGGTCGAAGCAGCCGCTACAGTGATGGAGTTGACAAGTATGGGGTCTCACGCCGTTCTGATTATAGAGTTGTGGTTCGTGGATTGCCTTCCTCAGCTTCATGGCAAGATTTAAAGGATCATATGAGAAAGGCCGGAGATGTGTGCTTCGCCCAAGTCTTGAGAAATGGGGATGGAGCTATGGGTCTTGTAGATTACACTAATTATGATGATATGAAATATGCTGTTCGCAAGCTTGATGACACTGAGTTTAAAAATCCTTTTACAAAATCCTATATTCGGGTGAAAGTATATGATGGAAGTACGTCAAGGAGTCCAAGACGAAGTAGAAGCCATAGTAAAAGTCGCAGCAGAAGCAGCGGAAGCCTTTCCCCGGTTCGCCGCCCATTGAGGCGTGCTTCTAAATCTCTTTCTCCAAAGAGAAAGTCAGTTTCTCCATCTCGGTCTGAAAGATCAAAGTCAAGGTCGAGGTCACCTTGAGCTTAACAGGCTCGGCGGCATGGGTGGGGGTCGTGGGAATGGGAGAAGCAGCAGCTTCTTGGCATGCAATATCTTATCTCTTATATACTCTATACACTCTAAACTTTCATGTTTGCTGGTTTAGCAGTTAAATATGGAGCTTTAAATGTGAAAATTATAATTTTTATTGCCACGAATGTTCATGTTGTGCTTTTTATCTGTTAATTATGATGGGGAACATGCCATATGAAAATGTGAATTTTTTATTCTCAAGGACTTGAGATAAAAAAATATT
>22
TTTACATGCATTTGAGCTGGGTTGGCATATGCAATTTTATGCAACCTTTGGAGCATTTGAGCTGGGGTTTGCATAAGCTATTTTTATGCAAAATGCAATCAGCATTCCAAAACATAGATGTGAAAAGACAATTAACATTATAAATGAAGATGATACACAGAAAATACAGAGAAAGATGACAAGTCCAAAAATTCAGGATGAAGAACCGACTACTGCTTTCTCACAGGATGATGCTCCGCTTCCGCCAAGTAGAGAATGAGAAGGATTGCTCGCTTTGATATGATTCGCTCTCACTTTCTTCTTCCTCGATAGCTGCCTCTCCAGGTTCCTCATCTGCCGTTCATATCGGATATTACTCTCATTTGTTCCCGTCCGGCGTGCAGCAAGCTCTCCAGCATCTGCCTCAATTCCGCATTCTCATCCACGAGTTTTTTCTCATTGATGCTCAGTTCATCATCCCGGAACACGCCAGACATTGATTTTCCGTTTGTGAAATGGGAGCTGAAACTTCAATCCGATCACCAACCTCCTTACTCCATTGTCATCCATGGTAGATCCCGACAAACTGGTCTGCTCATCCATGCCTTCACTTACAATTGTTTCCACAGAACAAATTGGTTCCGCGATAGACACAATGGGAAGCTCAGAATCCATAGGTTCAACTTCATTTGAAGCACGAGCACCAGTCATCTTCATCTTTTCAGACACATCAACTCCGCCTTCTTCCATAATAGGTTGAACTTCACCTGCTGAATGAGCAGCAGCCATCTTCATCTTCCCAGATACACCAACATCGCCATCTTCCACAATAGGTTCAACTTCATCTGGGCAGTGAGCATCAGTGATCTTCACC
>23
CAGCGATATGATTTTTCATTCAACTAAGCAACAATGAATACAAACGGCCGCTCCTTGCATAAATACAACTTGGTAGTCTACATCTATGAAATAAATAGTGATTTTTTGATGGCACCATTTTTGTCTCATCTCTCTGTATCGATCATGACTTTTTATGACTGGAAGACATACAGCATTAATATTATTATAAAACCTCTATGATAGTGCACCAGAGCCCTCGCATGCGGCCAATGATATCGCACTGACCACAATAGTATCCCGACGTGATAAATCTCCGAATGTACGATTGTTGTTCGAAGAGCAAGTGATGATTGAATCGAAGACTAATATTTTTTTCGATGATAAAGACCATTACACCATATGGGAATATCTATATACATTAGTATAAATAGATAAAATTTATAGCCTATTAATATCAATATGTGATCTTTAACGACAATCTGATATTAGCTTATCGCACATCATTGTCAACCACAACGTGGAATTGCTCCAACATGAGATTTAAGCATGTTTAGGGTAAGCCTGTGAGGCTAACCTAGGTACCGGTATAGCGACAAGCGGAGTCGCCCTCCGCAGAGTTAACCCGTAGGCTTCCTCCATATCAAGCTTTTCGGCGTCTTCGCTCAGTCTCCAGTCAAAAGCGTGCACCAAAGTCGCCGTCATGAATTGCACCATCCTTAGACCCAGGCTCAACCCCGCGCAAATCCTTCTTCCGGCGCCAAACGGTATGAGTTGGAAGTCATTGCCCTTCACATCGACTCCCTCATGGAGGCCTCCCGCAAGGAATCTCTTCGGGCGGAACGCGAGCGGCTCGTCAGGCCACGATGAAGGATCGCGCGAAATGGCCCAGATATTCACGAGCAGACTGGCTCCCTTCGGGATCGAGTATCCGTCAACCACGCAGTCTTCTGCCGCAATGCGCGGAAGGGATAGTGGGGTTGAGGGGTGGAGGCGGAATGT
>24
GAATGAGGCTGAGAAACTTGGTTATTCTGTTCCACTGGAAATAAAGCCCTCAGGAGAATTTGAACCTTTATATAAGACAGCCCTTAATATCCAGGATGGTGAATTGCCTGTTCTTCCATTATCTGTTTATGGAGCACTTGCAATGGCTCATAGTGCTGATTCAGAGGAGTACTCGTCACCTTCACAATTTTTCTTTTATCTCTATGACAAAAGAAATGCTGGCTTAGGAGGATTATCTTTTGATGAAGGGCATTTCTCTGTGTTCGGATACACCACAGCTGGAAGAGATGTTCTTTCCCAAATAAAATCAGGAGATGTGATTCGATCCGCAGAGCTTGTTCAGGGGCGAGACCGTCTTGTTCTACCCCAGTGATTCAATACAGCTTTTGTAGAATTTTCTGTGCTTATTTGGACAATTATTACTATTATTCATATGTTGTCTCAGTTTGGGGTTTTAATCATTTGAGTTATCAGTGAGCTCTTCACAAATGTATTATGAACGGTTTTCAGGATTTTATTTGAAGCAGGAACCATTATGCTAGAGTAAATAAATGTATGATAAAGCCATTGGG
>25
TTTTTTTACAATTCTTTCGAACCGTATGCATCCAAAGGTGCATGTACGGTTCTTCAGGGATAAAATTTTGCCCTAATCAACCGACTTTATCGAGAAAGATTACTTTTTTAGGCCAAGAGGTTGATAGCGAGATCTCAAATCAACTTGTTGGTCTCATGGTATATCTCAGTATAGAAAATGATACTAGAGATCTTTATTTGTTTATAAACTCTCCAGGCGGATGGGTAATACCAGGAATATCCATTTATGATACTATGCAATTTGTGTCACCCGATGTACATACAATATGCATGGGATTAGCCGCTTCAATGGGATCTTTCATTCTGGTCGGAGGAGAAATTACCAAACGTCTAGCATTCCCTCACGCTAGGGTTATGATTCACCAACCTGCTAGTTCTTTTTATGAGGCACAAGCAGGGGAATTTATTCTGGAAGCAGAAGAACTATTGAAGCTTCGCGAAACCCTCACAAAAGTTTATGTACAAAGAACGGGCAACCCTTTATGGGTTATATCCGAAGATATGGAAAGGGATGTTTTTATGTCAGCAACAGAAGCCCAAGCTTATGGCATCGTTGATCTTGTAGCGGTCGAAAATGAAAATGCTGGGGATTTCGTATAAATATAGAATTAATTTACAAATTTGAATTTTACGTGATTTGATATTGAATAGAAATCATTAATAATCATCAACCATCAGGTTAAGATCGATCTAAACCAACCCGTTCTATTCTATCTAGAATGAAATTCTATCGACACCACATGCCAACCATTAAACAACTTATTAGAAACGCAAGACAGCCAATCAAAAATATCACGAAATCTCCCGCTCTTCGAGGATGTCCTCAGCGTCGAGGAACATGTACTAGGGTGTATGTGCGACTCGTTCAGTTCATATCATGAGTTTGAAGAAATGAAAAATTACTTTACGACCACTACCAATGAATAGGATAGATAGAGTGGAAGACGGACATTTAATTGACTATTTTATAATATCGAAAAAAGAAGATCTATCGTCGACCTATTATGTTTATGTTATGGAATTTATGGTTTCTATTGGTGTAAATCCAATCACTCCGTTTGAGATGAGAAGATATTTTCCATTGGTAGCAAAAAGTTATCCATTAAGCGGAGGAAATAA
>26
AAAAAAAAAAATAGAATTAAACAACCGTACGGGCATCTTTTGTACATTGCATACGGCTCTGCAATGGAATTTATTTTTAGATATAAAAAATTCTATCGAAAAAAATAAATAGAATCCATCCGATCTAAATCGTTAAATGATCCATTTACCACCCTTCCTTTCGTAGTATAAAAAAAAATACTATGATGGTTCTGTTGCTTTATATATTTATCTCATCTGTGGTTTAGCAATCCCAAAGTTTCTTTTTGATACGATCCAAGAAGGATCAAATAATTTTTTCCATTTTTTGACTCTTTTTCTCATAACATAAAGATAAGAAAGAGACTTCTAGTGTGGAAGAAAAATGGTTTGTGACGCTGAAATTGACTCTTGACACATAAGATCAAATTGGGAATAACCCTTCTTTCATACTACTATCTCGATACAAAAATTTCATGTTATAAAAAAACAATAATGTTTGTTCATATCGAACTCTAAGTGCCATGCTATTATTACTTATTCTTTATTTTATTTTTTATTCATATTTGATACAGCGAAGGCATAGTCTTATTTTTTTATCATCTCAAATAAAAACTCATTGGCGCCAAGCGTGAGGGAATGCTAGACGTTTGGTAATTTCTCCTCCGACCAGAATGAAAGATCCCATTGAAGCGGCTAATCCCATGCATATTGTATGTACATCGGGTGACACAAATTGCATAGTATCATAAATGGATATTCCTGGTATTACCCATCCGCCTGGAGAGTTTATAAACAAATAAAGATCTCTAGTATCATTTTCTATACTGAGATATACCATGAGACCAACAAGTTGATTTGAGATCTCGCTATCAACCTCTTGGCCTAAAAAAGTAATCTTTCTCGATAAAGTCGGTTGATTAGGGCAAAATTTTATCCCTGAAGAACCGTACATGCACCTTTGGATGCATACGGTTCGAAAGAATTGTAAAAAAA
>27
GTCCCAAAAAACGGAAGAAGGCGTGCCGCAGCTCCGCCCCGGTTTGGCGTTTCTTTCAGAAATCGGAAAGCACGCTTCTGTCTGCCGATCCTTCTTCCTCGCCGATTCTTCTTCCTCGTCGACGCTCCCGTCTGCCGATCCTTCTCCGTGCTCCGAGGCTCCCGTCCATACATGGAATTCTACAATTCTCTTCCTCCTGTAACCAAAGCATATGGGACCTTATGCTTGCTGACTACGACAGCATGCAAGTTGGGGCTGTTGAATCCTTTTTATATTTCCTTATATTTTCCGCTAGTGTTTTCGCAATTCCAGGTTTGGAGGCTTGTTACAAATTTTTTCTTCCTCGGAAATTTTTCAATGAATTTCGGAATTCGTCTTCTTATGATTGCAAGATACGGAGTTCAACTGGAAAATGGTCCATTTGACAAGCGCACAGCAGATTTTTTGTGGATGATGATATTTGGCGCATTCTCTTTACTAGTAATGTCAGCAGTTCCATGGTTTTCTTCATTCTTCCTGGGAACTTCTTTGGTCTTCATGCTTCTTTATGTCTGGAGCAGAGAATTCCCTAATGCTCAGATAAACATATACGGTCTTGTCACACTGCAGGCATTTTATCTTCCATGGGCTATGCTTGCACTGGATATGCTGTTTGGTGCATCTCCTCTCCCCGATTTAAAGGGAATCATTGCTGGACATTTGTACTATTTCTTGACCGTATTGCATCCACTTGCTGGAGGAAAAAACATTCTCAAGACTCCAATGTGGCTAAACATATTAGTTGCCCAATGGGGGATTGGAAGACAACAAGCATCCAGCCGCGCTGGAACAGGGCCTACAACTAATACTGCCACCTCAGGTGTTGCTTTCAGGGGCAGGAGTTACAGACTTAACCAATAAACACTTGTTGTTCCTGTGTTTGGGTGAGATTATTGGATGTGTTTTAGATTATCCGTGCTGTGCCGTTTGATTAGTGGCAGCCATCTGGCACGCCATTTTCTGCAGACACCATGTTTAAAATCGGCACAGCACCTTTGTTTGCGAGTATGGAAGCTTTTTAAGCATTATCCTTGGTTAAAGAAGTTGTAACATTGAAATTTCAGTTTACTATTATCAAACATTTATGTAGGAGCTTCCTTTCTTGACCACTTGGAAGGAGACTGAGCATTCAATG
>28
GGGGGAAACCATTCAACCACACAGGTGCCAGATTTTCTGAATGCAAGAATTAATGGCATACCAGTGAAGGAAATTATAACTGACACCAAGTGGTTGGAACATGAGTTCATTGAAAGTGTTCAAAAGCGTGGAGGCGTGCTTATCCAAAAGTGGGGTAGATCTTCTGCCGCGTCAACTGCTGTGTCTATTGTTGATGGCATAAGATCCCTTGTTACCCCCACTTCCAGAAGGTGATTGGTCTTCCCCACCACGTCCTCTCACCGAGTTCTTCTCCAGATTCACCGTCCCCAGATCCTCATCTAAGTTGAACAGTCGGTTGAAGTGTAACTTCTACTATTACCGGACGAATTACTTCATAGTGATCATCTTCATTCTTGCCATAGCCTTTCTTCGGAAACCACTTGCCATTGCAGCTTCTGTTTTGACAGCCTTGAGCATTGCTTTCTTGAATGATAGTTTTGCAGTTACTTTTAATGAGAAAGTAACAAGGACTGTGAGACAGTTCTCTCCTCAACTAGCTGCAAAAATGAGACCACCAATGACTCCTGTTCTTCGAGGGCGACCATCTCCTAAAAGAGCAATTCACATATGTGGGCACCCTCGATGGGTATTTGTCGCGATATCCTCTGCAGCTAGCTGCATCTTATGGTTCACTTCATGTAGACTTCTTACTGTTTTGTGGGCTCTTGCTATTGGACTTCTAGCAACATTGCTCCATGCTAGCTTTAGAACTCCGAATCTGAAAGCACGTCTCAATACATTTCGTGAGGAGTTTCGTGCGGTGTGGCGCAATTACAGTGACTTGTAACTGTTCCACTGATGATTCAATGTTCGAGTTTGAAACAGGCAAATGGCGTAAAGCCACCTTTATTTTCTCCGGTAGTGACAACTGTCCTTTTTGGTTACCAAATCTAGACCATGTGCAGGTTACGCATTATAAATTGTAGTTCCAAAGGGGTGTGACGCTGTAGTTAGTTTTTATATATATGGCATTTCTAGAACATTCACTCTTTCAGATTAATGTGTTTGTGCTGTGTTTCTAATG
>29
GGGGGAAACCATTCAACCACACAGGTGCCAGATTTTCTGAATGCAAGAATTAATGGCATACCAGTGAAGGAAATTATAACTGACACCAAGTGGTTGGAACATGAGTTCATTGAAAGTGTTCAAAAGCGTGGAGGCGTGCTTATCCAAAAGTGGGGTAGATCTTCTGCCGCGTCAACTGCTGTGTCTATTGTTGATGGCATAAGATCCCTTGTTACCCCCACTCCAGAAGGTGATTGGTCTTCCCCACCACGTCCTCTCACCGAGTTCTTCTCCAGATTCACCGTCCCCAGATCCTCATCTAAGTTGAACAGTCGGTTGAAGTGTAACTTCTACTATTACCGGACGAATTACTTCATAGTGATCATCTTCATTCTTGCCATAGCCTTTCTTCGGAAACCACTTGCCATTGCAGCTTCTGTTTTGACAGCCTTGAGCATTGCTTTCTTGAATGATAGTTTTGCAGTTACTTTTAATGAGAAAGTAACAAGGACTGTGAGACAGTTCTCTCCTCAACTAGCTGCAAAAATGAGACCACCAATGACTCCTGTTCTTCGAGGGCGACCATCTCCTAAAAGAGCAATTCACATATGTGGGCACCCTCGATGGGTATTTGTCGCGATATCCTCTGCAGCTAGCTGCATCTTATGGTTCACTTCATGTAGACTTCTTACTGTTTTGTGGGCTCTTGCTATTGGACTTCTAGCAACATTGCTCCATGCTAGCTTTAGAACTCCGAATCTGAAAGCACGTCTCAATACATTTCGTGAGGAGTTTCGTGCGGTGTGGCGCAATTACAGTGACTTGTAACTGTTCCACTGATGTAAGTTCTTAGCTCTCCACACAATTTCCAATAACAAATTTCATTGATTGCTTTTTTGTTCGTGCTTTTTAGAAGTCCCGTTTCATGGATCTAATAAGAGATTTGGTTAGTCTTTATATCGCCAAAAAAACTTGTGATTTTACGCATTTTGATATGATGTAATCTTTTGATTAAGTTTGTTGTGTACCCTTGTGCTGCTATCGTCATCATGTGATTAAAGGCACTATTGTTTGCCGTA
>30
ACTCCCAACTATTCTGAGGAGAAGCCACTGTGTTTCGCTTTCTAACGACGCCTCTTGTCCAGGCGATCATCCCTGAATGATCCGCTGTCGAGAGCTCCCCGACTACATTTGACTTGGGCCGCCCCTTTCGTCAATTTCAGTTGCCACGATCCAGGCTTGCGGAAAACGATTTCCTCTTTCTGTTCTTCGTCGGCCCCTCCCTCCACTTCGACGATCGGCCCTATTTCGTCGTCTTCTTCTCTTAGACATTGGCGACAACCTTCTCCACCGACTGATCTGCCACCGACGGATCTGCCACTGACCGTCTTTTCTACCTCCGGACAGGATTTCAGTCAACCTATTGTTACTGTGTCGACAGTCTTTTTTCCCACCAGATAGGATCAGAGTCGACCTGCTCTTATTGTGTAGTATCTTTATGTATTCCTCGGGAATGGTTCCTTATTAATGGCGATTCCCTTTTAGAGAGTATGACAAAGGCCATTGATGAGGTTATAAAGCTGGAGGAATGTGAAATTTACAGCTACAATCCAGATTTTGATGGGGATCCTTCCACTGAAAAAGGAGCAATATGGTCCTTCAATTTCTTTTTTTACTAACAAGAAGCTCAAGCGAATAGTGAGCGTCCGCTGCTGCTGTTTAAGCAACTTGGCTATTGATGGGTTTCCCGACGAGGAGATGGTGGGAGATGACGAAGACGAAGATGACAACCTATTTATTGACATGGATATGTAGTTTGAATGAGTGGCCTTCAGTAATGATGCAATCTATTGTGTATGCTGTATTTATCTGTCGCATGGCCTGTGGAGACTCAATGGTACTAGTAAATAGCTTCGAGAAGGTGTAGGCTCGCCATGTTATTAGCTAATATTTCCAGGTTAAACAGAATTCTATGTAATTGGTTTATAATGCATTCGGAGTACAGTTTATTACTGGGTTTGAAGTTCT
>31
GAGGGAATTGAATGGAGTTGATTTCTTCCCCTGATGCACCTGAAATTGGAGAGGTGAATAGGTGAAAAAGGGGATTGGAATTAAACTCATCTGATTAGCAAATGCCAGTTCCTCTTGCGCCTTATCCACCTCCACCTGTCTCTTTCACACCACCAAATGGCGGACAGAGCCAGCTCGTGTGCTCCGGTTGTCGAAATCTTCTTCTCTATCCATTGGGAGCAAGTTCAGTATGTTGTGCTGTGTGCAGTGCAGTCACAAATGTTCCTCCACCTGGAACAGAAATGGCTCAGCTAGTTTGTGGAGGTTGCCATACTCTTTTGATGTATATTCGTGGAGCAACCAGTGTGCAATGTTCTTGCTGCCACACAATTAATTTGGCACATGAAGCCAATCAGGTTGCACATGTGAACTGTGGAAATTGTCGCATGCTGTTGATGTATCAATATGGTGCAAGATCCGTAAAATGTGCAGTATGCAATTTTGTAACATCAGTTGGGGCTCCCTCAAGCAATGAGCAGAAGCCCAGCAGCTGAGCCACATGATTCAGGGATCATCTCTACTTTCAGATTTTCGGTTCGACCAGTCGGAAGGAACTAATAAACTAGTCGAAATTGCGGAATGTATAGTTATTTTCTTTAGAATAAGAGCTGGTTTGCAGGGTCTTGGAATGGAAGATGAACTCAGATTTCTTTCTTCCAGGTTTGATATTATTATCTGTAAAGGATGAATGTAATGAAACCCTGTATGAATATTCATCCCGTTTTTCTTCTTCTAATTTCAGCTGCTGAATGGAAGTTGAACCTTCAATAT
>32
TGATGGGAATGGGGAGAGTTGGGAGGCGGAGGGGATGTTTGTGTGTGATGGGAGTGTGTTGCCGACGGCGGTGGGAGTGAATCCGATGATTACTATTCAGGCGGTTGCGTACTGTATTTCCAAAGGAATTGTGGATCGTTTGAAGAAGAGGGATTGTGATTAGTGATTAGATAGTAGTAGGTGAAGAGATTGTTGGTGGGATGTGGTGTTTATGGCTTGTTTCGAAGGGAATTCTGTGGTATGCACGCCACTCTACGCTCTCTTGCGCTCTCCCTACTTTGTGGCCAAGTACATTTGCTCTCCATATCGCGCCCATGTAATTTGCTAGCAAGTTTACACCTTCATGAGTAGTTCCCTAAAGCATGTTCTTTGTAAGAAACTTCTATCATTGTAAAAGGAGAGGGGATATGTCACCCTCGTTAGTAATGTTGTGTAGTCAATGAAAATTGCAAGTGGATTGCCTAAAATGGGTTAGGTCCATTGTTTTT
>33
AGAGCTACCAAAAAATTTGTGAAAGGTACCCTTCATTTCGTGATAGATCAGAAAATGTGGATCTTGTTGTTGAAATTTCTCTACAGCCATGGAAAGTTTTCAAGCCTGATGGGGTTATCTTGTTCTCAGACATTCTAACCCCATTGTCAGGCATGAAAATACCATTTGACATTATCAAAGGCAAAGGCCCAGTCATACATGATCCAATTAGAACAGCTAGTGATGTTGATCAAGTAAGGGAATTTGTTCCAGAAGAGTCAGTTCCCTATGTCGGAAAATCATTGACAATTTTAAGGGAGGAGGTAAAAGGTGAAGCTGCTGTATTAGGCTTTGTTGGGGCTCCTTTCACTGTAGCTTCTTATGTTGTAGAAGGTGGTTCATCAAAGCATTTCTCAAAAATAAAGAGGATGGCCTTCTCACAACCCAAGGTTCTACACGCATTGCTGCAAAAGCTCACCGACTCCATGTCAACATACATCAAGTACCAGGCTGATAACGGAGCTCAAGCCGTTCAGATTTTTGATTCCTGGGCGACAGAGTTGAGCCCAGTCGATTTTGAAGAATTCAGCCTTCCTTACATAAAACAAATCGTAGACTGTGTCAAGAAGACGCACCCGCATCTGCCGCTGATCCTCTACGCCAGCGGCTCTGGCGGTTTGCTCGAGAGGCT
>34
CGTATATGATACCTGGGCACCCGGAGGGGGAGATGTAAGAAAAATTACCAACTTGACCCTTAACCCAAGCGTGATATTTGGTTATTTACTAAAATCTCCTTTTGGGGGAGAAGGATGGATTGTTAGTGTGGACGATTTAGAAGATATAATTGGAGGACATGTCTGGTTAGGCTCCATTTGTATACTTGGTGGAATTTGGCATATCTTAACCAAACCTTTTGCATGGGCTCGCCGTGCATTTGTATGGTCTGGAGAGGCTTACTTGTCTTATAGTTTAGGTGCTTTATCTGTCTTTGGTTTCATCGCTTGTTGTTTCGTCTGGTTCAATAATACCGCTTATCCTAGTGAGTTTTACGGACCCACTGGACCGGAAGCTTCTCAAGCTCAAGCATTCACTTTTCTAGTGAGAGACCAACGTCTTGGGGCTAACGTGGGATCCGCCCAAGGACCCACTGGTTTAGGTAAATATCTAATGCGTTCTCCGACCGGAGAGGTTATTTTTGGGGGAGAAACTATGCGTTTTTGGGATCTTCGCGCTCCCTGGTTAGAACCTCTAAGGGGTCCCAATGGTTTGGACTTGAGTAGGCTGAAAAAAGACATACAGCCTTGGCAAGAACGGCGTTCGGCAGAATATATGACTCATGCTCCTTTAGGTTCTTTAAATTCCGTGGGTGGCGTAGCTACCGAGATCAATGCAGTAAATTATGTTTCTCCTAGAAGTTGGTTATCTACCTCTCATTTTGTTCTAGGATTTTTCCTATTTGTGGGACATTTGTGGCATGCGGGAAGGGCGCGTGCAGCTGCAGCGGGGTTTGAAAAAGGAATCGATCGTGATTTAGAACCTGTTCTTTCCATGACCCCTCTTAGCTAAGATTTTATTTTATATATATTTTTTTTATTCTGGCTCGGCTATCTCGCCTAGCCGAGCCATTCCCTTTATTAAATTTATTAAAAAGGGGGTCTAGGCCAAACCAGTAAAGAAAAATTTATTAAGCAAGCAAAAGGAGAGAGGGGGATTCGAACCCTCGATAATTCCTTGTTAAGAACTATACCGGTTTTCAAGACCGGGGCTATCAACCACTCAGCCATCTCTCCCAGATAGAATATCTAATTTTTTCCTACAAATATACCAATACAACAAGATCATACATTAACTATCTGCTCAACTTCATGTCCGAATAAAAATAAAGTGGTAATAAGTTCTAATGAATCAATTCATTCATGTCAAATCCCTTCATGATGAATTTTTTCCAATTTTTACTAAATGAGGGATCCAATGGTATAGTTCATTTGTTGGTAGTTTGGAGGATGACAAGCATGACTATTGCTTTCCAATTAGCTGTTTTTGCATTAATTGCAACTTCATTAATCTTACTGATTAGCGTACCAGTTGTATTTGCTTCTTCTGATGATTGGTCAAGTAACAAAAATGTTGTATTTTCTGGTACATCATTATGGATCGGATTAGTCTTTCTGGTAGCTATCCTGAATTCTCTCATCTCTTGAACTTCTTTGGTATTTACCCGATCCAAAAATGACAATCCTTATAAGAAATTCAAATTGTGAGACACGCTTAGACGGAATTTGAGTTCCGAAATTACATTTTATTGTTATGAATTAGATATATATAATTAAGAATCTGATCTTAATGGGAATCTGACTTTATTTACTATCTAGCCCTGCGCAAATATGATCCAGACGCATATATGATATATCATATATTTCATATATGTGTGGACATATGCGTACGTATCAGGAACGAATAAAATGCGGATATGGTCGAATGGTAAAATTTCTCTTTGCCAAGGAGAAGATGCGGGTTCGATTCCCGCTATCCGCCCATGGTGAAGTAATAAAGATTCGGTCAGTATAGTTGACTCCTATACATACTAGTATCTTAGAGTATAGTAGATATATATTCCGCTTCACCCTTTATTTCCTCCAAACAAAGATCGTAGAGATCTATCCAAATAGGAAACAAGATTTTCTCCTTACCAACTTGATCTTGTTGCGCCCGGTCATGCATGTACCATTTCTCGAAGTATGTGTCCAGATAGTCCAAAGTCTCGATAGTTCGCTCTAGGCCTTCCGGATTGCCCATGAAATTTTTCCCTCAAGGAGGGAACTTTGCTGATTTCTTTTTTTGAGGATCGACGAATCCAATAATATTTCTGTTCCAATTTCTGGCGCTTCTTCTCCCTTTGAATCAAACCTTTTCTTGCCATAATGTTCAGTTCCTATAATGATACAGTTCAGATCCTAGATGGAAAAATAGAAGGAGGTATCTACCTCCTCTTCATCGAAAGAAATAAGATTTCTTTTGTACCCTC
>35
GGGACACCATGGACTTGAAACATCTATATCAAGTCGCTGCCGTAGCGGTGCTGTGCGTGCAAGCGGAGCCGAGTTACAGACCGTTGATAACCGATGTACTTCATTCTCTGATACCCCTGGTGCCCGTGGAGCTCGGCGGAGCTCTCCGAGGAGTCGCCGAGAGATTGCCTTCTCCCCATAAACTCTGAGACCGTCAGTTAATATATTTTCTCATGCTGTTTTGATTCTTGTTGCAATTGGAATGTACATAAGAAGATTATAAATATATATATTATTAGTATTATCCAAAGATCGTAGAGATCTATCCAAATAGGAAACAAGATTTTCTCCTTACCAACTTGATCTTGTTGCGCCCGGTCATGCATGTACCATTTCTCGAAGTATGTGTCCAGATAGTCCAAAGTCTCGATAGTTCGCTCTAGGCCTTCCGGATTGCCCATGAAATTTTTCCCTCAAGGAGGGAACTTTGCTGATTTCTTTTTTTGAGGATCGACGAATCCAATAATATTTCTGTTCCAATTTCTGGCGCTTCTTCTCCCTTTGAATCAAACCTTTTCTTGCCATAATGTTCAGTTCCTATAATGATACAGTTCAGATCCTAGATGGAAAAATAGAAGGAGGTATCTACCTCCTCTTCATCGAAAGAAATAAGATTTCTTTTGTACCCTC
>36
ACATAAAAGTGAATGAAATTTGTAACGTGAGGTCCGGGGTTCACAAATAATGGTTCCAAACTCCGCATTCACGACCTGGACTGCCATATGAAACACCGCGAAGATATAGTTTGTGTAAATTCAGAGGAACACAATCTTTGAAAACATTTCAATATCTGATTTGATAGCATTTAAATGGTGTTACCATATTTTATTTTAGGCCTTTATTTTATTTTAAGGTACAACATTAAAGCCGTTCCAATGCATTATTAGCTTTCTCAAAGCTTACAGAACATAGAAGTCCCCGAGCTAAGCTGGAAATGTGGAAACGTAGGAGAGCAGCTCCTGATCTGTGAGCAGGCGCTCCATTTCCTCCTGCTCCAGAGTCACCCACACCTCCGCACCCTCACCATCCTTTGTATCCAGCATGAACACCAATTGTTTTCTTATCGGCCCCCCAAACGCCACCCATGCCGGCTTCCCCCACCCGAACGTAAGCTCATACACCGGATATTGAATCAAGCTGCTAAAACTGCAGCGCATTGGCAGCCTCGTCATGTCCTCGTGTGCCTTTGCGGCGAACGCCAGCCTCCCCGATCCCCGTGCTGCCTGGAATTTCTCATAGCTCATCTCCTGCCTCACCGCATTACCCAGCTTCAAACCCAGCTTTCTCCATGATCCCTCCTCCCCTTCCTCTTCGGTCAGTACGACTGGGAAGGAAAAGTTACCGAGCAAGGTTTCAGCTGCTGGCGCCGCCATGTGCTTCCTTATGTTGACCATGTGTAGCACCAACCCTTTCCCTGCTGGTCCGAGATCGGGACGAGCGCGGATTATAGCACTCCAAAATAGCCCTGTAACCACTTCTGTGCGCGTCAGCATCGAAAAATCTGTGGCGCCAACCGGCCCGTTTGCTGACTGCAGCGCAGTGAGTTGAGGTCCGTCGAGAACAAATCTGTGCTGCACTGTTCTCTCTGATGGTTTGTTATCCGGCTCCGGCTTGAGAAACTCCAGCTGCGGGAAGTAGCACGATTGGCGCACCACATCCCCGCCTCCTGAGGTTGCCCAAGAACGGAGGAAAGAGAATAATGAACTGCCATCTACAATCTTGTGGGAGAAGCATAGGCCCAACGAAACTCCACCGCAGTTGAAGACGGTCACCTGGACGGCTAGGAGCGCATCTCCCAAGTACCCGGTGTCGCTACCACTTACACAAGGAACGAGTTGCCGCAGGATGTCCGTCCCCGGGTTCTGGAGGAGAAGGTCAGCGATGCTGGCGATGCCAGCCGCTTGCGCTTCAAAAAAGTCGACCCCTTGGTCGCCGCAATCAACTGTTGATGTCGGTTCTTTGAGACGGCCTGCCAGGGGATAGAATTTTGTCAGGGCGTGGGAAAGGGATAGTTTCAGGTGGGCAACAATGGAGGCGGGTGGATGAGAGGGGCTTGGCAAGTAGAACAGTATGAATGGAACATGGAAGTTGGGAAACATTTGGTCGAACAAAGAGAGCTTCCACGTGCGGAGATGAGGCTGGGTGGCGGACGAAGGCTTGATGGTGCAATGGGAAGAGATCGAGACTTTGACGACGGCCATTACAAGAAGGAAGAAAGCTTTGCGTATGTAGGTAGTGCCACTCAATTTCTGTCC
>37
GGGAGGAGGACCAATAGCTTCGCGAATTACGCGGCGATCACATATGGCCTGACTGATCCCTTCTTCCTTCAATCACTATAATAACATCCAGCTCGATCTAATCCAGAAAAGAAGAACATCGGCCTGTAGAGAAGGCTCTCTGATTGGAGAGGAAGATTTGAAGAATGGATGTAAGGAGCGGACAAACTGATGATACTGAAGTGAAGGATATAAAGGAGGAACTTCACATCAAACTTAAAAGCAAGGAGAAGGAACCAAAGACTGAAAAGGAAGAGAAGATCGAAGTGGACGTGAAGGCAAAGTCATTGGTAAAAGACGAGAGCAAGCATGATGAAGAGAAGGGAGAAAAGAAGGAGAAAAAACTAAAGGAAAAGAAAGAAAAGCACAAGGATGAAGACGGGGAGGTGAAGAAGGAGAAGAAAAAGGATAAAGAGAAGAAGAAAAAGGAGAAAAATGAAGACGTGAATAATGAAGATGAAGAATCAGGGAAAAAGGACAAGAAGGAGAAAACAAAAGACAAAGATAGTGATTCAAAAAAGGATGGTGAAGGAGATTTAAAGAAGAAGGAAAAAGAAAAGAAAGGTAAAGAGGGGAAACACAAGGAAGAAGATGATGCTGATATAGAGAAGGAAGGAAAGAAGGAGAAGAAACACAAGGAAAAAAGGACAAGAATGATGGAGAACACGATGAGAAATTGGATGCAAAAGAGGAGAAGAAAAATAAGAAAGAGAAAAAGAAAAGTGAGAAGGGTGAAAATCTGAAGGATGAAAATGATCTTGGGAAGAAAGAAAAAAGGAGAAAAAGGAGAAAGATGGAGAGCCCAAAATCAAGGACCATGAGAGAGACATTAATAAAAATGAAAAAGAAATAAAAATTGAAGAAGGGAAACACAACAATGATTATGATGAAGAGAAGGCTGGAAAGAAGGATAAGAAACACAAAGACAAGAAGGATAAGCATGAGAAAGATCAAGCCGAGGATGAGAAGGAGAAAGAGAAGAAATATGAGAAGATTGAAAATCAAAAGAAAGAAGATGATGAAGGGGGAAAACATAAGGAGAAGAAAAAGACAAGGATGGAGAGTCCAATGTCAAGAAAAAGAAAAGGATAAAGAAGGGAGGTCTAAGGAGGAAGAAGAAGATGATGAAAAAAATGTGAAAGTGAAAAAGAAGGATAAAAATAAGAAAGAAGAAAGTGAGGCGTCGAAGGAGCCTGACAAAGAGGGGAAAAAAGAAGAAAAAGATAAAGAGAAGAAAAAGGATAAGTCGAAGGATAACAAAGAAAGTGAGGGGAAGGAGTCAGAGAAAAAGGATAAAGATAAAGAGAAGAAAAAGGATAAGTCGAAGGATAACAAAGAAAGTGAGGGGAAGGAGTCAGAGAAAAAGGACAAGGAGAAGAACAAGGAGAAAAGCAAGGAGAAGAACAAGTAGAAGACTGATAAAAGATGCCGAGGTAGCTCAATCAAAACAGTTTCTGGTAGAGGAGAAATTGGCTAGTCTATCAAAAAATATTGTTGAAGAAAGAGTACCATCCTTTAATAATTTCCTGTTTTGTACTATGAAAAGTTATTATATGGCTTTCAGAACAAACTGTATACTCTTATGGCTTTCAGAGCAAACTATAAGAAGTTTTCTTTCTTATCTTCCTTGTTATTTTCCAATATAAATAAAATATTGCTTAAATAATTCGTTTATTTC
>38
AAACAAACAATAGAAAAAAGAGACTTTACCTACATGGAAAGAAGCAAGAAAACATACTTTCATTTTTCTGGGAAACGAGAAAAAGTAAAACATGTACTTTTCCAGCACTAAGAAACCAAACGCCTCCAAAATGACAGTGCCGATGTGAATATAATTTTTTCCACTGTAGGCGCTGCTGCCCTATTTGAGTAAATAGATTTTGATAAAATGAGTACAAGTTTCTTTCATCCAGACAGAGTAAACAGTCATTAAGCTCTTGAGAGTGAAACAGTGATCATGTTCAATGTTTCAACGCAAGAATGATGACAGACACTAAGGATTGCCATAAGATCCAGCCATGAGTACAAGATCTCGCTCTCGGTGATTCCCGAATACCTTTGAGTTGCCAAAAATGGCGGCACGGCAATTTGCTGCATCTCAACTCAGCATGCTGTTTCTCTCAGCCTTGTTTGTTTAGCTTATCTGCCTGCTCCTGCTCCTGCTCCGAGATACCTGCCAGTCTTGAAGCCTGCCCAATACCAAGCATTTAGAACAGAAGTGAATCAGTCCTTGGGCATTTAGATGTACTTGAAACAACATGCTCACCTTTCTCTTCTTCACTGAGGTTAAATTTCCTTGATAGGTTTGCCTCGATGGGATTTGTCACCATTTCTATAGGCATTATTCCCGTTTCAACAGTTCCTCCATCCTCTTGAGCTGAATGTTTGATAGAATTCATGGAAAATGCATCTTTAGTGGAGAAATGAGTAACTCCGGTTTCTTGTTGGATTTGAGGCCCAAAACAGTATATCCATTGTGGGCGACAAGCATACCCCGCACAAAGTGTGCTGGCTACGGGACAGGCGGATATCGAGGTAGTGGTTAAACACTGGCACGTGCAACAAGGACACGAGATATTTTGATTAAGTTCAGAACTACTGCTCACAGGGACTTGTTGCTCTTGACTAGTAGAACATTGGGCTGGATTTTGATAATTCCAATAATTTGCCGACCAAAGTTGTTCAGCAATCTTTTCTTTCCTCTGCTCAAGTTCATAGTACTGTTTAAGCAACTCATTGTAGTTCCGAATTTTGGTCATCAGAGTAACACTCAAGATTTGAATCCACAGAAGGGTGGTCGGTTATAGGTGCCTTAAAATCTGAGCCTGCACAATTATCTCCAACATTTTGTTGTTGAGTGGAAGGATCACTCCATGATGACCCACAAGTTTCTTTCATGTTATCATCCACATCATGATTGCTACACTTGGATTCAATCTTCATTCCACTCTTAGCATCCTCAATAAATACAAAATCGCCTCCCTTAGTGTTGCTTTCATCATTTACTATTGTGAGTACAATATCGCCAACTTTTTTGTTACTTTCATCCTTTTCTTTCTCAAGAGAATGTTCACTCAAGCTTTCATAATGTATTTCCTTAAAGCTGGCCATGACGGCATCAAAGGCGTTGA
>39
GATTGGTGTGTGGATTAGAAATAAAAAATAATAAGTGGAGTGATGTGCCAATAGCCAAATGTGGTGTGTTTTTAACAGCGCTCTAAGAGAGCGGTGCATGTCCTTCAGGGCAACATAGCTGCAATCCTAACAGAGTAAACAATCATTAAGCTCTTGGGAGTGGTCCAGTGATCATGTTCCATGTTTCAACAGCAAGAATTATGACAGACATTATTAGGATTGCTATAAGATCTAGATAATCTCACTCTCCGCACACAATACTTTTGAGTTGCCAAAAATGGAGGGACGACAATTTGCCGCATCTCTTTAAAGTTTTTGGGCATCAGCACCAACTCAGTGATGCTGTTTCTCTTGCCCTCGTATGTTTAGCTTATCTGCCTGCTCCTGCTCCAAGGGATACCTGCAAGTCTTGAAGCCTACCCAATACCGGGCACTTAGAACAGAAGTGAATCAGTCCTTGGGCATTTAGATGTACTTGAAACAACATGCTCACCTTTCTCTTCTTCACTGAGGTTAAATTTCCTTGATAGGTTTGCCTCGATGGGATTTGTCACCATTTCTATAGGCATTATTCCCGTTTCAACAGTTCCTCCATCCTCTTGAGCTGAATGTTTGATAGAATTCATGGAAAATGCATCTTTAGTGGAGAAATGAGTAACTCCGGTTTCTTGTTGGATTTGAGGCCCAAAACAGTATATCCATTGTGGGCGACAAGCATACCCCGCACAAAGTGTGCTGGCTACGGGACAGGCGGATATCGAGGTAGTGGTTAAACACTGGCACGTGCAACAAGGACACGAGATATTTTGATTAAGTTCAGAACTACTGCTCACAGGGACTTGTTGCTCTTGACTAGTAGAACATTGGGCTGGATTTTGATAATTCCAATAATTTGCCGACCAAAGTTGTTCAGCAATCTTTTCTTTCCTCTGCTCAAGTTCATAGTACTGTTTAAGCAACTCATTGTAGTTCCGAATTTTGGTCATCAGAGTAACACTCAAGATTTGAATCCACAGAAGGGTGGTCGGTTATAGGTGCCTTAAAATCTGAGCCTGCACAATTATCTCCAACATTTTGTTGTTGAGTGGAAGGATCACTCCATGATGACCCACAAGTTTCTTTCATGTTATCATCCACATCATGATTGCTACACTTGGATTCAATCTTCATTCCACTCTTAGCATCCTCAATAAATACAAAATCGCCTCCCTTAGTGTTGCTTTCATCATTTACTATTGTGAGTACAATATCGCCAACTTTTTTGTTACTTTCATCCTTTTCTTTCTCAAGAGAATGTTCACTCAAGCTTTCATAATGTATTTCCTTAAAGCTGGCCATGACGGCATCAAAGGCGTTGA
>40
GGATCTGGGAAAGATCGAGCACTCTCACCTCATCATCCGAGGCCTCAATCTCCACGTAGCCCAAATCGGAACAGGCGAATTGGGGACGGTGGTCTTCCTTCACGGCTTTCCAGAGATATGGTACACATGGAGGCATCAGATGCTCGCCCTCGCCGACGCCGGATTCCGAGCAATCGCCCCCGATTTCAGAGGCTACGGCCTCTCCGACCAACCGCCAGAACCGGAGAAAGCCTCATTCGACGATCTCGTAGATGATCTCCTCGGCATCCTCGACGCAATCGGCGTCCCCAAAGTCTTCCTAGTAGGCAAAGATTTCGGCTCTTTCCCAGCTTATGATTTCGCCGTGAAACATCCAGATCGCGTCAATGGCGTGGTGAACATTGGCCTCCCATACTCCCCAATCGCCTACAACTTCGAACCTCTTCCTGAGGGTTTCTACTTCTACAGATGGCGTGAGCCGGGACGAGCTGAAGCAGATTTCGGTCGGATGTCAGTCAAATCTGTTGTAAAGAACATCTACATACTCTTCTCCAAAAGCGAGATCCCAATAGCAGCAGAAGGACAAGAGATCATGGATCTCGTGGATCCTTCTTCCCCTCTGCCGCCATGGTTCACGGAAGAAGATCTCGAGGTTTACGGTTCTCTCTACGAGAAATCAGGGTTCAGATTCCCGCTACAGGTGCCATATCGTGCGTTAACGGAGCGGAAGCCGGCGGTGGATCCGGTGATTCGGAGGCCGATGCTGCTGATAATGGGAGAGAAGGATTACGTGTTGAAGATTCCGAGAATGGAGGAGTATGTGAAGAGTGAGACGCTGAAATTGTTTGTGGTTGATTTGGAGATCAAGTTTCTACCGGAAGGATCGCATTTTGTACATGAACAGCATCCCGCAGAGTTGAACGATCTCATTCTTGGTTTCCTGAAGCGCCATGTGTGAGACTATGAAGTATCTTATCTACTATTGATGGATCAATAAGGAGATTGAATGATCTGGCTGTTCGTTTGCTGAAGCTGTGTGATTACTTCACTTCAATAATGGATCTGGTACTCTGGTTGAAAATACACTGATGATCCAATGTTTCAGTTGTGACGATCGACTTTGATTTGTACCAGTTTCTATCAGAACTAAGTTTACGATTTCTCCACTTTCATTAATTAAGGTCTGTTTGTTTGGCCGATCCTGCTCCCTTGTGTTGGATTGGAATCGCAATGCTGT
>41
GGATCTGGGAAAGATCGAGCACTCTCACCTCATCATCCGAGGCCTCAATCTCCACGTAGCCCAAATCGGAACAGGCGAATTGGGGACGGTGGTCTTCCTTCACGGCTTTCCAGAGATATGGTACACATGGAGGCATCAGATGCTCGCCCTCGCCGACGCCGGATTCCGAGCAATCGCCCCCGATTTCAGAGGCTACGGCCTCTCCGACCAACCGCCAGAACCGGAGAAAGCCTCATTCGACGATCTCGTAGATGATCTCCTCGGCATCCTCGACGCAATCGGCGTCCCCAAAGTCTTCCTAGTAGGCAAAGATTTCGGCTCTTTCCCAGCTTATGATTTCGCCGTGAAACATCCAGATCGCGTCAATGGCGTGGTGAATCTCGGAATTCCGTATTCCCCCGTGGGATTGAACCTCGAACCTCTTCCAGAGGGCTTCTATATCCATCGATGGCGAGAGCCGGGGCGAGCTGAAGCAGATTTCGGTCGGATAACAGCCAAGCAAGTGGTACGGAACGTCTACATACTTTTCTCCAAGAGCGAGCTACCGATAGCAGCTGAAGGAGAAGAGATCATGGATCTAGTGGATCCTTCCGATTCTCTGCCGCCATGGTTGACAGAGGAAGATCTTGATGTTTACGGCAAACTATACGAGAAATCCGGGTTCCGATTCCCGCTGCAGATCCCATATCGAAAATTGATGGAATGGTTGCCGGCGGTGGATCCGGTGATTCGTCGGCCGACGCTGCTGATAATGGGAGAGAAGGATTACGTGATTAAGTTTCCGGGAATGGAGGAGTATGCGAGGAGTGATTTGATGAAGTCGTTTGTGACTGATCTGGAGATCAAATTTCTACCGGAAGGATCACATTTTGTTCATGAACAGCATCCGGATGAGGTGAACGAACTCATTCTTGGTTTCCTCAAGCGCCATGTGTGAGAACGATCTATTATCTATTGTTGATGGATCAATAATGAGATTGAATGATCTGGATGTTCGTTTGTTGAAGCTGTGATTACTTCACTTCAATAATGGATCTGGTATGTTTCAGTTGTGACGATCGACTTTGATATGTACCAATTTCTATCAGAATGTAGTGACGATTTTTCTCTGCTTCCA
>42
CGGACAGTATTCTACAGAGAGAAGGCTGCAGGAATGTATTCTCCACTACCCTATGCATTTGCTCAGGTTGCTATTGAGATTCCATACACATTCTTCCAGGCTATTTTGTATGGGGCTTTGGTATACAGCATGATAAATTTTGATTGGACAGTTGCCAAATTCTTTTGGTATCTATTCTTCACGTTCTGCACTTTCCTGTACTTCACATTCTACGGAATGATGGCAGTGTCATTGACTCCCAATTCAGACATTGCTGCAGTAGTTGCTTCAGCATTTTATGCATTTTGGAATTTATTTGCAGGCTTTGTTATTCCCCGCCCTAGATTACCAATTTGGTGGAGATGGTATTTTTGGGGATGCCCAGTTTCTTGGACAATATACGGCCTAGTTGCTTCACAGTTTGGTGATATAGAGGACATTATGACTGATACAAAGATGCCAGTGAAGCAGTTTATTAGAGAATACTTTGGTTTTAAGCATGATTTTTTGGGGTATGTTGCCATAGCAGAAATTGGGTTCCCACTTCTTTTCGCCTGCATTTTTGCATATGCGATAAAGGTGTTGAACTTCCAGAGGAGATAGAATTTTGAAGGGGCACTTGAGATTATGTTGCCAGTCCCAGCAACTTTGTATACTATGATTGTAACTTATTACATGATAGAATAGAATTCTATCACAGACCAGATTGTTGGACTGCATTTTATTTTTATTACTGTAAACATTTACTTCTTTGTTGTAAATTGCTTATCTTTTCGTTAATTAGAGTGGAAAATTTGTTTTCCACGAGTATGTAAAAAGTGCTAGATGATAATATTATTTTTCTGTTTCTTTTAT
>43
TACCAAAGGCGTGGCAGAAAATGATGAGATAGTTCAAGTAAGTGGTGAATTTGGAACTGTTCAGGAAGCACTTATTCAAATAACTGCCAGATTGAGAGGTCATCTTTTTCGTGAAAAGCCTCTGGTTTTAACCATCCTCCACATCTTGCTAACCACCCTCCACATCCTGCTAACCACCCTCCATATTCTGCTAACCACCCTCCACATCCTGCAAATCATCCTCCACATCCTTCCTTTCCTGATCAAATGCCTTCATTTGGTTCATACATGGGGAGAAGGGAACTTTCACCTCCAAGGTTATTCGGTGGTGTTCCTCCATTCCAGAAAGATGGTGTTGAAAGATCTTCTTTTGCTCATGCGATTCATGGTTCAGGTGTTTCTCCTCTTGGCTCAGAAAGAGTGCCTGCAGCACCATGGGCCCCCCAGGGCATGAGAGAAGGTGGTGGACCAATGCCTCCCGATTTTGCAGGAGCCCCTTCCAAACGAATTGGTGGATTCCCAGGAGGGAACCAGCCTCCTATGGTTCCACATACAACAGTGGACGTTGTTGTTCCTCGAGCCCTCATACCTTCCATTTATGGTGAGGATGGAGACTGCTTGAGGCGTATTCGTGAGATATCAGAAGCCAAAATAACCATTACTGAGCCTAGATCTGAATCAAACGAAACTGTCATCATCTTGTCGGGAACTCCTGAGCAAACTCATGCCGCACAGAGCCTTCTTCAAGCGTTTGTACTGAGTGAAACATCTGCACCTTAGTTTTACCTTGCAGAGTCCGTGTAGTTATTGCTTGGAGTTGAAACTATCAAATTTTAATGCCAAGAATTTCAGCATGATTAGTTGGAAAAGAAAGCGCTCAAATTAAAGTTCCAATGTTTAGAGTAATTGGAGGCGATCGAAGCTTGGTTTTGATAAATTGAAATGTTGGTCACTAATGGTTTTGGCCTTTCCTGCGTTTCTTTGATATTAGATCTCCCATTGCATGGAAGAAAGAAACTTTCTTTATGTTAGGAATGTT
>44
GATTCCCGTCCAAAGATATTTGATGGATTTTCGCCGAGCTCCTCCACAATCACTTTTGATTTATGCTCTTATCTCTTCCGTCCAAGTTCTTAGGGTTTCTACAGGTTTTGGAAAGCTCCCGCTTTTGCCACAGCCAAGCTCAGCTTAGAGTTAAATTCATTTTTTTTCTCAGCTCGCTCGGTTTTTTGTTACTCGATTTTTCTAAACTTGCTCCAGTTTTTCTGCTCAATCCATGCTAAAATCCCCCACCATTACTGTCATTTCGACTCTCATATCATCCTTACGAGGTCTTAGGGTTCCTGCAAGATTTAGCAAACTTCGCTGTCGTCACTGCCAAGCTCACCTTAGAGGTAGATTCATTTTTTCAGCTCTCTTTGTTTTTCGTTACTTGATTTTTCTAAACTTGCTCCATTTTTCTGCTCAATCCTTGCTAAATTTATGATCTTCCTTTGTTTTTCACACAATTTTGCTGCCTACAATTCTACTCAGTCCCTGCTTACCAAAGTACAAGTTTGCTCAGTTTTTGTGCTCAATCTCAGCTAAAAATATTCTAGCTTCCCTCAATTTTTATCACAATCTTTATCTATTAGCTAGTTGAATATATCACATTGGACTTAATAGATGCATATTTCTTCTTCTTCTTCTTCTTCTTCTTCTTCTTTTCTTCTTTTCCTTCTCCAATCTCCATCGATTCACCATCAAACATGGAAAACACGAGCTACGTTACTTGCGATAAGCTCGATCGCATGGCGACATGGCTGGGTTCGAGCGTCGCTTCAGCTTTCTTCGCTTCCCTGGAACGGTGTTCATGCATAACCCTAAGCACCACCGACACCGAAGAAGACGAAGAAGCCAAGGATCGGCCGTTGTTGCTCACCAACCACCCGATTCATCACGACTCTATCGAAGATAACGCAATCGATATCCCGCCGGTTTGATCGATTTGACTACTACTGTATGTTTGTTTGATCTATACTCACCAAGCTTAATTCGTCGTGTATCTGCTATTGTCGGTGTATTTTTGTGCTAGGGTTGAGTTTGAGAATTGTTCGCCGAGTTTGTGAATTGTGGTTCTTTTTAATAATTGGTGAATAACAAAAACATGGAAAAGAGTTCTTTGATGTAGCAGGTGATGGAATTATTATCTTGTTATAGCTTTATTC
>45
AGGCAACTAGAAACAAAAGATCTCCAGCTGATTGGTGGGATTCATATGGAGATAACTGCCCTGAATTGAAAAGATTTGCAATTCGGATTTTGAGTTTGACTTGTAGCTCCTCCGGATGTGAACGTAACTGGAGTGCATTTGAGATGGTACATTCGAAAAGAAGAAATCGGTTACATCAGAAAAAAATGAATGATTTAGTTTTTGTGATGTATAACAAAAAATTGATGGAAAGACAAGATAGAAGAGATATGCAGTTGAAGGAAAAGTTTTTTAATTTTGAAGATATCCCTTCTGATGATGAATGGATCACAGAAAAGGAAGATCCAGTTCTTCCGCGCAAGGGAAATTGGTTGAGTATTCTTCGAAATAGAGGCACTCCAGAAACATACAGTGATGAGAGCATGGAAAGAAATGTTGAAGAAACCACTACAGAATTGAATGAAGAAGGTGGAGTTGAAGATCTCACCGTAAAGCTCAGTGATCGCGATGCTATCGAGTATATCAGTGAGGGTGAATGGGATGATGCTGAGAATGCTAGTGGTGATGATGAGGAGAATGTGATGCTTGATGATGATGATATGATCGACGTGCCCATTAAGGATTTGTATTGATGCAGACATGCAGTGATGGCTTGATGGTTTTCATTCACCAGTGGATCGTCGAACATGAGCAACATATTATATTTATAGACTCTTATGGACTGTTTATTTGTTTTATTAAACTTATAGTACTATTTTGTAGTTTATTCACATTTTACCATAGACAACTTGAGTGTGTAAGGAATTGTGCTGTTTTCTTGTATTTTTATGTGTTGGATGATCAATTTTATTTTTAAAACTTAATGATCAATTCTGTTTATAAGTCTTAATAACCAATTCTGTTTTTAAGTCTTACTTTATGAATGGGTAGGATCTTACGATCCTCGATCCGATCCTACGATCCGATCCGATCCAACCACTAGAAACGATCCCACCTAGGATCTCGATCCTGACAACCTTGGACACCATGGCAAGTATATACTCGCAGGAGGACGTCAGTGGCAGCGGACGTTTGATGGACGGCATCGGGCGTCTACTTATGTTTTATTTATGTATTGTTGTTGTTGTTCTTTATGTCTGTCGCAGACTGTCTATTCG
>46
CCCCCAACCTACAACTAAGCATGAAGAATGAAAAACTGACTGGGAAAAATAGAATCAAGCATCCTGCAAAGAAAGAACTGATCAAACAATTCACATTCTCCATATTTGAAGTAACAAGCAGTAAATGGTTGAGAAAAGCAGCTGGAGATTGGCAAATCTCACATCAACCGTCGGATCAAGAGTTTAATACTAGATCAACTGAAACACTAATTCTGAACATATTATGATAGAAAGGAGAAACAACAACTCATACATTCAAATTCACAAAAACATAGGCAATAGCAACAGCAACAGCAGCAGCAGCAGAATTCATTAAGATAACAAGATCACTAAAAAAAACAAGAGAGGAGGCGGACGGATGCATCCGCAACCCATTAATCATAGGGGATCTGAATGTAGGCCGCATCAGAGGCGAAGGGGACGTCGGCATACATGCCGGCAAGCGCACATCGGATGCACTCGAGCACAGTGAAGAGATAGGAGAAGGCGAGAGCGGTCCAGAAATGCATCCCCAACTTGCCCCAGTAGAGGCCCAGAGGCAGCCACTTGCTAACCGTGCCGGTGACCTGAAGCGTGATCTCGAGAAGCATCCCCATCACGACGTGGAACCGGAAGAAGTGCGGCCACTCCTTCCGCCGCACAACCCCCAAATAAGCCACGAAGAAATAGGCCATCAGGAACCAGCCCGGAAACGACCCTATGAACCTCAAGAAAGGGTAGGTGAGGAATTCAAAATCCTCCAGGAATGGGTGGAGGCTGTAGGCAGTTTCCGCGTACATCCACGTCTCATGGAGGGGCATCAGGTACGGGATGCACGCCAGCGTCCTCCACCACCATCTCGGCTTCTTCTTCATCACCGGGTAGCGGTAGCCGCTCAATGGAATGTCCTTCGATGCCCTCACCAACATCAAGCTTCCTCGTCGTGAAAAGCTGCCGTGGCATCTATTTCGCGCTGATCCT
>47
CATTCCTCGAGGTGCTCCCGGTCGGAATCCGCTCACGGAGGAGTACTTTAATCGAATAGAGGCAATTGATTTTACCATTAAGCAAGACGATGGAGCTTCACCGCAAAACCTAAACCATGCCCACATTGTCCTGGTCGGTGTCTCCCGCACAGGCAAGACACCTCTGTCCATTTATCTCGCCCAGAAAGGCTATAAGGTGGCCAACGTCCCGATTGTTTTGGGTGTGGGGTTACCGAAGACCTTATTTGAGGTCAATGACAAAAAGATTTTTGGGTTGACTATAAACCCCATGGTGCTGCAGACCATCAGAATGGCAAGAGCTAAGACTCTCGGATTCAAAAGAGATATGATGAGTAACTATTCTGACATGGAGCATGTCAAAGAAGAACTGAATTTGGCTAATAGAATATTTGCACAGAATCCTGTATGGCCTGTGATAGAGGTTACTGGGAAGGCAACAGAAGAGAGTGCTGCTTTGATTGTGAGGATTTACCATGATCGAAGGAAGAAATGCTTTCTGCCTCGCATATCCAAGAGATACTGACAAAGTGTTATCAGATGTGCATGTACAAAGGTGTGGCGCTTCTATTGGATCAGTTGTCTATATTCAAAAGTTTGTATAACAAAAGGTGCATGTATATAAAATCTACAGAAGACCAATGAAACACCAAAACATTGTGTTTCTTCATACTTTTTGATGTTATGTGTGTTTGATAGTAGTTTCCTAAACTTGGGTGTTTTGGTTGCATATTGTATTTTATTGAACGTTAAAGGTTGCTGAACTATTTGGCTTTTTCTCCTTTGAATTTGAATGCATGAGTTGTTGTTTCTCCTTTCTATCATAATATGTTCAGAATTAGTGTTTCAGTTGATCTAGTATTAAACTCTTGATCCGACGGTTGATGTGAGATTTGCCAATCTCCAGCTGCTTTTCTCAACCATTTACTGCTTGTCACTTCAAATATGGAGAATGTGAATTGTTTG
>48
GAAGAAGGATGAGACGAAAGAAGTGAAGAAATGAGGAACATGATGAACCTGTCTGAATACTTCAATGCGTCGTTCTTGTAGGTATGGGAATAATACTCTGTATTCTAAACTATTATTTACTCTGTATGTCATGAGCCTGAAAGATAAAAATGGAATGGAAGAGGCTGGGGAAATTACTCAGAATAATTTGATTTGAAGCCTGTACTCCTACAAATAATTTTCTTAGGTCTTTATGTTAGACCATAGTCTTGTAAAACTGTTTTTTAAGAAGCTAGCAATGAGAAATACTGAATGAATAATAATTCTTTCAAAT
>49
ATTTTTATTTCTACACATAAATGAGGTTTTCATTACATTTGAGCCACCCAACTTTGGAATATACAATGAAACAAGGGAAATATTTCATTTTAAACAAATTGAGAGCACCAAAACTTTACATAAAGAAAAGGGAAAACAGTGTTAATGACAGCAGATAGGGAAGTTCTTTCCAGGCTCAAAAACATAAAAAAAGCATGGTTGGTGAAGTAGAGAGGGGGATTACTGGAGCAAATCATTATTCATGAAAAAGATGTTCAGAGTTTTAAATATATACAAGAAAACAGGAGTAAACAGCAGCAGCAGCAGCAGCAGTGCAGTACATCATGATGAGTCGCTGGGAGGAGGATCCTCCTTGGGGTGCTTGGCTGCATAATGGTCCACCAGCTGCTTGTTGTTTGCAAGCTGAGCCTTGCAGATAGGGCAGCTGGTTTTGAGAGCAACGGCTCTGGCTTCGAACTGGGAGCCCTTCCCCTTCTGATTCTTCTCAGCGTTCCTCTTCTGAGCCTCAATCTTCTGCTTCCCCCTCGTCATCTCCGATCTCTTTCTTGGATTCTACGTTGGAAACTTGGAAAATCCAAATGGTTCTTCTTGGGATCC
>50
GAGGTTAATGGAACTTTTGATACTGACTTTAAAACTACGGTTCCGGAAACTTTTCTTTGGATCAGAGTCAGGTATGATGATGGGAACTATAAGAATTGCCTGCCTTCTGTGGTTGATTTGGAAGAGGAGGAAGATAGAAGGTTCATGAACATGCTTCTTCTGTTGGTTAATGGAAATAACTTGGTCTTGAGTGATTGATGCGGCTGAAAAAGGAGGCGGATGAAGGCATTGTGTGGATTAATGGAATAGAGAACTCGATCAAGCGAGTCCAACAAAATTTTTCCTCCAACCACACGACTGATGGGCGCATGCGATTTTTCGTGTTTCGCACTGGTGTATTGTACGTCTTCTTCTTTCAGGTTTCACACTATAGAATGGACAGCTTAAAGAGTTGCTTTGGCGATGTTCCCTCCGGAGCTTCCTAGTTTTGTCTTCAAACGTGATTCACCTTTAGTTTGTAACTTAATAAAATCAGCAATTTTTTCGTCCTTGATACATTCCTAAGGGATACGCCATGGTTTCGAACAACAACCCCTTAGTGAAAATGTTGTTGAAAATTAGTCAAAATTTGTTGTTGATTTGTAACGGTTAAACTGGGTTGCTCTGCTTCATTTTTTTAAAGAATTTTGTTTCTGCA
>51
GTAGAATAAGTATAATTCAATTATATGAACCAATTGCCCTGCCAGAAGCCTAATTAGTCAAACTGAGAACATTGACGCAGTAGCGTCACTGTTATGACTTTTAATCAGTCAAGCTGAGAACATTGATGCAGTCAGCGACACTTTATTTGAATCTGGAGAGTTGATGACATTGCTATGCATATTTGGAACATGTCTTGGCATTTACTACCGGCATGAGAGAATGAGGCACCAAAGGAGGCTTCGAAGAAGGAAGAAGGCATGAGTTCGAAAAGTCCGAGCTTTAAGAGCGCGATGGGGAGGATCGGGGCGACGCAAATGTCGATTGTTTCGTTGTTGTACGCTGACAGTGACGCATCGCTGTCGTCGAAAACGGATCTCTGGCGGTGGATGTGGTAGATGTTGTTACTGCTTGGAGTAGTGGTATGGATTGTTGGTATAGCTGCTGTCGAATCTAGTACTATTTCACTACTTTGGCTACAAGATATCCTAGGCTGCTATTATCGATTTATCTTGTTGTGTATATATATATAAAGTGATTGAAGTACGCACATATTAATTGATTATACACTGCCTTTTGATTTTGTGATAACTATTGATCTATATATTGATTATATTGAATGGGTTTGGGCTATCTCCCACCTTCTTTTTACTATTAATAAAAATATTATTTGAATTACTTTT
>52
CGCCAAATATTGTGCCAACTGTGAAATTTTGTTGTTCCTACTAATTACTAGATCCATCGAGAGGATCAAAAGCCACGCAGAAACCACCTTCAACTGGCCCATCCATGTCCTGCAGCTCAGGAACTTCCTCCGAACAAAACTAAAAAAAGAAACTTAAGCTCAGTGCCCCAATTCAGATGATTCATGGAGACGATTACAAAGGGATGGATTTTCACAGGTATTAAGCCCCGGCCTTGCGACGTCCAACGCGTGCAACAAAGCCAGCCTTGATCGGTGCAACAGATCGCGAAGATCCACACTGCTCGCAGCGGAGGAAGAACAGCCTGTTCTCTTTCGAGAGAATGGTATCTGCACTCTTGCAGCCATTGCAAATAACATACTCATTGATATATCTCTTAAGGATTCCTTCGAAGTTCTTGGGAGCAAATCTTCCTTTCACAACCAGTCTCTGTTGTCCATCGAGAGATCCAGTGGTTCCCATTTCAGCTAGTAAGAAATTCATGACATGCTCCGGCTGCC
>53
GACCACCTGTTCTATAAAATGCCTGGATAGAACATAGACAAAATCACTTTGTCAATTCGGAATAAACCAGGCCACTATTGTGAGGCGGTCCATTATGACCCATATGGAGTCGTTCTTTGCACGATATCGGGGTAGGATGTGGACAAAATCCATAGAGATGTCTTCAATCTTCCATTATAATATTGGCAGAGTTTGCAATAAACCTCCTGGGCTGCGAGATTCTGCCTTCACATTCTGACAGACTTGAAGTGTGCTACATAATTGGTGACATCCCTCTTCATACCTGGCCAATATAGTGTCTTTCTAAAATATTTATGCTTTTTACTACACCTAGATGAATGGAATATTTTGTGTGGTGTGCTTTGCGAAGCATTTCTTCTTGGATACCTCCGGTGGAGGGGTTGAATACACTGATTTTGTATTGTATATATCGTCATGTAGGTTATATTCACTTTGAATACCACTTTGCAGAGTCTGAATGTTTAGAGATACCTCAATGAATCTAAAAATCAAAATACCGCCCCTATTTATAACAGTAGGGGGCGGTTGGGCACCTAACATGAACGAGTATGATTGATCGACACGTCAGGTATCGTAAAACAACTC
>54
TGGGGTGTGGTTCCCATCCGACGTGGAGAAAACCACCCGGCTCATGTGTATCGAGCTTGTGATACATCACTACATTATTTTTTCTCGTAACTAGTCGCTGGTCAATTTTTCCGGCCGCTCCCACCTCTGTCAAAGAATTATAAAAAGATAATAATAGTAAACTTTGTCAAAAGGCTAGTGATATAGCCTTTGACAAAGTGACCTTATTAATGAAAAAAATGTAGATAGAGATACTTTCATACCATCAGACACGTGAAAGATAAGTGAGAGAGAGAAGGCATTAAATGAGAAGGAAAAATTGGGAGAGTGAAGGATTTTATAATCTGGCGAGGTTTGAAAGTTAAACTCGCAATCAGTTATAAATAGATCTGATATCTGCATTTGATAGGGACCCAACTCCATAAGAGGCTGCGAAGCATAAACATTACGCAGAGGTTGCGACGTGCAAGTAGCGCCGAGGTTGCGGCGTACGTGAAGGAGAAGCGTCAAAATTGTTCGTGGGGATGTGCCGCGGACGCTGAAGTTGGTGCTGACGGCCTTTTGTTGGCCGCGAGAAGGAGGACTGTGACCGACTCTGTTCGGGTCAAGGGCAACTTCGCTACAGACATTTTGGCAACGGGCAAGTTACGCGCAGACTACATCGGAGAAGATTTTGATCTGTCCCGATAAATTTATTGTGGTAACTTGTATTTATTTATTTGTGTAGCGAAGTGGAGGTGATCCTTTGTGGATCGGGGAGGGAAAGTCTGTATATTTTTTGCGTGTATTTTATACACGTTTTAGTGGAGGCTTTCGGGTTGGACTCCGATCGTCCCGTGGTTTTCACCCTTTCGGGTTTCCAACGTTAAAAATTTTCGTGCACTGTTTTATT
>55
ATAAAACCAAATCCAAAATGATCTCTAAATATTAAACGTACAAAAATTTATTTATATACAAAGGAATCCCCTTTTGGGCGATATTGAATATGCAATCGACTTTCTGATGGCACAAGCATTTAATTTGATAAAAGGTAAATAAATGAAGGTGAAGAAACGACTGGATGTGGCCACTTAGAACAAGTTGCAAACTGAATACAGACCTATCAAATAAATCACAAGAACAAGGTAGACAATCATAATATAAATGAAAAAACACGCCTTTACCAGGGGGATTTCCTGGGGTAATGTTGAGGACCTTCGTCGGAATCTGGGCAGGTTCCTTTTATTATAGTTTCTTATCCTTAGCTCTTTCTCAAGATTCTTTACGTTCTTAGCGAAAGGGTAAACCTGATACGGTGTTCACATAAGGAATCGATTAAACCATGGTCTCAAGAGAAGAGAGATTGGAGAAGAGAGATTGGAGAAGAGAGATTGGAGAAGAAGCCCCGCAACCTGGGGGTTAGATTTCTGTCATCTCCGCGCGGCCC
>56
GAAAGAAGAAGAAGACGAGCCACAGCCTCCTCCAGTTCGCACCACCCCCCAAAAATGGCGATCTCGTTAACACGTCGGCTACCCCTACAGATCTCTCGCTGTTCTTCTCCATTCCTCTCCAAATTTCATTTCCTATCCTCCTCATACTCTGATACTGATGCCTCCGATCGCCTCTTCATTCTCTCTCCCGTTGAACTTCTTTCCGCTATTCGGATCCAGGATAAAATTAAACACACGGAGATGCGGCGCCTCACCCTTAGCCGTCAAATCGAAGGTTGCTATCTACCATTTGGAGCAAGCTTTAATAAACGGAGTTTCAGCGCAACCACCGGAATCCACGTTCCTGACATAAAAGATCCCGACATAGAAGCTGCATTCAAGGATTTGATGGCAGTTAATTGGGACGATATCCCAGATTCCGTTGTCAATGAAACAAAGAAGGCGTTGTCTAAGACCACCGATGATGTCGTCGGAAAGGAGATTTTGGCAAATGTGTTTCGTGCAGCTGAAGCTTCTGTTGAGTTTGGTAGCACTTTAGTTTCTCTCAGGATGGCGCTTGATGATCTCAGTGGATTAAGTGGCGAGAATGTTAGGCACCTGCCGGATAGTCTGGAAGAAGCCTTGGAGGCTGCTTATAGACGCTATATGGCTTATCTTGATTCATTTGGTCCTGATGAGGTTTATCTACGAAAAAAAGTTGAAACAGAGTTGGGAACAAAAATGATACACATAAAGATGAGGTGCAGTGGTATTGGTTCTGAGTGGGGAAAGGTTGGGCTTCTGGGCACCTCCGGGATTTCTGGATCCTATGTTGAACTTAGAGCTTGAAGAAATTCTGAGCAGGTTTATTTTCTCTCCATGAACAGCTTTTCTTTTTTCCTCAATAAGCAGGTACTGTAATTATGAGTTTCACGTAACTCTCATATAATATGAAAGCCAATCCTTGGCCTCAGTCTGTACTTGAAAAAAAACTCTGATTGAACTGGCAAATGCCTTCTTGCATTCTAAATTTACTATGTATTTGTATGACACTCTAGTCATATTTTGGCATGAGTTGAAGAATT
>57
TCAGAATACTGTGATTTCCTTTATTTTATATATCATGCACATGCATAAGCATGCCTATTATTTATCACTTATACAGTGTAGTCACCATTCTATACAAACCACACAGACTTGAAGACAGAAATATAAAGATACATACACTCATCTTTTAAGATGAAATAAGCAAGTCATATTTAAACAAATCCTTGAATGGGTATTAGTTGTCTTTAGTAGCCTTTTCAATACTCTCTTCCACCGCATTCTTTCCATAGACGGGAAGCTTCTCCATTATTTTTCCTAATATTCCTTTTTTCTTTTCCTTTATAGTTGCTGTATTTCCATTGTTGTCTCCGCTTGTTGCCTCAATTTTTTGTTCAGCTTCTGCGAGCTTATTCTGATCTGCCACTTTATTCTGTTCAATGGAACTTTCTTCTTTCTTTAGCTCCAGACTCTTCTTTTTCCCTTTATTTTTCTTTCCTCCCGAATTTGATCCAGAGCTAGATTTGGTGCTTGAATCCGATTTCGAACCGGAGCTAGACTTGGTGCTTGAGTCCGATTTAGAGCCAGATTTCGAGCCCGAGGAGTCGTCACCAGAATTGGACTTGGAATCGCTGCTATGGCATTCAAGCCTGGCTTCAGGACTAATCTCCAGTGTTTCTTGAACTTTTGGCTCCCTCGCTTTTTTCGCCAACTTCCCTTTAAGCGACCTTTTCTTGAGGTTCCTTCTATGAACTTTCTTAGATGTGTTCTCATCACCTTCCAGTCTAGAGCCTGAATTATGGCTTTTATCAGAGTCATTTCCAGAACCAGATTTTGAATTAGAGTCGCTGTTTGAACCAGAACTATCATGGCACCGGAGTTTATCATCTTCTTCATGTTTCACAGCATTGTCGGTGTCCTCTTTCCTTTCCTTTTCCTTCGCATCTCCCACACTGTTCTCAGGGCTCTTGGCTTCATTTATTAGTTCCACTGTTCTTGAATCTGAGCTCAAGTCTTTACTGTCCTCCTCTCCCGCCTCTGCCTTTTGCACCTTCTCCCAGCCAATTACTTGGGCAGCCATGATGGGTGATATTGAGCAGAAAAAACTAGCTCGTTTAAGTTGCAGTGAGAGGGATGCCTT
>58
AACTCATCGTCTGGGTCCATTGTACTTAAAAGGTAAATGAGAATACATAAATTTATTTGATCATTCTATACACAATTGGGTAAAAAATAACACCAAATTATTAAGGCCCTCACATAACCCCTCAAAAGTAAATAAAACTTACTTTTTTATTTACCATTTTCATTTCCAATCCTCACTTTCAATTCCTTAAGACAAAACAAAGTCTATACACTTATATGGGAAAAGTTGAAGAAAGAAGGTATGCGATCATTTATTTCTTCTCTTTGTGGTGAGCTTCCTCGTCGGAACTTATTTTCTTCGACGTTTTCTTCTTTTGCTCGTATTTGGCGTACGAATACCATAGGCCACCAATCGTGTTGATGATCAATCCGATCACATTGAGACCATGCACTTCAACGCCGCCCAACAAAACAAAACCAAAAGTCGTGGAGCCGACTCCTTTGAGAACTCCGATGATTGTTGTTGTTAGTGCCGAGTTCACAATCGTGCAGAGGAACATTGTGAAATTTAAAAGAATGCCCATGACCAATGAAAGATTAAAAATTACAAAGAACGTAAAGGTATGTGCCTTTTCAAGCAGTAAATACAGAGACTGAGGGAATTCTGCAGTAGCTATAATTAGGAAAAGAAGACAGGGAAGCGACAGAATTGCATTATAGAACATTATCTCAACTGATGAAAGCCCGTCCTCTGCGCTAGACTTCTCCACAAGCACCAGATACATGGTCTGGAAGAAAACAGAAGTGAGAGCCATAATATAACCAAAGAGATCGAAAGAAAAATCTCCCAATGCAGCAACGATGACACCCAAAGCGGTGACAAGAACAGAAAGAGACACCTGCATTGGTGGCCTTCCCTTTCCGAAAAAAAACCCAGCCACTAGGACTGCAAGAGGAGTGAGCCTCTTCAACGCAATGTACATAGGAATATTTACCCCCTTCAGGCTTGCCAATGCAAATGCAACATTGGCATTGTAAAACAGAGAGAGTGGGAGGAGTTTCTTTGCAGTAGCTAGATTTAAACTTGATGATCTTGTATACCCCATGACACGTCCAAAATGTATTAGAAGTGCAGTTGCTAATTGCTGTAACATCAGAAGGGTCATTGAGTTGGAATACTTCATGAGGACTGCCTTATTGATGAAAACCATGGCCATGGAAGCCAAACCATAGGAAACTGCTGCCAATAAACTCCGGATCTGGGTGGGTTCAACCTCGCCGGCGCCGTCCATAGCGATCTGAGTCTCCCTCGATCCCCGAACCGTTTCAACGGCGGGGTGTGAGGATCAAAAGCGACGGTGATCTGGCGGCACTGTTGAGATCCTTAGAAGGAGGGAAAAGGGGATTAGGGACTGATGATTGAATTTAGGGACAGA
>59
CCCTTCCCACCCAGTGGAGCAAGATGGAGAAGGGCAAGGGTTTGGCTCGTCGCTGGGCGATAGAATTATCAGAAACCTCCGCTTTATCTTCTTCCCAATCCTCCGCCATCCCCGATCCCCCCGGTTTCAACACTTCTCTTCACGATCAGGATGATTCGAGTGTAGCTGGGCAGAAGAAGGACGCAGAGGAGGCATGGAAGTCACAGAAAGCTTGGGAGGTGGCTCAAGCCCCTTTCAAGAACCTATTGATGATGGGCTTCATGATGTGGATGGCTGGAAGCACAGTTCATTTGTTTAGCATTGGGATCACATTCTCAGCCCTTTGGCAGCCAATAAGTGCACTTAAAGGTGTTGGAAAGGTTTTTGAACCGTATAAGGACAAAAGAGTCGACACTCTTGCACCCAAGTTACTCTTTATTGCACTTAATCTTGCTGGACTTGGTTTGGGTGTATGGAAGCTAAACACGTTAGGCCTTTTACCCACTCATCCTTCAGATTGGGTTTCATCTCTAGCACCAGCTCCGGAGGTCGAGTTTTCCGGCGGCGGCCTTCTGAACAATTGACGAACCATTCACTGTTGAATTATATTAAATTGTGTGTTATTTTTTCGGTATAAAACTCCCTGTTACTTTATAAAAAACTTACGGAAATTAATTTTTAGAGTTTGTAAAGAAGTCAAAATATTTCTTAGCCAAAACTCTGCTGCTCGACAGATGAGTTAGATACTAATTTGTTCTCCAGAAGAATTTTGAAGACCCGCCCGACTTCTTCACCTGCACTACAGATTTTATTTCCGTAATTTGAATAAAATTGCAGGAGTTTATACAGAGAAAATAAACACAAGAAGTATAATATTGTGCTCCTAAACTCTAAAAACTACTTTGAGCACTGATATTGAAAAGGAGCCGTTTTTGTTGTTCTTCCAGCTATGTTTGATAATGATGTCTGCTTTGTTTTAGTTTAAAATTGCATTATAATTCATGCAATATTG
>60
CATAGCATGTGAAATAAAATCATTTAATAACGGGGAACAAGTCATGCAAAACAACCATTCTCCTTCAAATCATGAACTCCACAGCAAACAACTAAGGAATTTTAAGAAGAAAAAAGGAGAAGGTTAATGGAGGAAGAGTACGATAAGAGACCCAAAACAAACACCTAAAAGAATTTATACTAGAAACATAGAGCAGGAAAGATCAAGAAATCCATCAGCATGTTCAGATCACTAATTAAACACGACAAATCCAAAGATCTTTGCACAAACACATAATGATTCTGGGAAGATTTAGAAGAGCTTATAGGAGGATGAGGCATCCAACGGGTGGATAAGATAGGTGAGAACCAGCGCCAGCAGCATCAACATGTACGCAACACCTTGGTCGATCGAAGTTCCGTCGCTGGTGGGAGCTGGTGCCGGAGCTTGCCCTTCTGCTGCTCGCAATACAAATCCCACAATCAATGCCGCCATCATCATCCCCACAAATGACTTACTCGCTAACCCTAAACCCATCTTCTTCCCTCCCCCTATAAACAAAAATCAAACAAACAAATTCTCAAATTCTTCTTCTTCTTCTTCTGTGGTTTTTGGAGGCTTTACAAGGATCCTAAACTTGTACAACTCTGATGCCTACTGATTTAAGTTTAAAGGCTGCTTATTGATGCTAAAAGTCTCGATCTATATTCTGTAGTGAGAATTTATACCAGTTTCTTTTTCAGGTCTTCCTAAGAATACTCACTGAATTACATGGTCGAGTAGGCAATCTGAATGCAGCTTTAGTTGTTTCTGTATAATGGTGAAGAACAATCAGAATGATTCCT
>61
GCCTGGATCAATTAAGAGCTACGCCGACAAAAAGAACGTCGAGATTCGACTGTATAAAGTCATATATGACCTCCTCGATGATATGCGCAATGCCATGGAAGGTCTTCTCGAGCCTGTCGAGGAACAAATACCCATAGGAGTTGCAGAAGTTCGGGCGACGTTTAGCAGCGGTAGCGGACGGGTGGCCGGCTGCATGGTAACTGAGGGAAAGTTGGTGAAAGACTGCGGTCTGCGAGTTGTACGAAAGGGAAGGATAATTCACACTGGCACAATTAGTTCTCTAAGACGGGTAAAGGAAGAGGTGAAAGAGGTTACTTCTGGGCTAGAATGTGGCGCCGGCGTGGACGATTTCACAGATTGGGAAGCCGGCGATGTCATCAAGGCTTTCGAGACCTTCAAGAAAAGGCGAACGCTTGAAGAAGCATCTGCTTCGGTCACAGACGCATTGTCTCGTGCTGGAGTCGAACGCTGAGATTTCTGCTCGATTTCAGTTATGATATTTAGATTTCTGCTCGAATTCAGTTATGATATATGGCTCTGCTGCAGAACATCTCTGCTTTTTAAGGCTTCAGGGAATCTAATTACAGGCAGAGCCCTTCAAATTCCATGGATGACCAAGCTCAATATCCGCTTTGATAGCATATAACTTAATATCACTCCAGGTTTTCGCCCAATCTCGAGTGTTCATGTAAATAAGAAAACTTAAGTATCTTTGATTCATATGAGCCCGGTTCGATGGCAGCCATATGTAACAGATACTCGCCTTACAATTTCAACAGTAATACTTCGTTCTGTAGCAGAGTTGGTCCTGTGCTGATTTTGGTTATTGAAAATGTTGTACAGACTACAATGAGCAAGAGGAACAGATGAATGTGGAGAATATATGGAAAAAAGTTCATGTTTGTAGAAGTTTGAACAATTATTTTTGTGTTATCTCATTTCATGTAATTTAAGGTATTTTGTATACATTTAGTTTTTTATCTGTAACATGTATTTCGAGAGATGTGTGCGTGGTTATAGAATTCATTCCTTTTAAAGCCGATTTTTTATTCGTGTTGGAACCTCATTTATCGGCAAGAAGCCGATGTCTTTT
>62
GAGAGAAGAAGAGAAATAGTCTTGGGGAAGAAGAGAAGAGAAGAGTATGTCTGGAGTTTGGGTGTTCAAGAATGGTGTTGTGCGTCTGGTGGAGAACCCTGGAAACGATCATGGCGGTGGTCGCGGAGGAGGAAGCAGGCGAAAGGTGTTGGTGCACGTGCCAACAAACGAGGTAATAGGTTCGTACGAGATGCTGGAGAGAAAGCTTGGGGAGCTGGGTTGGGAGAGGTACTGCGCCGGTGATCCATCACTGCTTCAGTATCACAAGCGCACCTCCGTACACCTCATCTCACTCCCAAGAGACTTCAACAGGCTCAGCACTGTTCACATGTACGATATCGTCGTCAAGAGCCGCAACGTGTTTGAGGTCAGAGATGCGACCTGAGCCCTCACTCACTCATCACCCCTGAACACACTCCAGGTGCCCGTTCGGAGCCATATATTGTATTATATTATATTATTATTATATGTTATGTTGTGCTGCGTGCTTCTTAATATATACTAGTCTCTGTGTGTGTGTGGTGTATGTATGTAACTTCGTTCAGAGTATTTTTGAATCTATGTTTGTTATATTTTGAGGGTAGACTGTATCTCAAGTGTGTATTGTTATGTTTTCTAATGACTAATAAAAACCAAAAATTGTAACAA
>63
TAGACAAGTAGTTAATCTTGAAATGAGCTCAATCTTATGGTTAATGAGGGAAAACATGCACACAAACAAAGCCATTAATCATGCCCAACAAACTAAACTCGACAAACAAGAGCCACTTCTTCTCCAAAACAACACAAAACATAAACATTGGATACATAGAACATGTAATTAATCAAGCCAGATATGCACATTCTAATAACATTGACTAAGCTCTTCCAACCAAATGCTGCTTCTTTTCCTCAGACTCTTCAACCTCATCTTCTTCAACTTTGGAGTTCACACCAACGACTGTGTTGATGTCCTCGTCTTCTTCTGTTGGGTGGCTATGCTCGTGATTGGAATCCTCCTTTTCATGCTTCTCCAACTCATCCAAGTTCTCCTTTTGCTGGTGACCATATTTGTCAGACTCATAATCTTCATCAGTCTCCTCAGTGTTCTGGGAATAGTCATGAATGTCGCCATGCACTTTCGCAGAGTAATCGCGGCCAACAAACGTATCTTCGCCGGCGAATGCCGCGTCGTCGGAAATGGTATCTTCATCCTCTTTCTGGTATTGGCCGAAGAGGTATTGGTGGTGCTTTTCCTCAGCCATTGGAGGAGATGGAGAGATAGATGATAGTGATATAGCTAGAAGTTGATGGATCCCCAT
>64
AAGATCCCTCGAATGTTTGATCCATGGGGTGGATATAGCATTATTGGTTTTGGTGACATCCTTCTCCCGGGACTGCTAATTGCATTTTTCATTGAGATATGACTGGGCCACGAAAAAGAGTCTCAAGGCTGGTTACTTCCTATGGTCAATGATAGCTTATGGTTCAGGTCTTCTGATCACCTATGTTGCTTTGAACTTGATGGATGGGCACGGTCAACCTGCGCTTCTCTACATTGTGCCCTTTACTCTTGGAACCTTTTTGTCATTGGGGTGGAAAAGAGCAGAACTTAAAAATCTTTGGACCAAAGGAGAGCCTGATAGGGTTTGCCCTCATCTCCAATTTCTTGCTCAGTAGCTAGGATAGGAATTTACAAAACTAGTTACTCAGACAAATGCCACCCTGACATTTGTATAATAGCTGCCATTTATATGCGTATGTGAAGGCATTGTAATATAGGTTTTCGACTAGTTAGATGTTTAAAACTAGCCAAAAGAAACTTCGTTTTGTAATTTATTTGAAGAGATGTACTCATGGCCTTATTATCATCATATTGTTTCAAATAATAGTACATTAGAATGCTTGCAAAAGTTCATGATATTTTTACTGTGTATGAACTCTAGTCAGTGACTGTTTG
>65
CTAATTTGAAGGATCTTCTTGCAGCAAAACAAAATATATTGTATGTTTTCAAGAGACAATACCAGAATGATGTCACAACTCTAGAATAAAGAGAAGTAATAGCAATTCAACAAAATTGAAGTTTTTTACCTAGTAAGAAATAAAATAAGAAGTAGATTTCTAATCAAAAAGACTGAAGCCCATATCATCATCACTCTCCTCCTTTGGTTCTTCCTTCTTCTCCTCAGCAGCCGGGGCTGCGTCTGGGGCAGCACTACCGCCACCAGCAGCGGCGGGAGCCGCAACAGAAACGGCAGCTCCACCTCCACCGGATCCAACGCTAAGGATGAGATCTTCGACGCTCCTCTTCTGAAGAAGCTTTGCGAAGAGGGTCGCCCAGTAAGATTCGACGGAGATGTTTGCAGATTTCACCAACGTGGAGATCTTCTCCGCCGTGATGGGAATCCCATCATCATAGAGGATCAAAGCAGCGAGGCTGCAGGCTTGCTCACCAATCGACATTGTTGGAAGCGAACAAGGAAAATCTGAGATCGGCGGCGGCGAGAACAAAGCCGGAGGGATGGGAGACGCGGAATGGGAGAAAAA
>66
TGGGGTTTGGAATACTAAATGGAATCTCTATTGGTTTACTAAACCTGAGCTTGGGTTTTAACTCCGTTGGCTTCTATCAGATGACAAAACTGGCAATAATCCCTTGTACCGTATTACTGGAGACCCTTTTTTTTACAAAGAAGTTCAGTCGGAGCATACAATTTTCACTCATGATTCTCCTTTGACTCCCGCCACCGAAGCTTCATTAACCGTGTCGCCTCCTTCCCCTACAACCCTCCATAAACTTTCATCCTTCAATCGATCTGTTCATACATCCCCACCGAGGCGTACCGCTCGAGTGTAGTTCTCAGCAGGGTAGACAGTTCTGTCGGCTTACGATCTGACCTGCCTGAAAGTAAATTTCATACGAGAATATGATCATCCCTGTTCGTTGCTTCACCTGCGGGAAGGTGATCGGAAATAAATGGGACACATATCTTGATCTTCTCCAGGCGGATTACAGTGAGGGTGATGCTCTGGATGCCCTTGGACTTGTCCGATACTGCTGCCGGCGCATGCTTATGACTCATGTCGACCTCATTGAAAAACTTCTGAACTATAACACTCTCGAGAAGACGGAGCCGGCCATCTAAGGTTAATCCGGTCATTGCTAACGAGCAAAATGCCTGATGTTCTCAGATATCTGCATGCCAGTTGAAATTGTAGTGTGTCGGGTTGTTTTTGGTTAGAGTATATATACAGTAATGTTAATGATCTATTATCATAGCATGTAGCTTCACTTTATCTTGAATCTTTTAATTACGAGGTGTTCATCTGGTGTTGGTGCTCAAATGACCTGTGTGAAATAATCAGCTTGCTTAGCTGGTTTCTGTAAATCAACCTTGTTTTTAATTGAATTTAGTTAGATGTAGTTGTCGAGAATGTGCTCT
>67
GACTCAAATTATCAAACAATGTCTGTTAATCATCATCCCGGCTTTTCTCTCTACGTTGACACATTCAACTTGGACATTGATGAAAAACTTTGGAGATTGCTTTCGGACTTTTTGGGAATTCGATCTCAGTGGTCCTTTGCCTATCTTCGGGATTAGTGACATGTTCTTGTGGAAATTTCAATTTTGATTTTTGTTACGTCAGGCGCAGGCTTTCCGAAATGGCTTCGCGAAGCACCAACATGCTATCGAGAGCAAACAGGATCAGGCAGAAGCTCCAGTCTGCCTTGGAGACGAGCTTGCTGGAGGTCGAGGATGTATCTTATCAGCATGCCGGCCATGCGGCTGTGAAGGGAGAGGCCGGCGAGACTCATTTCAACATCAAATTGGTATCTCCGAAGTTTGAGGGGCAGAATTTAGTGAAGCGCCACCGAATGGTGTACAGTCTTTTAGACGATGAGCTCAAAACTGGCCTCCACGCAGTTTCCATTGTCGCCAAAACCCCGCAAGAATCTGGACTTGCTAAATCTTGATTATAACTATTTATGTTTCTGATCAATTGTTCTTGGTCTATTTCTGCATGGCTCAGCCTTCACGCTACTCCTCAATTGTTGGCGATATTTCTCTAAAAATCTGGATTGGTTAAACCTTGATCCTGATGAGCTGAGCCTACAATTCATATTTAAAACGCTTTCTTAATCAAACTAAAGCCTGTAAATTTGTTGAATCCTTAGCTTGTTCTTGTGCTA
>68
AACGGAGTCCCGATCGAGCTCGTCAAACCGGAGATCCTCCGTTACAAGGCCTTCGAACCCATCTTGCTCGCCGGAGTCGAGAGGTTTCGCGGTGTAGACATGCGGATCACCGTTAAACGTGGAGGTAAAACATCTCAGATCTACGCTATTCGACAGAGCATCGCTAGGGCTTTGGTTGCTTACTACCAGAAGTATGTTGATGAATATTCTAAGAAGGAGGTGAGGGATATCTTCATGCGGTATGATCGCACACTTCTTGTTTCCGATCCGAGGCGCTGCGAGCCGAAGAAGTTTGGTGGTCGCGGCGCTCGCGCGAGGTTCCAGAAATCTTATCGTTAGATCTCTCGCTGTTTGATTCGGTTGCTGCTTGAATTTTGGATTCGGTGTTGTTTTTAGTTTTATTTATGAATTTTGGATATTTATTTTCATGCGTGTTGCTACTTTTGTTTCAATTTTAACAGAACGATCTGGTGCTTCTAGTTTTCATATCAATAGATCTTTGTTATCTTATGATTAAATTATCTTTTC
>69
CTCCACACTATAGAAGTCCATCAATTCATACATTATTACGATTTATCAACGATCACTCACAGATTTCTTCGTTCCCACTGTTCTCCCAGCCAAGTAAAGAAGAACACATGCATCATCTATACTTTAACACAAATTACTTTAACAACTTAGTTAGACTTCATAACCTTCACTCAGCCGATCTGTATATCACTATGAAGTCAACTTCTTCAGCTATGCAGCAGATCCATGTCCAACAATAGACAGCAACATGGTCTTCATGACAAACACGGAGTAGCAGCCTGACTTACCGCCGGCATGTGGCCGGCGCCTGAGAGATAGAGTCGACGAAGGCGATAACCCGGAGTCGAAGAACAAGCTGTCGTCGCATGACTTGGAGTTGGAGGAGAAGGAGGAGTGGAGGGAGAGAGGAGGCGGTGGGGGAGTTTAGGAGTGCCGGGCTGGGATTCCCAGTGGAAGGGGACGGCGCCGGCGGCCGAGACGCCGTAGTATATGCGGAAGGAAGGGGTTGATGAAACGCAGGTTTCTTTGGAGAGAATTCTCATGAAGAACTTCTCATCGATGCTCATCTGATGAAGTGTTTTTTGATTGTTGGAAAGCTTCATCATCACTTCTTCTTACTTTGTATTTGGTATAGTTGTTGTTTAGGGGAGAAGAGTAGATGGGATGTATTAATGAGGAAGGAGGAGGGGTTTGCAGGAGTG
>70
TACGTTCTCTCTCGCCAGGCGACGACGACGGCCGCACTCCACAGGCGACGACGACGGCCGCTGTCCTCCCGGATCTCACAGTCTCTCCTTGGTACGTTCTATCTCGCCGGCGAACGGAAGTGATTCTTCTCTCTCGCAGCTCTCCGCACCTCTCGCCGGCTCAAAATATCTCTAATCTCCGGCAGAGCCACGGTGATTAAAAAGAATCGAAGTGCCCACTCTAGCCATTCAGGAACAAATTATGAATATTGATAAAAAAGAGGAGATTGGTTCACGTGATGAGCAGCTACAGGGTGTCTTGGAGCAAAAACTTGCAGATATCCCATTTGAGGAGTTACAGAAGGCACTCGCTGATGGCTCACATGATATGCACCGCAAGCATGCAGGCAAGCAACCCAAACTTAGTCGAGCTAACAAGAATAGGCCAATGGAGATAAGTAGCAAGGCTCAAGTTGGCAGATTTAGAGAAGTTATCCAAGCTCCAAAGAGGGTTGTTCGAGACCCGCGGTTTGAATCCCTATGTGGAGACTTTGACACGGAAGGATACAAAAAGAGATATTCTTTCTTGTATGAGGTTGAGCTTCCTGCAGAGAAAGAGAAACTTCTGAAATTGATTAAGAAGTCGAAAGACCCTAACGTCGTCAAGGATCTGGAGACTCACATCTCTTGGATTGATAAGCAGCTCAAGCCATCTTCTTCTCATAAGAACATTGAGTCGAATATTCTATCAGAGCATATAAAGAAAGAAAAGAAGCAGCTAAACATGGAAAGCGCCCGTATTATCTAAAAAATCTGAAATTCGAGAAAGAGAACTAGTCAACAAATATAGTGAACTGAAGAATGCAGGAAAGCTCGACTCTTTTATCGAGAAAAGGAGGAAGAAGAATGCTTCGAAAGATCGCCGCTATATGCCATACAGTAGACAAAGTGATGGCCGCCAGATTTGAACGCCCACGTACATGCATCTTGGACGAGGGTTTTGTAATGAAGCTTAAGGAGGTACAAGAAGTGCAGGAGATGTTAAAACTTGCCGGCCAAGTAACATTTATATTATTTCCTCTTTTCCAAATGGTTATGTATGTTGTAATCAGAATATAGCTGATGCTATTAGCATATCATCTTTTGATTAATTCCTTCAATGAGTGCTGTGGTTTATGGTTTTTGGTCTTATGAAATTCTAAATGCAGAAAGTAAAGAACATACAGCTATATATCTAGAGCTACAATCACAGGAATCGGAATTCATTCAATTATATTTT
>71
GATAAATCACCTAAATAATGGGAGTGATGGATACATTCGAGATATGGAAGACAAAATAGGGTACTTAAAAAGCAAACATTTATTTAAGCTGTCTAGTAAGATAGAAAGGGGTCAATGTGGGAATGGTACATAGGATCAGAAGCCCACAGTTTGGCTAAATGGTGCGGCGAAGAAGTGAGCCTGGAGTCCAGCGGCAGGTGCTCGTCATCACTCCCAAATCGTCCCAATGTTCCACTAGAATGTTTGTAAGAAAATGTAATGGCTGTTTATATAAATGCTTCAGGGACTCAGCCAGGCCTTGCCAAGAAGTGAAGGTAACCACAGAGCCGCTAAAAGTAGGGATGGGTATGCGTTTCATATAATCCTGGTACATCCTTGCCGTTTGAATAAGAGTACCTTCCGAGATAACATCATTGAAGCTTTCAGAACCACCATTGCTTCTGCTGCGCTTTTCTCTACAATGATTTTCTTCCTTAGAATCTGAATCTGATGAGTCATCCAAAGATATCGTGACGGCATCTTTCCATGGGAACGACCTTTTCATTTTTGTAATAGCCCTTGCAGTTGTTCAAAGTTGAAAAATACCGCTTGTATAGAGATATGCCCTTGAAAGAAAACCCTAAAATTAGTGACTGCAAGCTGAAATACTTCGTCGTTCCTGTTTCGCTGAGGCGGAGGATCACAGGATTCGTCTATTCTTCTTGGAACGTGACAGTCAAACCACTGGTTAGGTTTTTCGCTTTCACCTGAAATCCTGCTGTCTTTCTGATCCTTTTTTTGCTTGCTCTGGATATTCAAGCCAACGAAACTATGGCGGGACGGAGATTGTTCTTTGTTACCATCCAAGCTATCTTCC
>72
AGCGAGCTTAACGCATTGGAAAATGTTTATAAAAAGTAATAACCATTGCAGGATAACCAAGGATTCTAGCTTTAAGATTTCAAGCACATTCACTACAGCTGTTAGCAGAAACATGATAGCAGATAGATATACAAACACACGCAGCTAAAGAAAGTTCCTTCAAAAAACAAAAAAAGTCAAGAACTTCGATAAACAGGTTCAAGCGCTTGAATCGGACAACCTAAAGAAGTTTGAAAATTCAACAGCAGCAAAACCATCTCCAGTTTCATTCATCTCTCCCCCAGCATCTTCAAAGTCTTTGTTTCTTCTTTTCGACCATATCTTCAGACACCAATTCCCTCATCATGACTGAGATTAAAATCTTCATCTAACATCAGTTCTGGTAAAGGGTACTCATCCAGCACTATCCCAGCTACACCAATAGGATCATCAAACTCTTCTGGAAAGGACATAGAACTATGCAAATCTGACCCATCTGTCTCATAGCCTTTTTCATCACTCAGAAATGATTCTTCCAACTCTGCAACAGGTATACCAATTGCTGATGCCATTATCTCTGATATAGTCTGGTTCATAAGAAGATTCCGCTCATCCTTCTCAGACCAAGAATACCCTCCCATTTCCTCTACTCCATCCTTAGCCCATTCATAACACTGTTTTATTTCTTCATCAGTCAATATATGGTCCAAGTATCGATTCCCCTTTGAGTTGCTGAGTGGCACTGACTTGGCATTCAAATCGGCACCCTTTGATACTCTAGTAACCACGTGTTTCTTAGTGGCACAAAGATCAGCATCTGCCTTCAGCTGCCGTCCCTGCACCATTGGATTCTTCTTCAATTCGCTGCCTTTAAATGCTGATTTCAGCTTCAAATCAATATCCTTCGATAAACCCACTGCGGGGCCGTGAGTACTTCTAAGGTCTGCCAAAGCCTTCCGATCTTTGCCAGCTGGCTTTAACCTATCAGGCTTCATCAAAACACTAGCTTTTCCTCCACCAATATGCACATTTTCCTTGTGAACAGCAGATGGAAGTGGCGTATCC
>73
GAATCATTCCGATACTTTATGGAGTGGACTAGGGCTTCATTCTAGCTGGGTGCCTCCTTGGACGAATTCCAGAGTCGATGGCGCCAGCACATCCAGCGCGATCAGATCCGTGGGACTAAGTGGAGTTCAGCTGATGATGAGGCAGCTGGCATCTGTTGGAGAAAACTATGCCCAAAATTCCATGAATTCCTCCTCTTGGAACTTGTGGCCTGGCCTCAATCCCCCACCCTCTGCTCCCCCTCAACCAGCTCTGCATCCCAGCAGGAATGTTGCTGGTGTGCAACTTAGAAACACGCCCACGCCTTCTGCAGACCTGCTCGCCATGGTAGATAGAGTGAGGGAGGTTTTACCTCACATGCCTGCTGAAGTTATCATCCTGGATCTATTGCGGACCAACAACATCAATATTACTGTGAATAATCTTCTATTGATGCAATAGCGGCCACCGGAGAGTAGGTCCATTTCTATGGGCATTGTATATTGAAATATACAGTTGAGATTAGGAGGGCTCTTTGGAGTTTGGGTTGCCCTTAATATAGTAGTTTTCCAATTGTTTTACTCCTGCAGTATATTGTCCTTTAAACCTCATTTCTACAATTTGACCCTTTTAGTTTAATTATAATCAAACAAATCTG
>74
TTTGTTTATTCTATTAACCATTTCTTTTTTTTGTGCGAGGAACTTACCATGAATCCACTGATTTCCGCTGCTTCCGTTATTGCTGCTGGATTGGCTGTAGGGCTTGCTTCTATTGGACCTGGGGTTGGTCAAGGTACTGCTGCGGGCCAGGCTGTAGAAGGTATTGCGAGACAACCAGAAGCAGAGGGTAAAATACGAGGTACTTTATTGCTTAGTTTGGCTTTTATGGAAGCTTTAACAATTTATGGACTGGTCGTGGCATTAGCTCTTTTATTTGCAAATCCTTTTGTTTAATTTTTCTTTCATCGTAGAATAAAAATGTAAAAAAGGGGGGACGAGCGGAGTGATAAAAAAAGAACTCTGTTCTTTGTTAGTCCTATCTATAAGAGGGGAGCATATGAGAAATATAACCGATTCTTTTGTTTCCGTGGGGCACTGGCCATCCGTTGGAAGTTTCGAGTTTAATACTGATATTTTAGCAACAAATCTAATAAATCTAAGCGTCGTGCTGGGTGTATTGATTTTTTTTGGAAAGGGAGTGTGTGCGAGTTGTGTATTTCAAAAATAGGTTGGATTTAGCCGGCTTCACTTTCTTTATATTTTTGTCTTATTTTTTATAGCAGAAATAGGAAAAAGGGTGTACAATCTCGACGAATTACTTCCGAATTGGATTTCATTCAGAAATCATATGTAAGAACCATAGCATTTCGTGATTAATTGGTAAATAAACTTTGATTCTCTATCAACCAAGAATATTGAGGTCTTTTACATGGTTAAAGATAAATTATTTGAAGTCCAGGCACAGCATAGCATGGTATTCTTTCTACTGCTACGTTAGTAACGAAATGGTTTTAAAATGATAAAAAAGTAAAAATTTGAAATTATCCGATGTAGAACACTCATATGGATAAAATGATTTGAACCATTTACTGGAAAGATGGGTATCTTTCCCTCCCCTTTTTTTTTATCCACTGCCGAATAGACGACCTATTTATTATATAAA
>75
ACTATGATCCTGTCTCGGAAATCAATAACGTTCAAATAGAGGCTCTACACTTCATATAAGACCGGAAAAGGTCTACAGCCTCAGCCTCATACAATGTTCAATACAGCAGGGAAAAAACATCAATAAGGAAGATCAAAAAATAAATTTAAAAACAAAATTACATGTGATGAGTGGTAGTCAATGATCACTTCCAGTTATTGGCAACAATATCAGCCAGATCCACAACCCTCTGGGAGTAGCCCCACTCATTATCATACCACGCAATCACCTTGACCAAATCGTCGCCCATAACCATCGTTAGCGAAGCATCGACGGTTGACGACACGTCGGAGCAGCGAAAGTCGACGGATACGAGAGGTTCGTCACAAACAGAGAGAATGCCATTGAGCTCCTTCTCTGCACTGTCCCTGAATGCGGCATTAACCTCTTCAGCAAATGTCTTCTTGCTAACCTGCACGACGAGGTCAACGACAGAGACATTCGGGGTGGGGACACGAAGGGCGATCCCATTTAGCTTGCCCTTGAGGGTGGGAAGGACGAGGGCCACCGCTTTGGCAGCACCAGTGGATGTTGGGACTATGTTGAGAGCAGCAGCCCGAGCACGGCGTAGGTCGCGGTGGCTAGCATCCAGCAATCTCTGGTCGCCGGTGTACGAGTGGGTGGTTGTCATAGTGCCCTTGATGATGCCGAACTTTTGGTCAAGGACCTTGACGAATGGAGCTAGGCAATTGGTGGTGCACGAGGCGTTGCTGATAATTACCTCATCGTGATTGTATGCATCAGCATTGACACCGACGACATAGGTTGGAATGTCACCCTTTCCGGGGGCAGTGATCAAGACCTTTTTGGCGCCGGCCTCGATGTGCTTTCCGGCCCCTTCACGGTCGACAAAAACACCGGTGCCCTCTATAACAAGTTCAACACCGAGATTCCTCCATGGGAGATTTGAGGGGTTGCGATTGGAGACGACTTGGATGATCTTTCCGTCAACTGAGATGGCGTTGTCACCGACAGGTTTGACGTCGGCACCAAAGATGCCGAGGATAGAGTCGTACTTAAG
>76
AAAAAAGATCCAATCGCTAGTATAGAGTGGTCAAAAGAGCAAGGAATATTACTAACAGATGCTGTTGATGATTCAAACGCCAAAACCAAAGAGAAGAAGAGAAAAAGCAAAATGGTCTCTGATTCAATTGGAGAAGAAAATGCTGGAAAAAAATGCTTGGATGCTAGCATAGGAACTACAGGAAATACTGATTATGAGGAGCCTTTAAATGAAGAAAAGAAAAAGAGACGGAAGATGAAACTCGGTGAAGATAAGGGTAGAGAAGGCAGCCTAAATTTTGAAGAGGTTGTTAAGGAGAAAATTGAAGAATTGAAGGATCTGACAAGCAACCATAGTTTTGAAAATGTGGACATTGAGAAGAATAAGGTGAGAAGAGTAAGGAAGAGAACAAAGCTGCTAATCAATCTCTTGAGCAATTTGAAATGAGAGTCAATCAGGAGGATGAAGTTATTGCAACAAAACCTAGTGATGGAGTTATGCCTGAACACAGAAGACCTAGTCAACAAT
>77
CTATCAACTATATTTCCACAATCAGTCAAAACAAAGTCTAACTGCCCTATTATATAAAAAAGTAGATGATATGTTCCTATAACTATGCAAGGGAGGTCTCAGAATATTCCATGCAGAGTTTGGAACATTAAAACATGTTCATGTGCATGCAGATTGTAGGCTGGGTTCAAGCTCCAACGTAATCAGCCAATCCAACAATGCGCGGTTGACGAGCTCGGGCACCTCATCATGAGGGCAATGGCCTGCCTGTAAGCTCACCACGCTCGTGCTCGGATAGAACTCCTTAATCCTGGCGGCCTTCGCAGGCCCAACCCAAGGGTCCAGATCCCCCCATATCAGCAGCAGCGGGCACGAGAGCCTCTGCAGCATGCTGTCGATCGTGTACGAGCTCTGATTCAACATAAATCTCGTCATCAGCCGATAATACACTTCCCCTGCGTTGGGGTCTGCTGCGGGTCGGATGATAGATTCAACAAGATCATCATCCACATTTGTGGTGTTTATGTAGACACTTTTCAAAACAGATTCAACTCGAGAAGGCTGCTTTGATTGCCAAAATACAATGCCAAGGACGATTCTTTGAAGTGCCTGCTTCACTGGGTTGACAATATATCTACCCACGACCGACTCATCATCGTCGACGACAGGCTTTTTATTCGGGTCTCCAAATTGGCCGGCACTGTTCAGCAGAACTAAGCCGCGGACAAGCTGAGGCAACTCTGCTGCTGTGAACAAAGCTGTGAATCCTCCCAGACTGTTCCCAACTAAAATTGCAGGTTCTTTGACGATTTCCTTCATGAAATCAGCCACCTGGTCCCTCCAGATTGTCACATCATATTCAAGAATTGCTTTCTCGCTCCATCCAAATCCAAGCAAATCTAAAGCATATACCTTATACTTTTTTGCCAGTTCGGGAATGTTGTACCTCCAATGGGAAGCTGAAGCACCAAATCCATGAATAAGAACAATAGGACGTCCTTGGCCTTGTTCAACATAGTGTATCTTGCGACCTCTCCATGTCCAAAAGTTATAACCATCTGGTCTGAAGGCCAGCTTCTCCATACCTTGAACAGAATCCTTCCCAAGCAAGGAGGAGAACACGGTTAAAGCGATTCCTCTGGACAACAACCTCCTCCTCAACACCCCACTTCTGATTCCTACGGGCGAGTAAATCTGGTTGGAGAATAAGGGCTTATGTCCCCGGGGGGTTAAGGGTGTAATTCTGATGCAAGAAGAAAGGGCAACTGAAGAAGAAGACATTGAAACCCTAAAAAACCATAAAACCCTTGATCGCTGCAACTGCCAAGATCGGATTCCC
>78
TTTGTTGTATGCAGAGCACTTTCCCAGAGGAATAATGATCCAGCAAGAGCTTCTCGTCCCTGGGACGTGGGGCGTGATGGATTTGTTATGGGGGAAGGAGCAGGGGTACTTCTTTTGGAAGATCTAGATCATGCTAAGAAAAGGGGAGCTACCATTTATGCCGAGTTTTTAGGTGGTAGCTTTACCTGTGATGCATATCATATGACTGAACCACATCCTGAAGGAGCTGGGATTATTTTGTGCATTGAAAAGGCATTATCAGAATCTGGGATAGCCAAAGAGGATGTTAACTATGTAAATGCTCATGCAACTTCCACACTTGCTGGAGATGTGAAAGAGTACCAAGCTCTAATCCATTGTTTCGGCCAGAATCCTGAGCTTAAAGTAAACTCTACAAAATCCATGATAGGTCATCTACTAGGAGCTGCTGGTGCAGTAGAAGCTGTTGCCACAATACAGGCAATTCGAACAGGATTGGTTCATCCAAATCTCAACCTTGAAAAGCCTGATAGTAATGTGGACATTGGTGTGCTTGTGGGCTCTAAAAAGGAGCATTTGAATGTGAAGGTGGCGTTGTCAAATTCGTTCGGCTTCGGCGGCCACAATTCATCAATTCTGTTCGGGCCTTACAAATAATCGCAGCGAGTAAAGTATGGAGGACATGTAATCTTCTTTCTTTCAATGCTGTCTCGGTTCTTCCAGTTACTTAGATGGAATATTTGCCGATGCCGCATTCAATTAAAGCCGGCTTTTCTCTTTGAGCCTTGGCCTTCTGTTACAGAAAGTCGTCCAAATATTCGAGGAAATGTGATCATGACAAGGAGGCCGGAATTTTAGGTGAGGATGCATCATATTTAGTTATGTATTTCAGGCCAGTTTCAGCCAAAATATATATTACATAGTTTCTTCCCTGGAAAATAATTTGATGAATTTTCTAATCTTAGCTTTAATACCAGACATAGATTTAAAATTTTGTAATTTGAGTTCAAAATACTTGTTGATGTGATGCATGCATAATAGTCAATTTAATTGTTGTTTTT
>79
TCTGTAGCTACCGCTGATGCGGACTATCGTGAGGCATTGCTAGGCCCATTATACGTTCGGGTTCGTCATCTATTGCATTCACGCGACAGATTTGCAGCTTCTTTAGATGATTTGAACAAAGAAGAGCTCGAAGAACATAAAACCGGTGCAGCTGCGAAGGATCGCATCGTGAAAACTCGGGCTTCTCTCCCTGAGATTACAGAAGAAGACACCAGCCAGAATCCTCCAGATACTGTGGCGAAAAACATCATCACAAGTGGCTCCTCGGAAAATCTCGTCCTCGGTGATAATTACGCCTCATCCAAAGCAAACACGGCTGTTAGCCCGGAAGTGGAGCATGCTCTCGGCATATTAGAAAAAGCTATCACCATTGTTCGAGGTAAAAATTCGGAAAATCTTCCAATGGAGTTGACTTTCCTACTTCCCAACTACTGGGTGAAGCTAGCCATTTCAAAAATGTACCAGAAAACAGCAGCAAGCTTACAACAGCAGACAAATCTGAAGAAATTCCACATACAGCTGATCACAGTGAGAGTACTATGATTCCCTCGTCCATAGAAGCTGGTCAAAATGAAGCACCTGCATTTTGCTTGCAGAAAGAGAAAATTTTGGATTTGAAGAACCCGCGACCGCTGGATTCCAAAGTTGATTTTCCCTCGAAATCTTATGTTCGAGTGATTCAACCTGCTATGTTGGATGGGGGTAATTCCAAAGTGTGTGATGAAGAAAGCTTGAAGGCTAATGGATTTTACCGCAAAGGACGCTCTTCAGGTGGCAAGACGAAGAAGACAAAGAAGAAGATGGGTAATTTCTGTTGCTTGTTCCCGAGTTTCTTCCAGGGTGATGCAGATGATATTAGGAAGGATCTCATAAAATGATTCTATAGTGTAAGTTTATAGCACAAGTAACCACCATGACTTCTAGATCCTATGGTAAAGAAAGTTATCAAATCCATAGAATGTGAAAGTATATAGACAAAAGGAGGAGATTTGCTTATCAGACATTTTTCATTAG
>80
TGCATGAGACGAATTTGGAATCATAACACATTTTCTAAGCATGCAAGTCTCCAGTTTTCATCATCAAATTCTTAGCACTGTTATATCCAAGCACGTATTTGGCATCAAATTCTTAGCACTGTTATATCGAAGCAGGTATTTGGCATCAAATTCTTAGCAATATTATATTCAAGCAGGTATTTGGGTCTTCTATTACACTTGAATGCTGAAGAACGCACCAAATCACAATTTTGTTGTCATTTCTGATAGACATTACTCCCTATGTGCTATGGTTTAAACCGTGCTTCATGTAAGTTCTCGCTTTTTAAAAGCCCTTCACTTTGGCCCTTTCTGCCAAAGCTTTAACTTTAGAAAAGATCTCTTCAGAAGTGTCCGCCCCCCTCACAATCTCAATCAGTTTCATCACTGGTGGAGGGTTCATAAAATGCATGCCTATTACTTGTGCTGGACGGCTGGTTGCAGAAGCAAGGCGGGTGATGGAGATTGAACTAGTGTTGGATGCCAAAATTGCAGAAGGCTTGGCTAACTTATCCAAATGAGAAAATAAACTTTTCTTTACTTCTTCAGACTCTAAGATGGCTTCAATAATAACATCTGCATTCCTAAAATCTTCAAGATTCGATGTAAATTTGAGACGGTTTAAAGCATCTGTGCCAGCTACCTGAGAGAGTTGTCCCTTGGAGATGATTCGCCGGAGCGTGGCGTCTATTCCCTCCTTAGCCCGGAGGAGGGCGCCAGGGTCGGAATCATGCAGCCAGACATCGAACCCAGCAACAGCGGCGAGTTGGGCGATGCCTGATCCCATCTGGCCACTACCGATCACTCCGATCGCCTCCCGTACCTCTGTCATAGTCGATCACCTGAGAT
>81
CTCACTTTTTAGTAAACTTTGAATGATTTAGAAATTTATGAGAAAAATGCCCAATTTTAGAGGTCCTGAATTATTCCATGAGGAAAGTAGCTTCAAGAGAAATTAAAAAGGAAATGTAGTTCTCTTTTACTCATAATTCTTCAAAATCTTCCCAACACATACCTTTCATGTTAAAGACCTAACTGAAGATTTAAAATCCACATACCGACATGAAACACGATAAAAAAACTCGAATACCGGAATGATATTGACCAAAAACTATTATAGCGAGGATGCCGGTTTACCTCTTACCGGTTCATTGCTGTAAGAATAGACCCCAACGCCCTTCTTTCTTCCAAGCCGACCGGCATCGACATACTGAATCAGGAGCGGGCATGGGCTATACTTGTTGTCCCCTAACCCTTGATGGAGAACCTTCATTATTGAGAGGCAAACATCTAATCCAATGAAATCTGCAAGTTCCAAAGGACCCATCGGATGGTTTGTTCCCAGCTTCATTCCAGTGTCGATGTCCTCCTTTGACGCCACACCA
>82
TAATATATATTCATCTAACTCATCCCTAAACTTTTTGGCTTCATCAGATGTGAAAAATGGTACAAAATTTAAGAGAGAAAAAATAGGATGCTTCTGAAGACTTTCTATACAATTTGTAGAAGTCCCTAATGATCAGATCTATAAAACTTCAAACTCAGATAAGAACTGAAGAAATATGTATAAGTAATCAATATTGCAGCTTTCATATTGAATATAAGCACAAACTTTATAATTATTAGATGTCATGATCATATGATTACAGATTAAGTATGTATAAATTCAATTGATGGCAGCACGAGAAGCATCAATCGAAGAAAGACCCCGAGCACGCCCATAAGCACAAGATTGAAGAAGAAATTGCGGCCGGCCTTGCTGTCGGGTCCGGCGGCTTCGCCTTTCACGAGCATCATGAGAAGAAGGAGGCCAAGAAGGATGAGCACCATCACAAACTCTTTTAAACCTTTGATCTATATGATCTTATATCCATATGAATATATATGTAATAATAATGTGGTAATGATTTCTGAACCAGCCAGAGTATGTATTTTTATGGACCATGGCATTTCTTTTGAATGTGTGTAGTGTGGCAGCTGTGTAATATGATAATATCTTCATGTAAAATCTGCTTTTTTTTACATAATTGTGAAAGTTACGTGTTTATTTCGTATTTGCAGATAGCAAATCACGGTTATTTAACATATGATAAGATATT
>83
ACCCTTCCTATTAGACCATCACTCGCAAGTATCAGGAATTCCATAGTCGAGTCTATAGGCACATGCCTGACATCAGGTTCAGAGCTCAACTGGGCCTTCAGGCTCTGATCGCCGAATGCACGTGCAACCGCAAGTTGGCCATTAACGCGAGGAACATCACCGGGAAAAAGCGTCACAAAACCGCCTCGTTCTTCAATATTTCTTCGCTCGACGTCGGGTTCATGGTCTACGGTAATCTGATTAGCTGAGCCTCTTTCACACAGAACAGCCCTGGAATCTCCCACATTGGCAACCCACAGGTCTTTGCCATCAACAACAACAGCTGTGACTGCAGTTGAACCCCCAGGACCTAGTTGCGTTGAATTCTCTAGAATAAATTTGTTTGTCATTTGGTAAGCACGTCTTATAGCTGCTTCAGGGTCTGTCCAGAAGTTTGGCTTGATGATATTGAGTAACTCCGATCTTCTCTTAGCAGGGTAAGAAACGGAAGAGGATCGGCCGGAACAGGAGCCCAAGGATTGCCCCTCCATCCCTATCATTCGAGACCAGAAACCCTAGAAATCCGAACAAGAAAGGCTGAAACAATCGAATGAATACAACTTCCGATTGATGTTTTCTGGAGAAACTGGAAGGTGATGGGTTGTTCGAGAACTTTCACGGTGCCGTGAACACACTGAATTGTAGCTTCGC
>84
GCGAAGCTACAATTCAGTGTGTTCACGGCACCGTGAAAGTTCTCGAACAACCCATCACCTTCCAGTTTCTCCAGAAAACATCAATCGGAAGTTGTATTCATTCGATTGTTTCAGCCTTTCTTGTTCGGATTTCTAGGGTTTCTGGTCTCGAATGATAGGGATGGAGGGGCAATCCTTGGGCTCCTGTTCCGGCCGATCCTCTTCCGTTTCTTACCCTGCTAAGAGAAGATCGGAGTTACTCAATATCATCAAGAGTGCCGCATGTCTTTATCCATCATCAGGAGGAGATACTGGAAAAGGGCGGAGCAAATTTTCGAATAATAAAGTGAAGCATGGTTTCCACTTAGTGGAGGGTAAATCAGGTCATGATATGGAGGATTATCATGTTGCTGAGTATAAATGTGAAAACAATCATGAGCTCGGTTTATTTGCAATATTTGATGGTCACTTGGGAGATGCAGTTCCAAGTTATTTGAAAGACAACCTTTTCAATAACATCCTCAGAGAGCCAAACTTCTGGACAGACCCTGAAGCAGCTATAAGACGTGCTTACCAAATGACAAACAAATTTATTCTAGAGAATTCAACGCAACTAGGTCCTGGGGGTTCAACTGCAGTCACAGCTGTTGTTGTTGATGGCAAAGACCTGTGGGTTGCCAATGTGGGAGATTCCAGGGCTGTTCTGTGTGAAAGAGGCTCAGCTAATCAGATTACCGTAGACCATGAACCCGACGTCGAGCGAAGAAATATTGAAGAACGAGGCGGTTTTGTGACGCTTTTTCCCGGTGATGTTCCTCGCGTTAATGGCCAACTTGCGGTTGCACGTGCATTCGGCGATCAGAGCCTGAAGGCCCAGTTGAGCTCTGAACCTGATGTCAGGCATGTGCCTATAGACTCGACTATGGAATTCCTGATACTTGCGAGTGATGGTCTAATAGGAAAGGT
>85
CCTTGAATCTGATGGATAGTATTTAGAGATTGCTTGATCCGTTCACCAAAATTATGCTCTTTCTGTGGGATAGATCATGATGCATATATTTATTTATTGAAAATTTCCATAACAATAAATGAAAAAGAGTAATTTTTGAGTTGTTGGTATGGAGCACATATAGTTTTGCTCCTTGTTCCAATGAGAAGTGAAAAATGCACGAACTGATTGGTATAAGCTATACCTCATAGCTAAGGTATCAATTGAGGTCCCATGTGGTGATTCTCTTGCATTAGGAGCACATCATAAATTTTACCTTCCATAACCTCATGCTGCAAAGCCTGGGCTAATCATTATGCAAATTTGCTTGTTGAAAATGTCGTGTAGCCAAAAACTCCCACCTAAATTCACACCTGATTTTAAGAGTATACAGCTCAAGAGTTCTGTTTCAGATCCAATGAATTATTCCTGCGAGCAGAAGTGGAGTTGTAGTAGCGGGAAATACTGTGCCGGGAAAGAGGCTTAGGCTTCACGATTTTCTTGCGGAGGCCGAATATTTCTTGCACCAACGGCACATGGACAAGAACCGTCTTCCATGCAACAAGCCAGCTGAAAAAGGTTAAGAAGAGAATAAAGATGACGGCAAGAAGTGGGCGGAGGAAGAAGACGACTGCGTACTCCCACCACAACCAGAACAGCTGGCCGGCAGTTTCGAACCGTCCCGGCTCCTCCATAGTA
>86
GAATTTGGCTGAATTTTAGGTCACTGCAAGTATTTGTGCTTTGTCACACCGGTATCCTGGAATCGATGATCGAGATATCTTTACTGAAGATTTTTTGTACTGATCCACAAATTGTCCGTGATGTTGCATCTTCACCAGAAAATTAAGTATGTCGACATGTTCATGTGCAAATTCAAAACTCTCCGACGTCTAATACATGGTTGATTTCCTTTGTGGTGGGTGTGGGCATTGGCTCCAAGCCGAGAGCGATGCAGGATGCAAGTATGAATGTAGTCAACTGCGATGACAAATTAAAGAGCATCTTGCTGGGAAAAGATCAAGTGAATCTCGCCGAACTTCCAATGCTTATCAAATTGCTTTTTCCCAATCATCCAAAATGATGGTAAGCCATAGTTTCAAAAAATCGACGAGTGACTAGTTAGGCAAAGTTGCGATAATATTTATTATTCCATATGTTAATATGACAGCATTTGTATTAGTATGTTGTAATTGATACTCTCTTAGGAAATTAATATACTTTGGATTTTGAAAATTT
>87
CATTGATAATGATTTTAAGCTTTGAACATGTTCAGCAGGACTTCATTACAAGTTCAAAATAGAATTTGGTACCGAATCAAAGATTGCTGAAAACAAGGAAAGCAAGGCAAATTAGATCCCTGTAATTCATCACTACTAGATATAGCTGTAAAAATGAACTGCAGATATATTTGCATATTATTATTACAGAATATGAACATTAACCAATGAAAATCATTACTTTTCACATCATCTACTTTAACAAGCTAGAACCATGCCCTGAGCTCTACTTCAATCTATGTGCCCAGCAGCTTCTTCAACCCTGACTTCTGCTCTGCAGTCAGCCTAATCGGAAATTTGATGTCGAATTTGATGATGAGATTCCCCTTCCTCGATGGATCCTTCGGCACCGGCATGCCCTCCCGGGGAACAACCTCTTGATAGCCCGGGTGCACGATAGAGGTTACAGAAATGGAGAGGCTTCGACCGTCGAGTGTCTTCAGATGAACCGTGCAACCGGTGAGCGCCTCAACCAGGGAGATCTTCTGGGTCACGATGAGATCGTTGCCTTCTCTTTTGAAGACATCATGCGGCTTCTCGTCGATGATGAACACGATGTCTGCTGGGACGGTGTTTGGCTGCTCGTTTCCTTTCGACGGAAATGTGATTTTGGTGCCCTTCTTCCATCCGGGTTTTACATCAATTGTCAATATTTCTTCCACCGGTAAGCTTTTCCCACTAGCGTCCATGATATCCCTAGTGATCCTCATCTTCTTCGAGGTCCCTTTATACAGCTCCTCAAGACTGCAAGGTACCCTATTTTCTATTGGGGGCGCCTTCTGTAGGCGGTGAGAATCCATGGA
>88
GCCCGACTTTTTTTTCATTAAACTATTTAACTTATTTTATTTAAACCATAGAAATTCAAATATGAAATAACGAGTGATCGCAGCAAAACAGAGAGACGTCCCCGCAACGTAACAAACCAATTCAAAGAAAAAAAAAACAAATAATAATAATAATTAAAAGGTTTGAGAAGCCATACATTATTAAGTTTAGGGAATAGAATAACACTTTGTATAGACTCTGATACAAAGAGATCCTAGGAGCAAGGGGAACTGTAACAGCAAACAGTGAGTTCAGACAGAGCCTTTTACATTTACTCAAAACAAGCTTACTTATGTGACCTGTAAGCAAATACACACATTATTGCTATCATTTTCTTATTTGCCAAACAAAGATTTTATCCACCAGATGCCATTTTTGTCCGTCGGATGGGCGTCGCTGTTCGGAGGAGGGTCCTCCTGAGGTGTCTTATGCAGCTTCTCAACAGCATAGCCTTCTTCCTTGGCCTTGTCAAGTAACATGTTGAATGTTGCGTCACTTATCTGGGTTTTCCTGCTCAGTATCCAAAGATACTTGCGTGCGGGCTCTCCAACAAGCGCAACACTGTAATCCTCTTCAAGATAAATCACCCAGTAATCCCCTAAAACCGGTATAACCGGCAGAAACGGTGGCACATAAAACTTCACCTTGAACTTAGCCTCATCGTTACCAGGATCAGCCTTGTAAGCAGTACCCTCAATGAAGTCCCGCTTACCGGCGCTCCAGGTCTCGTTGAGGACGTGTACGGTGCCGTCGGTGTTGAGGCTGTATGTAGCCCGTGTGTTGCGGCCATTGCTGGGCTGGAAGAAGGAAGGCATGGAGGCGATCTCGTACCATCTTCCAACATACTTTTCGAGATCTAGGCCGTGTACTACTTTCATGTCTTTGCTTCCTCCATTGCCCATTTTTTCTCTTTTTTTCTATCTTTTTTGTTGTTGTAGTAATCCCATGT
>89
CAGAACTCAATCAATGATAAATTGGCAATCTCTTATGCATTTCTCTGCAAGTGTGGATTGTAGGAAAATATGTGAAGTTAAAGTTTCTTGGCACCAAGTCCTATACCGTTCATAAGACATGGGCATGTAAAGCTAGCGCTGGTTCTTCCTGTGTATGTGGTGGAGTGCATACATGTGTGTTACTCTAGTGATTAATAAAGTTTGTGTATATGATTTTGTTGATCTTGTATAATTATCAGGGATGCTGATTGTATATTGTTGTGATATCTCAAATAATTAGTCA
>90
ATACACCAAGACCCACTGCTGCACGCTCAGAGATCTGCTGCAGTTAAGAGAACAAAACGACTCCTGCTGCAAGGAGGAGAGCTGCTGAGATTTCGAAAGCTTACTTTACTGATCCAGAAAACCGTCTTAAGAGAAGCTTGGCTATGAAAGGTAGCTAGTGTAGAGGGGTGAAGTTCTACTGTAGCTACTGTGGGGAGGAAGGGCATAGAAGATATTACTGTAAACTGCTAAGGAAAATTTCAACTGAAATTAGGTTCAGATGTTCCTTGTGCGGGGAGAGGGGGCATAACCGCCGTACTTGTCTAAGTCCAACAGATAGTAAAAGGGAAAGAAGTACTAATGAAAGCAGGCGACGGCACTGCAACTTATGTGGCCAAAGCGGGCATTATCGCACAACATGTGCTGAACTCATTAAGATGGAAGCATGTAGCTCGGGTTTGC
>91
TTTTTTGAGTGTCCGTCTATAATGACTGATGAATTAATAATTTTCAATTAGTTTTTATTAACGTCATATCTGGATTGAGACTTAGGTACTTAGGTAAATGTTTTATTCATATATATAGTAAAAGAACATATCTAATTTAGCTATTTTATGCCTATTCTAACTAGTTATTTCGGTTTTTTACTGGCTGCTTCAACTATAACCCCAGCTCTATTTATAGGTTTGAACAAGATACAACTTATTTGAAAAGAATTAAATTCAATAAACAATTTTTAAAAATTACAATCAAAACCTCTATGAATATTTCATTTTAGATATTTTATGGTTACTTCCCGCCTCAATTCTCAATTCCTATTCATTGAGATTCACGGATAATTCAGATTAATATTTAGGGATAGATCTTACCTCTATTTTTATTCCCTAAAACAAATTTAAATGATTGAAGTTTTTCTATTTGGAATCGTCTTAGGTCTAATCCCTATTACTTTAATAGGATTATTTGTAACTGCATATTTACAATACAGGCGCGGTGATCAGTTGGACCTTTGATTGAGTAACATTTCTTTTTTTATTGACCTCCTACAAGGAGGAGGTCAAATTCAAATTGCAATTATACTTTGTTTTGTTAAGCTATTTCCTGGTAATTCAACATAACATAAACGGAATGGAATCACGCTCTGTAGGATTTGAACCTACGACATCGGGTTTTGGAGACCCGCGTTCTACCGAACTGAACTAAGAGCGCTTTCTTATATCCTATAACAGTAGATACGATTATAAATAAAAAGATTTCAAAGGGTATTGCGTAAATAGAGTCTGTATAAATAAAAAGATTATGTCCAATTTTATTCCCAATGAATCCCTCATAACTGTTCATAGGAGAAAAAATAGGTAGGGATGACAGGATTTGAACCCGTGACATTTTGTACCCAAAACAAACGCGCTACCAAGCTGCGCTACATCCCTTTTAAAAATTGTTGTACAGTGTCATTGTACAACAATTTGTGTCCTGTTTTCCACATAATTCTTTTTTCCTCGGGTATATATATAATGTTCTTGTCATTTGTTTTTTGTCGGCAAAATTTCATATGCTGGATTCTTGTACATATGCATTTTAATTAGTAATTCCTAATTCTAATTCAATTTATTGCAAAAAACAAATGACCTTGAACTACAAGATTGAGTTATCTATGATCTATGTATTAGAATTAAGAATATCGAACTAGACTATATATGTATTACAATATACAATAAAAATAAAGAAACAAATCAAGAATTACAAGAAAAAGTAAATATAAAATAAAAGAAGAAGGAGGATTTTCAATGCGAGATATCAAAACATATCTCTCCACGGCACCTGTGCTAACCACTCTATGGTTTGGATCTTTAGCGGGTCTATTGATAGAAATTAATCGTTTATTTCCAGATGCCCTGTCATTTCCCTTTTTTCCTTTTATTGAATTCTTTTATTTATATGTGAATAAATTAAGAATATTTGAGATAAATTCTACGTAACATGGCTCCAATTTCGCTCTCTTTTTTTTTGGATAGGAAATAAGATCGAACTTCAGTCAAGATAAAGTGAATCTAAGATAGAATTTTGGTAAAAATAAATGGAAAAGCGGATCCAGTCTAAGAGTGATTCGATGAAATTCTAATATAGAAAGAAGAAAAGACTGAGATTAGATATGAAAAATTTATAGTTAAAAAAATTGTATTACTTAATTATTCCTAAATTCTGAATATTCTTCTCTTAATGAACATGACTATCTTTCTTTATATCCTAATAATTATATTTTAGATTATAGTGCTTCGAAGTCATTCAAATTATTAGAATTTGAAAAAAGAATTTTTACAAATTACATTTATAGTTAGTAACTTTTATTAATATAGATTTTTTTTTCTTATTATTAATAAGAAAAAAAAATGAGGAGAGTTATAAAATGAAATCGATCCAAAATTAAAAGGAGGTTCATGGCCAAGGGTAAAGATATCAGAATTATAGTGATTTTAGAATGTACCTGTTGTGTTAGAAAGGGTGTCAATAAAGAATCGACGGGCATTTCTAGATATATTACTCAAAAGAATCGACACAATACACCCAATCGATTAGAATTGAAAAAATTTTGTCGCTATTGTCAAAAGTATACAATTCACGGGGAAATAAAGAAATAGATGTAACAGAATGCGTGTGTAATTTTTTCAAGGAGAGGGGCTTAACATAACATATATATAATACAAACCAAATCCTCTTTTGGTTGGATCTTCAATGAAGAAAAAAAAGAGAATTGTATTTTATATATAAGGAATAAAAAAATAGGGGATAAGCAAACCATGGATAAATCCAAACAACTTTTTCGTAAATCCAAACGATCTTTTCGTAGGCGTTTACCCCCAATTGGATCGGGGGATCGAATAGATTATAGAAACATGAGTTTAATTAGTCGATTTATTAGTGAACAAGGTAAAATCTTATCTAGACGGGTGAATAGGTTGACCTTGAAACAACAACGATTAATTACTATTGCTATAAAACAAGCTCGTATTTTATCTTTGTTACCTTTTCGTAATAATGAGAAACAATTGGATAAAGCGGAGTCGATCCCTAG
>92
TAAGTAGCATTGATATAACGAAGATCACGCCATCAGCCAGAGTTGCTCTTCGCAATGATAGCTATGTGCTTCACTTGATCCTGCCCAGCAAAGTGGATCCATTAGTTAATCTTATGAAAGTTGAAAAGGTTCCTGATTCTACTTATGATATGATTGGTGGCCTTGACCAGCAAATCAAAGAAATAAAGGAGGTTATTGAGCTTCCAATCAAACATCCAGAGTTGTTTGAAAGCCTTGGTATAGCTCAACCCAAGGGAGTTCTGTTGTATGGGCCGCCTGGAACTGGAAAAACTTTGCTGGCGAGGGCTGTCGCACATCATACTGATTGCACCTTCATTCGAGTTTCTGGCTCTGAATTGGTTCAGAAATACATTGGAGAGGGCTCGCGAATGGTTCGAGAGCTTTTTGTTATGGCAAGGGAACACGCTCCGTCCATCATCTTCATGGATGAAATTGATAGCATTGGATCCGCCAGAATGGAATCCGGATCCGGCAATGGGGATAGTGAGGTGCAAAGGACCATGCTCGAGCTTCTAAATCAGCTCGATGGTTTTGAAGCTTCAAATAAGATTAAAGTTTTGATGGCTACTAACAGGATTGATATTTTGGATCAAGCTCTACTCAGGCCCGGCCGTATTGATAGAAAAATCGAGTTTCCCTAATCCCAACGAAGAGTCCCGGTGGGATATTCTGAAAATCCATTCGAGGAGGATGAACTTGATGCGGGGAATTGATCTGAAGAAGATTGCTGAGAAGATGACTGGCGCTTCTGGTGCCGAGCTTAAGGCGGTTTGCACTGAAGCGGGGATGTTTGCGTTGAGAGAGCGGAGGGTTCACGTCACCCAAGAGGATTTCGAGATGGCGGTGGGCAAGGTCATGAAGAAGGAGACGGAGAAGAACATGTCGCTCAGGAAGTTGTGGAAATAATCTTTCTTCATCAACTTGTTCTCTGCTGAAGGCATCAACTTATAAATTCGCGCTAACTGCAATGCTTTTCGAGTAATCGCAAGTTATAGCGGGTTTTACATAGCCCAGGTGGATATTTTTTTAAATTGAATTGTTTTAACAATGATCTAAATCGAATGACTTTAAGTATAGCCCAAATATGTTTCTTAGGCTCGTTTACTAGGACTTTCCAGTATACTACAGTACAAGTCTCACCTCCGTTTTTTGAAATTAAGAAAATCTTTCATGTAATTTTATGTTTCAAGATGTACATGCACAAAAATACCCTTCTAGAGGAGAGACCCAGGTCATGTTTTTGTGCACGTATGCTATGAGATATAAACTTATATATGAGA
>93
AGTTAATCACCAAAACAAATTAACCCTGAATGACCAAATAAAAATATCGAGAAGAAAAAACCAGCAGAACTGAGAAAAGCGAGACGAAACTAGCCCCACTTCTCATATCGTTAATAGATAGTAAAATCTCAAATAGAATGAAAAAAAGTAGGAAACAACATCTAAGACAAACAGTAGACTATGCTGTTTATGAGGACATGAACTTCTAATGTTTTGACATAACAGCGGAGTAAGCACCAAGCAATCTAGCTAAAACTTCTAACCCTTTGATTGAAAGAAGATGCTAAATGAAGTGAAGCTTTTCCATTCAACATAAAACTAAGCAGCATCTCAAAAGCGCCCAAAGCGAGCCTTATCATATGATCCCCATGTACCAGAGCCAGCACCATAATGAGAAGATTTGTCTGCGCCACCCGGATTAAGGCCATATCCATCACCATAAGAAGGAGCAAAAGGTGCATCAGGGCTTCCATGTTTCATCCCATAAGCTCCACCGGCACCCCATGATCTTCCATCACTATTTGCAAGGTCAGCCCGCAATTTTTCAACTTCACGTGCCATTGAGACCAAATTTTTCTCCATTGCCTGTCTTTGCTCTAGCAGTTCAGCATTTCCTTTCTTCTCATACTCAATTGCAGTCCTTGCTCGTAAAAGCTCCTGCCGTAAACTGTCAACTTCAGATCTAAGAATAGGGATTTGTTGATGCTCTGCTTGTGCTCTTTTGAGATCTTGAGTCAGTGTCTTAACCTGCCCAGTCAGTTCTTGTCTTATACCATTAAGTTTTTGAACTTCTGCACGAACAAGTATTACTTCATTCCTCAAAGGCTCCATAGCCCGCAAGTCAGCTTCCAACTTCAAACCTTTCTCCAATAAATCAGCAGATTGCGCATCTTTTTCAGCACGTGTATCCGAAAGTATCATATTCAAATGATGAATCTCCTCCTTAACAGCACCAAGTTCCTGCTGAAAGGCCATTCGATCCTCAGCAAGCCTACGATTATCCCCCAACAGCCTCCTGATTTCATGTTGTTGAGCTTCAAGCTCTTCTTCGTAGACTGCCGGATGAGGAGGGCGAGCGGCATGACTGCGAGCATACGGTCCTTCAGGAATAGCAGCATACCGGCGGCGGCCATCATCAAAAGGCTGTCGAGGTAAGCGACCTCTCCCAGACATTGCAGATTACACTGAGTGAACGAGGTGGTAACCCGCAAGGAGGAAGTAGGCAAAAGTAAAGAGGAAAATGTAACCCTC
>94
ATTACAAAAGTCTTCCAACGCTATTCGTCGTCTTCGGGATCTCGAGGCATCCACACGCAGCTTAGAAAAGAAACAGTGATGGCGGGGCAGATCGGAGTTGCGGCGGCGCCGCTCACTTTGGTGGCGCACGTGCTCGGAGTAGTCGCCGGAGTTCTAGTTCTGTTTTGGTGCATCCACTTTCGCGGCGGCTTGGCTTTCGCCTCCCTCAACAAAAATCTCATTTTCAACCTTCATCCAGTTTTTATGCTCATTGGTTTCATAGTCATTGGTGGTGAAGCAATAATAAGCTATAAAAGTCTTCCATTGAGCAAAGAAGTGAAGAAACTGATCCATTTGATCCTTCATGGAATTGCAATTGTTCTTGGTATTGTTGGAATCTGGGCTGCCTTCAAGTTTCATAATGACAGTGGAATTGCTAATTTGTACAGCCTTCACTCTTGGGTTGGTATTGGAACCATCAGCTTATATGGCATTCAGTGGATTTATGGGTTCTTGACATTCTTCTACCCCGGTGGCACCGCCGGACTGAGGCGTTCCTCGCTTCCCTGGCACGTTCTGTTTGGGCTGTTCGTATACGTGCTGGCCGTGGGTACCGCCGAGTTAGGGTTCTTGGAAAAGCTCACATTCCTTCAAAGTGGAGGCCTTGCGAAGTACGGTTCTGAAGCCTTCTTGGTCAACTTCACCGCGCTCGTCGTCATTTTGTTCGGAGCCTTTGTTGTGATTTCAGCTGTTGCTCCTGCCCAAGTTGCAGATCCTCGAGGAGGTTATGTTCCTATCGAATAGAGCTTAATGTGCTCCTAGTGTCGAGTTTCTATGGCCGGAGTTTCTGCAAACCATGGTGTTTATGTATTGATAAACTCATATTTAGGGATGGCCCGTGATAGGTTTCAGTGTAGAATCAATGTTCAAATTTATATCTTGGTGCCTGTTTTAGAGTTTCTAAAGCAATCAGAAAAGCTTAGCTGAAGTACCTATAGCCATTGAGGGTAAAAGATGTTGGTTTGAAATTGGTGATGAGGAGTCACTCTAGTAGTATCTCCCCATGAACCAGAATAAATAAATTACTTTTCACATGTTTGGTTGCATAAGATGATCAACTATTCAAGAATTTGAAATCGCGAGAATAAAGTTCTCCTGCAATTATGTTTCTCCTTTCTTTATGTATGAAAGATTTGTACATCCCCAAACATTTGTGTTAGCATGCTAGGACATGAGAA
>95
GGATTGTGAGAACCACTTTATTAATCATCTTCTTCTTCTCTGTTCTTCAGTTCTTCCACCTCCTCTGCCACCTTCCTTCATCTCAGTGGCATCGATTCAGTGTCCGCTGTTCGGCTCTCCACTCCATATATTCTTCCCAAAAGACTGGCGCGCTGGCTTACTTGAATCCCCAAAAGATCGATTTTTTAAGAACAAAGCAGAAGAAAGTTATGGTTGGTCCGATGATGGAAATTGGATATGAAGACAGAGGACCTCCATGGCTTCAGCCTCTGTTAAGAACAAATTTCTTTGTCCCTTGTAAAATTCATGGGGTTTCTAACAAAGGGGAATGCAATATGTACTGTTTGGATTGTAATATTGGTAGTGCTCTTTGTTCTTATTGCCTTTCATATCACAAAGATCATCATATCGTTCAGATTCGACGATCTTCATACCACAACGTGATCAGGGTATCAGAGGTGTCTAAATTTATAGATATTTCCTGCGTTCAAACCTACGTTATCAACAGCGCCAAAATCGTGTTTTTGAACGAGCGGCCGCAACCGCGGCCTGGAAAAGGCGTTATCAACACCTGCGAGATTTGCTGCCGCGGTCTGCCCGATTCTTTTCGCTTCTGTTCTCTCGGCTGCAAGTTGGGGGGAATTAAGAGAGATCCCGAACTGACTTTCAATCTCCGTCCGAGATCGGAATCGGACGGGTCGTCGACGCCGAGGAAAGTGAGGAAGACTTCGTCGTTCAGCAGGGGAATATACATGATTTCGGAGTCGGCGGAAAGATGGGGTTCAGCTGGGGAAATCGACGGTTGTGGACGGAACTACGATAATTCCCCGGCAACGCCGCCAAATATCAGCCATAGGATTTCAAGGAGAAAGGGCGTTCCTCACCGCGCTCCGTTCTGAACAATGTTGAATGAAAGGAGATATTAATTAAGGTGAGGATAATAATTAATTATAAAATGTGTGGTTGTATAGAAGAAGTATTGTGTAAAAAGTTGGAATAGGGATTGAGAAACTTTATTAAAGTTAATTTATATACGCACATTCAATCTGTCTATTTATATGAAATAGTCAATTGGATGTGCGTATATCAATGGGTTAGTATATACAAGAGAAATGTTATTATATAATATGTGAATTATTTATGTAATTATATGAAAGGTTTGTAGATTTGTAGACTGATTTCCTTTATATAATCATCTGGAATATTAGTATAATAAACTCA
>96
GGATCCTATTTGACTCTTCTCATCGCAAGATCGCCGGAGACCATCGCCGGAGATAATCGGAAGATCGCCGGAGAAGATAACATGGGATTAACGGAGCTATGGACGACGTTAGAACACGCGATCAGGACCTACACGGGGCTTTCTCCGGCGACCTTTTTCACCTCCGTCGCCGTCGCCGTAGCTTTTTACTACGTTGTTTCATCTTATTTCGAACCGGTGGAAACGCTTACGATGGATCTGATCCGAAGAAACCTCTTCTCATGGCGATCAAAGGCCAGATCTACGATGTTACACAGAGCAGGATGTTCTACGGCCCGGGAGGCCCATATATATCTCCGGCCTGGGAGCTGGGAGTACAAGTTCATGAGCAAGTACATCAAGGTGGGGACAATCGCTAAAACTGTCCCGGTCGCCGACCCTGTTGCCGACGACTCCGCCTCTGCCAATTCCTCCGGGATAACCGACGCTGCAAATGACGCAGAAATCAGCAGCACCGGGGATGTGTTGGAGAAAGAAGCTCCGCAAGTCGCCGAGTCGAACGACCCGAGCCCGCCGGGCAATGATGCCGAGATCTTGGATCGCGAAGCCGGAGAGGAAAAAGGTGCAGAGACAAAGGTTGATGAGGCTAAGGAGAAGGTTGATGAGGCTAAGGAGAAGGTTGATGAGGTGGTTCTGGACAAAAACTAATAGAAGAGTAGTAGTCTGCTGAGGGCAACTGCTATGCTTTGAGATATGTGCAGATGTCTTCAGAGTACTATTATTAGTAGTAGTAACTAGTAGCTTTACTTTTATGTCTTTATATATTTTATATATACCAGAAGCAGGAACATATGGGGCTTGGTTTTGGCACATTTTCTTGATGTTTTCAATAAGTTATTTATATGCTAGTTCTGCAATTTTCTCTATTAA
>97
GGGATATGCATTTGTTCAGGAAAAGTTATAAATCAAACAATTATGACTTTTCAAGCTACGAAGCTTCGTTTATAGAGCAGACCAAGCTACCACACAAACTACTCGGTTAAACATAATTTAATTACAGAGCTGTCAACCATCGGCTAACCTGTTAGTCCGATAAAATTGCAGTGTGATAAGATATGCATATTTCATAAGGGAAAAGCATTGGTGATCATAAAACACCTGACAATGATAAAATTACAAGTTCTTAACTGCTTATCAATCCTTTGACAAAAGGACCTCAACCCTATTTGTTGTTATTCATTATGATAGTCATATTCTATCATAAAATGATAATCCATGCACAAATATCTTTTGTACATTTGCTCCATAAGCCGGGGTTCTTTTCTCTCAAGCAATCAAGCATCACAAACACAAAGAATCAAAAACAACCAACAACATTTCGAAGTTTCAGACTACAAACAATAATAATCTGAGAAGTAGAAGGGTGGAAAAATCTGCAAGCATCAAACAGCTCCTTGATAACAGTATACTGAGTCCAGAAAGCCACACCTATGATGTGAAGCATAGCTACAGATGGATAGCAGAATAAGAGAAACCATACTTAGACCAGAAACTTGTGTTCAGCATAGATACCCCCAGTAAACTCGTACTCTCTTAATCTGCGCGAGATTGACCAGCCCGGGATGAGAGAATGATGCCCACAATGAGACCATACAGGGCAAGAGCTTCCGCAAATATAAGAATCAGAATCATGCCTACAAAGAGTTTTGGCTGCTGAGCATTGGCCCTCACGCCGGCATCCCCCACAATCCCAATAGCCATGCCGGCGGATAGCCCAGCAAGCCCGCAAGAAAGTCCAGAAGAGAGATGAGCGTATCCGTCAAATAGATAATAAGGTTTAGCCTTAGGGTTAATTCCTGTACTAATAATCACCGCAATGATCAAACCGTAGATACCCAGCACACCAGCCATGACCACAGGCACGATTGATTTCATCACAAGCTCTGGTCGCATTACTCCCATGGAAGCTACCCCGACGCCGCTCTTCGCAGTCCCGTACGCGGCTCCCATGCAGGAGAATACGAGAGCTGCGGCGGCGCCGAGGAAGCCGAAGAAGGGAGCGGTTTCATCGCCAGTGAAGGCAACCATTGTCGGAGAAAAGAAGGTTTGATCGTCGAAACCCTAGTTTTGAAGAGCTGTTCAGTTTGTTCGTCGAAACCTTGAGTTCGTGATCTGCGGATGAATT
>98
TGACGGGACAATGTCTTGTGCGCATGATCACAGCTGCGAAGACCACAATTGCGCAGCGTCTTGGTCTCTTTACAAACACGTAGATCTCGCCAAGGTAACTGCTTTGAATGAATCAGTCCCTGGAAGTGCTAAATCTGTTTTCAAGCCCTGGGATCGCCGGTTGGATAGTTCAGAGCATTTTTGGAGAGTAATGACGGTGATCCGGAGCTACTTATTTTCATCCCGTTTACATCAGATGTTAAGATCAAGAGCATATCTGTCGTTGGAGGTGCTGATGGTGCAAGTCCATCAAAAATGAGAGCGTTTATCAATCGAGATAATATTGATTTCTCTGATGCTCAGAACATGCAGCCTGTTCAGGAGTGGGAATTGACAGAGAATTTTCAAGGACTCCTCGAATACCAGACAAGATATTCAAGATTTCAAAGTGTAGCGAGTCTTACTCTGCATTTCCCTGTCAACTTTGGCGCGGAGACAACTAAGATACACTTTATTGGTTTGCGTGGCGAAGCTACCCAGTTGAAGAGGGATGCTGTGACAAATATTGTTTATGAACTTTACCCCAATCCATCAGAGCACAAAACTAGAAGTGATAATGGGGGCCTTCCACATGTGGAGTAACTTCATCAGCCCAATCTGATATGCAGGAAAGCCAGTTTAAAGAATTCAATGAGCACTGCAGGGTGTAATGCTATCTGCAGCAAGTGTATGGATTGATATACATGTTTTTGAACCCTAATGTGAATTCATTTCACTGACTGAATTATGTACTTTCGTGACCACCTCATACTCATGGAGAGTAAATGCCATACTGCTGTTTTCATGGTTAACAACACCTCATAATAGTCCAATGGAATTAGTCTTCATTGGCAATAGTCTTCTTTCATCTATTCAGAGTCTGCCATGAATTCGTATTATTCATTTTCTTTCGTTGAAGAGTTGAAGAGTGTGGTAGCTATGCCTGTGATGATGAATCATTGATGCAAAACATCCGACCTCACCTAAAAAATTTCATAATTTTTATGCT
>99
ATGGGAGAGACTGTTATTTCGGGTGGTAGGAGCTTTGTTGATGGATGGACTACATTTCGGTCGGCTACTTTTGCTGTCGCCGGAAAGAGATTCATTGCTCGAGACATAACATTCGAAAACACGGCTGGAGCCGCGAAACATCAAGCTGTTGCTTTCCGCTCAGACTCCGACCTCTCCGTCTACTATCGGTGCGGCTTCCGCGGCTATCAAGACACTCTTTACGCGCACTCTCTACGCCAATTCTACCGCGAGTGCCGCATCTCTGGGACCGTCGACTACGTGTTTGGCAACGCGGCCGCCGTTTTCCAAAACTGTCAGTTCCTTTCCCGCCTTCCCCTCCCCAACCAAAAAAACACAATCACCGCCCAGGGACGCAAAGACCTCAATCAGAACACCGGCTTCGTCCTCCAATTCTGCAACATCACCGCAGATACAGATCTCGCTGGCTCAGGCGGGACTGCCATCCAGACCTACCTCGGAAGGCCGTGGAAGGAGTATTCGAAAACTATTATCTTGCAATCATATATAGGAAGTTCGATCCGCTCCGAGGGGTGGCTGCCGTGGAATGGCGACTTTGCGTTGAGCACACTGTATTACGGCGAGTACATGAATTTTGGACCGGGTTCGGGCCTTGGCGGTCGGGTCAAGTGGCCAGGTTACCATGTGATAACTAATTCGACTCAAGCTGCTAGTTTTACAGTGTCTCAATTCATTGATGGTAATTTGTGGCTTCCTTCTACTGGTATTAAGTATACCGCCGGTCTAACGGTATAGCAAATCTATTCGGAGTAGTCAAATTTATTGATGAAAGGTTCATTTTATTTGTCAAAACTATGAATGGCATGTAAAACTCTACAGCGAAGTGGTTTAATTTCTCCTTAATTTGTGAGGGGATATCGTAAATGAAAGTACAATCAGTAATGTATTTTGATATGATTGCATTTAATTCATTTTTCATGCCCCTAAACTTTCTTCTTTTTTCTTGATGTATTCAATTCATTAGTGCTGAATATATGATAAAGGGTCCATTT
>100
ATACATGATTCTCTCCTTCTGAAGATCTACACCCAACGCCGACGAAGCTCAGTTCGAGAGTTCATCAACCAACCCTTCTCTTCCAAAACATCGCCCCCTCTCCTGTTCAACTGTAACAAATGGCACGGGGTTCGCCTTTCTACGGCGGTACAAACCCTAGCGCTGTCCGTTTAGTACTAGCGGTGATGGCGCTAGGCTTGGCCGCCTACATTGTCGGACCCCCTCTCTACTGGCACTTAGCTGAAGCTCTGGGTCGCGCTTCATCCTACTCATCCTGCGCTATCTGTAATTGCGACTGCTCTTCTCAGCCCCTCCTAGCTCTACCCGCAGAATTGACTAATTTCACGCTTACAGATTGCACCAGGCGGGACCCGGATGTCAGCGAGGTGATGGAGAATGATTTCACGGACCTTCTCGCAGAAGAACTGAAGCTGAAGGAGGCGGAGGCCATCGATGCCCAGCAGCGCGCTGACGTAACCTTACTCGAGGCGAAAAAACTGGCATCCCAATATCAAAAGGAAGCTGACGAAACCCAACTCGAGGGATGGACACATGCGAGGAAGCCAGGGAAACAGACGGAATTTGACGCTATCGGATCAGAAAAAACTGACCGCGATGTGGGAGACGAGGGCACGGCAAAGAGGATGGAAACCTAAATCGAGTTCCTAAAGGCAACGGTGCACTGCGCGCTACTAAGCTGTTGGTATTTATCCCTCATTCACAGTATCACAGCGCTCTCTTGCTCTGCTCGCTTGGTCCTCGAAGTGGATGATTTGAGCGGCATGGTTGATGGAGGCGCATTGTATCATCCAGTTCATAGTGTATGGATGAGGAAATTTACCGAAATTGTATGAATTTTGCTGAAAGTTTTGTTGATAATAAATCATCAGTGTTAGTGATTATCCTGAACATAAATCTGAGCATAATATTGCAGTTTCTGCATATTGTATTCTCTGAATTGGAACTGTGTTAGACTTATAGTGCAATAATTCATCACCCT
>101
GTTTGGTCATGTGGGCTACACCAATATTAGAGAGAGGGGATTATATGGAGCTATTAGATCCCAAACTTGATGGGAAATATGAGGAGCATTGGATTAAGAGAATGGTTTGTGCCGCATCCCTTTGTATCAGAAGGGAAGCTCGTCGCCGACCTCAAATGAATCAGATATTGGAGCTACTCAAAGGAGAAGAGGAGATTGAGCCATGGATGAGCTCAAATGTGAATAACAATGTCACTGAGGATGATGAAGAAGCATATCCAGCTTCAAGCATTGGATCCCATATGGGACTTGCATTGCTTGATGTGGATGATGATACTTCTGTTATGAGCTTTGAACAGAACTACCTCAACTCACTTGATGAGTACCTTCAAAACCGATGGAGTCGTTCTTCTAGCTTCGATTAGCTTATTCTCTGTCACCCCTTTAGTTTTTTGGGGTAAAAAATATGAAATCAGTCACTTAACTTTTAAGATATGTTTGGTTTGGAAGAATTGAGGCTTTGAAATTTGAATTGGAGATTCGATTTCGATGTAAAATGACCTCCAGTTCTAATTTCAGGCATCAGTTCCATATAAACAGACATACCTGATCGTCCGCTTTTTGACACGATTTTGGCCCATCATTTTCCACATGCTTCTCGTTAGAGATCAAAATAAGGCATGATTTCGTATTCTGGAGAGACGGGGGGCTTAAAATCTCGTCAAAAAAGGTTGATGGGTTGCTTTTACAAAGTTGAGTCTTATTTCATATTTTAGCCTGTTTGAGAGGTAACTTTTTCATGATTGTGTAAATCATGATTGTGTGTGTGAGCTTTTGTTGTGTTTTTTTAATTTTCAATCATTTGTACAGTGCATAATGGGGGCTCTATGAGCTGGATGGCCAAGAGCAACATTAGGTTAGGAATGATGTACTAAGAATAACACAAGCTTGGATAAATGAACAAGTTTGTTTTCATCTTTTTTTGTGTGAAAAACATTCTTCTCTTTGATG
>102
AGAAACATAACACAAAGCTATACCCACAGGTCATAAATGCAAGAAATGCAGGTCTTGCATGCATAATTTGGCTCCATTGGCGCAGAACTCGAAGTTCTCCACAATATAGTAGATGTTGACTCAAATCAATCAAAGAACGAACACATGTAGAAGAAAGTAAAGAGAGAGAAAATACAACAAATTCCGACCTGCACGATTACTTATACGAACACGAAGATCGTAGTTTGTTAAAACTGGGAATCATATGAAGCTAGAGGCAAGAAGAAGTTGAAAAGAGTTAAGATTGGGATGGCTGAAAGTACAAAATGTGAAGCATATTTCACCCTCTTCATTTGTCTGCTCGGAATCCTGCAACCTTCCCTCCAGTTCCTTGTCCAATCATCCGAAGAACACCCCCACGATCACCATCAACAACAACCCTATCACCTCCCTCGCTGCAATCCCGCGGAGTGTCAAACAACGCCAGCGACAACTGCTTATGCGCAACCCCCATATCAAACAAAATAACTCCAGAAGAAGGATCCGAAACCAGAATCTCCTTCACAGGAAGCCATAAAAAGAGCTCTTCTTGAGAAAACCCGATCAAACCCCTCAACCCGCCGTAGCTCAAATTCCCCCTCACCGTCTGATTGAAGAAAACCAACCGTCGTACTTGGCGTAGCACGGACGGTCGAGATGCGCTTCCAAGATCCCAGTATTGGGATCCAATATGAATGATGTAACGGATGTTGGGAGAAGACCCGCCGGAAGGCCGTGATCGCGGAGGAGGGCGTGGATGGATCCGATAACGGCGGAGTGGGAGGAGATGGAGAGGAGAGTAAACCCTAGAAACCAGAGAAGGGTAAACCCTAGAAATTTGGACATGGTTTAACAAGGCAGGGGTTTATGAGAGATTGAGAATTGTGTATCC
>103
ATAATGTAAGCTTCCATTTCAGGTTCATCAATTGGATCAATCTCTGACTTTGTTTAACATTCAAATCATTTGTAGGATACAACCACTACATTCAAGCAATAGCACCTGACATAAATTATGTTAGTTTATATCATATACCCTTAAAATGAAAAAGTAGAAAACCACAGTAAGAAACTGACAAAATAAGATTAGAAAATTTTGAAAACAGCCTCTATATCTGAACATATCTAACAACTATATCAGATATAATATATGCAGCAAAATCACTCCCTCTTATCCTCCTCAACCCCGCCTTCAATGCCATAAATATTACCATCATCATCTTCATCCAAGTTCTTTTCATTCCTCTCTAGTTTACTAAGTCCAATATTTCCATCATTGGCTCCTTTCGTCAGCGACTGGGCTTCTTCGTCATCAGCATCCGCTTCACCCGCATACGCATATCTCTGAGAGCTCTGAGAAGGTCCCCACAGGTAGCAAATCACACACAACAGCGCAAACGCAAGGATGTCCCAGAAAACAGTGATAATCCATGCACTCTGCCATCTCTCGCTGAATGGATCCGTTGCTTTGAAATAAACCTCATATCCAATCCAAGCAACTGAAGTAATTACACAAACTGCAAGTGCATTTGTAAATTTCCTATATATTTCCAACTTCATAGAACTCCTCCTTGCCTGCAGCTTTTCCAGTGTTCTCGAAAGAGATGTAAAGATCCAGAGAATTAGAAAAGCATCCAAAAATGCATCAGGAAGTACTAAGAAGAGCCTTGTTTTGCCTGAAATGTCATTAATTGTTCCCACATTTTCCGCAATATCTAACAACTCAGATGCCAAAAAGCATGTCACGCCAAGGAGAAGCACCTTAGAGGTAAGACCACCAAGCGTTGGTCGAACAACACCATACCCCATTGACACTGAGAGTTATAAGCAATCGTGAAATTGTTTTCCTAACAGCTCCAACGGTTACAACCCATGTTGTAAT
>104
CGCCCTTTGCACTCGAAATTTGGTTTCCGGTGATCTGTGTACGGCGAGAAACGTGTTTCTGTTCAGAATGAAGATGGTACTAAGATGGAATACAGAATTTGGAATCCATTCCGGTCAAAATTGGCGGCAGCTGTTCTTGGCGGAGTTGATAATATTTGGATTATACCTGGTGCACGCGTACTCTACTTGGGAGCTGCTTCAGGAACTACAGTTTCTCATGTTTCTGACATTGTTGGGCCGACTGGCATGGTTTATGCTGTTGAGTTTTCCCATAGAAGTGGTAGGGACTTGGTTAATATGGCGAAAAAACGCACCAATATCATTCCCATAATTGAAGATGCTAGGCATCCTGCAAAATATAGAATGCTAGTTGGAATGGTGGATGTTATTTTCTCTGATGTTGCTCAGCCGGATCAGGCTAGGATATTAGCCCTAAATGCTTCATATTTCCTGAAGAACGGTGGCCATTTTGTAATTTCCATCAAGGCAAACTGTATAGACTCAACCGTCCCGGCGGAAGCGGTGTTCGCGCAGGTTGTGAAGACGCTGCAGGTGGACCAATTCAAGCCCTCCGAGCAGGTTACTCTCGAGCCTTTTGAGCGCGATCATGCCTGCGTCGTTGGTGGTTACAGGATGCCCAAGAAACAGAAGGCAGCCCTCTAAAACAAAAAGAGATTTTGTTCTGGGGACGAATAGAGGGCCACAACATCCCAACAATGCCTTCTATTTGCGAAAACTAATTCTGTTCAGTTTATTTTCATCTATTTGCGGGACATTTCTAGCAGGAATCTTTGAAGTTGTTTTTGCTATCTGTATCATTTGATTTAAATTTTGTTCCTATGTTTTTCAATTAGTTAGCTTTGGTTTGATACAAAAATCTCCCCATGCCCTCAAATTTTTACCCGTGGTTTGTTTACCTGACGAACTATGTTATGACACAAAATTGGGATTTAGAACATGTTATGCATTCCTTGTTATTTAATACTGATCGCA
>105
AACATTCGGATTGTCAATAAGCTATTGAATGGAGTTGTAGGGCCTAAGACCATTCATATTCCAACAGGGGAGAAGCTTTCAGTCTTTGATGCAGCAATGAGGTACAAGGCAGATGAACATGATACCATAATTTTGGCTGGAGCAGAGTATGGCAGTGGCAGCTCCAGAGATTGGGCTGCTAAAGGTCCGATGTTACTGGGTGTAAAGGCTGTCATAGCTAAAAGCTTTGAGAGAATCCACCGAAGCAACTTAGTTGGAATGGGTATGATTCCGCTATGCTTCAAACCTGGTGAGGACGCCGATTCGTTAGGCCTAACAGGGTACGAAAGGTACACAATTGATATTCCAAGCAACATCAGTGATATACGACCTGGGCAAGACATTTCAGTTGTCACGGATAATGGAAAATCATTCACATGCACCCTTCGCTTCGACACAGAGGTGGAATTGGCGTATTTTGATCACGGCGGCATTCTTCCTTATGCCATCAGGAACTTGATTAATTCTCCATAAACATGCCTTCTAATGTCTCCAGCTCCTCCCGCAGCTTTAGTGAAAAACAGGAGTTATTTTCAAAAGGAAATCGGGCTTCATTTTATGATGCCAATGCCACGGGAGGTCATGATTTACAGGCACCTGAATACTTCTTCCTGCACTCTGCTCTTCCCATTGGCAGAACTTAGTCTTCTGAACTACTTAATTGTTGATGCATAAGCCTTTTACTTTCAATCGAACATTCTAGAAGTAGTACTAGAAATAAATGCAGCCATAGATCCGAATTAATTTGAAGTTCCTCAGATCCATCAATTATTTTTTGGCTAATTAAATAAGAATTTTACTGCTTGACAACTCTCGCACGTGAGACTCATTCATGAAAGACTTTTTTCAACTTGTATTTGTCTGTAGTGTTTGTACTTTGTCGCTTCGTTTTCCCCTTATTTTCTAAAATGCCCCGCCTTTTGA
>106
GAAGATGTTCATGAAACTGCAGCAGGGGCACTATGGAATCTTGCATTTTATCCGGGTAACGCACTTCGTATAATTGAAGAATCGGGTGTTCCAGTTCTTGTACACCTTTGTTCGTCATCTGGGTCAAAAATGGCTCGTTTCATGTCTGCATTGGCTCTTGCTTATATGTTTGATGGAAGACTTGATGAATTTGCAGTCGTTGGTTCTTCTTCAGAAGGCACTTCAAAAAGTGTTAGCTTTGAGGGCGCAAGGAAGATGGCGCTAAAGCATATAGAAGCCCTTATTCATCCATTTTCAAGTCATCAGCTTTTCTCCATGGCTGCTGCATCCTCAACACCAACTGCTTTAGCACAAGTTCTTGAAGCCACACGCATTCAAGAAGCAGGGCATTTGAGATGCAGCAGTGCTGAGGTTGGACGTTTTTTAACTATGCTTCGAAATTCTACCAGCATTCTTAGAGCCTGTGCTGCTTTTGCTCTCGTACAGTTCACAATTCCGGGAGGGCGCCATGCGATGCACCATGCTGGCCTCTTGCAGAAAGCTGGCGCAGCACGGGCATTACGCGGGGCTGCCGCATCGGCTTCAGGCCCAATAGAAGCCAAAATATTTGCGAGGATAGTGCTCCGGAATCTCGAATACCATCTTCTAGAAGCTTCAGTATAGCCTCTGTCCTAAAAGGTATTTATATGAACCTGCATTTGGAGATTAGAATTTTTTTCCTTCTCTCTATGGCAACTTGAAATTAGAATTATGCATAGCAGCTAATGGTGAAGATTCAGTGTGTGAAGTGTAAGTTTATGATGTGAGTTAAAAAAGAACATGACATCCAGCTCTGTTATATCATGATATTTGGTACTTAAATATGTTTGCTGGTATAGGTTTATTGTTATTTCTTAAATTTATTTGGCATGTAAAATAAGGTGTAGCTGTTTTTATCTGTTATGTAGTAGATTGTATGATGTCTGATCTTATTGTAAAGAATCTTGGATACTTTCTTTAAAACTTAATTTTGA
>107
ACTGCTGTCAACGAGAAATGGGCAGCGGCGCCACCGCCACCGCTGCCGCCACCGCTACCGCCACCGGAGAAATCTTACCTCTTCACAACATCTTCGTCTACGGTAGCCTTCTCGCCGACGAGGTAGTAAACGCGCTTTTAAACCGCGTTCCGCCGTGTTCCCCTGCCACCCTCCATGGCTACGGCAGGGATAGTATAAAGGGGCGTGTTTATCCAGGAATATTGCCTGCAGAAGGAAAGAAAATATATGGAAGGGTTATCTTGGGAGTTACAGATGCTGAACTATATGTTTTAGATACATTTGAAGATGAGGAGTACAAGAGAAATACAGTTGAAATCTTATTGAATGGCGATTCAGAAAAACTTCTGGCTGAAACTTATGTTTGGGGAGACAAAGATGATCAAGATTTGTTTGGTGAATGGGACTTTGAGGAATGGAAGCAGCTGCACATGAAGGATTTCCTCGCGATGACGAAAGGCTTCGTCCTGGCATTGGAACGTTCAGAGTGGAAAACACGGGTGGCGACTTATGAAGCTTACTATAAGAAGGAACAAGAGGGGTAGACATTATATTCTACCCAAAAACATTTTACCTTTCTTCTATAAGATTATAGTTTTGATTATTTAATGCTATTCATGAGGCGAAATTCTTACAACCGGGTTCCGGATGCCGCCCGGGATCAATAGGAAAGCAGGGAACTTGTGAGCCCCACAGAAATTATTATTCGCACATCAAAAAAGTGTATTTCAGCGGGGACCAAAAACAACATTTCATGTATCGCTATTGGTTCCGGACGTCAGCTGGCGTCCGGAATTCGGACCCAAAAATTTCTAGTTCATTAGAAACCAGGACCCTATACATCCTTGAATATTTGTCAGCTCTGCTTATTACCAGGAGCTTTATATTCAACATTCTTCAATAAAATGAAAGTTC
>108
CACACCTTTCTTCTTCCAGTGCTTCAGCCGATAAACAAATCGAATCGACGAGTATCGAAGCAGATTCTCAGTAGATAGATGGCCGGAAGGCTAAGCAACGCTGCATCTCGATTACTCGGCGGCGGCGGCGTCAGCCGATCCGTATCATTCTCCCTCCCCACTCGCTCCGGCATGGGTCTTCCCGTCGGCAAACACATAGTCCCCGACAAACCTCTGCCGGAGCAAGATGACTTGGTGTGGGACAACGGAACGCCCTTCCCGGAGCCATGCATCGATCGCCTCGTCCCATCCATTGGAAAGTATGAAGCTTTGGCATGGCTTTGTGGAGGGTTGGGATTCTTCGCGTCCATCGGCTTGCTTGCTGTTTGGAACGACAAGGCGTCGAAGATACCCTTTGCACCAAAAATCTATCCATACGATAATTTGAGAGTGGAGCTTGCTGAGGAACCTTAGACCTCGCCCGAAAGTTCGCACGCCATTTCAAGCGAAGCTATGCTCTAGCCTTAATTCCAATTTTCTCAAACAAATATGTTTTAGCAACTCTGGAAGCTTATGGCATGTTCATCTTCTTGTGAAATAAATGCACATATTTGTCTCCTTTTTTTGTTCCCAAGTTGTCTTGCACTCTATTTGAAATAGTTTTATGTTAAAAAGATTCACTGTAGTTTGTTGCAGCCAGGGTTGGAGGGGTTATGGGTCCCTTCGTGTGTGCCTGTGCGCATACATAGGTTATCAAGTACCAAGCGTGTCAATAATAAAATAACCTTAATGTTGTTGACAGTTGAGTTGTTTGATCAAGTTAGGGAGCAGCCTTGTGTAGTGGAAGGAGATGAATTGGATCTTTTGACTTATATTGGTTAAATTTGAGGGGTCTTTTAAATCTTCATTT
>109
TAATGAATATTGGAAAATGATGGGTTATCGAGAAAGAGATGGGAAGATTGAAAGCACAAAAGAATTCATGGAACGGATGGAGTGCTGCATGAAACTATATGCTGCTTTGATACAGACGGAGATTGATGGCATTAAAAATTCTCATGGATTGAGAGATGGGTGGGCATGGATCGCGATGCTCCTTAACACGCTACCTGCTAATGCGGTCACAGCCGTGGCATTAGAAGCCTTTTTGAGGATGGCAGGATATGCACTGTTCAGAAAATACAAATCTCAATTCATCAAAGTGCTGAATGTGATTTCGACAAGGTTTCTGCCCTCACTGAAGCAGAAACAAGGCGAAGCCAGTCGCGAAGTTGTCATGAAGTTGGAGCAGTATTTGAATGATAAGGTTTATACGCATGAACCAGAAGGAAGGCATCTTCAAGGTTCTTCATTGTCAAAAGTTCTTTGGTGAACTGGATGGATGCAGGGGCTAGGAGGCTTGAAATGCTTCAGGATTTTGTACTTTGCATATTTATGTTGCTATTGGGATCTCTGGAAAGAGAACAACAGGAGCGTCTCATATCATTATTTGTTGGTGAGCTTTCTAGCTGCCTACTAATGAAGGGGGATGGTATGAAGGGAAATGCCGGCATTCTGATTCTCTGGTCGAACAGATGACTGTTGTCGTGTACATGAGTTACAAGACTCAGCATCAATTTCCCAGCCAATTTCTGGGCGGTTGAAATCATCAGTCATATGGAAATAGAAGAAAAAAAACTAGGTGCAGTGTAACGGGATTATTGATTGCTTTTATATATAGAGACGCACATTTGTAAAATCTGTCATTTAGATGTAATTGTTTTTCAGTTCTATTATTTCTGAAGATGAGAACTAAATTATATAAGATATTATAATTTAGTAGTCGTTCG
>110
CATGCCCATCAGACTCTTACTCTTGTTGGAAAACCAACGCCAAGGCGATGATCAGTCTCTTTTAGGGAGCAGAGCAGTCAAAAAATGGAAAGAAAAATGATGTTTGACTTCTTAGAATGGCGATTCCTCACAATCGCTCCTTGTGATGCGGCGGAACCATGGCAATTAGGATTTCAAGACGCAGCAACACCTATGATGCAAGGAATCATTGACTTACATCACGATATCTTTTTCTTCCTCATTCTGATTTTGGTTTTCGTATTATGGATGTTGGTTCGCGCTTTATGGCATTTCCACGAGCAAACTAATCCAATCCCGCAAAGGATTGTTCATGGAACTACTATCGAGATTCTTTGGACCATCTTTCCTAGTCTCATCCTGATGTTCATTGCTATACCATCGTTTGCTCTTTTATACTCAATGGACGAGGTAGTAGTAGATCCAGCCATTACTATGAAAGCTATTGGACATCAATGGTATCGGAGTGCGCCTCTTCACGAGGGTGATTGAAGTGCAACGAACGGTGGTTGGCTGACCGGTAATCTCCCATTCCCGTCGTCGA
>111
GAGGTTTAGTAAAATGATCCGAAGGTTGTAACAAATCATGAGTTGGCTCGAACAGATTAAAAAGAAGAACCGGCCTCATGAATTGAGCAAAACCTGGAAGAAGAATGGGTAGCAAGGCGCAGTTCGAAATCGAAGCTGATCAAGTCAACATCGAAGATCTATGGATGGCTTTAACGAAGAACAAAGTCGAAGTTCTCGAAAAAGCTGCTCCAGATCTATTAACAGAACTACAGATTCTTGAAGGAAATGGAATTGGCCTTGGATCACTCATCTTTGTTAGCTTTGTGCCTTCCGGAGCAGCTGCACCTGATCTGGAACCCTTTAAGGAGAGGATCGTGGAGTTTGATGAAACCAAACATTTGTTAAGTTATTTGGGCATAGAGGGAGGTTATATGAATCTGGGGTTTACTCACTATCTTGTCTCATTCAAACTCGACGACATCGGAGCTGGAAAAACATTGATTACTTCATCTCTTATGTATGATTTGGAGCAGGGTTTTGATGGGGTTCAGCTTTTGGATGGATTTATGAAATTGCTGCGTTATTATTTGGAAAGTGTTGTTAGTTATCTGCAGAAAGTTAAGACTAATCGGGAATCTGGGCGGGATCTGATCTAGCTGTTGTTGTTGTTGTTGTTTACCTATTCATGTTGATCATCGAGCTGCTCTATTACTGTGTTGTATTTCTGCTCTATTTCTTCACTATCTAGATTTTTGCTGTTAACATCTTCTCGCTTGGATTCTGAGAAGTAAATTTTAGTTGGCTTGGATTCTTGG
>112
AGCGCGATTTCACGATGAAAAAGTTCGACTGGGACCATCCGATACACTTGCAGCCGATAGAAGACCCGAACGAACGGTAGAAGAAAGTCTCTGTCGTCTGGGATGCGTACGAAGCCACAAAGGGCGCCCATGGGATATGCATTCTGACAGAGTGGGATGAGTTCAAGGGATTGGACTATCAAAAGATCTACAAAAACATGCAGAAGCCCGCCTTTCTGTTCGACGGGCGCAATGTGGTTGATGTCGAGAAGCTGAGGGCGATAGGTTTCATCGTGTATTCGATTGGAAAGCCTCTGGATCCCTGGCTCGGGGTCATGCCCGCGGTCGTCTAAGGACTCAATGAGAAGAGGAAGAAAGTGCGGGACCTAAAGACATAACCAAATATATTATTGATGATAGTGAATACATCTTCCAAGCTATTCTATTCTACGGTAATCTTGTTTGATGCTTACTTTTTTAGTGTCCATTTTTCCTACTTTATGTAGAAAGCTGGGCCTCTGCCATCTCTTATACATTGTTATTCATTCAGTAGTCCACTATTTTTATGCCAACTATGAAAAGTAGATGAGATGAATGTACACCAGGTGATACAATTTGCCACTTTCAGCTACTGTGTGCCAACACTAGCTTGTTTTTTAACGCTCTTCTTCTATGTAGCTCGCATGTTTTGGGATGTTTATTGTATTTTATCAAGGAAAATAGAGTTA
>113
TTTGGGAAGGGTTTAGCGATGCTTCGGACGCGGATCTGATTGCGGAGCAGCAGATCTGGGCGGCGGTGGATCCGTATGCGAAGAACGAAGCGTTTAACTGCAGTAATGGTGGATGTGTTTAAGTGGAAGCAGTTGTGGGGGATTCTTGCTGAGCAGTTTGAGTTGGAGGCTGTGGGGTATAGAGGGGAAGAGGAGAGGTTTAGATTGGAGGAGGTGATGAAGGGGAAAGAAGGGATTTGGGATGAGATTGTTTCGGATAATCAGCTTTTTCCGACGAGATTGGAGGAGGTGGGAACTTGGTGGTTTGTTGATGTTATGTTTAATTTGGAGGAGGAGCAGCTTGATACTATGAATAAGAGTAAGGAACATGGTTTCTTGGGGTTCCGGAATACGCAGAATTCTTTCATTTCTTGGATTGATAAGATGAAGGGGTACAAGCTTGTTCCCTAAAACATTGTTGAGATTCTCCGATCTTTTGATAGAGTTTCCCCTTGAATAATACTGGTTTTTCATGGTCTACTGTCGAGTTTGTTCGAGAAGAGGTAACTTTTTCTATATACTGTTGCTGTGTTATCATTACTGTATTGGCCAATATATATGATTGTGCTATATATGGGTGTAGATCATTGCCCTTTGATGGGTGAAGACGTTTTTAAGTTTCTTCTTTTTGGAGCAAAACTTGTAATAATGTTTGAGGGGATGATTGTGTTCAGATTTTACTGATTTTTGGTGTCTTCTTCTTATTACTCTTGTTATATGT
>114
AACCAGAAATCATTACTCCCTCCTTCATCTAAAACATCATACATCTGGCAATATCATTCATCATCAAACAAAACAACGAAACTAAAAATCCCATCAAATCTCCATCCACAGCACCAGATCCAAACACAAAAGTAACCCTTATCATCATCAGTATCTTAACAACAACAACAAAAAGAACAACAAGAACGAAAGAGTAATATACCTGCAGATCGATGGATAGTCAATGCTGGGTGGGTGCCCAGACGGGGTCGAACTTAGGAGCAAAGGTCGGATGATCGCTAGGGTAAGGCGCGGGGGAGTTGTGGCGGGAGGAGGAGAGCATGAAGGTGCGATCGCTGGACTCCGGATCGAACTCATCGTCGGTGTCGCTGGTGGAGAGGTTGATGCATGAGAAGCGTTCGAGAGAGGCGAAGAAGACGGAGGCGAGGCTTGTTGTGACCCAGCTCGCCATGCCGATCTCCATCTTCTCCGGTGATGATGAAATCGCCCCGCTGCCGCTCTCCAGATCGGGATTATCCATTGATTCGAGATCTTCCAGATATTTTTTAGGATTGGTAAAGATGGTGATGAAGAAGAGGGATTTGTTTGACACGTTGCGTGCGGTATAATGGAGTCAGCTGTTATGTTTAGTAATCC
>115
TTTCGCCATCTTTACTATATACCAGCTATATCCAATGCTCGATTGATCGCTAGGGTTTATTTCAGAGCATAGGGAATGGAAACTGGAGGTGAGGAGCAAGACGGCTTATCTGTACATTCTCCAGGCCAAGGTTCCTCCATCTTCTGCTTCTTCGCTGCGAAAGGAGCAGATGCAGGTGGAATTGGAACTGAGGATATTGGAAGCTCTGGAAATTTATCCACCAGCTAAATTACAAGGTATGCATCGCCACTTTGTTCTTTATGGACTGATGGAATATATGCGGAAAAGCTTTGAAAAGCAATTCACAGCCGATGAGATTTTGCAGTTATTGGATCGCTTCTTCAATTTGGAAATGCTGAAACCAGATGAGGAAGACATGGAGAGCATTAATCAAGTAGAGGATTTTTCTTTGCCACAAAGTTTACTTGTCAAGGAGGAGTCATAGTGTGTAATTAATTAAAGGTACCTCAGAGATGCTCAATATATAAAATGAACTATAATTTATAGGAAAAGCTGCAGTACAGAATGTTTGTCAGTAACAATTCTTTATGCATTTTGAATAGGTTTTAAAGCTGGAATATGAGGGTTGTTTCATATGAATATTATTATGTCATTTTGATTACAAAAATGTGATATATGTGTTGATATACTTTTTGAAATGTAAAATTTGAGGTATATAAATGAGTGAAGTGTTCAAAAGGCAAAA
>116
GTATTCCAGAATAGATTTGAAAAAATAACTATCATGGGATTGATGGGGATAAGAACCAAGCTCCCTTGCAAAAAAAGTTTTTCTAGCATAAATCATGGGGATAGTGGAAGCGGCTATATTCAAAATGAAAGTTCTTATACAGGATTGGTAGCTCTTGATGGGTGCTCTAGTAGTGAGGCTGCTCAACTTCTAAGTGAGCGGTTCCAAGATTTGCCATCATACTGTAAGTATTGACTTAGGCTTTGTTTGGCGCGGCTTATTTGCTCCGGTTGGGCTGCTATATTGCGTAGTTACAATGATCAGTCTCTTGACATATCTGAGAGGCCAATATTATATTCCGGAGCCAGCGGATCATCATGGGGGCATCTGAAGCTCCCACATCAGATGGATTTCACCGCAGAATTAAGGCATGCAATTGACAGTGCGCAGTCCAACTCAGCTCCAATTTGTGGTGATCACATCTAATTTGGTTGTCTCATCTGCTAGTTTAAATAATAATGGCTTTGTACTTTGAGCACACCAGCAGATACTTGAGAAACGTGGAGGATGACATCCTGAGGAAAACTGCTATATATATTCTACTAAATGAAACTTTACTCTTCTTTCAATTTGATGCTTTTAAACGTTACCTATTTTCCACGTTCTTGTTTTTAAA
>117
TAGATATTAGTGTTCACAACACTTAAATTAGTTCACAAATTTAGGTTCACCCTAAAAAACTTACAATGGGATTTGACCCTACAATAAACCATCCACAAGTTAAGAATGTAGATCAGAGACTACAGACTCAACTCTCTGTAGAGATCAAGCAGAAAGTAAAAACTGCGGAAAAAAGATCGATATCTTATAAACAATCGACATAGACACAATAACACATGCCAACATCTTATTCCTGTACAATATACATCCGTGCTCTCAAAGGAGCTGAGTTTTCCTAAGAATCCAACAACAAACATTACGAAATCGTTCAATCCGACAAGAACAAACTAGTACTTGATCTGCCATGGAAGGATATCAAGAATCTCCGCCGAACTAGACTCCCTCCTCACGTTCCTCCTCAACTCCGACATGCTCATGTTCTTACCCATCACATACACGATTTCGTTCTCCATATCCGTCCTCACTTGCATCACACCTTCGGTTCGGCCGATGGCGAGGCGGACTCTTTTAGGGCAACCTTCACAGTCGAGCTGAACGCCGCCAATCATGACCTTACGGTAACCTTTGAGATCAGTGGAGTAAGTCCATTTCATGAAGAGACCTCCCA
>118
GATGTACACGTGCGTCGTCTGGGTCGTCAACTGCCAGATGGCGATCTCCATCAGCTACTTCACACTCATCCAGCATATCTTCATCTGGGGGGGCATCGCCCTGTGGTACATCTTCCTCCTCATCTACGGCGCAATCACCCCCATCATTTCGACCACAGCGTACCAGGTTTTCGCCGAGTCGTTGGCCCCCGCCCCCGCATTTTGGATCTTAACCCTCTTCGTCGTGTTCTCGACCCTCATTCCTTATTTCACGTTTGCCGCGATCCAGATTAGGTTCTTCCCCATGTTCCACGATATGATCCAGTGGATAAGATTCGACGGGAGCGGGGATGATCCTGAGTACTGCCAGGTGGTACGGCAGAGGTCGGTGACACCTACAACGGTCGGTGTGTCGGCGAGGATTGATGCTAAGGTAAGCAAGATTTCGGCGGGACGAGTACATCATGCAGCTCAAACACCATAGATTACTCTCAGCTCATTGATTGCCTGTTGTACAGTTCAAACTTGGATCATTGGAAACCCAGCTCTCGGGCATTGCGGATCCTTAGCCAACCAACTGGGTTTGGAGACCACCTGCTGCTAGGGTTTGTGCCCTAAAGAGTTTTAGGGTTCTTGATTCAAGTTTTGTTGTATTATTTTGTAAGATGAGTGTGTGAGAGGTTTTAGTGTAGGAGTAGGGTTAAATGTAAATTATTGTTGTTTTTTATTGGTTTTGGGGGAAAATTCTTTTGTTTATGTAATATTTATGTATACTTTAGGGTATTAGAATCTCTCCTTAGTGATCAGTAACAGTAGAAAATTTATTTGGAATTTAATAAAAATCTTTATCTTCTTT
>119
GGAATTCAAATACACCTCTCTCTTTCTCTCCCTCCATTGTCTCTCTCTTTCCATTCGCAGTAAATCATATTCTTTTCCAAAATCATGGTGAAGCTATCGATGATGAATGCTCCTCTGCTTCTGCTTCTGCTTGCCTTGGCAATAGCCAGAGCACAGGAAGGGGAGATCGCTCCGTCGCCGGCGATGGAAAATGGAGCTGCAGATGGTTTTGTTCCAGTTCTATGCTCGTTGGTGTTCACCTTCCTCATCTCGTTCGTTGCTCTGTTTTCTCACTGAGTCGTTGGATTTCACTTGTTTGGATCTGCGATCTCTTTAGTCTTATTTTGTTGGAGATGTTGTTTTGGTTTATGTGTTGATGGGGATGAGATTATTCTTTCAGTGGATTTATTTATCCGATGTTATAGATTTAGTATAGATAAATAAAATATTATTTGTGTGTTATAAAAAAAAA
>120
GGTTTAGAGCAGGCCGGAGGCGACGGGTTTGGACGGTCGACTCGTCGGAAGTTAGACCGCTGCTCGCCGGAGCGCGCCACCGACTCAGCCCAATCCACTGAACCGACAGATGTGGGCTTGGGGACGGTGATTCTCACAGAGGCATCAAGTTAGGAGAACTTGTGTTGTGCGTTGAAGATAAATTCGTACAAATCTCGACTGAGACTGTAATGTAAGTTGTAAGAACAAAAGGTCAGAAAAATAAACACATATCAGTTGTAAAATATGCATGGATGTAAAAGAGATAATATTACTTGAAGCTTGTTAAGTAGAATGAGAATTTTGGGAAATATGATATAAGTTGAAGCCTTATTGAGGCATATGATATACAAATGTTAAATGTCTAATGTATATCAAAGCATAAACTTCGCA
>121
CCTGCATATAGCGAAACCCGGCCTACATATAGTTATTATCTACAAAAATAGCGATACATCTTAGAGGTCAAAACCCCACAAGCAACTGACTGTTCAGGAATAGTCCCATATCTGAAAACTAACATAACAATGTGCATTTAATAAAGATCATGGGCCACTCAGCCTATAAGAAATATAGTAAATTGCATGCTCAAACTCTAACGCCACAATTTCACTATATTTCCATCGTCTCACCTATAGAACTGAATTAGATACAGCCATTCTTTCTCCCCCTCCCCATTCCACTCTTTACATAAAATGATACTTACAGGAAGAAGCAGCCAGGAGTTCTACCCACAAAGTTCTCCTAATAGGACTAATGGGCAAAAATAAGAGCTTTATGAGCAACATTTTCACCATCAACAACAAAAGAAAATCGCAGCAGCGAACGATTCGTATACAAAACATAATCATAGCACAAAGATAATGTGCACTATAGATTACTACACTCCAACTTAAGCAAAAATATATAGGCCTCTAAGACACGCTGCGTACATCAAGAGTCTCCACATCCAGCTGCACTACAGAAACCGAGTTTGCATCACCTTCGGGTTGCAGTTCTGAAGAAAAAGTAGATTCAGAAGGCACGGGAGCTTCCAAAGATGGAGCGGTTTCGGGTGCGGGAGGCACGAAAGCTTCCAAAGATGGAGTGGTTTCGGGTGCGGGAGGCACAAAAGCTTCTGCCGGTACATTTGGTTTGAATTTGTGATGTAGTAACTCAAAGGAGGGCCGTTGTAATCCACTCTTTGAATTCGAGGTTCATTCTTGTAGACTTGAATGAGTACCGACGATGCGGCTGCAAGAGAGATGAGAGCCAAACCAGCGGCTATCGCTGCAGTGTTCTCTGCGCCTTCGGATGATGTGCCGGCAGTGCCCGAGCTTATTGCATTTTCTGCCACATATACGGACGGCTCAATAGAGTATATGTTTGTCTGGCCAGCAGTATCTTTCTCTACATAACCAGTCCAACCTCTCTTTCGCGGAGGAAATGTTCCAACAATCTGTGTTCTATCTCCGGCCAACCATTCCATGCTCACCTTTCCAACCTCCTTATCAGGAGCGCACTCTTCAGCGTTGCAGTCGA
>122
ATGGATGTGCCGGGGAACTCTCAGGAGGAGCAATTCTATAGAGGCGGAGCGGGGGATGGATTCCGGTGGGGAATTTGGAGGACGTGGTTGACGGCGGGGGCTGTTGCGGTGTGGATCTTCCTGTGAAGAAGGTAACTAATTATGCTGCAGCTTGTTTGGTTGTGAGCTTGGTTATGATTTTTTATCAGTATAGAAAATTGTATTGAAATGATTTTCTTGGAAATGCCAGTTGTTGTTTGCAAGTCAAAGTTATGAAATAAAGTATTGGTTGGTTGATGGATTGGTTTCTTATTGAGTTTTGATGCTGGCCACCACTTGTTCTTGCAAAAGGGTT
>123
GGCGATCTCTCCTTCGATCTCCAGGGCCATCGATGATTGTTCTTCGCCTGCAGAAAATACATCGTGATCGCAATTGTAATCCTACAACCTCTCCTTCAATCTCTAGCAGCGCGGATGATTGTTCTTCATCCGCAGCAAATCACGGAGAAGGCATCGATCCGTGGAAATGTTCTGTCGAAAGTAAGAGCAACGGCACGCGGAAGAAAGAGACGAGGAAGAGTGGGATAAGAGCTGGGGTCAGGGGTATTGTTGGTGGAAGTGTAGCTGTTCATGTTGCTTCCTAAGTTCTACTTCTGGTGTGATTTGTAGATGTTTGTAGCCATGCCTGTAGCTTGCTAGTGATCTCAGTCTTACCCTAACTTTTAACAAGCCTTGTTTTTATATAATCTTCTTTTCATGCAGTCAGTAATGTTACATGGCTCAAAGCTGTATTTTAACTATGTAATATTTGAGATGAAGAAGGTAGCATGAGAATGTCGTATTGTTTAGTATTCAAATTAGTAATTTATATGTAATTAGGTAATATTAACTGTCTATGTTTAGAGGTTGTATTGCGTATGAAGGCCATAAATAGAGCCT
>124
CTCATGTCGCCCTCGAAGAGGACCAGAAGCGAAGCCGCTCGCTAGAGGGACAAGGGTTTGGGCTCATAGAGGCGCTTGGCGCGAAGGCTTCTGGTTCGGGGGGTACTAAAGGTCCTCGGACTTCCAGGCAGTTTTTCTTTTGGGCAGCTGTTCACCGTTGGATCTCGCCAATAAAGCCTCCTATGGTTTTCGTTACCGAGATATCTTTTCTTTTTCCCAGGGATTTCTTGGGTAATCAGCTCCCATGCTGCAAATAGTTCGCTATCGCTCGCCTTGTCGCTCTTCTTTCTTTCCTCGTGGGCAGGAAGCACACCAGCAGCGTGCGTTGCTTGATTCCACTGTGTTTTTTGCACTTGACTGGGTGGACAGTTGACCGGAAGAGAACTTTGATTCGCCCGGCCAGCAGGCGGGCGGCGTGCTTATCTTGTGTGACAACACTACAGAGCGAGTAGCTCTTCTAGTCGGGCAGCTGTGTGACAACACTCCAGAGAAAGCGGCGCTTTTGTGTAACATGCTATGGTCTCAACGCCCTTACGAGGTAGTGATGAGTTTCACGCGCTCTAAGCCCGGCCCGCGCGCAGTTAGGAGGATTGGCCTCACGGTACCACCCATCCTACCCTACTACCTATAGGGGGCCTTTCCTATCCTACAGCCGCCCGAAAAGGAACTGCAGTGATCTTGAATAGGAATCCTGCAGCGATAAATAGAATCCCCATAAAAAGACCACTAGATCGAGCACCAGTAATTTCGTATCCGGTCAAAATCTTGGCTAATTGATCGAAGTGGGTAGCTCCAGTAGACCCATAGATCATGGAACAAATAGGGTGGGTAGGCCCAACCACCACACTACACGTAACCCCCCTCGTTACCGTACGTGCGACTCTCACCGCATACGGCTCGCACAAAGACTCCTCAATCCATCCTTCTTCCACCTCTCCAATCCACTTGCGTTCCCCTGAAAGAAAACGGATGCGCTAACGCGCTACGGCTTTCGTGTTCTTTTTCTTTCTTCTCCTTTGAGTTATCTAAATGCAAACCTTGCTGTATTATGGTTCGTCTCTGAGAGCCGGGTCTTCCTTATCGCTTCGTCCCGAACGAACCAAGGAGGGCAAAAATCGCTTCTATTCTCGCCCGTTGGGATTGGATATAGATCGTAGTAGTTCCGCATACGATTTTCACTTCAAGGAAAAAAAAGAGCTTCGCTCGTTTCTCTTCTCTTCAGTCTACAACACAATTTCAGTACATATGGCGCAAGACGATTCCACATATCGAGGTCGGAATGGGATCGGGTGTTTTCACGTCTCACCGTAGTGCCCGGTTTGTCTTGATTGGAGATTGATGAACAAGAAGGAAAAGTCTACTTGAAACATCCTCTTTTCTGAGAAAAGAAAAAAGCTCACTTCGCTCGAAGAGGCGATGAGCGATAGCGAAGAGTTCCCGATGAGCTTGCGAATCGGAGTTCCCGAGCGATAGCGAAGTGGCCGCAGGCGCCAAAGGCGGCGTTCCCGAGCGATAGCGAAGCGGCCGAGTTTACGAGGCGGAGTTCCGGGTCGTGTTCTATTCATTCTATATACGAGAGATTCTTTTCTCTTTCTATACGAGATATGAGATCAGAAGATTTTTCTCTTTTCTTCGAAAAGCGGTTTGAAAAGAAATTCGCTATCGCTCGCCTGAGTTTAGTCAAGGGCATTTCCCGAAGGATTCAATCCAGCCACAGGTTCCCCTACGGCTACCTTGTTACGACTTCACCCCAGTCGAAGACCCCACCGTGGTATGCGCCAATAAGACCACCAAAAGCCTTTGTGAACTAGTGGTACACAGTAGTCATGGGTGATCATTGGTCCGATGCTTCGGGCGAAACCCTATTTCCAGGGTGTGACGGGCGGTGTGTACAGGGCCCGGGTACATATTCACCGCGGCATGCTGATCCGCGATTACTAGCGATTCCAACTTCATGTTCCCGAGTTGCAGAGAACAATCCGAACTGAGGCAATCTTTCCGGATTCGCTCCGCCTTACAGCCTTGCTTCCCATTGTCATTGCCATTGTAGCACGTGTGTGGCCCAGCCCATAAGGGCCATGCGGACTTGACGTCATCCCCACCTTCCTCCAGTATCTCACTGGCAGTCCCTCGTGAGTGCGGCACGCACCTTTTTCTTTGTTTCGGAGCGGGGCGCGTACTATTACCACTACGTACCACACCACCGGTCGCCTGGTCCTGGTCCTACGGACCAGCGATCTCGTAAACTCGATCGCCTGAGCCTATCTTCTTCTCTTCTATAGGCTCATCGCCTGAATGCCGAGTCTTCCTCCGCCTCGTAACCTTCGCTAGCGCGGGCCTTGGCCTTCGCCGAACCTGTTCGCTTCGAAACAAACGAAAGGCGAGCGATCTTTTGAAGAAAATCAAGCGAAGAAGTTGAGAAGAAAAGAAAGGTCAAGGTATCTAAGCCTATATACTATATAGCTCAATATGCTGAAAGCACAGCTACGTGCTGGCACTCAAGTCAAGCTTCAATATCTGCTACTTCAGGCTCCTCGGCTCACTTCGGTCTTTCTCCTGAGGCGCATGTCTCAGCA
>125
ACTATAACCCCAAAAGAACCAGATTTCGTAAACAACATAGAGGTAGAATGAAGGGAATATCTTGCCGAGGCAAGCATATTTGTTTTGGCAGATACGCTCTTCAGGCACTTGAACCTGCTTGGATCACAGCTAGACAAATAGAAGCAGGGCGAAGAGCAATGACACGAAATGCCCCTCGTGGTGGAAAGATCTGGGTACGTATCTTTCCCGACAAACCTGTTACAGTAAGACCTACGGAAACACGCATGGGTTCGGGCAAGGGATCCCCCGAATATTGGGTATCCGTTGTGAAACCGGGCCGAATACTTTATGAAATGAGTGGAGTATCAGAAACTGTAGCCAAAGCAGCTATTTCCATAGCTGCATGCAAAATGCCTATACGAACTCAATTTGTTATTTCAGGATAGGTAAACAAAAGTAAAGGAATATTGAGAATGAAAAAAAAACGCGGGTTTCTTTATCTCTGGACAGACAATATTTATTTTTACCTTACATTGAAATAAGAGATTCAAATAAAAATGATATGATTCAACCTCAGACCCTTTTGAATGTAGCGGATAACAGTGGAGCTCAAGAATTAATGTGTATTCGAATAATAGGAACTGGTAATCACCGATATGCCCATATCGGTGACATTATTGTTGCTGTTATAAAAGAAGCAGTGCCCAACATGCCTCTAGAAAGATCAGAAATAATTCGAGCTGTAATTGTACGCACGTGTAAAGAACTCAAACGTGACAACGGCATGATAATACGATATGATGACAATGCAGCGGTTATCATTGATCAAGAAGGAAATCCAAAAGGAACTCGGATTTTTGGTGCGATTGCTCGGGAATTGAGACAGTTGAATTTTACTAAAATAGTTTCATTAGCACCCGAAGTATTATAATATTTAAAATAATACTAGTAGATAGATGAAAAAGGGATATATTTTTTCTATATAGAGAATATTCAAATATCTGAAATAGATCTGATGAATGGATTGTGTCTTATGCATATACTTTAAATTTTTGATAATTGAAGAATGAAAAAAAAATTCAATAAAAAAAAAGAAGCATGTTGATTATATCAAAATGAGGAGGCACTAATAACTATAGTTAGTCATGGGTAGGGACATTATTGCCGATATAATAACTTCTATAAGAAATGCTGACATGAATCAAAAGGGAAGAGTTCAAATAGTATCTACTAATATCACTAAAAACATTGTTAAAATACTTTTACGAGAAGGTTTTATTGAAAACGTTCGAAAACATAAAGAAAGTCAAAAAAATTTCTTGGTTTTAACCTTACGACATAGAAAGGCTATAAAAGGAAAAAAATAATTTTAAAACGTATAAGTCGACCCGGTCTACGAATCTATTCCAACTATCAACGAATTCCTAAGATTTTAGGCGGAATGGGGATTGTAATTCTTTCTACTTCTCGAGGTATAATGACAGATCGAGAAGCTCGACTAGAAAAAATTGGAGGAGAAATTTTGTGTTATATATGGTGATTATCTTGGAGTACCCTAATTTTCTCTCAAACTTACTTTTTGTAAAATAGAGGGAAGAAGTGAATTATAGAACTTTTCCTCTATTAGTTGATACTTAAAGGGGGGTTCCCTGGAATGAAAGAACAAAAACTGATTCATGAGGGTTTAATTACTGAATCACTTCCCAACGGTATGTTCCGAGTTCGGTTAGATAATCAAGATCTAATCCTAGGTTATATTTCAGGGAGAATCCGTCGCAGTTTTATACGTATATTACCCGGAGATAGAGTAAAAATTGAAATGAGTCGTTATGATTCAACCAGGGGACGTATAATTTATAGACTTCGCAAAAAAGATTCGAACGATTAGATCCTTCTTTTAAACATCCCCTTCGTAGGGATATAATTTGAAGTTCAAAAATGAAATAAAATAGATTCAGAATTAAGGTAAGGAATAAGAAATATGAAAATAAGGGCTTCTGTTCGTAAAATTTGTGAAAAATGTCGCCTGATTCGTAGGCGAGGGCGCATTATAGTAATTTGTTTCAATCCGAGACATAAACAGAGACAGGGGTAATACTTCTGAAGTTCGAAATAAAAAACTTTTTCAAATAAAAACCCATGTATATGTAAAAATAAAGAAGAAAGGATTCATTTTCATATGAAATGGATATCCCCATATCTTTCTGTAAATTTATGATTCTTATTTTTAGTCTTATGAATATGATATAATAAAATATGACAAAACCTGTAGCAAAAATTGGTTTACGTAAGAATGTACGGAGTGGTTTACATAAGAATGAACGTCGAATACCAAAAGGAGTTATTCATGTTCAAGCGAGTTTTAACAATACTATTGTAACTGTTACAGACGTACGAGGTCGAGTGGTTTCTTGGGCTTCTGCAGGTACTTCTGGATTCAGAGGCACAAGAAAAGGAACACCCTATGCTGCTCAAGCAACTGCATTAAATGCTATTCGTACAGTAGTTGATAAGGGTATGCAACGAGCAGAGGTTATGATAAAGGGTCCAGGTCTCGGAAGAGATGCGGCATTACGAGCCATTCGAAGAAGTGGAATGCTATTAAGTTTCGTACGTGATGTAACACCTATGCCACATAATGGGTGTCGCCCCCCCAAAAAAAGACGTGTGTAGAAAGAAAAATTAAATAAATTCCAAGAGAAAAAAATGATTCAATGATTTGATCCAATAATCATAAATAAAATAATAATATGGTTCGAGAAGAAATAACAGGATCCACTCGAACACTACAGTGGGAATGTGTTGAATCAAGAATAGACAGCAAGCGTCTTTATTATGGTCGTTTCGTTATGTCCCCGCTTATGAAAGGTCAAGCCGATACCATAGGTATTGCCATGCGAAGGGCTCTACTTGGAGAAATAGAAGGAACATGTATCACATGTGCAACATCTGAAAATGTGCTACATGAATATTCTACGATAGCAGGTATTGAAGAATCAGTACATGAAATTTTAATAAATTTGAAAGAAATTGTATTGAGAAGTAATCTCTATGGAGTTAGGGACGCATCTATTTGTGTAAGGGGTCCAAAATATATAACCGCTCAAGATATCATTTTACCACCTTCTGTCGAAATAGTTGACACGACACAGCATATAGCTAACCTGACAGAACCAATAGATTTGTGTATTGAATTAAAAATAAACAGAGATCGCGGATATCGTTTTAAATCTACAAAAAACTCTCACGATGGAAGTTATCCTATAGATATTATATCCATGCCTGTTCGAAATGTGAATCACAGTATTCATTCTTATGGGAATGGGAATGAAAAACAAGAGATACTCTTTATAGAAATATGGACGAATGGAGGTTTAACTCCTAAAGAAGCACTTTATGAAGCTTCTCGTAATTTGATTGATTTATTGATTCCTTTTCTACATGCAGAGGAAGAGGATATGAATTTCGAGGAAAATGAAAACAGATGGAATCTACCCCCTTTTTCATTCAAGACAGATTCACTAATCTT
>126
ATTTCATTTCTAATTTTCTGTAATCTTCTTCAACAGCTTTTTTATTCTGTTGTTTTAATAAATTCAATACAAAATTTCCTTCATTTTGTTGTTCGTGTTCTTCCTGCTCAAAATTTCCTACTTTAAGATTTTTTTTTTGATTTATGTTGATGTTTTTACTTTTTTCATTTGCATCAAAATTTAAAAAGAGTGATTTTATTGGGATGATCCAAGGTTTAATCTTATATACATCAAAAAGTAGCCCAAGTTCTGGAAAGAACCAAGTTTCTAGATTGGCATGATTTGATTCGGTATCACAGAACCTTTTTTTATTCATTCCCATGCAATCAAAAAATTCTCTTTTTTGATTGCTTTGATTGCATGGTTTGATCTTTTGATAAATAATATTCCTTTTATTTATATGAATTTCAGTCTTAGCCTTTTTATAAATATTTCTGCGAATATCAGCATTGGTCCAGATCTCAATATTTTTTCGAAAACAAATAGAAAGAGTTCTACAATCAAAATATTTTCTATCCAAATTGGTATTCCTATCAATAATATATTTTTTTTCTATATAATCATTATTAGGTATGCTTGCCAATACATAAAATGATTCAGGTTTCGATGTAGTGGAATGATATGGAATTTCTTTAGCCTCTTTTATTTCTAATGTCGATTCAGAAATATATGAATTAGGGGGGTTTATGTATTGATATGATAAAATATCATATCTGTAATGTTTTTTCCATTTGTCTTTTTGACTCATAAATGAATTCGCTACATAGTCATTTTTTTTATGGAATTCAATTTTTTATATAAATCCAATTGAATTGATTCCCTTTTTTAATCATACGAAGTTTATTTCTTTTATTTCGCCATTGTTTAGGTATTAATCGAGACCCTTTTTGAGATATATCATATTGATAATGACTTTTTAACCATTTTTCCCATTCGTTCATTACATATGCATGAATTTCTTTATGCCTCGATTTAGGATGAAATATTCCATGTACCATACAATAGTCTTTGAATTTATCCTTAAAAAGGGGAGAGTTCCCTTGATATTGAAGTATAGGTCTCAAGTGATACTTATTAAATAATTTATTAAGTAATTGGGTTTGTGATAATTTGTAAAATACATATGCTTGGGACAGGGAAGATAAGTTCCAATTTTCAGTATTATAAGTATTTGTAAAAAAAATTTATAGTAAAAATCAAATTCATTTGATTTTGATTTATTTCATTAATTCCTTCTTTTTTTTGTATTCTCTTTTATTGTTGTAAATGGATTTATTAAAGATCTTTTTTGTTGATTCAAATAAAAGTTCCGCATTTATCTTAGAAAAAGTAATGGAACATACCAAAATATCTATGTATATTTTTTCAATGAATGATTTGATAAAGTAATGTGATTTACGCATTAATCGAATATTTTGCCTTTTTAAAATTTTCCAAAGATGTTTATATGATTTCAATATTTTATTATCATAAATCTCTTTTTCTTTCTTTTCTTTTTCGGTTTGTTCAATTTGATTTTTATTTTGATTGTCTTATCAGAAATATCTTTAATTTTTATTTCTATTAGTGAATAATTTAACCAATTCATCGGTCGAATTAGAACGGGCGATTCGCGAAAAATCTTATTATTTATTTTGAAATCTTTATTGTTTTTGTTCGGTTCATATATATTTTTAATTCAAAGAATAAAGCGAGATTTACTTTCTCAATTTTTTTATTATGAGTTTTATAACTTGAATTATTTTGATAACCCATTTTATTTTTCTTTTTAAATTTTAAAATTCTTTTTTATTTAAAAATTTTATAATTTGTAAAAATTTATTTTTTACCTTTATATTTATTTTTTTGAGTTCTTTAGAAATAGGTTTAAAAAATAAAGGTTTTTCTTGGAGAGAACCGAAGGGAATTTTTGTTTTCGTTCCCCAGACTGTTAAAAAACAAAAATTTTGTTTTTCTTTTTTTTTCATTTGATCTCTATGATGAGATCGTACCTTAGATTTTTGCCAAAGTGTTAGACATAAAGGATGTATAATCTTTATCTGAATACCGTCCGTTAACCAATCTTGGGGAAATTCTGTTTCTGATAATTGAACACCATTATAGGTACATTTAATATATTTTTCTTTATTCCATTTCTGAAAATCTTTGTGCCATTCCGGAATTTGTAAGAATAAAATACGTAAAATGTTTTTAGCTATGATTAATAAAGGCAATATCACGTATTTTCTAAGAAAAGATTGGATTAGTAACGTAAAACTTCTTATTGCTTGAGTATATAGAAGGGTATCCAAAATTTCTGATCTTTCTAACTCTTCGTTTTGATCTTTTTTTTCCTCTTTCTTCTTTTCTTCTTTTGTATCTTCATTTTCTATCCCCATCCAATTCCTAAAAAGGAGATTCTTCATTTCGTTGATATCAAAAAATAAAAAAAATATGTTTTGTCTAGCCGATCCAAAAAAAAGCGGGGAATTTAAATTTGCTTGAAAAAGGTTACAAATAACTGTTTTACGTCTTTGAGCACGCATGGATCCTTTGATTAAATTGCGACGAAAATCAAATTGTTGGTAGTAATTTATCAAAGTTATCTCTTCCGTTTCATCACTATCTGGATTAAAATCTTCATAAATTATGGCACATTTGGCTCTTCTTGAATTAATCCCACTATCTTCTTCTGTAAATTCTTCTTCCTCTTCTTCGAAATCCTCGGTTAATTCATATGACCATTGAGAAACCTTTTTAGTAACTTTTTCTCTTTTAATTACAATAGATTTCTTTTTCATTATTTTTTGATCTTTTGTATGTGTTGTAATTACATCAAATAAAAATTTCAAATATTTTTCTTTATTTTCTGAATCAATTTTTTCTGTATAATTCAAAAAAGATTTACGACAGAGTTCTAAAGAATTATTAAGAAGTAGATAATGAATCTTATTTATCAAAAAAATTTCTTCTAAATCTTCTGTATCTGTACAAGGATTTATAATTGTACGTGAATATAATTTTTTTATCGTTCCTCGATATGGTCCGTTGAAAAAAGGATCATATGCTTTCGGCAAACATTTTTTTTTATCATCGCAGATTAGGGTTTTTTTTCAAGCATATCCAGACTAGGAGATCCCTCATTTTTTCTAAAATTTGGATTCCGCTTCTCAAGTCAATGGTCAAATTGGCCTACTTTTTTTTCATTGATATGAATCCAAGAATTAGAAATCAAAAGATCTTTGTCATAAATATAAAAAGAAATTATTCGTTCTAGCATTTCCGAAAAAGTTGATAAACTAGGTGGATATGTAAAAGATATTTTTTGTTTCCCATCGCTTTTACATGTAAAAAAAAAAAATTGTGACATTTCATTGCGTAAACCATTTTCTAATTCATCATTTTTTATATATCGTAATGGACGATTCCATCGTTTATAATCGAAAAAAAAAGTGATAAAAGCCTTTTCAACCCACAAATAAATTATATCAATCTTTTTATTAATATTGATTCTTTTCTCTTCTTTCGATCTTCCCAATTTCCAATTCTCTTGATGGGTCTCCAGATCAGAATCTTCGTAAACTGGGCTATCTTGATAGCGTGCCTCTTTAAAGTGAAATTCATCTTTGTCCAGATCCTCCTCTTCTTCCGAACAAAGGGAAGGGTTTTCTTCGGTGGATCCCTCTTTTTCCTGTTTAGTCTCCTTCGTTTCGTAAGTTGTTTCTACATCGCTTTCTTCCTTTCTTTCTCCCCCTTCTTCCGTTTCTTTCAGTTTCTTAGTGACAATAGGCGACGGCATTCTGCCTAAATAGTAGACACAGGTAATAAATAAGAGAATACTAAAGATTCGAGCCATAGAATTTCTCAATTCTGACACAAGATACTTATTAGATCGAATAGAATGATTTTGCCGTATCCATAATAATACCAATCCAACCCATTTCATGAATAAAATATGACCAATTAACCAACCAACAAAACTACTTGTGAAAAAGAAAATCTTGTTGTTGCATCGAAACATATAAATGTTGACTAATCTGGCTAACGTGGAGCTTGGTAAAATGAAATGGTTGAATAATTGAAAAATTAGATTATTCAGGAATACACATTGAATGCTGAGATTACGCATTGAATTTCTGGTAGTAGATCCATAATCAAAAAAGTTTTTGTGATTGTTCCAGAAGAAATGAAACAAAAGATACGGTAGAACTAGGACAGTTATTGTATGAGGTCTACCCAATGCTAGATGTAGAGGCGCATAATAGATCGATATGAACATCATGAGCTGTCCCGCAATAAAACCAGTTGTTGCTGATACCTCCTTCTCGGTTCCTTCTTCCATAACCCGAGCTCGGAGAAGGAAGAGATAAGAGGGTCCTATGGAAAATGTGGTCAGAAATCCATAATAGAGCCCGACCACAACGACCGAATTTATTATCTTCATGCATAAGGATAATGGATTACCTAGTAGAAAAGATTTCAAAATCATCACAAACCTCCCCTTTTTCTTTTATATTGCAATTTCTCGATTATTATATGATGATTTCTTAACTTTCCCTATCTATATAGATAGAAACGGATATACTCTATTGATCCACTTACATCTCTTATGTCAATGACGCAAAAGGGATATAAAATGAATGGAATTGGGATATAATGAAATAGAGCCACATTAAGGTTCCCTATGAAATGAGGCATGGAACGGAGCCACTACGAATAAGTTCCTGGAGTTACGAAGGAAGCTTCGGACTCATATTGTTCATGGGTTGAGAACGGGAGTTGAACTCTATGAGGTCGAATC
>127
AGATCTGAATTGGTGAATCGGAAACAATTTTAAGAACAAAAAAACAATTTGTTTTCTTATGGAATATACATATAAATATGCATGGATAACACCCCTTTTTCCGCTCCCAGTTACTATGTCAATAGGATTTGGACTTCTACTTATTCCGATAGCAACAAAAGATATTCGTCGTATGTGGGCTTTCCCAAGTGTTTTACTGCTAAGTATAGCTATGTGGTTTTCAGCCAATTTGTCTATTCAGCAAATAAATGGAAGTTTGACCTATCAATGTCTATGGTCTTGGACCATCAATAATGATTTTTTATTAGAGTTCGAATACTTGATTGATCCACTTACATCTCTTATGTCAATGACGCAAAAGGGATATAAAATGAATGGAATTGGGATATAATGAAATAGAGCCACATTAAGGTTCCCTATGAAATGAGGCATGGAACGGAGCCACTACGAATAAGTTCCTGGAGTTACGAAGGAAGCTTCGGACTCATATTGTTCATGGGTTGAGAACGGGAGTTGAACTCTATGAGGTCGAATC
>128
CGTAGATAAATAGATCTTTTATCCCCATTCCCTATTGGTTATTTCCTTTACTTTATAAAATATATGGGTTTGCTGGATTTATTCTTTTATACAAATATACAAAACGTATTTTCTTATCGAAATAAAAAAATTGGATGTTTTCAAGATTTATAATTCTCTTTTTTTTACCCGATCCGCTTTATATTTGTTTCAAGTTCCATGTTTTGTCGCAGTTGTGCAGTGGGGTTGCTAACTCAACGGTAGAGTACTCGGCTTTTAAGTGCGACTATGATCTTACACATTTGGATGAACAAATTCGTCTAGACTATTGGTAGAGTTTAATACCGCGACTGATCCTGAAAGGTAATGAAGGAAAAAAAAGTAAAAAATAATAATAGAATCATAGAATAAAAATAAAAAATTTTATGCTCATAATGGAATAAATTTTTTTTTAATTAAGTAAAGTATTTTATAGGTGAGTATAGTGAATAAATGGATAGAGCCTTATGGCTCCAATTAGAGTAAGACAAAAAAGCAACGAGCTTATCTTCTTAATTTGAATGATTACCCAATTAAATTACTAATTAGATGTTAAAAATAGATTAGTACCTTATGTGGGAAAGGTTTTCTTAATAATTATGAGTAGACCATTGATTCTTTTTTTTTATTAATCCTAATTATTTTTTATTATGAATTGGAGACGGATGTGTAGAAGAAATAGTATAGTGATAAAACAAAAATTTTTCCAAAATCAAAAGAGTTATTGGGTTGCAAAAATAAAAGATTTTTACCCCCTTTCCTTCTTTTTCTTATAATTATTTTCTTGTTATTATACTTTTGTTAACAAAGAAAAACTAATTGCATAAAAAGGTAAAGGAAAAAAATTTGTAGATTGGACCCCCTGTCTCCGGGTATTTATTTTTTATTAAATATTTTATTTCTTATATTACCATTAAGTGATTTACATCACAGTACAGTAAAAAAAAAATATAGAGTCTATAAAGTAAAAATATATACAGTGCATATTATATCTAAATTATATACTATTTATTAGTATAAGATAAAAAATAGACTACATAAAATATACACATACGCCGTTCTGACCATATTGCACTATGTATCATTTCAGAACACAAGAAGTGCCTTCCTTTTTTTGGTTATAGTAAAAATTATGTAAATGACAGGATTGCAAGGATATTTAGATTGAAAAAAGATACATTTCGTCAACAAAACTTTCTATATCCGCTACTCCTTCAGGAGTATATTTATTCACTTGCTCATGATTATAGCTTCAATAGTTTTCTTTATTACGAATCTGTGGAAATTATTGGTTATGACAATAAATATAGTTTAGTACTTGTGAAACGTTTAATTACTCGAATATATCAACAGAAACTTTTTTTTCTTCGGTAAATTATTCTAACCAAAATCTATTTTGGGGTCATAAAAATTATTTTTCTTCTTATTTTTATTCTAAAATATTATCAGAAGCTTTTGGAGTCATTCTGGAAATTCCATTCTCGTCGCAATTAGTATCTTCCCTTGAAGAAAAAAAAATACCAAAATCTCAGAATTTACGATCTATTCATTCAATCTTTCCTTTTTTAGAAGATAAATTATCACATTTAAATTTTGTGTCAGATCTACTAATACCCTATCCCATCCATATGGAAATCTTAGTTCAAATCCTTCAATGCTGGATCAAAGATGTTCCTTCTTTGCATTTGTTGCGATTTATTTTCCACGAATATCATAATTTAAATAGTATAATTACTTCAAAAAAAGACATTTACGTCTTTTCAAAAAGAAATCAAAGATTTTTTTGGTTCTTACATAATTCTTATGTATATGAATGCGAATATATATTCCTGTTTCTTCGCAAACAGTCTTCTTATTTACGATCAACATCTTTTGATGTCTTTCTTGAGCGAACACATTTCTATGTCAAAATAAAATATTTTAGAGTAATGTATTGTAATTCTTTTCAGAGGATTCTATGGTTCCTCAAAGAACCTTTCATACATTATGTTCAATATCAAGGAAAAGCAATTCTGGCTTCAAAGGGAACTCTAATTCTGATGAATAAATGGAAATTTCATCTTGTTCATTTTTGGCAATTTTATTTTCATTTTTGGTCTCAACCTTATAGGATCCATATAAAGGAATTACCTAACTATTCCTTCTCTTTTATGGGGTATTTTTTAAGTGTACTAAAAAAGACTTTGGTAATAAGAAATCAAATACTGGAGAATTCATTTTTAATAAATACTATGACTAAGAAATTAGATACCATAGTCCCAGTTATTTCTCTTATTGGAGCATTGTCAAAAGCTCAATTTTGTACTGTATTGGGTCATCCCATAAGTAAACCAATCTGGACCGATTTATCGGATTCTGATATTCTTGATCGATTTTGTCGGATATGTAGAAATATTTGTCGTTATCACAGTGGATCTTCAAAAAAACAGGTTTTGTATCGTATAAAGTATATACTTCGACTTTCGTGTGCTAGGACTTTGGCTCGTAAACATAAAAGTACAGTACGCACTTTTATACGAAGATTAGGTTCGGGATTCTTAGAAGAATTTTTTATGGAAGAAGAACAAGCTCTTTCTTTCATTTTCCTCCAAAAAAGGCCTTTTCCTTTGCACGGTTTACGTAGAGAACGCATTTGGTATTTGGATATTATCCGTATTAATGATCTGGTGGATCATTAATGATTGTTCATGAAAAAAAAAATAATAAATTTGTATTCTGAAATGCTCATATATCATTCTATATCGTATATATCATCATATTCGTGGTGAAGTTCACTGAGTAGTCCAAAATTCTCAATGTAATTTTTTTGATATATACATAGGGAAAGTCGTGTGCAATGAAAACTGCAAGCACGGTTTGGGGAGGGACCTTTTTTCTATTGCAACAAGGAAAAATTTTCTACTCCATCCGACTAGTTCCGGGTTCGAGTCCCGGGCAACCCATCAATCCATATCAAAAAAAAAAAAAAAAAAAAGTACTACTAGACGTTAG
>129
CAAATTTCCAATCAACAATAGGAAGGTCTATGGGACATACGCGAACACATACTTCACAAGCAATACATTTATCAAACTCAAAGTGAATTCGACCACGAAAACGCTCTGATGTTATTGATTTTTCATAAGGATATTGAATAGTGACAGGTAAACAATTTGTATGGGATAAAGTAATTATGAAACTTTGTCCAATGTACCTTGCAGTTCGTATTGTTTGTTTGCCATAATTCATGAACTCAGTAACCATAGGAAACATATTATAGATATCCATGAATAAAATTCATTTTGTTTTCTCTTAGTTGAGATAAGTTATGAATATCATTATTGTTTTTTATTCATTTATTATTTTTTTATAGTGAAACAAGTTGAGAAGAAGTTGTCAATAATAGATTACCTAGAGAAATAGGTAAAAGAAATTTCCATCCAAGATTTAATAACTGATCCATTCTCATCCTAGGTAAAGTCCATCTTGTTGTGATAGGAATGAACAGAAACAAATAAGCTTTAGCTAATGTAATAAAGATACCAATTACTATTACAAAGACTCTAAACATTTTATTTATTCCAAAAAGTTCAGTAATAGATATGTATGGAATGGAAAAATTCCACCCGCCTAAGTAAAGAATTGTTACAAATAATGAAGAAACTAATAGATTTAGGTAAGAAGTAAGATAAAACAACCCATATTTTATACCTGAATATTCGGTTTTATAACCTGCTACTAATTCTTCTTCTGCTTCTGGTAAATCAAAGGGTAATCTTTCACATTCTGCTAGAGAAGACATTAGAAAAACTAGAAACCCTATGGGCTGACGCCACAAATTCCATCCCCCAAAACCATATTTGGATTGTGCTTCAATTATATCAACTGTACTTAAACTATTAGATAATTTTAGATAATTATAGTCGATGATAACATCACTGCTCCAATCGCTATTCCAAAACCGTACATGAAACTTAAGCTTCATACGGCTCCTCTATGGCCACAAATAAATGTAAAGTAAGGACTAATTGCTTTCCTTGGACTCTATAGAATTTAAAAAAATTAAATATAATTTGGGAGTTGAAGAAACCTCAATTTGACCAATCAAATTCTGTCTGCTAGAATAAGAAAAAGCACTTCCGAATTTATCTCATCCTTTATAATGATTTATAATGATATAATCAGAATTTATAAAATTTTTATTTGTTCAGCAATAACTAAATACTTAAATTAAATACTCGTCATAAATAGAAAGAATTAGGCATTAGTTAATGAATAATTCTTATGAAATTTTTATTCTATTATTGTATTGCATTCTATTTGTCTTGTTTCTGTTCTTATTTCTTAAAACTCAAAACTAAAATCAAATAAAATAAAGGATTAATTCGTTCTTGATAGTTATTTCTTTAATCAGCGAATAGTAGCATACTCTAGATCGGAATCGTGGGGAAGTTATGATTCATTTTATGCAAAAATTCACTTCTTTTATTACCTTACATTATTTCCATTACTTATCCCTTGCGTACTTTGGTGTTCCTAACTACTCACTTATTTTTGATTGATCCCTAGCATAGTAATAAATACTTTACTGTTGACCTTTTGCATCCGCTTCAAGATATGACGATTAATCAGATTAATCAAATAATTTCAATCTTGGGATCAACAACTTATGTTTACTTAAATTTCCTTCTTATACTCTAGGGAATGAGATTTTTTTTTTACTGAAAATTGAGTAGCAGTTTTGTTTCACTCATATAACTATCTGATTTAACTCATCGAACTGAAA
>130
GAGGGTAAAATGGTGAAAAGCCCCAAAACTTTGGTGTGGAGGGAAAAAGGAAGTCTTTTTTAGTTCACAGTCCGCTTGCCCGCGACCGAGCTAGCTTGGAAAGCACAGCGATTCAGGAATTCTTCGCTTCGATTTCTTGCTTCGACCCCACGAACTGGGAGGTTACTTTGTATAGAATTTAGAAGAGGCCTTCTATTTGGCTTTGAATTTGGCATCTTCTTCAGGCATTTTAGCAGTTGCATTGACTGGAATGGAAAATTCCGGTACTGCATCGGAATCAAAGACGACTATAGTGGAGAATGGTTCTGATCCGCCTGATGTTTCTTCTACTAAGGTTTCAACTGAAAGCAGAGTTGAGGGAGGAGATGTGAAGAAAGAAGTCGGTAAGGATGAAGAGGAGAGTAGTAGTCTTGGTGAAATGAAGGGTGTGGCAGAGGAAACAGAAGGGGTTACTGATTTGAAGAATGGAGTAGATAAGAAGGATGCTGAAGAAGATGATGTAGAAAACACGAGTAGTGTAGAAAAAAATTACAGTGGGGATGAAAAGAAGCCAGGGAACGCTGAAGATGGAGATGAGAAGAAGGATTCTGGGGAAGTGAAGGTTTTTGAGGGCACTGAGGATGGGAAGCCAAAGGAGGAAGTGGAGAAAACTCAGGAAACAAAGAAAAATAAAGAAATTGAGGAAACTGTGTATTTGGAGGGACAAAAGGATGCAGAGGAGGAAGCTAATAAAGTGGAGGGAACAAAAGACGGAGGTGACAGTAATCAAGTGGAGGGAAAAAAAGATGGAGGAGACACTAATGAAGTGGAGGAAAAAGAAGATGCCATCGAAACCATGGATTTGGATAAACAGAAGAATGCAAAGGAGGCTAAGGAGGGGGAGGAAGATAAGGAAAGGGTTGATGAGAAGGGTTTTGAAGAAATTAAGGATGAAGAGGGGGAGAAGATTGTTGAAAAAATCAAGCATGATGAAAAGAGCAGTGTTGTGGGAGTGAATGCTGAAGACAATAGTGCTGCTGAAGCGAGGGAAGTTACTGGAGGTAAAAATGACGTGCAAGCTTTGAATAATGCTAAAGATAATGGCGAGAAGAATGATATTAGTGATGTAAAAGGCACTGGACAGCAAGAGATTGTAGAAGAAGGTAAGGTTCACAAAGATGCCAATAGTGTGGGACTGCTAAAGGATAGTAAAAATGATGAAGAAGGTGCACTTGGGATTAATGATGGCGGACAAAAGAGAGATGCGGACGATGAAGCAGGAAATATTCCAAAAATATTAAAAAATAAAGGAGTGAAAGCCAAAAAGAAGCCCAAGACTATTTCTAAGGTAGAAGCTGAAAATGTTAAAAAGAAAGCCATAGTTGATGAGAAACCTGAGGAAGATGATTTCAATAGTGGATTGGAAAAAGGGAAAGAGGGTAATACCGAGAGTGAGGATGTTGTTGATGAAGAGGATGATGATGGAGATATAGAAAAGCAAAGTTCTAGCAAGAAGGCTCCAATGTCTTTCAAAAAGAAAAGGGTCCGAGGAGAAAGATCTAGAAAGAAAGGTGAAGGGAAGGGAAAAACTGAAGAAAAGGAGAAGAAAGAAAGTGGGAAAAAAGCTAAGGAACCGTTGATTGCTCCTGTTGAAGCATCATCATCATCACCTGTGATCTCTCCTAGGGAGCGCCCTGTGCGAGAGAGGAAAGTTGTGGAGCGGCTGGTTGAAGTTATTGAGAAAGAGCCTAATAAGGCTGTCATCATAGAGAAGGGCCGAGGAACTACCTTGAAAGATATACCCAATGTGGCATATAAAATAGCAAGAAAGAAGCCTGTCGATCTGAAATTCCTACATCAGATCCTTTTTGGAAGGAGAGGAAAGATAGTGGAGTTTAAAACCCACATTTTACAGTTTTCTGGATTTGCTTGGCCTGAAAGCGATGAAAAACAAAGAGCTAAGATAAAGGAGAAGCTTGACAAGTGCATAAAAGATGATTTATTGGATATATGTGACTTGCTCGATTTGACCGTATCCAGAACTAGTACTAAAAAGGAAGAAATTATAGTGAAACTTGTGGAGTTTTTGGAAGCTCCTCATGCAACGACTGATGTGATTCTTGCAGAGAAGGATCAGTCGGAAAAATCTAGAAAGCGTAAGCGACCGACAGGCAGTGCTTCAAGGAGCTCAGGAGGCAGATCTGCAAATAAGTCTAGGAGGAGAGTGGCCAGGACTGAGGGGACTCCAAAATCGAAAGGGAAGACTCCAGGGGATAAGGGACATGAGACTGAGGACGAAGTCACTAAAAGTGATGTTCCTGATGACGAAGATGATGCTCCTATGCATTCTGAGAGTGATGTAAAGGAAAACGAATCAGAAGAAGCTAGTGATGATGGAGATGAAAATGATGATGTGAGTGAAAAAGAAAAGGAAGATGTGGTGCCATCTCCCAAAAAACAGAGCTCTGCTGTTAGAGAGAGGAGGAAGACGGGAAGTGACTCTAAAAAGGTTTCTCCACAAACAGAGGCAAAAAGCCCTGTGAAGACAAAACAATCGAAGGTTAAAAAGGATGACGCTGGTGAAAAGGTTTTCACGAGAAGGAAAAAGAAAGTTAGTGAATCACCGGAAGCAAGT
>131
CTGGGATCTACCACAAGAATTGGATAGTGAGTATGGCGGTTTTCTAAACGACAGGATCTTGGCGGACTTTTGGCGATAGGGTGAAGAATTGGATCACTATGAATGAGCCATTGATGTTCACGACACTTGGATATGGGCTCGGGATGCATGCACCTGGTCACTGTACTGATGGCTTGGAGAGGAGGAGTCTTTAAACTTAGTTGCGTAGCAGGAAATTCTTTAACGGAACCTTATATTGTTTCTCATAATATTCTTAGAGCACATGCTGAAGCAGTACACCTTTACAGACAAAAGTATAAGGCTACACAAAAAGGGTTGGAATTACACTAGTGTCGCACTGGATGGAGCCCATTGATGACAGCCCTCTGAGTAAAGAGGCTCAAGAAAGAGCTTTGCAGTTCAATTTAGGATGGTTTATGGATCCATTAAAATATGGAGAGTATCCATTTTATATGAGAGCTTTGGTGAAGGATAGACTCCCCTTCTTCACTCCTGAAGAGTCTGAAAAACTTAAGAACTCGTATGATTTTATTGGACTAAATTACTACACAGCAAGATATGCAAAACATCAAACAATACCAAAGGACTTCAAGCCAGTTTCATACCTAGATGATTTGCGCGTTGATGTTCTCGCGGCGGATGATGATGGCATTCCAATTGAGCATGCTGAGCCGGGAAGTTGGATTAATGTTCATCCTAGAGGACTGCGAGAGCTTCTTCTCTACATAAAGAACAGATATGATAATCCTCCAATTTATATCACTGAAAATGGTGTTATGGAAAAAGATAAGAAAGAACTGCCGCTGCACCAGGCTCTTAATGATACACATCGAGCAGAATATCTTGCTCTTCATCTCCATGAGCTTAAAGAAGCTACTAGGATCGGAGTGAATGTCAAAGGTTACTTCACATGGTCATTATTAGACAACTTTGAATGGCAAGATGGGTATACCTCTAGGTTGGGGCTTTACTACATAGACTACTATGATGTTCACAAAGAACATTTGAAAGACTCTGAGGGGGTGAGTGGCCATTCACCAGCGAATCTCCGCAGGATACCGAAGCAGTCTGTTCTCTGGTTCAAGAGATTCCTGCATAATAAATGATCACCATTTATAAAATGGTTTGTATCATCTATCATGCAAAATAATCTCGCCTTGCGAGTGTGGTGTGTTTATTTATTTCTCCTAGTCTTGTTGTTTGCTACAATAAGAAGAGTTTGGTACTATGCTGGAGGCATATTTCAACATTTGATCTAGAAAAGGCAATCATATAGTTTGTCTTGCTTTTCGTGATGATATATGCATTGTGATTGTCTTGGATTTATGGATTTGTTATTAAATAAAAATATAATGAAGTATCAAGTGATGATTCCAGATGACTATTTCAAGCAATAAATATGTATGTAAAGGTGTATATACATCATATATGAATTTGATGAATCTATGTT
>132
CTGGGATCTACCACAAGAATTGGATAGTGAGTATGGCGGTTTTCTAAACGACAGGATCTTGGCGGACTTTTGGCGATAGGGTGAAGAATTGGATCACTATGAATGAGCCATTGATGTTCACGACACTTGGATATGGGCTCGGGATGCATGCACCTGGTCACTGTACTGATGGCTTGGAGAGGAGGAGTCTTTAAACTTAGTTGCGTAGCAGGAAATTCTTTAACGGAACCTTATATTGTTTCTCATAATATTCTTAGAGCACATGCTGAAGCAGTACACCTTTACAGACAAAAGTATAAGGCTACACAAAAAGGGTTGGAATTACACTAGTGTCGCACTGGATGGAGCCCATTGATGACAGCCCTCTGAGTAAAGAGGCTCAAGAAAGAGCTTTGCAATTCAATTTGGGATGGTTTATGGATCCATTAAAGTTTGGAGAGTATCCAATGTGGATGAGAGCATTGGTGAAAGAAAGACTCCCCTTCTTTACTCCTGAAGAGGCAAAAAAAGTCAAGGATTCATATGATTTCATTGGTCTAAACTACTACACTGCGAGATATGCACGAAGTCAAACAATAACAAAGGATTTCAAGCCAACTTCATATCTGGACGATCTACGTGCTGATGTTTTAACGGAAGATAATGAAGGCATCCCAATTGAGCATGCAGAGCCTGGAAGTTGGATTAACGTTCACCCTAGAGGAATGAGAGAGCTTCTTCTCTATATAAAGAATAGATATGATAATCCTCCTATATATATCACTGAGAATGGTGTTATGGAAAAAGATAAGAAAGAGTTGCCACTACACGAGGCTCTTAATGATACACATCGAGCAGAATATCTTGCCCTTCACCTTCATGAACTTAAAGAAGCTGCAAGGAATGGAGTGAATGTGAAAGGATACTTTACATGGTCATTACTAGATAACTTTGAATGGCAGGATGGGTACACATCTAGGTTGGGACTTCATTATATAGACTATTATGATAGTCACACACATCATTTTAATGAACCTGAGGTGGCATCTGGCCATTCACCAGCGAATCTTCGTAGGATCCCAAAGCAATCTGTCATATGGTTCAAGAGATTCCTTGGTAACAATTGAGGTCCACTTTTTCGATGTGTTTGTACTTTGCAGCGTGGAATAATCGCTTGTCATGAGTTGTAATGAGTTTTCATGAGTTGTATGCTTCGTTTGCGTATGTAGTCTTTTTATGAACTTATAATAAGGACAATCTGCTTTATGTTTGATGTCAGATTTAACCATTTGATAATAAGGAGAATATGGTTTAATGTTTGGAGTCAAATTTGATCATTT
>133
AATTCCAAGAATCCAGTTTTCCCTTCTATTCTCAACAGAAGGAGCTCCTGAGTTTATCCCCTTTATCTAGGGTTTCGTATCCCCTTTGTTTGAATTAGTTTCACTTCATTACATCAGATAACGGATTCGAAGGGGTGGGAAGATGGCGGCCTGTTTTAGGGCTTGCCTTCAATCGTCGTTAAAGATCTTGAACTCGGTCATGGGATTGTTTGGGATGGCCTTGATTCTGTACTCTCTTTGGATGATTCGGGCTTGTTTTCCCAAACCAGGCGATTATTCTCAGGGATTCTATGACTCCAGCTCCACCCCATCGTGGTTCATTTATACCTTTCTTGGATTAGGAATCTTCTTGTGTGTGCTGACATGCTCAGGTCACATAGCTGCTGAAACTGCTAGCAGCCAATCCCTTTCTTGTTATGCAGCTGTTCTCTTCCTTCTGCTTATTCTGGAGGCGACAATTACCGGAGATATACTCCTGAACAAGAACTGGGAAGAGGATTTTCCGCGTGATCCAACGGGGAGCTTTGATCAATTGAAAGATTTTGTTCGAAAGAATTCTGGATTATGCGAGTTAACTGGCCTAATGTTTGCGGCTGTCCAGGTGTCGTCCATCTTCCTAGCGCTGAATCTCAGGACTCGAGCACCGGATCGCCGAGTCTACGACGAGAGCGACGATGATACTCTCCCTGCAACGCTTCCGCTCCTGAGAAACAACGCGCCGAACGCTGCTTGCGTGCTCGGCCGTAAATTTTCGGCGAACAATGACTCTTGGATCGTTAGGATTCGTGGAAAGGTATTTTCGGCGAATGATGACTCTTGGATCATTTGGATTCATGATAAGATTTGCAGGTGATAGAAATGAAATCAAAAGTATTGCAGCTAGCTACCCCTTTTAATCAGTGGCTCAGCTGCTTCTAAACTGACACACTCATCTTTGTTTTTAATTGATGAGAGGGGATTGCATTATACATAAGGTTAATGTATTAGTGTGGGAATTTTAGGACCTGCTAATTATACAACTAATGACATGCATTTGGTTCAGCTTCTCAGGTGTGAAACTATCAGCAGCAGGAATAATAAGAGACGCCTGAAAGGTATAATAACCTGGTATGAGGCTGCTTTCAGCTGAAACTTCCCACTTGCTCTAGGTTTTGTGAAAATCCATAGAAGATTTATTTACGGATCTCGGCCGACTTCCTTCCTCCACCATCTTCTTCCTCATCAAGAACAAGGGATCCCGACCGTAGGAGCTCCTTAACCTTCCTGAATTCGTCGTAGTGAGCTCGGCGGTGTTCTTTGAAGCTGAGCTGTCCCTTATCCACTTCCGAATCTTCATCTTGTTCCATGGCATCATATTCATCTTCTGATGATGTCCAGCCTTCACTTGTAGAATTTATTTGACTTGATGAAGCTACATCACTTAAAGCATTTGCAACAGCTTCAGCATGCACAGAACCATCAATATATTCATCAAAAGCACATCTTGGTGATAAAGAACCATCATCGTCAATCATAGGGTGGTATGGTGTCTTCGGTTCAGTGATTTTCTGTCTCACTGGTTTAGTAGATTCAATGTCATGCAAGTTTGCCTCATTCCATGTGACACGATTACTCATCTTCAGCAGTAGTAGGAATACTCTTGACTACAGTACACTTCAGTATGCCCGTCGGCGACCGAAAACTGAATCAGGTTTTCGGTGAATCCAACGGTAGAAGAAAGACTATCGGAGGAAGCGAACAGGAGCAGGCTTTCGGCGATCGAAAATGGAGCACGTCGTCATTGAATCGAACGGGAGCAGATGTCTATCGGCGGGAGCAAAGAACAGGTCCTAGGTCAGAAAAGAGGGCGACGT
>134
CGAGAAAGATCTCGATCAATTCCGATTCTTTCTTTTTCTATTGATTCTTTTCCGATCGAGATGTATGGATCCATGGATCTATGTGCCTATTGTGCCTATATAGATCCTGTTCATGGATTAACGAAAATGCGCAAAAGCTCTATTTGCCTCTGCCATTCTATGAGTCTCTTCCTTTTTGCGTATGGCATCGCCACTGCCTTTGGCAGCATCTACTAATTCGGAACTTAATTGGAAAGCCATATTTCGACCCGGACGCTTTCGGGATGCCCCTAATAACCAACGAATGGCAAGCGCTTTTCCTTGTGTAGATCCTATTTCAATAGGAACTTGATAAGTCGATCCGCCTACACGTCTTGCTTTTACTGCTATATCGGGAGTTACTCCACGTATTGCTTGACGTAAAACAGATAGTGGATTTGTTTCTGTCTTTTGTTGAATCTTTTTCACGGCTCGATAGATAATTTGATAAGCCAATGATTTTTTTCCGTGTTTCAGAATACGGTTAACCAACATGTTAACTAATCGATTACGATAAATTGGATCGGATTTTGCAGTTTTTTCTTCTGCAGTACCTCGACGTGACATGAGCGTGAAAGAGGTTCAAGAATCAGTTTTATTTTGATAAGGGCTAAAAACGAATCACTTATTTTGGCTTTTTGACCCCATATTTAGAACGCCCTTGTTGGCGATCCTTTACTCCGACAGCATCTAGGGTTCCTCGAACAATGTGATATCTCACACCGGGTAAATCCTTAACCCTTCCTCCTCTTACTAATACTACAGAATGTTCTTGTAAATTATGGCCAATACCAGGTATATAAGCAGTGATTTCAAATCCAGAGGTTAATCGTACTCTGGCAACTTTACGTAAGGCAGAGTTTGGTTTTTTGGGGGTGATAGTGGATAAGTTGACAGATAAGTCACCCTTACTGTCACTCTACAGAACCGTACATGAGATTTTCACCTCATACGGCTCCTCGTTCAATTCTTTCGAAGTAATTTTCTTCGTTCGAGAATCTCCTCCCTTCTTCCACTCCGTCCCGAAGAGTCACTCAGACCAATTCATTCACGTTTTCATGTTCCAATTGAACACTTTCCATTTATGATCAAAGGAGAAGATTCTTCTTTGTGAAATCTTCGGGTTTTCCTCCTCCTCTATCCCTATATCCCATAGGTATAGCGTTTGAATCAATAGAGAACCTTTTCTTCTGTATGAATCGATATTCTTACATTCCAATTCCTTTCCGATCCCTCTAAAATCCCAAATTGGATCCAAAATGGACGGGTTAGTGTGAGCTTATCCATGCGGTTATGCACTCTTCAAATAGGAATCCATTTTCTGAAAGATCCTGGCTTTCGTGCTTTGGTGAGTCGTCCGAGATCCTTTCGATGACCTATGTTGTGTTGAAGGGATATCTATATGATCCAATCGATTGCGTAAGGGCCGCGGTAGCAACGGAACCAGGGAAAGTATACAGAAAAGACAGTTCTTTTCC
>135
CGAGAAAGATCTCGATCAATTCCGATTCTTTCTTTTTCTATTGATTCTTTTCCGATCGAGATGTATGGATCCATGGATCTATGTGCCTATTGTGCCTATATAGATCCTGTTCATGGATTAACGAAAATGCGCAAAAGCTCTATTTGCCTCTGCCATTCTATGAGTCTCTTCCTTTTTGCGTATGGCATCGCCACTGCCTTTGGCAGCATCTACTAATTCGGAACTTAATTGGAAAGCCATATTTCGACCCGGACGCTTTCGGGATGCCCCTAATAACCAACGAATGGCAAGCGCTTTTCCTTGTGTAGATCCTATTTCAATAGGAACTTGATAAGTCGATCCGCCTACACGTCTTGCTTTTACTGCTATATCGGGAGTTACTCCACGTATTGCTTGACGTAAAACAGATAGTGGATTTGTTTCTGTCTTTTGTTGAATCTTTTTCACGGCTCGATAGATAATTTGATAAGCCAATGATTTTTTTCCGTGTTTCAGAATACGGTTAACCAACATGTTAACTAATCGATTACGATAAATTGGATCGGATTTTGCAGTTTTTTCTTCTGCAGTACCTCGACGTGACATGAGCGTGAAAGAGGTTCAAGAATCAGTTTTATTTTGATAAGGGCTAAAAACGAATCACTTATTTTGGCTTTTTGACCCCATATTTAGGGTGGATCTCAAAAGATATTCTCCCTCCAAGCCGTACATACGACTTTCGTCGAATACGGCTTTCCACAGAATTCTATATGTATCTCTGAGATCGAGTATGGAATTCTGTTTACTCACTTTCACTTTAAATTGAGTATCCGTACATATCCATACGATCGAGTCCTTGGGTTTACGAAATAGTGTAATGGAAAAATAAGTGCTTCGAATCATTGCTATTGGGCTCGGACCTGTTCTGAAAAAGTCGAGGTATTTCGAATTGTTTGTTGACACGGACAAAGGAAGGGAAAACCTCTGAAATTATTCCAATATTGAACCTTGGACATATAGTAGAATCGAATCTCTTTTAGAAAGAAGATCTTTTGTCTCATGGTAGCCTGCTCCAGTCCCCTTCCGAAACTTACGTTATTGGGTTAGCCATACACTTCACATGTTTCTAGCGATTCACACGGCATCATCAAATGATACAAGTTTTGGATAAGAATCTACAACGCACTAGAACGCCCTTGTTGGCGATCCTTTACTCCGACAGCATCTAGGGTTCCTCGAACAATGTGATATCTCACACCGGGTAAATCCTTAACCC
>136
TATCCTGAATTATTAAAGCATTACACAAGAAACCGAATAGTATAGGACAAGAGCATAAAGGTCACCACTTCATAATACAAAGAAATGCTGCATTGCATTTAAGAAAACATAATGATAGAACTATACCAAAACTACTGATACTTGGCAACAAAACATGTGTTAAGATTTAGTAACTTCTCATAAAGCTTAATGAAGTTCTAAATATAGGAAACAATCCATGAGAAAACAAAACATAACTTTAAGAATATGATAAGAACACTCTACTACGGCTTCAACATGTTATTACACTTAAAATCGGCCAAGAAGCCAGCACGATTTCATCTTCTGCAACACTTACTACTAGATTTCTGGGCACAACAAGGAGTAAACATCGAATTTTCAAGCATACAATACCATCAAACTCCAGCACCTTCCATGCTATATTCATTCATTTCCGTCAGCAGCCCGAAGAGAGCCTAGCTGAACTGGAGCTTGAGTTCCAACCACCTTGGATGTTCCATAAATGGACAAGTTCACACCTTCAGCCTTCTCCTTCTCAATTTGATCCTTTATCCAGGAGTATGTGATTCTCAATCCATCCTTCAATTTCATCGATGGAGCCCAGCCAAGTTTTTCCTTGATCAGAGAATTGTCCGAGTTGCGCCCACGAACACCTTCTGGGCCGGGAATATGATGAATGGGAAGCTTCCTTTCGTCGAAGCTGAGAACTATTTCTGCCATCTCATTCATGCTGACCATCTCATCACTGCCAATGTTTAGTGGCTCTTGGAAATCTGATTTTGTCAGTCTGAGCACGCCTTCCACGCATTCATCGATAAATGTGAAGGATCGAGTTTGGAGCCCATCCCCCCACATTTCGAATTTGTCGGTTGATGTAATCGCCTTCCTACAGAAGGCTGCGGGAGCCTTCTCCCTCCCACCCTTCCAGGTGCCAAATGGGCCATAAATATTATGAAAACGCCCGATCCTACATTCGATACCGAAGTCCTTAGTGTAGTGTTTGCATAATTCCTCAGTTGCCAGCTTCTCCAAGCCATAAGCATCTTGAGGCTCAGCTGGCCATGCATCAGACTCTTTGAGGCTCACATTTGTAGTTTCCAACTGCTTGAACTCAGGGTAGATACAAGCACTAGAGGCATAGAAGAACCTCTTAATCCCATTAATTCTGGCAGCTTCAAGCATGTTGAAGCTGATCATAGTGTTATTGTACATAATCAACGAATGGTTAGACTGAATGAAGCCCATTCCTCCCATATCAGCAGCAAGGTTGAACACATGATCAACACCCTCTGTGACTTTGAGACAATTGTCCATAACCCTGAGGTCAACAAGATGGAACTCATGGCAGAACATATCAGGAGTCATGTGCTCATTCTTCTTCC
>137
ATTGCGCCCAGTCCTGATCCGCCGCCTTTTGGCAAACGAAACCTATTTCCTCTCTCCCGTCGAACTCCACAGTGACGTCTCTACCGAGCTCCGACCGTCGACGTTGACGTCCTCTCACCCCCTCCAGAGTTTTAGGTCAAACATCTAGCAGGCTGCGCATCCCTTTCATAGTTCCAGATGACGACCAAGCAAGCTACCATCTGGTTCTAGGCGTCCCTTCTAGTTCCAGCTCTTTCTGCTTTTTCCTTCAGGTCGAGATTCCTACTTCCTAAGGACCCAAGGTTCTCAGTGTTCTTTGATCTCTATCCTCTATTATGGCAACTCGTGTTCAGTTTGAAAACTGTTGTGATATTGGTGTGTTTTCCAAGCTTACAAATGCCTATTGCCTGGTAGCTATTGGAGGATCAGAAAACTTCTACAGTATCTTCGAAGGTGAGCTTGCTGATGCTATTCCTGTGGTGAAAACCTCTATTGCAGGCACTAGAATAATTGGCCGTTTTTGTGCTGGAAATAAGAATGGGCTTCTTGTGCCTCGCACTACCACTGATCAAGAGGTTCAGCATCTAAGGAATAGTTTACCCGACCAAGTGGTTGTCCAGCGGATAGAAGAGAGACTCTCCGCTCTAGGCAACTGCATATCCTGTAATGACTATGTTGCTCTCACACTTCCCGATCTTGACCGGGAAACTGAAGAGCTCATAGCCGATGTTCTGGGAGTAGAGGTGTTCAGGCAGACGGTTGCCGGCAATATTCTCGTCGGAAGCTATTGTTCGTTCACTAACAAAGGCGGCCTGGTTCCTCCTCACACATCTATTGAGGACCTGGACGAGCTTTCTACACTTCTTCAAGTGCCGCTTGTCGCCGGAACGGTGAACAGAGGAAGCGAGGTTATTTCTGCGGGCATGATTGTGAACGATTGGACTGCTTTTTGTGGTTCAGATACCACGGCCACCGAGCTATCGGTTATCGAGAGTGTGTTTAAGCTCAATGAGTCTCAGCCTAGTATGATCGTTGATGAAATGAGGAAGTCACTTATCGACAGTTTTGTGTGAATCTTTCGTCAGGGAAAGTTTGGTATGTGAACAAATGTTACTATTAAGCACTTCAGTTTGAAATAGTGGGTTTTTTATTACGTGCATCGATTTGTATTCAGTTTATGACATTTTGGGCATCATAGTGAAGCGCTAAATTTTGAAGAAGAAACAATATTGCTCGTAGAATGTCGCGAGTGTTCAGGAAGTCTTGCATGAGAACTGATGATCAAAGCTTCATCTCATTTTTGTGGGTGTTGGCATTTAGGGCCCTGCCTTTCTATGTGTCATTCTTGCCGATGAGCTGTGATAAATTTGGGGTGTAGTTTTTGGTGAAGTTGCTTGTTAGACCATAGTTGGAAAAATCATTATGTTCTGATTATTTGCTGCTCATACATTAAGAGCCGA
>138
AATATGATAACTCGTCAGTCCAGTTTGAAAACTGTTGCGCTATTGGTGGATTCTCCATACTTACAAATGCCTATTGCTTGGTTGCTATTGAAGGATCTGAGAAATTCTACAGTGTGTTCAAAGGTGAACTTGGCGATGCTATTCCTGTGGTCGAAAACCTTTGTTGCAAACGGCCTGAGTGTGCTGGAAATAAGAATGGGCTTCTTGTGCCTCACACTACCACTGATCAAGAGGTTCAACACCTAAGGAATAATCTACCAGACCAAGTGGTTGTCCAGCGGATAGAAGAGAGACTCTCCGCTCTAGGCAACTGCATATCCTGTAATGACTATGTTGCTCTCACACTTCCCGATCTTGACCGGGAAACTGAAGAGCTCATAGCCGATGTTCTGGGAGTAGAGGTGTTCAGGCAGACGGTTGCCGGCAATATTCTCGTCGGAAGCTATTGTTCGTTCACTAACAAAGGCGGCCTGGTTCCTCCTCACACATCTATTGAGGACCTGGACGAGCTTTCTACACTTCTTCAAGTGCCGCTTGTCGCCGGAACGGTGAACAGAGGAAGCGAGGTTATTTCTGCGGGCATGATTGTGAACGATTGGACTGCTTTTTGTGGTTCAGATACCACGGCCACCGAGCTATCGGTTATCGAGAGTGTGTTTAAGCTCAATGAGTCTCAGCCTAGTATGATCGTTGATGAAATGAGGAAGTCACTTATCGACAGTTTTGTGTGAATCTTTCGTCAGGGAAAGTTTGGTATGTGAACAAATGTTACTATTAAGCACTTCAGTTTGAAATAGTGGGTTTTTTATTACGTGCATCGATTTGTATTCAGTTTATGACATTTTGGGCATCATAGTGAAGCGCTAAATTTTGAAGAAGAAACAATATTGCTCGTAGAATGTCGCGAGTGTTCAGGAAGTCTTGCATGAGAACTGATGATCAAAGCTTCATCTCATTTTTGTGGGTGTTGGCATTTGGGGCCCTGCCTTTCTATGTGTCATTCTTGCCGATGAGCTGTGATAAATTTGGGGTGTAGTTTTTGGTGAAGTTGCTTGTTAGACCATAGTTGGAAAAATCATTATGTTCTGATTATTTGCTGCTCATACATTAAGAG
>139
GAGGAGGACGATGACATGTGGCACGCATACAACCTCATATCTGCAGGTGACCTGGTTCAAGCCGTCACGGTCAGAAAAGTTGTCAAGGAACTGGCATCCGGTGGAAGAGATTCGGAACGTGTGAAGTTAAAGATCGAAATTAAAGTTGAGGGTGTAGAATACAATAGGGAGGGTTCTGTCTTGCGAATACGTGGAAAGAACATTTTACAGAATGAACATGTGAAGATTGGCCAATATCATACACTTGAAATTGAACCACATAGGCCATTTAGTTCTAAGGAAGGATGTTTGGGATTCGTTTTCAACTGATATTCTTCAACAAGCATGTGATCCTACTGCTAGTGCTGACCTGGCTGTTGTTTTGATGCAAGAGGGGTTTGGCCAACTTGTTTCTCATAGGAAAAAGCATAACCACCACTCGCTCCCGTGTTGAAACATCTATTCCAAGGAAGCATGGTCCAGCAATTGCAGGCTATGAATCAGCTTTGAAGAAGTTTTTTGAGAATGTTCTTCAGAGTTTGTTAAAGCATATTGATTTTAAGATTGTTCGATGCCTTGTGATTGCTAGCCCGGGATTTACAAAGGATCAATTTCGTGATTATTTACTATTAGAGGCAGAGCGCCGCTCGCTAAGACTTATTATTGAGAATAAGTCCCGCCTCGTTCTAGCTCATTCGACCTCTGGTTACAAGCATAGCTTGAAAGAGGTTTTGGATGCCCCTGGTGTCATGACCTTGATAAAAGATACTAAAGCGGCAATGGAGGTTCGAGCTTTAAAGGAATTTTTTGACATGCTTTCAGATGACACAGCCCGAGCATGTTATGGCCCTAGACATGTTGAAGTAGCACATGAGCGGATGGCTATTCAAACTCTTCTAATAACTGATAGCCTTTTCAAGAATGCAGACATATCAGCAAGGCAGAGATATGTCAAATTGGTTGATTCTGTGAAGAATTCAGGAGGAACTGTTCATATTTTTTCGTCAATGCATGTTTCCGGAGATCAACTCGCACAAATATCAGGTATTGCCGCAATATTACGCTTTCCCTTACCTGATTTAGACGACATCGATATGTGAATGTTCTACAGAAGCGGTGATAGTAAAAAATGTGTTGTTACACCCACTGTACTTTTGAATATGAATTATTTTGCGCATTAGCAGAATTGGAAGCATTGTGGTTTTCTGTAAGAATGATGCTGGCAATTTTGCAGAGCCTTGTATTGAAATCTGTTACGTTATTTTTACAATAATATATATAGTTTGGAGCCCTCA
>140
TTAAGAATAGATATTTGTTCATGAAAGAACATTATGCTAACTTCAAGAAGAGGATGTTTCTACATAAACATTCTATCTCTCTATATATAGATACATCATAAAATAATGCACACTCTTCCAACAAAGAAGAAATTTTTATTCATTTAGGCAGCAAACAATCATATGACATGGAATTACTAGCAATAACTCACATCCAGTGTTTCTGATTTAGTTCACATCTGCTATGTCCTTCAACATCAACCCCCCATTTATTTCAACACTGCCTGATCCAATCAAATATAACACAAACATATCCAATATTTTGGTTGTTTTCCTATGGTTAAGCTTACAGACTTTTTCCTGAGATTAACCGCCCGAGGATGAGAAGCTCGCGCTCTACCCTCCTAGAGAAGTTCGTGCTTTAGCCTCGAAGAGAAGCCCGAGGAACTGCCGGAAAACCAAATTCATCCTCCGCCTGAATATTACTCTGCTTGCCGGACGGATGTCCGACCGGCGCTGCAGGCAGGTTGAGTTCTGTATCTTCGGCATCTGGTTGAAGGTAAGTTGGAATGGAAGATTCAGATTCCGTGCCCATGTCGAATTCCAGAGCATCGAGCTCTCCCATGAGTTCTTCCTCATCGATATCATCGGGGACATTATAACTTCTCCCCAGAGATTCTTGTATCTCCGTACTAACGTCCATCAGTTCCATCATCTCATCTTGCATACTATCAATGTCCTGAATTTTGACAGATTTCATCATTCCTTTCAGCTCCTTATTTGCACTCTTTAATGCAGTCATAGTTTGCTGAGCATCTTTAAGTCCCTCTGCGGCAAATGCAACTTGGTCAAGGTTATATGTCTGATTATATAGCATATCTCGCTGTCCTTCATACATTCGCCGTTGCTTAAGTACCCTCATCGCTCGAGCTTTAAGAGCATCTTGAGCAGGACCTGGCCTGCTTCTCTTGATCTGCTCTTTGTATCTAGCTAGCTCAGAATCAAGCTTCTTCACCTTTTCATCAACAGTCTCCCCTCTTTTGCTTATCCTGTCGGTGGCGTCCTGGACCGTGGGAGGGGGTTCCTGGTTCTTCTTCGCACCAAAAACTCTCCTCATCTTCTTCTTCGCCTGCCGTCAACGCCGAGATCTCCTTGGAGATGCATTGGATTCGAAGCTGAGTTTGAAGTTTGAATGAACGATGAAGAATTTGGGGTTATCGGGAAAGTCCGAAGAACTTTCTTAACGACTTGATTAATC
>141
GAAAGTCTTGCATAAAACTACGACCAGTGAAGGCAAGATGCAGTGACACATCAATAGCTGAATCAGGATCAGATGGCAATGATACTGGTTCTCCACTAACATCTAGAAATGCTGAATATACCCGTCTTGCTCCAGTTCATGAAGAAGCAAGAGCAAAAGATTCAAGTTCATACTACAGCTGTGAAGACCAATTTATTGTGGTAGATAAAGCTGTTGACAATGGCGATGATGTGGCTGGATCTTCTAGGACTTCACCTAGAGGAATCCGTGATCAAATGCGACCCTATGGTTATTTAGGTCTTGTCAGGCTTAATGAAGATTCTATTGGAGGCATCCTAAAATATTTCACGAGAGGATTAATGTCAGTTTTTATTAAGATTATCTCGGCCTGTCGTGTTTTAGGTAGGATCGAAAGCAGCAGGTTCGAGGCAGTTCATCCTTCAGATGGAATGGAATCTCAGGCTCCCGGTCAGCATCAAGCTGCCGAGGATGCTGCTCATGAAGGCCATACCAATCCTTGCTTAGAAAGAATCCAGAGGCTCGAGGAAATGTTTAGTGAACTCAAAAGAAAACCTACTGATATTCCTGCAGAGAAGGAGCGAGTGCTTATGGACTCTTGGAACAGAATCAAATCCATTGAGTTTGATCTGGAAAAGACCAAGAGGGTTCTGCACGCCACTGTTATGCAGCAACTGGAGATTGCGGAGACATTGGATGCTGTACAAGAATCGTCCAGCATTAGGAGAAGGTAATGTAAAAATGGTCCCTAAACATTTAAGTAATGCCATTTTCATCCTTTTTGCAACATTCAGTTTCATATTGTGTTCAATTCACTAGTTAAAAAAATGCCCTACATGAAAAATTCAAAAACTATTTTTAGATAATTAAAATTTTAGATAATAATTAATTTGACATTCACTTGAAACCTTAGGGGCTGATTGCTAATTTGATTTTTAGTTCCAATAATTTTGGGGCTTCTCAAAATACAACTTAAAACAAAACTCTATTCTTTTCAATTTCATAACCCTTTAGGTGTGAAACAAAGGAGGATCCAAGCTTATGTTTTAGTTAGAACAAATGCAAGTTCCATGTTTTTGGTTCTTAACCTATACTCAATGAAACCGTCATTTTTCGTTAAAGACATAAACTTGATATTACCAAGTAACCAAACCTTATATTTTCTACACACCTAGAAATGACTAAACATTTGGTTGGTTGGAAGGAATTAAGCATCATGAATTGAAATTTAGAGGTTCAATTCTTGCATAAATAAATTTCGAATCAAAATTTTATCCAATTATATATGAATTGGAATTGGTTTACAGAAATTAAAGTGAGGAAGAAATAATTATTAAGTAATAAGTTATCCAAAAAGGAAAAATCATTTATAAGATTATATTAAATTTTTAGAGAAAGTAAATTTAGTGAGAGAATACAAGAATAAATGTTTAAACATGCTTGAAGAGGTTTATAGAG
>142
GGGGATATAATTATGACAAGTCAAAAAAGGAGATGAAAGGTGTAAGCTTATGCAAATAAGAAGCTTCTGCTCCCGACAGCACGAAAACATACACTTAAATCTAATAAAAAAATAGCACAACCACAAACCTGAAGCAGGGCAAAAAGTTTCCTTTTTTGTATTAACAAAAATATCTCGTGTGGTTCTGGTTTTCCTGGACTTCACTTAAACCTATGACATTTCCCTTCTAACTTAACTTTGAGGCCGAATTTTTAATCCCTATTTAAGATGTAGTAAACTGACTTATTCACCCACGACTGCTGTTCAGGCTCCTCATTCATCCACGGCTACTCTATCGACAAAATGACCTTCTCCTAATGCTGGACGATTCTTGTACAGCATCCAATGTCTCCGCAATCTCCAGTTGCTGCATAACAGTGGCGTGCAGAACCCTCTTGGTCTTTTCCAGATCAAACTCAATGGATTTGATTCTGTTCCAAGAGTCCATAAGCACTCGCTCCTTCTCTGCAGGAATATCAGTAGGTTTTCTTTTGAGTTCACTAAACATTTCCTCGAGCCTCTGGATTCTTTCTAAGCAAGGATTGGTATGGCCTTCATGAGCAGCATCCTCGGCAGCTTGATGCTGACCGGGAGCCTGAGATTCCATTCCATCTGAAGGATGAACTGCCTCGAACCTGCTGCTTTCGATCCTACCTAAAACACGACAGGCCGAGATAATCTTAATAAAAACTGACATTAATCCTCTCGTGAAATATTTTAGGATGCCTCCAATAGAATCTTCATTAAGCCTGACAAGACCTAAATAACCATAGGGTCGCATTTGATCACGGATTCCTCTAGGTGAAGTCCTAGAAGATCCAGCCACATCATCGCCATTGTCAACAGCTTTATCTACCACAATAAATTGGTCTTCACAGCTGTAGTATGAACTTGAATCTTTTGCTCTTGCTTCTTCATGAACTGGAGCAAGACGGGTATATTCAGCATTTCTAGATGTTAGTGGAGAACCAGTATCATTGCCATCTGATCCTGATTCAGCTATTGATGTGTCACTGCATCTTGCCTTCACTGGTCGTAGTTTTATGCAAGACTTTC
>143
GGGGATTTGGGGCCGGCGACCGTGCAAGTTCTCTCTCCAGGAGTGAAGCTGGCCAAATCATCGCAAATCCTCCCAAATTATCTCCAATCGAAGAGGGGAAAGACGCCCCTTCAACGGGGTTTCACTTGCAGAAGAAAAGTAGGGCTTTTAATTGAATTTTGTTTTACGGTAAATCACGGGCCTTGGTAAAGAATGTCCTCTACCCATATCGGCCGACCCGCCATGGAAGAAGGCTACACAAGTATCCCTACCAGTCATTCAGTCGGCTCCGTGCCGGCGGCGGTTGTTGAAGAGAGTCAAGCTCCAAAGACAAATCTGCAAGTCTTCCCACCAGGTAACAACGGTTCCAGTTACCAAACACCTGGGGCGCCTTATGGCGAAGATGTTCAGACTTCAAACACTTGGAGTGGATATTTTAGCATTTCGTCTTACCAACCGTATTTCAATGTTGACACCGATATTGTATTTGATAGGCTCATTTATGCTGTGTATCCCATGGGTGGATTTTGTATGAAAATAGATTCTAATCCAGATATGTATGGCCCTGTATGGATATCGACTACGCTTGTATTCATTCTTTCTGCGTTGGGAAATTGTGCTGCTTATTTGATGAGCAATGGGAGTAAACCAGATATTGCATGGAATTTTGATGTCAACTATATAAATTGGGCTGCTTGTGCTATATATGGTTATCTTCTTTCAGTGCCAGCTGCATTTTACTTTTTACTTCGCTATTTTGGATCTAATGCTGGACTTGTAAAACTCTGGTGCATTTGGGGATACTCACTCTTCATCTTTATTCCAACAGCTGGTTCGTGACTGCGCCGCCTGCTCCGTGAGACAGTGCTGCACCTTTTGCCCCAGATCCCGGAGGTTTCTGATTTTTGGTTTTGTCAGGTTCTATGTATTTTTATTCCTTTACTGTTGTACGAACATGTTGTTATTATGTAATAGTTATTGTGAGACATTTTCATTTGTGGACAACTGTTAGTCATTGTAATCCTGTAACAATCATTTTTAATATGATAATGCATATGCACTCTTTTCTTATAAGTGCTCTTTTATTTTCATCCACCACAGTTTTTAAACTACTTCCGCATATTTAAATCAAGAAAATGTTTTACTGTATTACCTATATATAAATTTAAATTTAGCATCCGCCTTGCGGACATGGCGATACGTGTCCCGTGTCCGCGGCATCACGACCCGCCCGTAGCGCTCGTCTCTTGCTTGAGACGGGTCGTGACAGTTGGTATCAGAGCTAGGTTTACTACTAA
>144
GGGGATTTGGGGCCGGCGACCGTGCAAGTTCTCTCTCCAGGAGTGAAGCTGGCCAAATCATCGCAAATCCTCCCAAATTATCTCCAATCGAAGAGGGGAAAGACGCCCCTTCAACGGGGTTTCACTTGCAGAAGAAAAGTAGGGCTTTTAATTGAATTTTGTTTTACGGTAAATCACGGGCCTTGGTAAAGAATGTCCTCTACCCATATCGGCCGACCCGCCATGGAAGAAGGCTACACAAGTATCCCTACCAGTCATTCAGTCGGCTCCGTGCCGGCGGCGGTTGTTGAAGAGAGTCAAGCTCCAAAGACAAATCTGCAAGTCTTCCCACCAGGTAACAACGGTTCCAGTTACCAAACACCTGGGGCGCCTTATGGCGAAGATGTTCAGACTTCAAACACTTGGAGTGGATATTTTAGCATTTCGTCTTACCAACCGTATTTCAATGTTGACACCGATATTGTATTTGATAGGCTCATTTATGCTGTGTATCCCATGGGTGGATTTTGTATGAAAATAGATTCTAATCCAGATATGTATGGCCCTGTATGGATATCGACTACGCTTGTATTCATTCTTTCTGCGTTGGGAAATTGTGCTGCTTATTTGATGAGCAATGGGAGTAAACCAGATATTGCATGGAATTTTGATGTCAACTATATAAATTGGGCTGCTTGTGCTATATATGGTTATCTTCTTTCAGTGCCAGCTGCATTTTACTTTTTACTTCGCTATTTTGGATCTAATGCTGGACTTGTAAAACTCTGGTGCATTTGGGGATACTCACTCTTCATCTTTATTCCAACAGCTCTGTTGCTAGTGATTCCTGTGGAGATTTTAAGGTGGATCATCATACTATTTTCCGGTACTGCATCGGCTTACTTTATTGCTCTGAATCTGAAGCCCTATTCCAATGGGCAATATGACATTTTTCTATGGATTATATGTGCCTCAGTATTGCAATTTGTTTTAGCAATCTTCATCAAGGTGTTCTTCTTTGCGTAGCTCCTGCCTCAATACAGCTATGCATGAATCATCTCTTCTTCGTCAATAATTAAAATCTATTCTTTTTATATGATAAAAACGAATGAACTTTTTG
>145
ATTTTTTTTTTTGTAATAAGGGAATAAATCAACATGGCATTGAAAAAATAACAGATAGAGAGCATGCCTCAGAAAACACAACTTCCTGTCATGATTCATAAATAAAGCAATTAAAATTCTCAACAATAACATCAAAATTTACTAGTGTGCTTGGCTAGGGAAAAAATGAAAATAACTGTTTAAAAAACAGTGTTGCACGCAACCAGAAAATTTGTCTTTTCAATTCTACAGGCCTGTGCGAGCATACTGGAAGCTTTACTCCCAGTCAACAGCAGGAACGGCGAGAGAAGGCAATTCTTCAGTAGGTGGAAGAACGGGTGGAGCAGCAGAATCCCATACACCAGCTACTTGAGAAGAAGTCCACTCGTCCCCACCAACAGGAGCAGCAAAGGCAGGCATTGCTCCCCCATATGGTTCAGAAGATATCATGCCTCCGTATTCAGGTATAGCTCCATATTCTGGGGCAGCGGTCACCTCCCCTCCTTCTTGTTGCTCCTTGGCTTCCTCAGGATCCCTAAAAAAGAATAGATCAACCATAACATCCCACTTCTTTCCTGGGGCAATAGTGCTGCGCATTTGGAGGACCATCCTTGCCAACAACCAGTAAAGACAACCTATACTGAACTTACCCTTGTTATTAGCAGGAATCCCAATATCAACAAACCTCATTGGAGAATCAGTATCACAAAAGGCAATGGTTGGAATATTTCCAAGAGCGGATTCCTTGATTGGCTGGTGATCCGTCCTCGGGTCAGTGAGGATGAGAAGACGTGGCTCGCTAAAGGATGTCTGAAGTTGATTAGTGAATGTTCCAGGAGTGTGCCTCCCAGCAATAGGGTGAGCACCGGTGTACTGTGCAAACTTCAAGACGGCCCTTTGCCCGTACGGCCTAGCAGATTGAACAATTATGTCATTTGGGTTTTCAATTGCAACAATCACCCTAGCCGCCAGCTGCAGCTTTTCCCAAGTCTTTCCAAGATTTATGATGTAAATCCCGTCGGTCCTCCGCTTGTAAACGTAACGCTCCATCTGAAAGTCGCAATTTTTTGTTCCTAGATGTACATCTGCGGCTAACATCATCTTAATATCTTGTTCCTTCTGAGAAAGCACACTAGCCGCCATCTCCGACGAACTTGGAGGTAAACCACAGTTGATGAAGATCGGGAAATTTTCAGAAAAGCGGCAAATTTTTAGACCTAGCTACCGGCGTC
>146
CATGGTGATGTCTTCCCATCATTGGTGAACAGTGGCAAGCTGGAAGCCTTGCTGTCTAAGGGAAGGAATATATCTTCATTGCAAACTCTGATAACCTTGGTGCTATAGTGGACATAAAGATTCTAAACCATTTAATCAACAATGAGAATGGGTACTGCATGGAGGTGACTCCTAAAACCTTAGCTGATGTGAAAGGTGGCACACTAATCTCATATGAAGGTAGAGTTCAGCTTTTGGAAATTGCTCAGGTTCCTGATGAACATGTGAATGAGTTTAAGTCTATAGAGAAATTCAAAATTTTCAACACCAACAACTTGTGGGCGAACTTGAAGGCCATTAAAAAACTTGTAGAAGCTGATGCGTTAAAAATGGAGATCATCCCAAATCCCAAGGAAGTAGATGGGATCAAGGTTCTTCAACTTGAAACAGCAGCTGGGGCAGCAATTAGATTTTTCGATAATGCTATTGGAGTGAATGTTCCTCGCTCTCGTTTTCTTCCTGTGAAGGCAACATCCGATTTGTTATTAGTTCAGTCCGATCTGTACACTTTGACTGATGGCTTTTTAGTCCGTAATAATGCAAGAACAAATCCTGCTAATCCCTCTATTGAACTCGGACCTGAATTCAAAAAGGTGGCTAGTTTTCTTGCTCGCTTCAAGTCCATTCCTAGCATCGTTGAGCTTGATAGTCTAAAGGTTTCTGGTGATGTATGGTTTGGTACTGGAATAGTCCTAAAGGGAAAGGTGGTCATAACAGCAAGTCCCGGAGAGAAGTTGGAAATTCCCGATGATTCGGTCATAGAAAACAAGGAGATCAAGAGCCATCATGATATCTAAAGCCCTTTCATATTGAGTTTTCCAGGCGCAGGCTTCTCTGCTCAGTATATTTTCATAATAAGAGCAGTAATATTTATAATAATAATCGTAATAATAATCATTCCTGCAGTACAGCTCATGCTTACTGTAGTAAAAAAGGTAATTAATTCGCCGTTCCTAAAACTTTCTGATGTAAGCTGGCGCGGCGGTGTTGGTTGATTTTATAACAGTTTTGTTTCTCTGGCAGTGTTGTATGGGAGCTCTTGTGATTTTGCGATGTTCGTTATGTAAATTAGAGTAGCAAATTTAGACAATTCATATATTTTCTACTAGGCTTCATTTGATACTAATCTTTTTCTGGTGAGTTTAAACAGACAATATCATCATAGAATATAT
>147
TCCAAAACTAATTTTCTTCTCTTCATGGCAAACATATATTCTATGATGATATTGTCTGTTTAAACTCACCAGAAAAAGATTAGTATCAAATGAAGCCTAGTAGAAAATATATGAATTGTCTAAATTTGCTACTCTAATTTACATAACGAAACATCGCAAAATCAACAAGAGCTCCCATACAACACTGCCAGAGAATACATGCTCAACCACAAAACTGAAACAAAACGGTTATAAAAGCAACCAACACCGCCGCGCCAGCTTACATCAGAAAGTTTTAGGAACGGCGAATTAATTACCTTTTTTACTACAGTAAGCATGAGCTGTACTGCAGGAATGATTATTATTACGATTATTATTATAAATATTACTGCTCTTATTATGAAAATATACTGAGCAGAGAAGCCTGCGCCTGGAAAACTCAATATGAAAGGGCTTTAGATATCATGATGGCTCTTGATCTCCTTGTTTTCTATGACCGAATCATCGGGAATTTCCAACTTCTCTCCGGGACTTGCTGTTATGACCACCTTTCCCTTTAGGACTATTCCAGTACCAAACCATACATCACCAGAAACCTTTAGACTATCAAGCTCAACGATGCTAGGAATGGACTTGAAGCGAGCAAGAAAACTAGCCACCTTTTTGAATTCAGGTCCGAGTTCAATAGAGGGATTAGCAGGATTTGTTCTTGCATTATTACGGACTAAAAAGCCATCAGTCAAAGTGTACAGATCGGACTGAACTAATAACAAATCGGATGTTGCCTTCACAGGAAGAAAACGAGAGCGAGGAACATTCACTCCAATAGCATTATCGAAAAATCTAATTGCTGCCCCAGCTGCTGTTTCAAGTTGAAGAACCTTGATCCCATCTACTTCCTTGGGATTTGGGATGATCTCCATTTTTAACGCATCAGCTTCTACAAGTTTTTTAATGGCCTTCAAGTTCGCCCACAAGTTGTTGGTGTTGAAAATTTTGAATTTCTCTATAGACTTAAACTCATTCACATGTTCATCAGGAACCTGAGCAATTTCCAAAAGCTGAACTCTACCTTCATATGAGATTAGTGTGCCACCTTTCACATCAGCTAAGGTTTTAGGAGTCACCTCCATGCAGTACCCATTCTCATTGTTGATTAAATGGTTTAGAATCTTTATGTCCACTATAGCACCAAGGTTATCAGAGTTTGCAATGAAGATATATTCCTTCCCTTAGACAGCAAGGCTTCCAGCTTGCCACTGTTCACCAATGATGGGAAGACATCACCATG
>148
CGCCCTGTTGCATAACAACCCATGGCAGCTTGAACTGAACCGAACAGGTCTAAGAAACCTTTTAGTTTACAATAATCGCTTCCACTCTTATTCTCAACAAAATATTCTAAATGATCGGCCCTTTTTTATTGTAAAGGGTGGTTTATCACCAAAAAGTAACATAAACAGCCTATCAGACGAGATGGATTAATTTAGAGTGATGCTATTAGTATTGCAAGACTATTCAGAGCCCTAAAAACATCTAAAATGATTATTCGCAATTCCAAAAAAACTTAAATTTATTGGGCTGCAAATATCAATGGACTACATCTACCCGTATTACTGCTGCTAGTACCATCATTCATAATTTAACCTAATTATCTGGAGAGATATTGAGTAAATTTTCTAGGAAAGGAGCGAACTGCTGCATCAGTAGTGCTAACTGCATCAGATTCAGTTGATGGCATCAGAGCTTGGATTTTGGGGCAGATTTCTTTTGTAGCACAATCATGACTTTCCCAATAGCCTTCCTTTCTTCTATAGCGGTAAAAGCAAGATTTGCCTCTGATAAACTGAAAGAGTGGGAAATATGGATGGTTATCAATCCCTTTGATAGCCAAGAGAGTAACTCCATGAGGGAGCCTTCAAGAATTTTGGGCTGATGTGTTCTATAACTGCCCCAGTAAAGTCCATGAACAGTCCAGTTCTTAACTAGGGCAATGTTTGCCGGGATAAACGGCACTTCACCACTAGCGAATCCTATAACCAGAATTTGTGCTCCCCAATTTAAAAGCTTCATGCTATCCTTCGTAAGTTTTCCTCCAACTGGATCATAAAGAACATCAACTCCTCTTAGCTTTCGTTTCTTTAAGTACTGCTTCACATTTTCTATCAGATTTTCCTTATTCGAGTCCACAACATGATCAACCCCCATTGACTGCAGCATCTTCTCTTTCTCACTTCCCCTAACCACAGCAATGACCACAGCACCACAAACCTTCCCAATCTGCACAGCTGAGATCCCCACACCACCAGCAGCACCAAGAACAAGTAAGACCTGACCAGACCTTTAAATTAGAAGACTACTATGGACAAGAGCCACATGTGAAGTGCCGAATGCAACAGGTAGTGCGCCAGCCTCAACTAGATCACATCCATCAGGCACTAAAATAAATCCTTCTCATCCGATACGATCATCTCAGCGAAAGATCCAAGAGGTGCCATCGAGCAAACCTTATCCCCAACCTTAAACCTGGAGACGCGCTCCCCCACTGACTCCACGACGCCCGAGTAATCGGAGCCGGGGATGAACGGAAGAGCGTGCTTCTCCTGGTACTTTCCCAGTATCTGGAGATAGTTGGCGAAATTTAGGCTAGTGGCCCATATACGAACCCTAACGGTAGTGGGAGAATTAAGCACTGGAACAGGGTGGGAGCGGGACAGGAGCAGAGGAGAGGAGTCGGATAACGGAAGCGTCGGGTCACCGATCTCCCTGCAAACAAGAGCTTCCATGAGATCC
>149
CAGGACAAATATACACTATGATACCGAAGTAGCAAGAACAATCGACAAAAGATCAGCCATCTCCGACGAAACAAGCCAATCAGTCATTCAATTTCTTGACACTACCATCACCATGATTTAAAAAACAACAAGAACAAAGGAGTAGGAACATAAGAGAAAGAACAGTACACATTGAAGCTCCATATATAGAGCTAGTTCTAAATAATGTACACACTTGATCAACATAAACAAACTTGAGGAGAAATAGATTGGAGAACAAAAGGCTCAACACAATAACATTGGATAGCATTTGACACAAAATGCAAAATACATAGCTGAAGATTCAATGCTTGCTCTTGAATGGGAGAGCCCTTATAACAACTTGGTGGTACAGTGCAGCTAGGGCAGCACCTATGAATGGTCCAACCCAGAATATCCACTGGTCGTCCCAGGCGTGATCCTCGTTGTAAATGATGGCGGCTCCGAGGCTCCTGGCAGGGTTTATGCCGGTTCCGGTGATCGGAATGGTGGCCAGGTGAACCAGGAATACCGCAAACCCGATCGGAAGTGGTGCCAGGATAGGGACATAAGAGTCTCGGGCGCTTCTCTTGGCGTCGGTGGCGGAGAATACGGTGTACACGAGGACGAAAGTACCGATGATCTCGGCTCCGAGGCCGTCCCCCTTGGTGTATCCCGGGCTGACGAAGTTTGCCCCGCCGTTGTTGGCCATGTAGATACTCTTTTTGAAGCCCTTGACGACCCCGGCGCCGCAGATGGCGCCGAGGCACTGCATCACAATGTAGAAGACGGCTCGGGTGAGGGAGAGCTTCCTCGCTAGAAACAGCCCGAATGTCACCGCCGGGTTGATGTGCCCGCCTGAAATCCCAGCAGTACAATAAACAAGAGCAAAGATCATCCCTCCAAAAGCCCAAGCAATGCCCTGAATCCCCACAGTCCCGCACTTGCTCTTGGAGCTCACCACTCCCATCACCGTCAGTATTGTTACATACAAAAACAGGAATGTTGCGACGAACTCAGCAATCCCAGCCCTGTAGAAAGACCATGATTTCAGCTCCCCTGCCTCGAACAACGGCGCCAATGGCGGCTCCTTGTAGTCCCTCTCCTCTGTCTGTGCCGCCGTCCCGAGAGGCTGCCTCTCCGGAAACCTGTTCGCTCCCAAGCTCACATCTTCCTCCTTCGCCTGCATCTTTCCTTTCTTACAATCTCAATTTACAAGTTACAACTACAGAGTTGCTGCTGGTCC
>150
CTCGGCCCGTGCTTTCCCATGGCTACCGAGTTGGAGGAGGAGCAGCTACTCAAGAGCTTCTTCGCCGAGGTCAGCGAAGTCGAGAGAGAAAACGAAGTCGCTAGGATACTCTCATGTTTTAAGTTGAATCCTTTTGAGCATCTCAATTTATCCTTTGATTCTTCACTTGATGATGTAAAGAAACAGTATCGAAAGTTATCTTTGCTTGTTCACCCTGATAAATGCAAGCATCCCCAAGCAAAGGATGCATTTGGAGCTTTGGCAAAGGCTCAACAATTATTGCTTGATCCACAGGAGAGAGAATACATTCTTAGTCAAGTAAATAACGCAAGAGAAGAGCTAAGGATAAAAAGAAAGAAGGAATTGAAGAAAGACAGTGCCAGTAAAATAAAATCATTGGTAGATGAGGGAAAATTTGAGCACCAGTATGAGCAATCAAAAGAAGTCCAGCAGCAGTTGAAATTAAAAGTTCGTGAGATCTTAACTGAGCAGGAATGGCGTCGAAGGAAAATGCAAATGAGGATATCAGAAGAGGAAGGGAGGTTGAAGAAAGATGAAGAAGAAACAAAGGAGATGTGGAAAAGGAAGCGAGAGCACGAGGAACAATGGGAAGGAACAAGAGAGAAGAGGGTGTCTAGCTGGAGAGATTTCATGAAGGGAGGAAAGAAGGTAAAGAAAGGAGAGCTCCGACCTCCCAAACTCAAAACAGAGGATCCAAACAAATCATATGTGCAGAGGCCTGTAAAACGAGGATGAAACATTTCTGTGCTCTCCAAGTGGCAAATGTCATCTCGAATATTTTTCAGGTCAGAATGACCTTGTTTATCCACTCGTATCACTTAGCCATATCCAAAAAACATCCAATGTCACCGAATATAATTATTTAGATCAGTTTTACATGAACCTTTTTCAGTTGGGGGCGGGAGGACCAAAATTCTGATTCGTTTCATTCAGAGATCACTCGAAAATGGGTCAAAACCAGAGGATGTTTAGTATGTAAAAATATGTATAAACATATATTTTAGTATATCTTTTAAGGTCACATGGTGGATCTGTTGGTGGCAGCACTGCTTGATAGTGCCAGATTCTCAATCAAATCCAGGCAACATATTGCTTTTAGAAGTACTCCTTTTTTTAAATTATAGTAACTTTAGTCCTGCAATGTCAGAACATCTATGGTAAAATGCTAAAGCTATATATGTTGTCAGTCATTAGA
>151
CCATGGGATTGCGGCGCTGCATAGGTATAAGTACAGCGGCGTTGACAATTCACTGGTTGCTAAGTATATATTGCAGCCCTTTTGGAGTCGATTTGTGAATGTGTTTCCTCTTTGGGTGCCTCCAAACATGATTACGCTCACAGGTTTTATATTTGTGCTTCTTTCAGCGCTACTTGGCTATATCTATTCTCCACATTTAGATTCAGCACCTCCTCGATGGGTTCACTTTGCTCACGGGTTACTGCTTTTCTTATACCAGACATTTGATGCTGTTGATGGCAAACAAGCAAGGAGAACAAGCTCTTCAAGTCCACTAGGGGAACTTTTCGATCATGGATGTGATGCTCTTGCATGTGCATTTGAATCATTAGCTTTTGGAAGCACAGCCATGTGTGGAAGGACAACATTCCTGTTCTGGGTAATCGCAGTTGTCCCATTCTATTGTGCAACATGGGAACACTTTTTTACCAATACACTTATTCTACCTGTAATTAACGGGCCAACTGAAGGTCTTATGCTGATTTACTGCTGTCATTTTCTCACATTTTTCACGGGAGCTGAATGGTGGGCCCAAGACTTCAGGAAGTCAATTCCCTTTTTAAGCTGGGTTCCATTTCTACCAGAAATTCCATTCTATAATGTTGTGCTGTTTCTGATGATAATTTTCGCTGTAATTCCCACCGTTGGATCAAACATTAGCAATGTACATAAGGTAGTGAAGGCTAAGAAGGGAAGCATGGGGCTTGCGTTAGCAATGCTCTTTCCATTTGCATTACTGTTAACTGGTGTATTTATCTGGTGCTACCTGTCTCCCTCTGACATAATGAGAAATTACCCACATTTGCTCATCACTGGAACTGGCATGGCATTTGGATTTCTTGTGGGAACTTGAGGGAAGCTGTTAGGCTTCCCCCTGGCGAGGATGCTAATGAGTGGCTTGCAGTTAACACTGTGGATTTCTTCAATCAGGTGAATCTTCTATATGGTACGCTTACTGAGTTTTGCACAACGGAGAACTGCTCTACAATGACTGCAGGCCCAAAGTATGAATACAGATGGGCTGATGGCGTACAGATAAAGAAACCCATTGAAGTATCTGCACCTAAATATGTTGAGTATCTTATGGATTGGATTGAAGCTCAACTTGATGATGAATCTATATTTCCTCAAAAGCTGGGAACTCCCTTCCCAAACAATTTCAAGGATGTTGTGAAGACAATTTTTAAACGTCTGTTTCGAGTTTATGCACATATATACCACTCCCATTTCCAGAAGATAGTGAGTTTGAAGGAGGAGGCGCATCTCAACACCTGCTTCAAGCATTTTATTCTATTTACATATGAATTTGGGCTGATTGATAAGAAAGAACTCGCCCCGCTTCAGGAGCTCATAGAATCGATTATCGTTCCCTACTAAAAAAACAACAAAATGTTCAATTTGAGGAAATAACGTGTGGGGTTTGCTGTACTAATAATCATTCCTATCTGGGAGGCTATTCCCAGATTTTTACCCTTTTCCCTGTAATTTGATTCCTGCCTTTGTGTTGTTTTTTGGGGACTTCTTTGGTTGCCCGGCTGCCTATACTTCAAAATATCAGTGTGTGTATATATATATATATATATGTAGTGTAGGGACCATTTATTTGAACCGTTTGA
>152
AAAAGCATGCAGCTTTACTCAAACGAATCCACAAATATTGCATTGAACTCCATCAAAACAAGCATAAAAATAGCAGTGAGATCGCATTGCCTTTTGTACCAGCAGTTTATCTCAATTCAGATAAACGGTGGCAAATAGGCTGTTAAAATCAACTGAAAACAGCCCTCCGCAAAGAAGACCGTCGGCAAGTTATAGAAAAAAAGTGAGAGGAGAAGATATGAACATCAGAGAATTATTGAAACTTTCTGCTTCAGCCAACCATGTCCCCTTAATTTAGTGACACCTCAAATGTGCCCCCAAACATAAACTACATGTCTAACCATTCCGAGCGGATTAAACCAGTGCACGTTCTCTGGCCGGCGAAATGGGCAGAGATGCATTTCAGTTTTGAGTTCCCACTTGTGTCTCTTCACCAGAAATTGCCTTAGAAGCATCCTCCTTCGCGGTGTCCTCTTCATCCTCGGTAATATCAGAGGTCCACAAAGTAAGGTTATCCCTGAGAAGTTGCATGATCAATGTGCTATCCTTGTATGACTCTTCACTCAGGCTATCTAGCTCCGAAATGGCTTCATCAAAAGCTTGTTTGGCAAGGTGGCAAGCTCTTTCAGGCGAGTTCATAATTTCATAGTAAAAGACTGAGAAATTCAATGCCAATCCAAGGCGAATAGGGTGTGTGGGAGAAAGATCTGTCTCGGCTGTGCTTGAAGCTGCCTGGTAAGCCTTCAATGATTCCTCAGCAGCTTCCTTCCTATCATTCCCAGACTTGAACTCCGCCAAATAACGATAATAATCTCCCTTCATCTTATAATAAAAAACTGATGATTCCCCACTACCAGCAGAAGGAATGAGATGCTCATCAATAACGATCATAATATCGTTACAGATATTAGAGAGCTCAGTCTCCACTTTCTGCCTATAATCCCTAATCCATTTCGCATGCTTATCGTTCCCCTTCGCCTCCTCCTTCTGCTCGATCGAAGACAAAATCCTCCAAGAAGCCCTCCGCGATCCGATCACGTTCTTGTATCCGACCGACAGCAGATTCCGCTCCTCGATAGTGAGATCAGAGTCGAGTTTCGCCACCTTCTTCATTGCTTCCACCATTTCGTCGTAGCGCTCCGCTTGCTCGGCGAGCTTGGCGGTGTAGACGAAGTTCGCGTGCTGTGCTTGCAAGGCCATGGTGCAAATCTAGATCTGAGTCTCTGTTCTTCAGCTGGGGAAACCAATTACCTTCGGTAGATCTGTGAAATTATATGATGGTATGATTC
>153
ATATATATATATGTAAGATAGCATTTACTGCATATGACTGTTATGTCTATTTCAATAAAGCATAGGAATACAATCCTGGCTTCCTATGTTGAAAAATTACTGCATATCATTATTATGACCATTTCAATAAGCATAGGAATACAATCTGGGTTCTAATGTTGACAGAAAGCATTCAAGCCCATGAGGTAGACTCCAGTAAGCAACTAACCTTCATCCTCGGTAATATCAGAGGTCCACAAAGTAAGGTTATCCCTGAGAAGTTGCATGATCAATGTGCTATCCTTGTATGACTCTTCACTCAGGCTATCTAGCTCCGAAATGGCTTCATCAAAAGCTTGTTTGGCAAGGTGGCAAGCTCTTTCAGGCGAGTTCATAATTTCATAGTAAAAGACTGAGAAATTCAATGCCAATCCAAGGCGAATAGGGTGTGTGGGAGAAAGATCTGTCTCGGCTGTGCTTGAAGCTGCCTGGTAAGCCTTCAATGATTCCTCAGCAGCTTCCTTCCTATCATTCCCAGACTTGAACTCCGCCAAATAACGATAATAATCTCCCTTCATCTTATAATAAAAAACTGATGATTCCCCACTACCAGCAGAAGGAATGAGATGCTCATCAATAACGATCATAATATCGTTACAGATATTAGAGAGCTCAGTCTCCACTTTCTGCCTATAATCCCTAATCCATTTCGCATGCTTATCGTTCCCCTTCGCCTCCTCCTTCTGCTCGATCGAAGACAAAATCCTCCAAGAAGCCCTCCGCGATCCGATCACGTTCTTGTATCCGACCGACAGCAGATTCCGCTCCTCGATAGTGAGATCAGAGTCGAGTTTCGCCACCTTCTTCATTGCTTCCACCATTTCGTCGTAGCGCTCCGCTTGCTCGGCGAGCTTGGCGGTGTAGACGAAGTTCGCGTGCTGTGCTTGCAAGGCCATGGTGCAAATCTAGATCTGAGTCTCTGTTCTTCAGCTGGGGAAACCAATTACCTTCGGTAGATCTGTGAAATTATATGATGGTATGATTC
>154
GAATGAAGGTGACGGATCGTAGCTGGGCGCCGCTTATCAGTCTCAGCAGGTCATAGAAGCTGTAAGCTAACAGAAGCAAATGGGCACTGCTGTAGATGCACCAAAATTAGCTACAAGCGTGGACGCAGTAGGGAGATTGAAAGAAAAGGGAGTCAAAGTTATTTTTGTGTTAGGTGGGCCCGGCAGTGGAAAGGGGACCCAGTGTGCAAACATTGTCCGTGATTTTGGATTTACTCATCTCAGTGCTGGAGATCTTCTTCGTGCAGAAATTAAATCGGGTTCAGCAAATGGCACAATGATTCAGAATATGATAAAAGAGGGCAAAATTGTTCCTTCTGAAGTTACGATAAAGCTCTTAGAGAATGCAATGCTGGAAAATGGAAATGACAAGTTTCTCATAGATGGGTTTCCTCGAAATGAGGAGAACCGAGCTGCATTTGAGGAAGTTACAAAGATCGAACCTGAGTTTGTTTTATTTTTTGACTGTTCAGAGGAAGAGATGGAGAGGCGTTTGTTAAGTCGTAATCAGGGTAGAGATGATGATAACATTGAGACTATAAGGAAGCGCTTTAAAGTCTTTTTGGAATCAAGCTTACCTGTTATTGAGCATTACAATGCAAAAAACAAAGTTCAAATGGTTGATGCTGCTAGGCCAATCAATGAGGTATTCGAGTCGGTGAAAATCGCCTTTTCCTCATTCGACAAAAAGGTACATATAGAATAAGAAGCCTGCTCTTACTTGTTTATCTGCAGTTACATGGACCTGATCTGATGTGGTTCTAATGAATTTATTTACACTTCTCACTTCGTTACATCTAATGTGTGATTCTTTTCATATAATAGCGATGAAAAGTATTTATACAATAATAATGTACTCGCTAAGATAATTTTTGAGTGATTTTGCCATATACAAGTGAAATTAGACTCCTTTTTCTTCCCAATGAATACTTTGATACAGGTCATTAGGTTTAAACTAGGATACCAGTGAGTTGGTCTGATTAATGGTTCAGAAACTACTAGTGAGTTGTATGTGATGATAAATGCATGTTTGCGGGACTGGTTGGAAAATGGCTGCAGGCTTGAGTGCTGTGGTAAGAGATGTAAATGCTGTTTGTATGGTTGCGTTAACCGTCCTTTCATCAAAACAATATTTTGGCTCGGTATGGGGCCACAGTGACAGTGTGAAGGCTATGGTTCTAGATTCTCGTTCATGAATATCCAAATAATTTAAGGAAATTCATTTACTTTTATGTTCAAAAATTATTTTT
>155
GAATGAAGGTGACGGATCGTAGCTGGGCGCCGCTTATCAGTCTCAGCAGGTCATAGAAGCTGTAAGCTAACAGAAGCAAATGGGCACTGCTGTAGATGCACCAAAATTAGCTACAAGCGTGGACGCAGTAGGGAGATTGAAAGAAAAGGGAGTCAAAGTTATTTTTGTGTTAGGTGGGCCCGGCAGTGGAAAGGGGACCCAGTGTGCAAACATTGTCCGTGATTTTGGATTTACTCATCTCAGTGCTGGAGATCTTCTTCGTGCAGAAATTAAATCGGGTTCAGCAAATGGCACAATGATTCAGAATATGATAAAAGAGGGCAAAATTGTTCCTTCTGAAGTTACGATAAAGCTCTTAGAGAATGCAATGCTGGAAAATGGAAATGACAAGTTTCTCATAGATGGGTTTCCTCGAAATGAGGAGAACCGAGCTGCATTTGAGGAAGTTACAAAGATCGAACCTGAGTTTGTTTTATTTTTTGACTGTTCAGAGGAAGAGATGGAGAGGCGTTTGTTAAGTCGTAATCAGGGTAGAGATGATGATAACATTGAGACTATAAGGAAGCGCTTTAAAGTCTTCCTGGAATCAAGCTTACCTGTTATTGAGCATTACAATGCGAAAAACAAAGTTCGGATGGTTGATGCTGCTAAGCCAATCAATGAGGTATTCGAGTCGGTAAAAATCGCCTTGTCCTCATTCAACAAAAAGGTACATATAGAATAAGAAACCCGCTCTTGCTTATCTGGAGTTGCATGTACCCGAGCTGATGTGTGTTCTAATGGTTTTATTCACTTCCCATTTTGTTTCATATAGTAATTATTTTTTATATTCTAATAATAAAATGTATTTATACGATAATAATGTTCTCACTGGTGAATAATTATGTGAGTGATTTTGCGATGTAAAAGTGGACATGTTAATTATTATTTTACTTTGGAAACTACATTTGCCTGCATTAATGGTTTGTGAAT
>156
TGACATTGGAGGCCTTGAGAAACAGATTCAAGAACTGGTTGAAGCTATAGTATTACCAATGACTCACAAGGATAGGTTTCAGAAATTAGGTGTACGGCCACCTAAGGGTGTTCTGCTCTATGGGCCTCCTGGAACAGGAAAAACGTTGATGGCTCGTGCTTGCGCTGCACAAACAAATGCAACTTTTCTGAAGCTAGCAGGCCCACAACTTGTCCAGATGTTCATTGGTGATGGTGCAAAGCTTGTGCGTGATGCTTTTCAGTTGGCAAAAGAAAGTCTCCTTGTATCATTTTCATAGATGAAATTGATGCCATTGGAACAAAACGTTTTGATAGTGAAGTTAGTGGTGATAGAGAAGTTCAGAGAACAATGTTGGAACTACTGAATCAGCTTGATGGGTTTAGTAGCGATGATCGGATAAAGGTCATCGCAGCAACTAACCGTGCAGATATTCTAGATCCCGCTCTAATGCGTTCTGGCCGTCTAGACCGCAAGATCGAGTTTCCTCATCCCTCTGAGGAAGCCAGAGCCAGAATTTTACAGATCCACTCTAGAAAAATGAGCGTGAATCCGGATGTCAACTTTGAAGAGCTGGCTCGTTCTACAGACGATTTCAATGGTGCACAGTTGAAGGCAGTTTGTGTGGAAGCAGGCATGCTTGCGTTACGTCGAGATGCTACTGAGGTCACGCACGAAGATTTCAATGAAGGAATAATTCAAGTGCAGGCTAAGAAGAAGGCAAGCTTGAACTATTATGCTTAAGAACGGTCTTGGATTTTGGGTGTGTTGGGTGCGGCCTTTTTTAAGATCTCTCAACCATTTATGGACCAAGGCATAGATACTGGAAATCAGCTTCCCCTAACTGTTGCTGATCCTTTTGCCACTCAATCAATCCTGTAAATTATCGGGTGGCAAACTTCATGTGAATTGTTTTCTAATTCTAAGTATTTCCTAAGTTAGGTCTGCAAGATTGTAATTTCACCGCAAGTTCTTTTTTATAGTGTCTCACGGGGCCTAATTTTTATGCTCCGGTGTCTCAGTAAACTCTGCTTGGCATGACGGATCAGATATTTAGGGATTTCGCATTGATTGTTCTTGCTGTGCATACATCACTTTGAACTTCATCTGGGGCTCA
>157
GGAGATCAAAAGGGTGGCGTTTCCTTTTCCCGAAAATGGGATTGCCTGTGACAGCTTTTACGCAATAAACCGTTTTTAAAATAAGTTTTTTTAACCTATTTCTGAACCAGAGCCCTGATCTCCAGTTCCATCCCTAGGGTTGCGTCTCTCTACCGCCGGGTTTTCTACTCCCTCGAATCAGGCGCATGGGCGACCGAAGGCGGTAGACTCCTTGACGTAGAAGCTAGTCAACCCTGTTCTGCAGAAGCTAATCAGCCTAGGGTTTTCGGCTCCCTCGACGGAATAGGTGGTAGTGAGGGCGTCGGTCCTGTTGGTACAGCCGTTAATCCTTTTCATTTTTCCTGATCCAGATTCTTATGGAAATTCCAACTCCGGCTCCAGGACTTCTAGGAACTGGAAATTGGGGCACATCAATTCTAATGGGTGTACTTGCTGGCATGCTTTATGGAGGAAGCAAGGAGGCTGCTGTATCTATTAGCAAGGATGCAGAAGTTGTGTTAAAGCTAGGGAGCACACCAGATAAGCGTGAGCAGTACCGGTTGATGAGAGATGCTATGGAGAAAAGGTTCATTCGAGTCACTCGTGGTTCTATAGTTGGTGGTGTTCGCCTTGGCATGTTTACTTCAACATTTTATGGTTTAAATTACCTTCTTGCTGATATCCGGGAGGTCCATGATATATTTAATGTTACTGGTGCTGGTTCAGCCTCGACTGCTATGTTTGGCCTAATATTGCCAGGTTCGGTAAAGTGGCGTGCTAGGAATGTCTTGCTTGGTTCTGCACTTGGAGCAGGAATTTGTTTACCTGTTGGTTGGCTACATATGAAGCTTATTGAGAAAGCAAACAAACAGATACTTCCGCCTGATATGACCCAGGCAACGAACACAAGTGCTGTTAGTGCTGCAATAGAGAGACTTGAAGGTAGTCTAAAGAAATGAAGCACAATCTTTGAACTGCTTTCATCATATGGTTTGACAGGCTTTGGAGGCAAGCGGAGGTAGTTGCTACTGGTGATGGTGGTAAAATAACAAAACTGAGCTTCTCAATGTTTCGGTTGATGAAAATTTATCCCTCCATTGGCACATACTAACCTCAATACCATAGGGTGATTTGGTGATACTTCTAGTTTCATATTTAATTCAGATATATCATAATTGAACTGTAGTATATCTATTAATTATTAGTTATGCT
>158
CAATTAGCAGAATTGCGACTTGTGTTTCATGGAAATTGTGGTGTTGCATCAAAAGTCTGATTTAAATGGAATTTATATAGATATTTAGAGTATTCACTTAACATGGCCCAATTGCATACTTATGAATGGCATTACAAGATTGGAATATATACACAGTACCTTCTCATAGCAGGTTGCTTAGAGAACCTCATTTACTTGCATTTCACAATTTCTCATTATATTTAATAGTATCTTCCTCGCATCTATTTTTCACGTTTAGATAAATATACGTGCTGTGAACCCAAAGAACAGAATAAAATTTCTATTCAGTAATTACCAACAGGTAAACAAATTCCTGCTCCAAGTGCAGAACCAAGCAAGACATTCCTAGCACGCCACTTTACCGAACCTGGCAATATTAGGCCAAACATAGCAGTCGAGGCTGAACCAGCACCAGTAACATTAAATATATCATGGACCTCCCGGATATCAGCAAGAAGGTAATTTAAACCATAAAATGTTGAAGTAAACATGCCAAGGCGAACACCACCAACTATAGAACCACGAGTGACTCGAATGAACCTTTTCTCCATAGCATCTCTCATCAACCGGTACTGCTCACGCTTATCTGGTGTGCTCCCTAGCTTTAACACAACTTCTGCATCCTTGCTAATAGATACAGCAGCCTCCTTGCTTCCTCCATAAAGCATGCCAGCAAGTACACCCATTAGAATTGATGTGCCCCAATTTCCAGTTCCTAGAAGTCCTGGAGCCGGAGTTGGAATTTCCATAAGAATCTGGATCAGGAAAAATGAAAAGGATTAACGGCTGTACCAACAGGACCGACGCCCTCACTACCACCTATTCCGTCGAGGGAGCCGAAAACCCTAGGCTGATTAGCTTCTGCAGAACAGGGTTGACTAGCTTCTACGTCAAGGAGTCTACCGCCTTCGGTCGCCCATGCGCCTGATTCGAGGGAGTAGAAAACCCGGCGGTAGAGAGACGCAACCCTAGGGATGGAACTGGAGATCAGGGCTCTGGTTCAGAAATAGGTTAAAAAAACTTATTTTAAAAACGGTTTATTGCGTAAAAGCTGTCACAGGCAATCCCATTTTCGGGAAAAGGAAACGCCACCCTTTTGATCTCC
>159
CGGCGATATTGCTGATAATCTGAAAAAAGTTCTGAAGCTAACAACAGTAAACTCGATATAAACTATTTATCGTAACTGTAAACTCGATAAACTATTTAACGCAACTGTAAACTCCAGAAGCATAGTAGGAGCCTCTTTCTTCTCCGATAGCTCCACATCCCAATGGCGGAGCCGGATAAGCCGGTGGTTGTGATCACCGGCTGTTCAGAAGGCGGCACAGGGCACGCCCTCGCTCGAGAATTCGCCTCTAAAGGCTGCCTGGTTTCCGCAACTGCTCGATCCCTGGCCTCCATGAAAAGCTTGGAAGGCGATGGGAGGTTCTTCCTCGTCGAACTCGACGTGCTCTCCGAAGACAGCATCGGGAAGGCGGTTGAAGGAGTTATGGAGAGATTTGGTCGGATCGACATCGTAGTTAATAACGCCGGCGTTCACAACGTCGCCCCTCTTGCCGAGGTCCCGATGTCCACTGTTGAGCTACTCATGGGGACTAATGTTTACGGACCTTTGAGATTAATTAAAGCTGTAGTACCCCATATGATACCAAGGAGAAAGGGTAAGATTGTAAATGTGGGCAGTGTAACTGCTTTGGCTCCTGGACCTTGGGCTGGCACTTATAGTGCATCCAAAGCTGCTCTTCACGCACTAACTGATACCCTCAGGCTGGAACTGAGGCCTTTCGGTATACAAGTTATAAACCTAGTGCCAGGAGCTATCAGATCAAACCTCGGAAATTCTTCGCTGCTAACCTACGAGCAAATGCCCGAGTGGAAATTCTACAAGCCATTTGAGGCAGCCATCAGGGCCCGGGCCAATCTCTCTCAGATCGCTCAGTCGACTCCAACAGAAGAGTTTGCGAGGAAGTCCGTGGCCATTATATTGAAGAAGAACCCCCCAGCTTGGATCTCTTCTGGCCATTTTTCCACAATCTGTGCCATTCTCTACTATCTCCCACTGTCTGTTAGGGATTACCTCTACAGAGCAGCAATGAAGTGCTAATAATCTCATGTATGATCATTTCTGATCATAAATGATATGTTTTTAGTAAAAGTGATCGTTTACGATCAAGAAATGATCGATCAATCAAGAAATAATCGTGAATGGTTTCTGGGGCCTAAATTTAAGTCTCAGGAGTGAATGCAATAAATTCTCCCTTGCTTTGGTTGTGAAACATAACATTTCATTGCTACTGACAACCTGGCCTTATGTGAACTTTACATTTACATTTTAGACATTTAGGTATTAAATGATTTGATTTGAGCATATCCTTTGGTAAAACGTTCATTTTTCATATTTTCATTTCAATTTTTATTTTTGTATTTGGCAGACCAAAAAACTGTAATGATTCTCCAAGCTCATGAATTGTTATATTTGACATGTGCTTGAGATTTTTT
>160
AAACAGGTCATCATAGCCCGGCAAACTTACTTCAACTACACGACTCCCGACCGATCCAGACTTGAGATGCTCAGGATACAAACACCTCTTCCCACCGAACACTGGCCTTTCACGAGGTATGAAAAAGTGCGCATTCAATCCTCTCAATCAATTCTGTCATGTCCTTGATCACAATTCTCCTATCCTTGCACCAGTGGACGCCTCAGTTTCTCGGGCCCCATGACCCCCAAAGCTCCCAAGCACAGCCCCTGCCCTCCCCGCTTTCACCTGCTCGACATAAAGCAGGTTGCAGCCGTGCTTTTTCTGGAATCGACGCTGCCTTCTAATTGTATAGTGCATCCAAAGCTGCTCTTCACGCACTAACTGATACCCTCAGGCTGGAACTGAGGCCTTTCGGTATACAAGTTATAAACCTAGTGCCAGGAGCTATCAGATCAAACCTCGGAAATTCTTCGCTGCTAACCTACGAGCAAATGCCCGAGTGGAAATTCTACAAGCCATTTGAGGCAGCCATCAGGGCCCGGGCCAATCTCTCTCAGATCGCTCAGTCGACTCCAACAGAAGAGTTTGCGAGGAAGTCCGTGGCCATTATATTGAAGAAGAACCCCCCAGCTTGGATCTCTTCTGGCCATTTTTCCACAATCTGTGCCATTCTCTACTATCTCCCACTGTCTGTTAGGGATTACCTCTACAGAGCAGCAATGAAGTGCTAATAATCTCATGTATGATCATTTCTGATCATAAATGATATGTTTTTAGTAAAAGTGATCGTTTACGATCAAGAAATGATCGATCAATCAAGAAATAATCGTGAATGGTTTCTGGGGCCTAAATTTAAGTCTCAGGAGTGAATGCAATAAATTCTCCCTTGCTTTGGTTGTGAAACATAACATTTCATTGCTACTGACAACCTGGCCTTATGTGAACTTTACATTTACATTTTAGACATTTAGGTATTAAATGATTTGATTTGAGCATATCCTTTGGTAAAACGTTCATTTTTCATATTTTCATTTCAATTTTTATTTTTGTATTTGGCAGACCAAAAAACTGTAATGATTCTCCAAGCTCATGAATTGTTATATTTGACATGTGCTTGAGATTTTTT
>161
AACTTATTGAACTAACTTCTCATTGATGTATTCTTTCATCGAAATTAAAATAACGATGTAATTTACTTGTTCCTGAATGGGCCCTCTCAATTCTTTAGGTTCTTGTTCTACTAAGATTTGTCCGAATTACATTTGCGCATATAGGACAAATGGTTTCAGTACCACTTATTCGTTTCATACCTTTCCCTAAACTATTCAATGTATTCATCATACTACTCCTTTGGAGTAGGCAGTTTTAGATTATCCCTATAGTATATAGTAAGTATAATAATAGCCTCTGATACAAGCGGTAATTGTGTAATAATATATTTTATTATAGTTCTATTTTAGTAAGTGAGATTATATTGAATTACTAATGACTTTTGACTTTCTTAAATTCTTAAGAATTTCATTAAATTTATATATTTTAAGAAGATTTTTTTCATTTACACTCCCATTTATTACTTTACTCTTACCATTTATTCTATGAACGGAGCCTGGATACTTATTTTATCAGTTCAAGTAAACCATCAATTATTCTAATTGATAATATTGATCCCCAATAGGAATTATTGTGCTTCACGCTCCAAATTTTTGATGGTTAAATCAATACAATATGGAATATCTATCTATTGATTGGGTGAAACATAGAATACTCGATCGGGGGAGATAACGGATAAATACCATATGACCAATATGTCTGACAAGTCGCACTATACGTCAACCCAAATTGCATCCTCCTCTCCAGGACTCCGAAAAGGTACTTTTGGAACACCAATAGGCATGAAAATCAATAAAAAAATGAAGTACTATACTTTACTTTAATATGGAAACGTAACAATGGCTTTATTGTCTTCATCCTTTTTTCTTGATTTTCTCTTTTAAAATTCTATATATTTTTTTATTCAAATATATATTAAATATATTAAAATTAGAAGTGAGAATCTCAATTTTTATCTAATAGAATATTCTTATTATATAGATATAATTTATAATTCTAGTATATATAATAAAATAATAAAACAGAATAAATAAAATTGGAACGAATGGGATCGGCCTATTGTTCGAATGATTTCAAATGATAAACAAGTATCTATGTACTATTTCCCATAAAATCTCCCATTGCGTATTGGTACTTATCGGGTATAGAATAAGATCTGTTTCTCTTTGTTATTATAAATAAAAGAAAGGAATACAAATCAATATTAATCCTTTCCTATACAAAATATACCGAACAGGTGAGCGAATTCTGATGTTCTTACCCGTGTTCGGAGTTGGAGCCAGCCCGCCGATCCCTCTTCGCAGTCATATTTCCCTTGTTTTATGTATTAGAACTCAGACGCCTTCGTGGTTAAATACCATAGTGACAATTATCTCTGGACTCTTAACTCATTCTCCATGCGTTTTTTCTTTTAAGCTAGCCTTGAGCTCGATCGAAGAATTGAGTTAGTCATGATCAGACTGATCTAAGCTTGCCATCTTAAAATGCTTGTATATTTGCAAGTTTAGTTACATTTTTCTCCATTTCTAAGGATTCATGCATCTTTATATGCATACATGGATATAGATGAATGTATGGTTACTAACGCAATGCATATGTTATGG
>162
AACTTATGTTCCACAAAATAATCCTCCTTGCCCAACACTTTTCGTGGCTAATCTTGGTCCGACTTGTTCTGAGCAAGAGCTGACTCAAATCTTTTTCAAATACCCGGGATTTGTAAAACTGAAGATTCAAAACAAACATGGGTTTGCTGTCGCCTTTGCTGATTTTAAGGACATTCCGAGTTCGACTGAAGCCCTTAATGGTCTGCATGGAACCATACTATCCTCATCCTCTGGGGAGCCCATTCGCATAGAATATTCAAAATCACGCATGGGTATGCGCAGGCGGGGCAGGTGAGCAGAATTCTGATGTTCTTACCAGGGTTCAGAGGTCGGAGGCAGCCCCCGCCGATCCCTCTTTTTAGTCGTTTTTCCATTTACTTGCAATTTTATGTATTAGAACTCAGACGCCTTCGTGGTTGAATACCATGCGCTCTAGACAATTATCTCTGGACTCTTAACTCATGTTCTACATGCGTTCTTTTTTTAAACTAGCCTTCAGTTGAGCTCGATCGAAGAATTGAGTTAGTCATGATCAGACTGATCTAAGCTTGCCATCTTAAAATGCTTGTATATTTGCAAGTTTAGTTACATTTTTCTCCATTTCTAAGGATTCATGCATCTTTATATGCATACATGGATATAGATGAATGTATGGTTACTAACGCAATGCATATGTTATGG
>163
AAAAGCGGAAATTCTTACAGGTTAGTGATCAGGTTCATTTGTTTATTTTTTACTTCTTAAATTTATGTGCATGTCTGCATGAGGGGGTATATATGTTTTTATGAAAGGGTATATATGTTTTTATGAAGGGGTATTGACAGTGTGAGAGAAGGTAAAGCCAGTAAGGGTACACCCCTCTTATACATTAATATGGTTCTTGCAGGGATTCAGCTGTAACAGTCATGGAGCCAGGAGTTGATGGTATTTTTCTGAAGGGGACCTTTGAATGGTTTCTCTTTTGCTATAATGCTAGGTGGTTGGGTATAGGTAGATAAGTACTTTGTTTTTCTTGTCAAAGCTTCAGATGTGGAGTTATCTCATGCCCTATTAAATCTGGGATATGGAGTAGCTGATATTGATATAGTAATACAGAAGTTGCTCCTAGAGTCTGAGAAAGTTAAAAAGATTGTGATCAAGCAAAAACTGAATTATTTCCTTTTGGCTTTGCAGATGTTGTGGGCTGTGACACCTCCATGTAGTTTTAACGTGGCATCGATTTGACTAAATTCGACTATCATATTTAGTAGCATTATCCATTTTTAGTGCTTCTAGATTTCATTTATTTCCATTTTTTGCAGGGAAAGCGTGGTATTGAGAAACAGCCATTTCATCTACCTGACTTCATCGCTGCAACTGGAATTGAAAAAATAAGACAGGCATACATCGAGAAAGAGGACAGTAAGAAATTGAAACAAAAGCAACGTGAACGCATGCAACCAAAGATGGGAAAGATGGACATCGATTATCAGGTTCTTCATGATGCCTTCTTCAAATACCAGACTAAACCAAAGTTAACCACACATGGTGACCTATATCACGAAGGAAAGGAATTTGAGGTTAAGCTGAGAGAAATAAAACCTGGAATTTTATCCCATGAACTAAAAGAAGCCCTCGGTATGCCGGAGGCTGCCCCACCACCCTGGCTTATAAATATGCAGAGATATGGTCCTCCACCATCATATCCACAATTAAAAATACCTGGATTAAATGCTCCAATCCCTCCTGGAGCAAGTTTCGGTTATCATCCTGGTGGTTGGGGTAAACCTCCCGTTGATGAATTTGGACGCCCTTTGTATGGTGATGTTTTTGGCGTTCAACAGCAAGATCAGCCTAATTACGAGGAAGAACCTATTGACCGGTCCAAACATTGGGGAGATTTGGAAGAGGAAGAGGAAGAAGAAGAGGAGGAAGAAGAGGAGATTGAAGAGGAGGAGATGGAAGCTGGCATTCAATCAGTTGACAGCCTTTCTAGCACTCCCACTGGCGTGGAAACACCCGATGTGATTGACCTCCGCAAGCAACAGAGGAAAGAGCCAGAGAAGGACAAACCATTGTACCAAGTTCTGGAAGAGAAGGAAGAAAAAATTGCTCCGGGAACATTACTTGGAACAACTCACACGTATGTTCTTGGAACTCAAGAGAAACCAGGAGGTCCTAAGAGGGTTGATCTTCTTCGAGGTCAGAAAACAGACAAAGTAGATGTTACCATACAGCCAGAAGAGCTGGAAGTCATGGATGATGTTTTGGCTGCTAAGTACGAGGAAGCACGAGAAGAGGAGAAGATGAGGAACCAGAAGGAGGATTTCAGCGACATGGTTGCCGAGGCAGAGAAGAAGAGGAAGCGAAAAATGCAAGAGAAGGAAGGGAAATCTAAGAAGAAGGATTTCAAGTTCTGAAAACCTATTCTTTCTCCTTTTGTTTCATTCAACCCCCCAATCTCATGCCCTCTACAACTCTTTTAACAATTCAAAAAAGAATCACTATTGTGCCTCTGCCTTCTTAATATTTCCTACCGTTTCTGAAGCAGTCTTCTACTTTATATATAGCTGTTTAATGTTATGTCCATTGAAAAAAGAAGTTAAGAAGAGACTGCAGCCATATTATGTGCTGTATTTTGAATGAATCATTAAGAATTTTAGAGAGGTATAATAAGGAAACGTAATTGTAG
>164
CCTTGGTGGTGATTCCTACGGAGCCAAGATGGCAGCATTTGTTGCTCATGAGATAGCTGAAGGAAATGAAAATGGACAACAACCAGTAATCAATCTAAAGGGCTATGTAATTGGTAATGGTAGAACTGGTGAACTGGTTGAAGCCAGTTCTGAAGTTGTCCATGCTCATGATTTGGCGATAATTTCAGATGAGCTCTATGAGCTTATACAAACAAATTGTGTCGGAGAAGACTACTTCAATCCAAAGAATCCTGTTTGCGCCACACATTTGGATACCTTTAATGACTTTCTTTCAGAAATCAATACCTATAATGTATTGGAACTTAACTGCCCCGAGGAACCTCCAAAGAAAAAACAGTTTCCAAGAGGTCATAGGTCTCTTGAGGACAGTTCTTTGGAGCTCATTGGTTCATCATCGGAAGCTGAACCTGATTGCATTGGTGCTCCTCTTCTTTGCTATTACTGGGGAAATAACAACGCCACTAGACAGGCACTGCATATCAAGGAGGGAACAATGGGAGAGTTTCACCGCTGCAAGTGGGATTTAAGCTACACACAAACCATCGTAAGTTCTGTGCCTTACCATCACAATCTTCTCTCCAGAGGCTACCGAGCTCTAATTTACAATGGGGATCATGACTTGAGGATTCCTTTCGTAGCCACATTGACATGGATAAAATCCCTCAATTTCTCTGTTCTGGAAGATTGGAGGTCGTGGAAGGTTGACAACCAAGTTGCAGGATACACGATGCTGTTCTCGAACAATTTAACGTATGCAACAGTAAAGGGTGGGAGTCATACAGCACCTGATAACCGGCCCAAGCAAACCCTCGCCATGTTTCAGAGATGGACTGATTATGAGTCATTGTAATTTCTTGAAGCAGCGGACAATGATCATTTTTTCTATAAATAATCTTAGTTTTGTCAAATTTAGAGTGGCTTGTACTATCATTGTTGAGATGGCGAGGGAGAGTGATCATAAACATTTTTTATGCAGATTGGCTTTTAACACATTTCTGGAATTGTAATACTTGGTAGGAAGTGTTGATCAATGGAAAATGTCAGTATCATAGTAGTATTTAACACCTTTTGCTGACTTACAAAATAGAAATATTT
>165
ATTTAAATTAAAGATATTCCAATTATAAAATTAAGATATACCTAAAATAAATAAGCATTTCACAGATTTGTTCTCCTTACATAAAGGCAACGATCAAATAAAAAACACTAAACCTAACAATCATGATCATCTCATTCATACTTAAATACCTTTAAGCAATAAGTACTTATCATATGATTTATTACATCAATGGAATATCATTGACCTTGCGGTGGCACCATTCCCCAGACTCTCACAGAGCAGAGATGTTTTGTGCACTGGGATACCCTTTAATGGAATATCAAAGACCAAGTGAAGTTGGCAATACACCCATCTCAATGCCTCGTTATCAGATGGCGTATGACTCCTTTCCCCAGTAATAGCAAAGAAGAGGAGCACCAATGCAATCAGGTTCAGCTTCCGATGATGAACCAATGAGCTCCAAAGAACTGTCCTCAAGAGACCTATGACCTCTTGGAAACTGTTTTTTCTTTGGAGGTTCCTCGGGGCAGTTAAGTTCCAATACATTATAGGTATTGATTTCTGAAAGAAAGTCATTAAAGGTATCCAAATGTGTGGCGCAAACAGGATTCTTTGGATTGAAGTAGTCTTCTCCGACACAATTTGTTTGTATAAGCTCATAGAGCTCATCTGAAATTATCGCCAAATCATGAGCATGGACAACTTCAGAACTGGCTTCAACCAGTTCACCAGTTCTACCATTACCAATTACATAGCCCTTTAGATTGATTACTGGTTGTTGTCCATTTTCATTTCCTTCAGCTATCTCATGAGCAACAAATGCTGCCATCTTGGCTCCGTAGGAATCACCACCAAGG
>166
GTTTCTGAGACTGACGGAGAACATACACTCATTGCTGCGGACGATTTTATACAATCTGATGTGATATTGGGAGCGAAGAGGATAGAGGCTCCTGTACTCTTCCGTGGAATTGGCCATTCAGTAAATCCTTCTAATACCATGGCATTGAAAGTTCTGTCTGCTTCTCCTTCAGCTTATTCGGCAAGCCCAAGAACTAAGTTGTCAAGCGTTTCCCTCACGGGCTCCACAATTGCATTGGTTTCCATTGTGCAGGCTAGAAATAATGCTCGCATGTTGATTTCCGGCTCGTTGGATCTTTTTAGTAACAGGTTCCTGAGGTCTGATGTATTGAAGGCTGGAAGCTCAATCAAGTACGAGAAGTCTGGGAATGAACAATTTGTGACAGAAGTCAGTAAATGGGTCTTTCACGAGAGAGGTCATCTAAAAGCTGTAAATATGACTCATCACTTTGTAGGCGAAAAAACTGAGCCTGCAGTGTACCGTATTAATGATGATCTGGAATTTTCTATGGAAATTTATGAATGGTCTGGAACCTCCTGGAAGCCATATGTGGCAGATGATGTCCAAGTTCAATTCTATATGATGAGCCCTTATGTGTTGAAAACTTTGTCCCCCGACCTAAAGGGACTTTATTCTACATCTTTCAAGGTTCCTGATGTTTATGGGGTTTTTCAATTTAAAGTGGAGTATCAGAGATTGGGATACACAAGTGTATCTCTTTCAAAACAGATCCCTGTTCGTCCATATAGACATAATGAATATGAGAGATTCATTCCAGCTGCCTTCCCCTACTACGGAGCGTCATTTTCAACTATGGCTGGTTTCTTCGTATTCACAATTGTTTATCTCTACAATAAATAGATTGGTATAGGCGGGAGGAAGCCTCTTTCCAGCAGAGCCTGAGATGGTGTGAGCAGTTTAGCACCTTTTAAAATTAGGTCCCACATGGATTTTTGATTTTTCATACTTCTTGATTGTCCCGGATGGATTCCCTCTCCTGTAATTTGCATTTTTCAAGCCCGCCACTATCGGCAGCAGTAGCTATTCACTACTCTAGCAGCTATCTAAAAACACTGAGGAATATTTGTTGTACGTGGACAAGAGATGTATT
>167
GTGAACAGGCGCGCGTTTCGCCCAGGGTTTCTCTCGGAAGAGAAGATCGGGCGTGTCGCGGGGTTCCTCTTCCGCCTTCCACTTGAGCGCAACCGTAGGCAAAGCTTAGATCTCCACGAGATCTCCTCTTGGCGTTCGGAATCCCTCTCCTGAACCCACTCCCGACCCACAGATCTCCCATATACCAACGACTTATTCGTTCCTCGTCTCCAGCCACCGGAATCCAGGTTTGAAGGTGGTTTCGGTTGCTGCTCTGGTGGGATTTTACTAACAACGACGTGTTGCGAATCTCTGCACCTCTCCGGCAGCTGCATTCAGACAAATGAGGCACCATAGTTAGAACAGTAACAAATGCAGCAGAGAAGAGGTACTGCCGGGAGGCCATCCGGAACAGATGGTTTCGACTTCTCTTATCGTATGGTCGTCGATTCAAGATACACTAAGGTTGCTAAGGGGAAGTCTCGCCTTAAATCTCTACTTCTAGTGCAAACCATTCTTCAAGCTATAGGTTCTTTATTAATTGTGCTTGATTCACAAGAGAAGGGGTTTGACAATCTTGCAGTTGTATCTGTCTCTACTGGGTTCATTTCTCTTTTTCTCGGAGAATTAGGTCGTAGACGCAGCCAAGCAAATTTATTGAGACTTTATCTCAGTTTATCCGCTCTTTCTGCTGTCTTCAATACAGCGCATATTGTTAGGAGTGATTTATTCTTAAAGGTTACTGAAAATAAAGATATTTCATCCATATCAAGTTGCGAGCTGGGCGAAGCTGTTCATGTCATGCTTTGTGTGGTGCTGCAGGTTTTGACCATCATTACTACAGTGGCTCTTGCACAGAACATGTCTCCCAAGAGAACTTCCTGAGTTTGCTTTCAAATATGTTACTTTTTTAATTCTTATTTGGTGATCGACTGTTCACAGCGTGCATATTCCGCTATTTACCTTTATTTTATCTTCTAGTAATAGTTCAGAGTTTATTATACTTCTCCTGTTATCTTTTAAAGTACTTGGAGAGACGATTCTAATTTTGTCGCTCATGTGCGATTTTGTAAGTTTAGTACCTTTTACCTGATATTGCATCATATAAACCTTAATTGATTAAACTTTTTACTTAGA
>168
TCCCCCACAATCTTCTCCCAACGCCTAATCGACTGCCCTAGAATACCCAAATCCGTATCCCTGCTCTCCAGAGAAGCTTCTTCCACCAATTTCTCTGTGAAAATCAATCGCCCAGCAAGGAATGCCAGGGCGAACTTTTCTGTAACAGCTGAAGCGCCGGTTACTACTTCAACCGAGCCGGAGGCGAAGCGTAGGCTGTACGTGGGCAATATTCCTAGGACTGTTAATGGGGAGAAGCTGGCTGATTTGTTTAGAGAGCATGGTTCTGTGGAGAAAGCTGAGGTTATGTATGACAAATATTCTGGAAGGAGCCGACGCTTCGCATTTGTTACTATGGCCTCAGTAGAGGATGCTAATTCTGCTATAGAGAAGCTGAATGAAACAGAAATTGGAGGGAGGAAGATCAAAATTAATGTAACAGAGAAGCCTTTGAACTCCTTTGATGTGTCTGAAGTCCAAGCTGATGAATCTAAATTTGTTGAAAGCCCGTATAAAGTTTACGTCGGAAACCTTGCAAAGACAGTGACAAATGATTTACTTGTGAAGTTCTTTTCGGAGAAAGGAAAGGTTCTTAGCGCAAAAGTTTCCCGTGTTCCAGGAACCTCGAAATCAAGTGGCTTTGGCTTTGTTTCATTCTCTTCGGAAGATGATGTGAAGACTGCAATATCAACATTTAACAATGCTCTGCTTGAAGGTCAAAAGGTTAGAGTCAACAAAGCATAGTGCTGTTCATCAACCACTTTTTGCCTTTGATATCAGGTTTGTTTTTTCTATCCCATGCACGGAAAGCGATCGCCTTCTTATTAGGTTTTCATAATATTATTTGGGGTTTAGTAATTTGATTTTTTTAATGATCATGTAGAGTAAGATTAGAATGAGAGAGCGAAATTAATGGATCAAGATCTGGAGCTTGACATGAAAGGTTGTAATTATTTATTTTCAGATCACCTTACAGTGCTCTCATTTGAGTTACACTTAACTATATTTAGTAATTGATATATTCAAGTTTAAATCTCC
>169
GGCGAGGCTGGTACTGGTATAGCTGAACTTATAGCTCTCGAGATGTCAAAGCAGACAAAAGCTCCATTAGAAGAGACTCGAAAGAGGATTTTTCTTGTCGATTCCAAGGGATTGATTGTGAGCTCGAGAAAGGAATCACTGCAGCCTTTTAAGAAACCTTGGGCACATGAACATGAGCCTGCTAGTAATCTCTTAGAAGCTGTGAAGGCAATCAAGCCAACTATATTAATTGGCTCATCTGGCGTCGGCAAGACATTCACAAAGGAAGTTATCGAGGCCTTTGCCTCCTTCAATGATAAGCCTGTTATTTTTGCTTTGTCAAATCCTACTTCTCAATCTGAGTGTACTGCTGAGGAAGCATACACATGGACTAATGGTCGAGCAATTTTCGCTAGCGGAAGTCCTTTTGACCCCGTCAAGTGCAACGGGAAGGTCTACGTGCCTGGCCAGTCAAATAATGCGTATATTTTCCCGGGGTTTGGTCTCGGGGTGGTGATGTCTGGAGCGATTCGTGTGCATGATGACATGCTTCTCGCTGCTTCGGAGGCTTTGGCGCAGCAGGTGACCCAAGAGAACTTGGATAACGGTTTAATTTATCCATCCTTCAAACGCATCAGAAAGATATCCGCTCAAATTGCGGCTAATGTCGCTGAGAAAGCTTATGAGCTCGGCTTGGCTAGTCATCTTCCTCGGCCGGCGAATCTCGTTAAATATGCTGAGAGCTGCATGTACAGTCCAGTTTATCGTACCTACCGTTAAGTTGCTGAATCAGGCTCTTCAGTCTTCAGCTTTTCTTTGCGAATATGGTGGAAGAGTACTCTTTTTGTCATTTGATTTTTTCTGGTTTGCTGTTGGTTTTCTGCAAATAAAGTTCAGTTATGTGTTTTTTACGTCATGGATGACGACGAACACCTTCGACTTTTGTTGAAATGTCTTTAGCTTTAGTACATTTGAAGTCACTTGAGTTGCCCTCATCACTTTCGTATTGAAATGCTACTAATTGTTTTTTGCAAAACTGATGAAATCAATAGCTGAACATTTTATATGATTTATGAAA
>170
ATATTCAGATGCAACACATCAATAATACATAAAATGAGATAACAACAAATTCTACAAAGAAGATTCAAAAAGAAGGCATTCTATGAGGCTCCAATGGAGTAATTTTATGTATGTGTAATGCATGGTGATTTATCTCACTTGGCACCAATTTATTTTTATGCATGATTGGTCGAAAATATGAGCATATTTGGAATTCAAAAATCTGCTTGTATTTTCATGCAGAATCTCTATCAGAAGACCGCAGATCTTACGTAAATCATGCACGGTAAATCACCATGCGTAATTACACGTACGTAAACTTACTCCCCTTTTAAGGGCCTAACTTCATATCCACCTTCACTTCGGGGACTAATCTGTAGGGCATGTGGGTCCCCAACACCCTATCCCACCCGAAAACGGTTGGGAGTAGTTATACTTTGTCCCATGTAGCTGATGGTGGATATCATGATAAGCCGAGTTGTTCTGGAAGAAGATGTGAAAGATGTTCGCGGGGTGCCAAATCCCACAGTGATCGTCGACCGTCTTGATAGTCGCAAAGCAGAAGAAGAAAACCGCCGTCTCAGGCGTCATTCCGGCGATCACGAAGGCGATGGCACCACCGAATGTGTCTAGAAGGAGCCCTTCCAATGGGTGGTTGTAGAGGGCTCCGATAGCGCAGGGGACGACTAACCGGTGGTGCTGCGAGTGAACGTGACGGTAGAGGAACTTGTTGTGGTGCATGTAACGGTGAACAAAGTATTGCCATGTGTCGAGCACCATCATCGCTACGAATATCTGCAGAAGCTGAACTACTATGGATGGGTGTCGAATCACTTCTTCCGATTCGTCTGAGTTCCTCCTTTCAGTCACCAAGAAGAGAAGTCGGGCGGCGGCGGCCTGAACGAGCTGCTGTAGAAGAACACCCTTGATGACTGTTGGCAGTCTCACCAAATTCTTTTGCTCCTCCTCTTTGACGGTGTGGAGACGATGGCGGTTGGAGGGCGGTAGGAGTTGATACATGCCCGCGTAGATCCAGTAGACGAAGATTGGGGCGAAGGTGCCCATCATCTCATCGCTTACATATCCCTTCCAGAACACCATACTAAAAGAGAAGGAAAACAAGAAAAACTTGGAGCTGCTTCTGCCATGTTATC
>171
CAGATAAATTATCCATTCGGCATGTCAACAACTAATATGAGATGTGCAGGGAAAATCATTCAATCACAATGCCAATATATGTGGTTTTTTCATTCAAAGAAGAAATGTTTTCCCCAACATCACAACATGCCCAAATTTTCCATGCAACCAAATCAAACAACAAAGATGCTCAAAATATATTCAGCTGCAGCACATCACTAATAATATAAAAATGAGAACACATTCTACTTGTGTGTTACACGTACGTAAACTTACTCCCCTTTTAAGGGCCTAACTTCATATCCACCTTCACTTCGGGGGACTAATCTGTAGGGCATGTGGGTCCCCAACACCCTATCCCACACCGAAAAAAACGGTTGGGAGTAGTTATACTTTGTCCCATGTAGCTGATGGTGGATATCATGATAGGCCGAGTTGTTCTGGAAGAAGATGTGAAAGATGTTCGCGGGGTGCCAAATCCCGCAGTGATCGTCGACCGTCTTGATAGTCGCAAAGCAGAAGAAGAAAACCGCCGTCTCAGGCGTCATTCCGGCGATCACGAAGGCGATGGCACCACCGAATGTGTCTAGAAGGAGCCCTTCCAATGGGTGGTTGTAGAGGGCTCCGATAGCGCAGGGGACGACTAACCGGTGGTGCTGCGAGTGAACGTGACGGTAGAGGAACTTGTTGTGGTGCATGTAACGGTGAACAAAGTATTGCCATGTGTCGAGCACCATCATCGCTACGAATATCTGCAGAAGCTGAACTACTATGGATGGGTGTCGAATCACTTCTTCCGATTCGTCTGAGTTCCTCCTTTCAGTCACCAAGAAGAGAAGTCGGGCGGCGGCGGCCTGAACGAGCTGCTGTAGAAGAACACCCTTGATGACTGTTGGCAGTCTCACCAAATTCTTTTGCTCCTCCTCTTTGACGGTGTGGAGACGATGGCGGTTGGAGGGCGGTAGGAGTTGATACATGCCCGCGTAGATCCAGTAGACGAAGATTGGGGCGAAGGTGCCCATCATCTCATCGCTTACATATCCCTTCCAGAACACCATACTAAAAGAGAAGGAAAACAAGAAAAACTTGGAGCTGCTTCTGCCATGTTATC
>172
AAACTTGCTACAATTCAAATTCGAATAAAATTAAAAATACATCAATTTTTGAGTTTTAATTATATACTCAATCTTAGAGATGACCGATGCATAGACATTTCAGATGAAAGTGAAACTTTTAAAATATGCAATAATATTGGTGTAGTCCCACATCGTACAGGTGAAAAATATGTCGTCGTAGAAATAGCGTGGGTCATTGGTCCTTGATTCTTGCTCAAATTAAGTTCTGATTGCACAAACTTCACATCCCTTCTGTCTCCCGACATTATTCTTCTCTTTTGTGATTCGACCTCTCGTTATTGCCGCTCCAGATCATCTTCATCTTCAAGGATGTGAGCCATGGTATTGTTGCGAAGATGAAGTTTCTGCTCATCATGGATGACAGTGATGAGACGCATCAGCAAGCCGAAAGGCAGCAAGATTCCCATCCCTCGTAGAATTAACACCGTGGCAACGCTGAATGCGTAGCCATCAGCATCACCAGATACCACAGCCATGAAATTTCTCACCAGGAGTATGACCGTTATGATGATAATTGTTAAGCGGCACCATGAAATCCGGTGAACAGAAGCTGGTTGGGACTCCATGAGCTGCGTCTCCGGTCCACTGTCGGCGATAACCGGCCCCTCCGCAAGCTAAGTTCTCCAGGACGACGCACCCTCCCTCTGCCGCGGTGATACGCACTCCCCACCAATTATGCTCCGGCCATCTTTCATGCACGCCACGGCAAAGCCGTAACAGTTCTTCTAAGGACTCCGACGAAGAAGTAATTAACCAGGGTTGAAGTCTGTCGGATTTATTTATTTATTTTTGTTAATTGGGGATTATTTTATTTAAATCCTTGCAGTTCTTCCTTAATTTCTGTTAAAATCACTATGTTCAATAGTTAAAGTAGATAGTCCCAACTCCCACGCTTAGTTTAATTAAAACAGTATGATACAAAATGGTGGAGTTTCCAATGCTTTTATTGTTATTATTGTGCATGATGGTGTCTTGTAGGGGTTCTTTAGTTTAGTTTTACTAATGTAACAATGTTTTGCATGTTATGGGTAATGAGATTGTG
>173
GTGATAGGCCGGTTAAGTGTTTATGCGTGTACCGGTGGACAGCTTCGTAATTATAGGAAAACTCCGTGGCATTGTGTAACTGACATGCCTTTCCTTATTTAGCATAATTCCGCACAAGAAGTAGTGAGACGCGAAAAAGCGAGCTAGGCAGAGAGAGGGGATGAATTTTGGAGATTTTGAAAGAAGATAAAATTGCTTAAAGAGGAGTTTAAATCATCCACTTCATCGTCTTCTTCCTCATCAACGGTAATGAAGCTGTGTAGAATATGTCATGAAGAAGAGGATGATTACTCCTCAAGCATGGAAGCTCCATGTTCTTGTTCCGGAACTCTCAAGTTTGCTCATAGAGGATGTATACAGAGATGGTGTTACGAAAAAGGCAGCAATGTTTGTGAGATTTGCCTTCAGAAATTTGAACCTGGATATCCTGATACCCTTCGTTCCCCTGCAAAGCTCCCTTTAATTGATACTTTTGTCATCATAAGAAGAAACTTGGCAAAGCACAATAATGAATCAGAAACATCAGAAGGGCCGGTTATCGCCGACAGTGGACCGGAGACGCAGCTCATGGAGTCCCAACCAGCTTCTGTTCACCGGATTTCATGGTGCCGCTTAACAATTATCATCATAACGGTCATACTCCTGGTGAGAAATTTCATGGCTGTGGTATCTGGTGATGCTGATGGCTACGCATTCAGCGTTGCCACGGTGTTAATTCTACGAGGGATGGGAATCTTGCTGCCTTTCGGCTTGCTGATGCGTCTCATCACTGTCATCCATGATGAGCAGAAACTTCATCTTCGCAACAATACCATGGCTCACATCCTTGAAGATGAAGATGATCTGGAGCGGCAATAACGAGAGGTCGAATCACAAAAGAGAAGAATAATGTCGGGAGACAGAAGGGATGTGAAGTTTGTGCAATCAGAACTTAATTTGAGCAAGAATCAAGGACCAATGACCCACGCTATTTCTACGACGACATATTTTTCACCTGTACGATGTGGGACTACACCAATATTATTGCATATTTTAAAAGTTTCACTTTCATCTGAAATGTCTATGCATCGGTCATCTCTAAGATTGAGTATATAATTAAAACTCAAAAATTGATGTATTTTTAATTTTATTCGAATTTGAATTGTAGCAAGTTT
>174
TTCAAGCCGTCAATCCTTTTTGTTTATGAATATTAAGAGTTGATTAAAATAACATATGAAAGCAAAGAGTGATGGACATATGAAGCAAGCATACCACTTTATACAGTAAGTGTAAATCCCATAAAAGATTTTTGTTAGAAACATAAAACATTCATTCGGTAAAACTAGCATTTGAATCCTCCGCAGGCTATCAACAGAACAATAAGTACGAAGAAGAGGAGGCCACCTGCTACCATCAGCTCGAATCTGAGACCCTCCACCCACAGTTCCCCCCCAAGCTGCCCCCCCCCACCTCTGGAAGCTGTCCGCCTGGAACTGTAGGCTTTCAGTCTTATCAACCAAGAGTTCAATCTTTTCCCCGCGATCAAGAACCTTCTCAATATTATCCATCATGATTCCTCTAACTTCTGTAATCTGATTCTTCAGTTTGGACAATCTGCTCATTTCTTCCGGGTTATTAATGCAATACTGCATGTGTTCTTTCAGCCTTGGACCAAATTCTTGATCAAGACTATAAGCAACGCTGAACCTATCTTCAAAAAGATCCTCATCTTCATCATCAAGAAGCGGGTGAGAACTTTCGCCAGTAATTCTCGACTCATACCGGCGCATAAAATCATCTCGAACCTTCTCAAGAAACACAAATGGCACACTCCTCCCAACTCCTTCATCAGCAACAACTAGAAAAACAAATCCTCTATCAACAAAGAAGTTGAAAGTATGCCCATCACAAGAGTATGTAAACTTGTTACTGTTTGGTGGTAGCTTATTTAGGCACTGGATCGCAATTGTACTGAAATTTCCAGAAAAAGAAGTGTGTTCGGCAAGCACAACTGTGCCTTTTGCCACAAAGCTGTATATCAATGGTTGTTTGCTCATGGTTTCTGACTCAATCTCCTGAGTTTTTCAGTACTTAAGAGATAGTTAAATCTGAGATTCAGATGAAGAGTAATTCAACTGGGTTTGAAGTTTTTGAGAACTCTGGTTCGATTGCTTCGGATCGAAGGCTCTCTTCTCAGTTCTCACCGTCTTCTTTGTTTTTGCTCTCTGGCTTCC
>175
TCTTGGTACCCATATCTCAAAGGTTTTGTCAGTGACACTAGATGATTGGTCGGATGAGGAAGTTGAATCCATGATTGAAGTTGGTGGGAACTCTTATGCGAATTCAATCTACGAGGCATTCCTTCCTCGTGGATTTTCAAAGCCGACAACAGATTCAACCCCGGAGGAGCGTGCCAAGTTCATCAGGTCGAAGTATGAGTTCCAAGATTTCTTGAAACCAAGCTTGCGTATTGTTTCTTCAAAGAGCTCTTTCACTTCGAATAGCTCTTTCAGGTCATGCGAGTCTGGAAAGAAAAGTTATTCTAGTTTGGATTCAAACCTCTCCGACGCAGGTATGGTAGAGTTTATAGGAATTCTGAAGGTTAAAGTGGTAAAAGGCAGGAAGCTGGCTGTTAGGGATATGCTAAGCAGTGATCCATATGTTGTTTTGACCCTTGGGAAGCAGAAAGCCCAAACCTCTGTTATTAAGAGCAATTTGAATCCAGTCTGGAATGAGGAGCTTAAACTTTCAGTTCCTCAGCATTATGGGCCTCTAAAGCTGCAAGTATTTGATCATGACATTATATCCGCCGACGACATCATGGGAGAGGCCGAGATCGACCTACAACCGTTGATCACATCTGCGATGGCATTCGGGGACCCGGATTCGCTCTACGACATGCAAATTGGCAGGTGGTTGAAATCGCAAGACAACGCCCTCCTCCGCGACAGCAGTGTCAGGATTGTCGACGGAAATGTGAGGCAGGAGATGTCGCTCAAGCTGCAGAAGGTGGAGTCCGGAGAGATCGACCTTGAGCTGCAGTGGATCTCTTTAACTGGATTTGAGAATTGTTGAAGGAAGATTATTACCTCTTTGGTTTAAATACCTTCATGTACTATGCTTTCTATTTATGATTAGAAATTGACTTTTATTTATACTTCTGAATAATTTGTCATACACACATAAATAAATGAATATGTTAATATACATGTATACATCTAGATATGTACATTCTTGTAAACACAAACATACATATCCATATAATTATGCATATATGAGATG
>176
CAAGTTATATGATTATATATAATGATGTTTTACAATTCCAATAATAGGAAGAGTTAGAACTCTTATTGTACCATTACAAAAAGATGTTAGAAAATACGTGGTTGGGATGAACTTAGAATACACAGAATTTTTGTATTCCATGTATATATACACACATATATTATAAAATACTGTAATAGTCTATGAAGCCTCCCATGTCTCAAAATCGCCGCTGACAAATCGTAGTATACAAATTTAGCGTCTTCTTCTCGAGGCCTTCTTTAACATAGGGGTATGTCTTCAGATTCTCAAGAGAAATGTTCACAGCCTCCTTCTCAGCCTTTGTGCACTGTTCTTCAAAAGGGAGGTCTCCATAAGTTTCTTCACTATATCTTTCGCTGGACTGCATTGACCCAATCCTCTATGAAATCAGTGCTGGTGGTGCCATCGTCGTTGGTTGAGAGCAGCGCTTTAATACCTCCGCATCTACTATGACCGATCACAATGATATTCTCAACCTTGAGATATACGACTGGGTATTCAATAGCTGCACCAATTCCAGAATATCTCGACTTATCGAAAGGTGGGACCATGTTGGCAATATTACGAATTGTGAAGGCTTCTCCGGGCTGGAAATTGAAGAGCACCGACGGGCACACGCGTGAATCCGAGCATGCGAACACCAGAAACTTTGGACTCTGGCCCTCTGCAAGGTTGCTAAATATCTCGGATTTCTTCTGGTAGATTTCTGTTTTGAATTGCTCGAAACCAGATTTCAAACGCTCTGCAGGCTCCATTTCTGTTTTCTTCTTTGGATCTGCAGGCTGAAGAAGTTGTGCTCGAAAAAAAGATGAAGATAGAGAAAAATGGGGGGCGAGGGTAAACTTTTTTGATGTTTCGCCC
>177
ATATACTGCTGCTGTCGATATGTGGTCATTTGGATGTATTGTAGCTGAATTATTCTTGGGGTTGCCTTTATTTGCTGGAGCCTCAGAGTTTGATCTCCTTCAGCGGATGATAGAGATTCTTGGGGAACAACCCCCTGATGATCTGCTGAGAGATGCACAAAACACAAACAAGTTTTTCAAACATGTTGGAAGTATTTATCGTTTGGGGGATGAAGACGCTTATAAGGGTGTTATACACACTTATAGAGTTTTAACTGCAGAGGAATATGAAGCTAGGGAATCAAAGAAACCTGTAATAGGGAAGCGATATTTCAATTATGTAAAACTTGAAGATGTAATTGCGAAGTATCCCTTTAAAAAGAATTTACTTGAAGAAGAGGTTAAGAAAGAAATCTTAGACCGTTTGAAACTAGTTGATTTCCTCAGAGGCCTTGTTGAATTTGATCCAGCAAAAAGGTGGTCACCTTTACAGGCTTCAAATCATCCATTTATCACCGGTGAAGCCCTTACATGCCCATACAATCCTCCACCAGAGACACCAAAAATTCGTGCTGTTCAAAGGGTTACGGTGGACCATCACAATCCTGGAGGAGGTCACTGGTTAGCTACTGGCTTATCTCCACAGGTTCACAATGTGAACAGATCTTTTACGAAGAACAGTCCTCAATTTCCATTGGTGCCTTTATCCCACGGTGGTAGTTATGGAAGCATGGGAAGTCATGGAAGCTACATCGACAGTTATGGTATCGGAAGTAGCTATGGAAGCTATGGAGATCCCAATAACATGCAAACATATTTCTCACCTGTTGGCCCATACGGTATGAATGTACAAGCCCAAGTTGGAGTACCATTCTTAGGTACTAGTCCGGATACTTGGCGCAGACCGCATAGGCATGGAAGTTTATTTGGTGTTTCTCCGACCGGAAATTTGGGGCCAATGTCTCTCGGCGCGAGTCCTTCACAGTTTACACCCCCTTCTTCCCAAGTGCAGATTTCAACTGTTTCTCCTGGAAAGTATGGGTCTTCATCTCCTGCACGAGGCAGCCTTCATGGTTCTCCATTAAGCAAAGCAGCTGCTGTTGCCCAATATAACCGAAGGAGGGCTTGGGGAAATCCTGGGAGTTCAGCTGTGCCTCTTCATGAAAGTTCCTCTCAACATTGGCAGGGCTATCATAATGAGGGATCAGTTAGTAGCCAGCCTGATAATTATTCACATGTGCAATTTACTTCTCGCAGCTCATTCGCATCTCCCAATCACTCGTATCGGAGACAACAGATGAGTGGTGGTAGGGGACCGGGTCTGTCTGCAAACACTCATCTTTCCCATCCTCCTAGCACTCTTAACTCAAATGCTCCTCCATCACATACTTTTGTGGCTTCTGGTGATAAATATGAAAGCAGTTTATTGCTGCCTGATCCTGCAGATTGGGATCCCAATTATAGTGATGAGCTTCTTCTGCAAGATGATAATTATGATGTCAGTTCATTATCATTGGGAATTGCTAGTGGCATGCAGCTGGGTAATGTAAGTAATCCAGCAACTTTAACAAGTGGTGTAACGAGATTAAGCAACATTGCTAATCAAGCATCTACAAGTTCTAGCTCAAGATTATTGAACCAAAGACCTGACGGGCAGTTTCAGGCGCACTCACTTGATGAGAGTAACCCGCATTCAAACGATCTTCTTGCTGGTTTCAGCCGCCTTCCCAATGTAGCACAAAACTCTCCCAGCCGTTTTAGTCAGCAGTCACAACAATCATTTAATCGGTACAATAATCATATGCAATCAACATCTATGCATAGTTTGCGGCCGCATCAGAAGGGCCAGCCTTCCCGTTCAACTTATAACGTGGTTGATTCTCGTTCTGCCGCTAATAATATGTTCAACAATAGCATGCAATGGGGGAAGAAAAGCGGGCATCCGATACTCGAGAAAGGACTATGGCGGTATCTCATAGTTCAGTAGGATTTTTATTTCATTTTGTAAGGATACGCTTTCTACGTTCTTCTAAGAATGTCAGATTCAGGGCTGGCAGCGAAAAATATGTATTGCAAAATCCCATTGCTTGCTCATAGTTTCTCTGGCAGTTCCAATCTGTTATTTAATTGTGCTTGATGAACATTTTGCTGATTGATTCCGTCCGAAAGAGCGTGGGCTTGGTTCGATTATCTCGACAAGCAGATCCCGTGGACAAGGCCATTGATCCACGTCTTTGGGAGGTCTTACCTCCAGCCAAGGGATACATGCTATGTTGCAAGCCAAGGGCTTATTGATCTGAAGTACAGTGGATATCAGCCACATGCATACACCTGGGATGAATACCCTGTGCTTAAAGACATTTTAAAAGCAGTCCATGGAGTGCTTCCTGGAAGCAGATTCAATAGTTTACTACTGAATAGGTACAAAAGTGGTTCAGACTATGTTGCCTGGCATTCTGATAATGAAAAGTTGTATGGACCAACTCCAGAAATCGCTTCTGTTTCTTTCGGGTGCGAACGGAAATTTCTTTTGAAAAAGAAACCTGCCAAAAAAGAAGCTATTGATTCTTCAGAAGAGTTACGTAAAAACCAATCAAAGATGGCTCTCCCAAATGTTCACTCGTTCTTGCTAAGGCATGGCTCTTTATTGGTGATGACTGGACACACACAGCGATATTGGGTTCACTCAGTGCCGAAACATTCGAACCCAAGTTCTGTTAGGATCAACCTTACTTTCAGGCAGATACTGCCGTAGATATTAATACTATGAAGTAGAACAGCTACTTACCATATGATTATCAATATTGATACATAAGTATACTTGCATTCATAAGACATTCACGAGTTTGATCTCAAACCGAGAGTCCGTAATCTTTAGGCAAAAAACTATTTTTTATCTGTTCGTGTCCATATTTTGTTAAGTTTTAGGCAAGAACTTTATGGACGTGTGGCTGTAGTTT
>178
TTAACCATATATATAAATGTCATACGTTTCTTATCAAAATATCTTCCTGTTCTGATCACTTGTATTTACTACTAACACAAAAAAGAATAGTTTTTCCATACTACCTGTTTTGTTCAATTGCCTACAGTTCTAACTCATCGTCGATGTCGCCCTCATCGAACAGTTTTAAAAACCTTGCGTGGTTCTGTTCCCTCTGTCTTCTGCCAGTGGTTCAGTTTCTTATCCACTGAAGGGTTAGGGTTTGCAGAACCAACAGAAGCCGCACAATCAGAGCATTGAAAAGTGGCATTAAATTCCTTTTCCTTGTAATGAGCATAGATTCCATCATGAAACTCATCAGGACAGAGTTCCCATTCATCAAACACATCATCAGATGATCCAGTTCATAGAATCCACAGCGCTTGCATTTTTTATCTGGAAGTTCTACTAAAGGCTGCCATGATTCTACACCCTTGAACTTGTAGAGGAAGTGTCTCTCCTTTAAATCGGGTAAAATGATCTTCTTCTCTCCTTGACAACTGAAGTAGATGGTTGGTTTCGGAGAAAGTAACTCATGAATGCTAAATAATTCAATTGAACTAAGAATAACATGCATCGATGAAAATATTCCAGAAATAGAGGGAAAAAGGATGCAAGAGACGAACAGCCAGCGCGGGGAGATTCTCCTCATACTTTTAGATCATCGGCAAGGAGAGAGAGACAAGAGATCAAAAGAGCCACGAAGACAGAATCGAGAACAATTTGATTAGGTAAATGATTTGAAAACAGAGCAGAGGATTTGAGTGACAATATCAAATAGGTATGT
>179
GAAGCACCAAAATCTCTGCAGCGGAGAAGTGAAGATGGCGGGTTATCGAGCAGAGGACGACTACGATTACTTGTTTAAGTTGGTTCTGATCGGTGATTCAGGGGTGGGCAAGTCGAACCTTCTCTCGCGGTTCACTAAAAACGAGTTCAACCTAGAATCCAAGTCCACCATCGGGGTTGAGTTTGCTACCAAGACCTTAAATGTCGACGGAAAGGTTATTAAGGCTCAGATTTGGGATACAGCCGGCCAGGAGAGGTATCGTGCCATCACAAGCGCTTACTATCGCGGAGCCGTAGGCGCATTAATCGTGTTTGATGTCACCCGCCGGGATACATTTGAGAACGTCGAGCGTTGGCTGAGAGAGCTGAGGCAGCACACGGATCCAAACATCGTCATCATGCTCGTCGGGAACAAGTCCGACCTCCGCCACCTCGTATCGGTGTCGACGGACGACGGCAAAGTGCTGGCTGAGAGGGAGTCTCTTTTCTTCTTGGAAACATCCGCCCTCGAGGCCACCAACGTCGAGAAGGCCTTTTCCGAAGTCTTGATGCAGATCTACCGGATCGTGAGCAGGAAAACGGTGGAGGCTGGCGAAGATGCGGACGCTGCCGTTCCGAGCAGAGGCGAGAGAATTGATATTGGCCGCAGTTCTTCCAAAAAGACATTTGGATGCTGCTCTAATTAGGGTTTATTGCATATTTACAATCTGGGGGAAGTGGGGGGTACAGTGTCTGTGAGAAAGCAGCGGTGTTGGTTTGATTATATGATTGATCTTAATCTGTGGCAATGTATGCTTGTGTTCTCCGCATTTTTGGTGTTCCTAGAGGTTATTAAAATTGCGATTTAGTTTCGCGCAAGCATCGACGGAATGTCCCTCGAGGGCAATTCTCACCGCAGAGATGAAGAGAAGTTTTGCAACTCTTCTATAACTTTTGACCTCTTTTGCAGCAATAAAATCTTCAAGATGGTTGAGGATAACAAAGCCCAAG
>180
GATGTTTAAAAATAGCAGACGATCGTAATCTCTCTTTCCCCATTCTCTGCTTTCAACGGCCATTACACCCTTTCTCAGCCTCTTCATCGCGCTCGATCTGAGTACCCGGCGGAGACTAGGGTTTCCCGGGCCTTTATTTTGCTAGTTTTCCATGGCAGCTCCACCTGCTAGGGCTCGGGCTGACTACGATTACCTCATTAAGCTCCTTCTCATAGGCGACAGCGGGGTTGGCAAGAGTTGCCTCCTCTTAAGGTTCTCAGATGGCTCCTTCACTACAAGTTTCATTACCACCATTGGTATTGATTTTAAAATAAGAACAATTGAGCTGGATAGCAAACGCATTAAATTACAAATTTGGGATACAGCTGGTCAAGAACGTTTTAGGACTATTACAACGGCTTACTATCGAGGGGCCATGGGCATTTTACTTGTTTATGATGTAACTGACGAGTCATCCTTCAACAACATAAGAAACTGGATCCGTAACATTGAACAGCACGCCTCTGATAACGTCAACAAGATTCTAGTGGGTAACAAAGCTGACATGGATGAAAGTAAAAGGGCGGTTCCTACCTCCAAGGGACAAGCACTTGCAGATGAATATGGCATCAAGTTCTTTGAAACTAGCGCGAAAACAAATCTAAACGTCGAGCAAGTTTTCTTTTCAATTGCCAGAGACATCAAGCAGAGACTTTCGGAATCTGATAACAAACCTGAGGAACGGACGATTAAAATTAACAAACCAGATCAAGCTGCAGGCGATAACAAAGCGCCGGAGAGGTCGGCGTGCTGTGGTTCTTAAAAGAGGTATTTATTGATCAGGAGCTGGATTATATTTTGTGGTAATCTGTTTGTTGTTATAGTTAGCGATTGTGATCCTAATATGATCGACGACTTTGTAATCTTGATCCTATCATTCTTTACCCGTGTGTTCTGGCGGAATTTATAAAAGTATACTAACTTTTGTTTCCATCTTCGTCCACTAAATCTTCAATCTTCTGATATATTTTATACACGCTCAAT
>181
GGACATGCATTCCTTCCTCACCCTCGCCCAATCAGCTCACCCGCGCTTCATCACTCTCCTCCGAGCCCTCCACTTAGGGTTTGACATCTCATCAGACCCCCCAATGGCAAAGGAGCCGCCGAAGCGTCAAATCACGCACGTCATCTTCGACATGGACGGTCTCTTGCTCGATTCGGAGCCATTCTACACGTTGGCTCAAGAGAAGGTACTTGAGAGGTTCAACAAGACATTCGATTGGTCTCTCAAGGCTAAGATGATGGGTAAGAAGGCGATCGAGTCTGCTAGGATCTTTGTGGAGGAGTGTGGCCTCACAGGCATTCTCACCCCTGAAGAATTTCTGGAAGAAAGAGAAGGCCTGCTTCAGGAGCTCTTCCCTAACTGCGAGCTCTTGCCGGGAGTAGAGCGTTTGATCAGACATCTTCATGTGAACCAGATACCCATGTGTGTTGGAACAGGGTCAGACAAAAAAACTTTTAACCTCAAAACACAGCGACATGGTGAAATTTTCTCTATGATGCATCATGTTGTTATGGGCGATGATCCAGATGTGAAGCATGGGAAACCATCTCCTGATATTTTTCAAGCCGCTGCAAATAGATTTGAGGGGAATGTGGATCCAGCTGAGATTTTGGTGTTCGAAGATGCTCCAACAGGAGTTGCTGCTGCTAAGAGTGCAGGAATGTATGTGGTGATGGTTCCAGATTTAAGGTTGGAGGCTTCGCATCATAAAGAAGCGGACCAGATTCTCACCTCCCTTTTGGAATTCAATCCGACCCAGTGGGGACTACCTCCATTTACTGATGCTCTGCCTAATTGATGATTTTCTTCTTCTTAAATTATTAAAAAGATAAGTCATAAAACTATAATAAAGGACATTAATTCTTTCTTTCTAATAATTTATTTTAAACAAATTATCATTTATCTTGTTTTTATTTAAATTGAAGTTATTGCATAATGAAAGTCTAAATACACCACTACAATGATTCTTGATTTGGCCTATTCTTTCTCATTGAATTT
>182
GAAAACTTCGAGACAGATAAACAAAAGGGTAGATGATAAATTGCTAGAGCCTTTTGAGATCGCAACTGTGGAGGTGGCTGAGGTGCACATGGGGCCCGTTGTTGAGCTTCTAGGAAAAAGAAGAGGACAAATGTTTGATATGCAGGAAATTGGGTCGGAGGGAACGTCATTAGTAAAGTACAAGATCCCTACACGTGGTCTTCTTGGGCTGCGAAATGCAATCCTAACAGCTTCACGAGGAACAGCAATCCTTAACACAGTTTTTGATAGCTATGGACCATGGGCTGGAGATATTAGCACAAGGGATCAAGGGTCCTTGGTTGCATTTGAGGATGGAATTACTACTTCATATGCCTTATGTAGTTCCCAAGAAAGAGGCCAGATGTTTGTTGGCCCTGGAATGGAAGTTTACAAAGGTCAAATTGTTGGAATTCATCAGCGCCCTGGTGATTTATCCCTTAACGTCTGCAAGAAGAAGGCTGCAACAAATGTAAGATCCAACAAAGAAGTGTCAGTGGTTCTCGATTCACAGTTTCTTATAGTTTGGATGACTGTATAGAATACATTCAAGAAGATGAACTGGTAGAAGTTACTCCCCAGAGCATACGCATGTGCAAAACCCTAAATTTGCTAAGAAGAGGTAGATCAGCTCTGAATCCTGATGATTTAAATCCTGCCTTCACTATCACCAAAATCCTGGGAAAATGATTACTTCATCCTTTTGCTGGACATTATCTTGAATCCTCAGAAGCTTCTTTACATATATATATATGCTTCAGTCTTTGAGGACTGAGGAACCACAGGTATACCCGTAGTGTTTCAGTGTTATATAGTACTCTTGAGACCTCACCTCTCAATTGATATAATGCTACTTGTGATGATATATTTGGACTTAATTATTTAATTATAGAAAAAAGTAGATATATGTAGGCTATGTTTGATGAAGTATTTTGAAATCATGTAGTATGGATTTCAGAGTTAGATGTTTTCTTAGACCGAAGAAGCGAAGCAGTTGATTGAT
>183
GCGCTATACCGGCTTTGCAGCCAGTGCTTAGTGCTACAAGAGGTGCTACAGATGCTCTATCTGGCGTCGAGAGACATTTCAATAGTTGTTTGCGAAAACTAGGAATGAAAAGAATTGAAGCAGGCATTGGTTGCGGGGTTGGTGTAGGCCATGGCTTTGGAGTTGGCCTGGCTTTGAATCCATTGGTTCTTCATGGTATTCGTACTTCTCTTATGGAATCAGTAAATAAGATCATGACAAATATGGGAATAGCACCAAGCTTCTCTTCTGTCAAAAACATAATTCCTTCTTCCATCCAAAGTGGTGCTCTGACTAGCAACCTTCAAACCTTGTTTGGCAGTCCTTCGAATCTATCTAAAACTTTGGAAAGAAAAATTCAGAATTCCAGAACTGATGGAACCATCGATAGCGACAAATATAATACAAAAGGACGAAAAGGTTCTTCCTCGAGAACACCACTGGCAAGTCACACAGAAAAGGTTCTCAACAATTTCTTACAGAGTCCTGCTTTCAAACATGAAAGTGAAGGAGAGCTTGATGAAATGTTTTATTGCAGGTTCATCCTTTTGCTGGACATTATCTTGAATCCTCAGAAGCTTCTTTACATATATATATATGCTTCAGTCTTTGAGGACTGAGGAACCACAGGTATACCCGTAGTGTTTCAGTGTTATATAGTACTCTTGAGACCTCACCTCTCAATTGATATAATGCTACTTGTGATGATATATTTGGACTTAATTATTTAATTATAGAAAAAAGTAGATATATGTAGGCTATGTTTGATGAAGTATTTTGAAATCATGTAGTATGGATTTCAGAGTTAGCTGTTTTCTTAGATTGAAGAAGCGAAGCAGTTGATTGAT
>184
AGATTCGAATGATTCGGCAACTCGAGTTTCGTGCCCTGTAAGCTCGGATTTAAAGAGGACCTGTATACCAAATGGAAGAGATATTGTAAGGCATAGTTGGAACTGTTGAATCGCTAACAACCGTTGGTAACTAGATTGCAGTGAGTACCAGCTGGACAAACCAAGAGTTATAGTGATGTTCTCCTTGTTTTATGGACTCTGGAAGCATGTGTTCAGCAAGATAGAGTTTCATGTCCTAATTCTCGGTGTTCACAAGGCTGGGAAAACATCTTTGCTAGAAAAATTGAAGGCTATATACTTAAACTCAGAAGGTCTTCCACCTGATCGTATTGTGCCAACAGTTGGGCTTAACATTGGTCGTATTGAAGTTTCAAATGCTAAGCTTATATTGTGGGATTTAGGAGGTCAGATTGGCCTGCGTACAATATGGGAGAAATATTATGAGGAGGCTCATGCTATAGTCTATATGATTGATGCTTCTTGCCCTTCGTCTTTTGATGATTCCAAGTCGGCATTAGAAAAGGGACTTAGACACGATGATTTGAGGGGGGCGCCGCTCTTGATACTTGCAAATAAGCAGGATCTTCCCGACGCCGTTTCATTCGAGGAGCTAGCTAGATATTTGGATCTCAAAGAGCTGGGTGAAAGATTGTACCTATTTGAAGCCGTTTCAGCACACGATGGGATGGGGATTAAATATGCTATTGAATGGTTAGTAGATGCGATGGAAAGAAGCAAGCGAACTCAGATTTTGAGAACACGCGCTGGAGCCGGTGCTGCTGGGAACATTTGAAGGCATATTTTGCCTTTATTTGGCCAAGGAGCCTCTGATTATGTTTAATCTGAAGAGTAGCAATGTTCACCCCCTTGCTTTTTTATCCATATTCATCTGAGCTGTGATCCGCTCAGCCTAAGTGTGTACTATGCTCTCTAATTGGTTTCAATTGGTAACATTGTTATGTTATGGAATTGTGCCACAGACAAATATTTATATATATTTGTGTTTTACAAATTATTTTATATTCTC
>185
GGTAAAAGACGGCTTCGGAAGTAAGCGGGAAACAAGTGATCGAGATGGGTTCTTCATCGACCCATGGGAGTAGCCACGACTACTCTTTCAAGATTTTACTCATTGGGGACTCCGGAGTTGGGAAGAGTAGTCTGCTTGTTAGCTTCATCTCTAATGATCATGTCGATGATCTAAGTCCCACCATCGGTGTGGATTTCAAAATTAAACATCTTATAGTTGGTGGCAAGAAATTGAAGCTTACTATATGGGACACAGCTGGGCAGGAGAAATTCAGGACGTTAACTAGTTCCTATTTCAGAAATACTCAAGGAATTATCCTAGTTTATGACGTCAATGAAAGAGAAACTTTCACAAACTTATCTGAAGTATGGGCAAAAGAAATTGAACTTTATTCCACCAATCAAGATTGTATCAAAATGCTTGTCGGGAACAAAGTTGATAAGGAGGGTGAAAGGGTGGTAACAAAAGAAGAAGGAATCGCCTTTGCTCAAGAACATGGGTGCATTTTTCTTGAATGCAGTGCCAAGACAAGGGCAAATGTAGAGAAATGTTTTGAAGAACTTGCACATAAGATTCTGGAGGTACCCAGTTTACTAGAGGAGGGCTCCGCAGTTGTAAAGAAGACCATTTTGAAGCAAAAAGAGGTCCAAGCAAGCAAAGGTAGTCGTTGTTGCTCTTGACTCCTCGCACTATTAGCGGAAGATTTTCTGGCCAGCTCATTGCGACCACTAGGTCTTCTTGCTTGATGATTACTGCTGTATATTGTGTTGTTTTTGTTTTTTCACTCATTATTTCAATATATATGCGCATTATTAGTGTCCCAGTGTGCCCCTAAGATGAAAAGATTACTGTGTACAGATCATTGTAAAATGTTGATTGTCTGCTTTCACCATCCAAAATTTATTCTTGATAATTATTCCTATCTTTTGTTAGT
>186
CGTGGTAAAAGACGGCTTCGGAAGTAAGCGGGAAAAAGTGATCGAGATGGGTTCTTCACGACCCATGGGAGTAGCCACGACTACTCTTTCAAGATTTTACTCATTGGGGACTCCGGAGTTGGGAAGAGTAGTCTGCTTGTTAGCTTCATCTCTAATGATCATGTCGATGATCTAAGTGTTGAAAAGTAATCCCTGCAGCAAATCTAATACGAAATCAAGATACCTGATCGAGGAGATAAAGAATGACATCAGAAGATAAAGGAAATTCCCCATGTAGCCGCAGCTCCAGTTTACCGCCCCTGTCTTCCAATAGATTGTGTTGGTTGTTGTATGCTTGTTTTTTGTCCTTTTGTTTTGCTATGCCTATATAAACACACATTTATCTAAGTGTTATGCAGAACATAACAAATAAATGTAATAAAGAAAGATGTGTAAGAGCATAGGCCCCCCTTTTTTTGTTAATCCTTGTTTGTTGATCAATAAATTTGTGGTAGTATCGTCTACCTTACCC
>187
AGGACAGAGAATAAGGATGCGGAGTAGCAGCAGTGTTTCTCCCTCTCCTTCTCCGTCTTTCGCTTGTATTTCTCCGAAAACGCCGATCATCAATCTTCTCAATACTCCTCCTCACTCTCCACCCTGCAGAGCTCCCTTGGTTTATCAAAGCCGCCGCTTCACACAATTATTACTCCCTCCACGATTATCCTTCCCCGGGATCGCCTCGCCACTGCAGGAGTACATCTTGGATCTGTCAATTATGTTATGGCCGGAGCCCTACTCATGGTGACCTGGTCGAGTTGGGAGAAGCCGTGGGCATTATTGCGGGTCAATCAATTGGGGAACCGGGGACTCAACTAACACTAAGAACTTTTCATACCGGCGGAGTATTCACAGGCGGTACTGCCGAACATGTACGAGCTCCTTCTAATGGAAAAATAAAATTTGATGAGGATTTGGTTCATCCCACACGTACCCGTCATGGGCATCCTGCCTTTTTATGTTTTATAGACTTGTATATAACTATTGAGAGTCGAAATATTCTACATAATGTGAATATTCCAACAAAGAGTTTGATTTTAGTTCAAAATGATCAATATGTTGAATCAGAACAAGTAATTGCCGAGATTCGTGCCGGAACGTCCACATTTAATTTTAAAGAGAAGGTTCGAAAACATATTTATTCTGAGTCAGAAGGAGAAATGCACTGGAGTGCTGATGGCTATCATGCGCCCGAATATCCATATAGTAATGTTCATCTATTACCAAAAACAAGTCATTTATGGATATTAGCAGGAGGTCTATGCAGATCGAATATAGTGTCTTTTTCACTCCACAAGGATCAAGATCAAATGAATGCTAATTCTTTTTCTGTTGAAGAAAGATATATCTTTGATCTCTCACTTACTAATGATCAAGTAAGACATAAATTGTTGGATACTTTTGGTAAAAAAGATAGGAAAATTATTGACTATTCAAAACCTTATAGAACCATATCTCATGTTCATTGGAATCTCATAGATTCTTCTACTTTTATTCGTCAAGATAATTACGATGATTCCTTGGCTAAAAAGCGAAGAAATAGATTCGTGATTCCCTTACAATATGATCAAGAACGAGAAAATAAACTAATACCCTGTTTTGGTATTTCGATGAAAATACCTAGAAATGGTATTTTACGGCAAAATAGTATTCTTGCTTATTTTGATGATCCGCGATACAGAAGAAGCAGTTCGGGAATTACTAAATATGGGATTGTCGAAGTAGATTCAATGGTAAAAAAAGAGGATTTGATTGAGTATCGAGGAACAAAAGAATTTAGTCCGAAATATCAAATGCAAACGAAAGTAGATCAATTTTTTTTTATTCCCGAGGAAGTGCATATCTTATCCGGATCTTCGCCCATAATGGTCCGGAACAATAGTATTGTTGGAATAGATACACGACTTGCTTTAAATTTAAATACAAGAAGTAGAGTAGGCGGATTAGTGCGAGTAGAGAGAAAAAAAAAGTATGGAACTGAAAATTTTTTCTGGAGATATTCATTTTCCTGGAGAGATGGATAAAATATCTAGGCACGGCGGTATTTTGATACCACCAGGAATG
>188
TATGTATGCTATTCCTTTTCTTTTTTGTTTGAGAGAACCTTTCCTAGGAAGATAATCAGCCACAGTATCTACAGTGAGAATACCAGCTACAGATTCCTTGGTGTGGTTATTTTTTTTTTCAAATCGCCCAATTTTAAAGTCTTTATATCCACTATACATAGCATCATTTCCAGAAACTCCAGTAACAGCAACAAGGCATGTTCTCATGCAACCTGGAGGCACCGAGAAACCAGCAAGCATTGCTATGATTTTGTCAATCCGTAGGACCAGATCTATGGGAAATGTATAATTTGGAAAAAAAGAGCTACAATATGTATCAGCCACTTCCCAGCAGTCCTCCAGCCGAACATCTCTAATAACAATTTCGGCACAAATTGAAGAAAACAAGTCAACTCCTTGACTAGGCCGGTAAACTCCTAGTGGCGAGGCGATCCCGGGGAAGGATAATCGTGGAGGGAGTAATAATTGTGTGAAGCGGCGGCTTTGATAAACCAAGGGAGCTCTGCAGGGTGGAGAGTGAGGAGGAGTATTGAGAAGATTGATGATCGGCGTTTTCGGAGAAATACAAGCGAAAGACGGAGAAGGAGAGGGAGAAACACTGCTGCTACTCCGCATCCTTATTCTCTGTCCT
>189
TCCACCAAACTTCCTTCTCTTATCTACCTACTCAGATATTCTTTCCCTACCTAATTGGTTGTCGTTCTCTTCCTGCTGCGAAGGCGACCCCCTTGTCACGAAGGGGAAGATCCAGCCGTGATTTTATTGCCCCTTCAGCAGTGAGCCGCAGGGTACTATCTGAGGGGTGGGATTTGTATACATCTGCGTCTGGTTCTGCATGGTTGCCAAGGTTGGATGACCTCGACACTACTAACATGCTCCTCAAGCAGCGTATTGTCTTCCTAGGCTCTCAGGTGGATGATATGACTGCTGATTTGATTGTCAGCCAATTGTTATTTTTAGATGCAGAGGATGAAAAGATGGATATTAAGCTTTTTATAAATTCACCCGGTGGTTCTGTCACTGCTGGAATGGGTATATATGATGCTATGAAGTTGTGTAAAGCTGATGTTTCTACTATTTGCTTGGGTCTTGCGGCATCAATGGGTGCCTTTTTACTGGCTTCTGGAACTAAAGGAAAGAGATTTTGTATGCCAAATGCTAGAGTTATGATCCATCAGCCACTTGGAACAGCTGGAGGCAATACAACAGATATGGGCTTGAGGATAAGGGAGATGATGTACCACAAAGTTAAGATGAACAAAATATTCTCAAGAATTACTGGGAAATCTGAGCCCCAGATTGAGATGGACACAGACCGAGACAATTTCATGAATCCCTGGGAGGCGAAGGAATACGGATTAATTGACACTGTCATTGATGACGGAAAGCCTGGCTTGATCGCACCAATATCTGACGCGTCTCCACCTCCGAAAACCCGCGTGTGGAACTTGTGGAAGATTGAAGGTAGTAAAAAGGCCAAGAAGATTCTGCCATCGGAACTCAACCTTTCTGGTAATCAAGGTGGTGGAGGAAATGGGAAGGCCAAAGAAAAGGAAATGTGACCCATGCATCTGTATGAGCTCTTTAGTGACCTGAAAAATAGTCTTTAATAAAATATACATCCAAAGGCAGTTACCGCCACCATACAGCGTGCTTCATGGATATTCAAGTGCATGATGTGTTGGAGTGTATGAGAGCTGTAAATCAACTGATTCATGATCTAGCATCAGTTAGTACACATGAAACTAAAATAGTGGCCAATAATCACTTTTATGAATCCCAACATGATTTCACATTAGGACCCAATCACCAACATGAGAGTTATCTCT
>190
GCCCTAACTCCTCTCCGGCGCTCCTCTACATTGTTTACCGCCGTCACCGACGAACCCCCACTCCGTATCCGGCGACCTAGCCCTTCTCCGGCGTGATCTGCTCCTTCCAGAAACTCTAGTACAACTTCCATCATTCCTCTCACCTCGCCTTGCTTCCACAACTCCTTTAACAAGCTGTTTCAGCTATTGAACACTGAGTACCTCTCGTTGGTCTTTCCCGTTTAAGGCCGTGAAGTGATCGTCGGTTGTTAACCTCACGCCGCTGCCCGTCTTCCCGCCGCTGGTCAATTTATCTTCTATCATTCAAAGATGGTTGAGCTTCTGTTTGAGGATATCTTCACTGTGACCAGACTTGACCCTGATGGCAAAAAGTTTGATAAAGTGTCTCGGATTGAAGCACGAAGTGAGCAGTTTGATATGTACATGCAGCTGGATGTTAACACAGAGATTTATCCACTTAATGTTGGTGAAAAATTCACGATGGTTTTAGCTTCGACTCTTAATTTTGATGGAACTCCTGACTCAGGCTATTACAACCAGGGGCAGAAGAAGTCGCTTGCTGATAAGTACGAGTATGTTATGCACGGGAAACTATATAAAATCTCGGAAGAGAATGCTGGTGGGCCTAATGTGAAAGTAGAGATATATGTTTCATTTGGTGGCCTGCTAATGTTGCTGAAAGGGGATCCCTCCAATGCAGCTAATGTTGAGTTGGATCAGAGGCTTTTCCTACTGATGAGGAAAGTCTAGTTGGAGCTAAATTTTGCCTTTTGCGAATAATGTTGAAATCAGCCAGATAGATCAGAGAAGAAGTTGAAGAACAAAATTTCATCTGGATTTTGAAACCTGTATGATTTCATTTCATTTTTATTTTTAGCGGACTTGGCTCTCTACTGGGTTTCCTTCTCCTTAGTTTTTGTTTTTCTTTCATGGTGTAACCGGATTGATTTACGCACTATGTAATATATTGGTTAGGGCATGTCAGTGCGTATATAC
>191
GTCTCCTCTCCGGCCCGATGAATCCCAACTTTCCCAGCGCGACACTCCTCTTTCGTTCCCGCTGGTGACTCCGGACTCCGCCGCCGAGACTCCTCTTCCGTTCTAGTGGCCGACGGGAGTAACTGATTCGTTCGAGCCACTCTTCCGTCTCCGATTGGCATTATTCCCAAGTACAGGTCAATTTATCTTCTATCATTCAAAGATGGTTGAGCTTCTGTTTGAGGATATCTTCACTGTGACCAGACTTGACCCTGATGGCAAAAAGTTTGATAAAGTGTCTCGGATTGAAGCACGAAGTGAGCAGTTTGATATGTACATGCAGCTGGATGTTAACACAGAGATTTATCCACTTAATGTTGGTGAAAAATTCACGATGGTTTTAGCTTCGACTCTTAATTTTGATGGAACTCCTGACTCAGGCTATTACAACCAGGGGCAGAAGAAGTCGCTTGCTGATAAGTACGAGTATGTTATGCACGGGAAACTATATAAAATCTCGGAAGAGAATGCTGGTGGGCCTAATGTGAAAGTAGAGATATATGTTTCATTTGGTGGCCTGCTAATGTTGCTGAAAGGGGATCCCTCCAATGCAGCTAATGTTGAGTTGGATCAGAGGCTTTTCCTACTGATGAGGAAAGTCTAGTTGGAGCTAAATTTTGCCTTTTGCGAATAATGTTGAAATCAGCCAGATAGATCAGAGAAGAAGTTGAAGAACAAAATTTCATCTGGATTTTGAAACCTGTATGATTTCATTTCATTTTTATTTTTAGCGGACTTGGCTCTCTACTGGGTTTCCTTCTCCTTAGTTTTTGTTTTTCTTTCATGGTGTAACCGGATTGATTTACGCACTATGTAATATATTGGTTAGGGCATGTCAGTGCGTATATAC
>192
TGTGCACCCATTTAGACTATATATACACACCAACAACCTCATCTTCATCAGAGCTGTCCAATGTATTATGAAGAATCATATTATGAATCAATAAAACCTTGCGCTTTTTCTTGTGTCCCATGTCGTCCTTCAACCAATGTTAGCATCCAAAATAAATCAAACGATCAAACATACAGTGGTATTAGATCTATTGTAACATATATGTAGCTGCCCCGCTCAACATATTCGACTAAGGCTCATCAATGTAGAATGGTCTTATATAGTATCTTCAGTATAGAGCAATTAAACCCTAGTGACATGTAACTCATTGGGTCGTTCTGAGTCGGTCCTGACACGCGCAGACATATAATATTAAATATCATAACAATCTCCTCATATGTCCACGATAAACCTGACGTCAGAAAGGGGTTGGTGTGTGTAGTGTTCAACAAAATTGACTTAATACACAATCGCGTCCACAACATCATGTCATAACATATTGGAATAAGAGAAAAATAGAAATGTGTGTATTCACACATAAGAATAAAATACAAAACTCAACATCTCATCATAGTCAAAACATAATTTTTTTAAATATATGTATGTATAATAATTCAGCGTATAATAACTTGGTGGATCATAAGAAGGCAGAAGTTTATGTGACAAGGGCGGTAGTTTTACAGATAGGGCACAAATTCTTGATCATCAGCCACTGCTTGATGCAGGCGGTGTGAAAATCATGGCTGCAGCCGAGCTGCCCAATCTCGTCCCCCGGGGGGGGGGGGGGGGGGGGGGGGGGGGGGGGGGGGGGGGGGGGGGGGCATCCTCAAATCGAAAATTTTCCCCTCTGCGCATTAGATCCAAGGCATTTCGAATCTCAGATATCATCCTCCTTCTCTG
>193
TAGCCATTAAAGGCACCACCCACAATCACACCAACCAGATCAACACTGATGAGCACGGCGAGCTGGTGGCCCCCAACAGCATTGCGGTCTACCACGATCACTTCGTCACCTTCCACCTCGACCTTGACGTCGCCGGTCCGGCCAACTCCTTCGTGAAGGCCAACCTCAAGATCGTCCATACTAATTCTGGCAATCCAACGCCTAGGAAGAGCTACTGGACCGTCGTCCGGGAGACTGCAAAGACTGAGGCCGAAGCACGTATCCGATTTGGCGACTCCACGGCCGAGCTTCTGGTGGTCAACACCGGAGTTAGTACCTCGCTGGGAAACGTGGCCGGGTATCGTTTGGTTGGGAGTTCTGCGGTGGGTACATCGCTTTTGAGTGATGATGATTACCCACAAATCCGAGCAGCGTACACGAAGAAGCAGCTGTGGGTGACACCTTACCATAAGGAGGAGAAGTGGGCGGCTGGGCTTTACGCAGATCAAAGCCGAGGAGATGATAACTTGGCGAAATGGAGTTTGAGGAATCGAAGCATAGAAAATACAGATATTGTGTTATGGTACACACTAGGGTTTCATCATATTCCCAGCCAAGAAGATTTTCCAGTGATGCCGATGCTAACCGGCTCATTTGAGCTCCGACCATTCAATTTCTTCGAACGAAGTCCAGTGATCAACACCCAACCGTTCTACAAGGGATTGTGGGCGGAGTAGAGGCTGGACAGACAAAATGGCTCTTCATGCTTGTCAACTAGAGTATTGTTGTGCCCATCAATTATCTTAGCTCTACTTACTGGTTTTCATGTTGAATTATGAAATGAGATTCTTAAGGTTTAATAAATTCATCTTTTGGGCCATGAAATAGTTTTTATGAGTGTG
>194
CGGACAACCTTCATTGTTAGACCAAGCCGTTAAAAATACATCAACCAAATTTGCCCAATAAGTTCATATTTGCTCATCAAATGCGATACTCAAAATGTTGATATAAAAGATGGCCCGGAAGATGTTACGGCCTTAAGCATCTCATTTCATAAATCAACATGAAAACTTGTAGGAGCATCATGCTAGGAAATTGAAGAGAACGCTACTTTAGGAGCCATTCATGACATTACTTAGCTAGTTTAAATAAAAGACATAAGATATGTGAAGAGCCATTTTGTCCGTCCAGCCTCTACTGGGCAAACAGCCCCTTGTAAAACGGTTCAGTGTTGATCACTGGACTGCGTTCGAAGAAATTGAATGGTCGGAGCTCAAATGAACCGGTCAGCATCGGCATCACCGGAAAATCTTCTTGGCTGGGAACATGATGAAATCCCAAAGTGTACCATAGCACAATATCTGTATTTTCTATGGATCGGTTCCTCATACTCCATTTCGCCAAGTTGTCGTCTCCTCGGCTCTGATCTGCGTAAAGCCCAGCCGCCCACTTCTCCTCCTTATGGTAAGGTGTCACCCACAGCTGCTTCTTCGTGTACGCTGCTCGGATTTGTGGGTAATCATCATCACTCAAAAGCGATGTACCCACCGCAGAACTCCCAACCAAACGATACCCGGCCACGTTTCCCAGCGAGGTACTAACTCCGGTGTTGACCACCAGAAGCTCGGCCGTGGAGTCGCCAAATCGGATACGTGCTTCGGCCTCAGTCTTTGCAGTCTCCCGGACGACGGTCCAGTAGCTCTTCCTAGGCGTTGGATTGCCAGAATTAGTATGGACGATCTTGAGGTTGGCCTTCACGAAGGAGTTGGCCGGACCGGCGACGTCAAGGTCGAGGTGGAAGGTGACGAAGTGATCGTGGTAGACCGCAATGCTGTTGGGGGCCACCAGCTCGCCGTGCTCATCAGTGTTGATCTGGTTGGTGTGATTGTGGGTGGTGCCTTTAATGGCTA
>195
TGTTGGCTGGTCTCTTGGAGCAAACATTCTTGTGCGTTACCTGGGTCAGGAATCACACGAATGCCCACTTTCTGGAGCAGTTTCTTTATGTAATCCTTTCAATTTACCAGTTGCAGATGAGGACTTTCGCAAGGGCTTCAATAATATTTACGACAAAGCTCTTGCTAGATCTCTACGAAAAATCTTTAAGAAGCATGCACTTCTATTTGATGATCTTCGTGATGAATATAATATTCCTATGGCTGCTAATGCCAAAACTGTTAGGGATTTTGATGAAGGTTTGACACGCGTCTCATTTGGTTTCATGTCGGCGGATGATTATTACTTCAACTCTAGCAGTTCCAACTCCATTGTGCATGTTCGCACGCCATTGTTATGTATACAGGCTGCTAATGATCCGATTGCTCCTTCTAGGGGAATTCCTCGTCAAGAAATTAAGGAAAATCCCAGCTGTCTGCTAATAGTTACACCAAAAGGTGGCCACCTTGGATGGATTGCTGGGAAGGAAGCGCCCTTTGGAGCCCCTTGGACTGATTCGGTGGTCATGGAATTCTTAGACTATCTTCACAGTGATAAACATGGGATGAGTTCTTGTCCTCAGACAGATGCAAACCAACTGATTCTCCAGAGGCTATAGTGAAAAATTATCTAAAAGGAATCAGAAAAAAAGAAGACGAACGAAAGAAATCCATCTGAGCCTTATTGGATCTTCATCGACCTCACCAATAGTAGATCGGATATTGAAAACATAGTAACATAGTTGTTTTGTGCCGCCTCATGAACACTTCAAGACGGCCTCCGTCTAGGAGCTTCAAGAATGAGGCAAGATTTCTCTCACCATAAAGAGAATAATCTATTTCTATATGAATATATTGCCATCAATTATCACCAGGCTGGCCTTTCTTGTTTTACTCACTTTGATTGGAATTTTCTTCTAAATGAAATGCCTATTT
>196
TGTTGGCTGGTCTCTTGGAGCAAACATTCTTGTGCGTTACCTGGGTCAGGAATCACACGAATGCCCACTTTCTGGAGCAGTTTCTTTATGTAATCCTTTCAATTTACCAGTTGCAGATGAGGACTTTCGCAAGGGCTTCAATAATATTTACGACAAAGCTCTTGCTAGATCTCTACGAAAAATCTTTAAGAAGCATGCACTTCTATTTGATGATCTTCGTGATGAATATAATATTCCTATGGCTGCTAATGCCAAAACTGTTAGGGATTTTGATGAAGGTTTGACACGCGTCTCATTTGGTTTCATGTCGGCGGATGATTATTACTTCAACTCTAGCAGTTCCAACTCCATTGTGCATGTTCGCACGCCATTGTTATGTATACAGGCTGCTAATGATCCGATTGCTCCTTCTAGGGGAATTCCTCGTCAAGAAATTAAGGAAAATCCCAGCTGTCTGCTAATAGTTACACCAAAAGGTGGCCACCTTGGATGGATTGCTGGGAAGGAAGCGCCCTTTGGAGCCCCTTGGACTGATTCGGTGGTCATGGAATTCTTAGACTATCTTCACAGTGATAAACATGGGATGAGTTCTTGTCCTCAGACAGGATAAGGGTCCGCTCGTTTGACTGAATTGGGGCACTAAAATTAAAGCTGTTGGCCTATTTTCATTGGAATTGGACCTCTATTTCCAATTTGGAAGCATCAATTATGTCCAACTGAATGAACCCCATTTGAGCATGGACTTATACTGTAGGCCACTTGTGCAGTTTTAGAGATTTTCTGAGAAAAATACTTGTTTTGTTTTTTACACTTTGTACTTTGACTTGAAGAATCATGTTAAATTGCCATGTTTGTGTTTGAATGATGTTTATTTATTATAAGAATAAAAGAAATAGTAAACC
>197
CACGATTTATTAAGAATGATTGATCAAATATTCGGCCGTAATTCAATACGACTGTATTAGAACAAGAATGATGTGTCAAACGGAAGATATATTTAGGTACGGGTAGCGCATGGTTCTCACTCTGCGGGATAAAAATGCAGCCCTACCATTCTCAATCAAATGATGGAGATTCTTTGTAAAGATGCAGTCGTACAGCATTTCATTTGTTTATACATACAGCCATGTTTATACATACAGCCAGAAAGTCTTCCATAAAACCTGCAGCATTTCATTTGTTCAAAGAAATATGGTTTGGCTGAACAAACATACACAGTTTTCTTTTGCAGAAAAATATTGTCGAGAACATCGGATCGGAGGCACATCTCACTTAGCAGCAGCGAATGCGGCTTCCATGGATTGCAGGATTTTTTTTTTTTTTTTTTTTTTTTTTTTTTTTTTTTTTTTTTTTTTTTTTTTTTTTTTTTTTTTTTTTTTT
>198
ATACGACCTATCTCACTCAGCGATGACTCGCCTCTTCTTTCTGGCTCAGAGATCACTCTCTCTCAAAATTCTGCCGGTCGCACATCCGTCCATCTTATCGTATTCTCGCTCATACATCTCCGAGATGCGTCGGTCTGCCTTACAGGATAATCTTCTCCGCATCCTACGCACGGAGATCACCTACGAGTCCGAGTGCCGTTCTCCGCGACTGTCTGCGACAAGCTTTGGTTCCTTCTCTGTGGAAGACAATCCGGGGGAGCAATGGATCCGGTTGAAGCGTAAGTACGGTGAAGCAGAAGACATCAGAATCGACGCCACCATGTACGACGGAGCTACTCCTCAGAGGCTTCCTGCGGCAGCCGGTGGGGAGGAAGAACCCCGTCTGCACATTAGTCTCATTGTGGAGGTGTCGAAGGGGGATGCATCGGGTTCTGTCCTGCAGTTTGTTTGCTCCGCATGGCCCGATTCACTAGACGTGGAGAAGGTTTTTCCTGTCTCCCGTGGACCCGCGGCACTCAGGCCCTTCATGGGTCCTAATTTCAAGGAGTTGGATGATGGTTTGCAGTCTGCATTGCAAAGTTACCTGGAGGAGAGGGCGATAAATGATGACCTTGCCGAGTTCTTACATGAGTACATGGAAAACAAGGATAAGATCGAGGTTATTCGTTGGATGAAGAACGTGGAGTCTTATGTGATGAAGTAAACCTTTTCTTTTAAGGATTAAGCAACTCATGGATTGATCCAGTTTTATTTTTTGATTTTTTTGGAATTTTATTGTTTGTGTTTTTCTTTCGGAGATTTTAACTGCATTATAAAATGCATAATTATTCGTATAATTTTTAGGGGGTATTCATCATAAATATGGCAAGCCGTCTTCTTTCTGCTCTGCCATGAAGATTGTTGAAGGTTCTGGAATTGTGTGCAAGCATGTCAAACTATGAACTCTGTGGGTGTATATATTAGCATCTAATACCT
>199
CTTGTTAGTTCAACATCTAAGTGCATAGCACCACACAATAACTGTCAAGAGTTGCTAAAGATGAAAAGTTAATAGTTTCACTAGAACAAGAAATGTAAACAGGTATTAGATGCTAATATATACACCCACAGAGTTCATAGTTTGACATGCTTGCACATCAAGAAGACTTAAATTGCATGTATCTCCAATTCCAGAACCTTCAACAATCTTCATGGCAGAGCAGAAAGAAGACGGCTTGCCATATTTATGATGAATACCCCTTCATCACATAAGACTCCACGTTCTTCATCCAACGAATAACCTCGATCTTATCCTTGTTTTCCATGTACTCATGTAAGAACTCGGCAAGGTCATCATTTATCGCCCTCTCCTCCAGGTAACTTTGCAATGCAGACTGCAAACCATCATCCAACTCCTTGAAATTAGGACCCATGAAGGGCCTGAGTGCCGCGGGTCCACGGGAGACAGGAAAAACCTTCTCCACGTCTAGTGAATCGGGCCATGCGGAGCAAACAAACTGCAGGACAGAACCCGATGCATCCCCCTTCGACACCTCCACAATGAGACTAATGTGCAGACGGGGTTCTTCCTCCCCACCGGCTGCCGCAGGAAGCCTCTGAGGAGTAGCTCCGTCGTACATGGTGGCGTCGATTCTGATGTCTTCTGCTTCACCGTACTTACGCTTCAACCGGATCCATTGCTCCCCCGGATTGTCTTCCACAGAGAAGGAACCAAAGCTTGTCGCAGACAGTCGCGGAGAACGGCACTCGGACTCGTAGGTGATCTCCGTGCGTAGGATGCGGAGAAGATTATCCTGTAAGGCAGACCGACGCATCTCGGAGATGTATGAGCGAGAATACGATAAGATGGACGGATGTGCGACCGGCAGAATTTTGAGAGAGAGTGATCTCTGAGCCAGAAAGAAGAGGCGAGTCATCGCTGAGTGAGATAGGTCGTAT
>200
CTGCAATCCCGCTCCACACGCCAGCCTCTCTTCCTCGAATTCCACCCGCCGCTTAAACTTCGAATAGATAATATATTTCCATAATAATAATTTAATAAAGTCGATGTTCTTCTATGATATCTTCGTCCTCTACCCTTCACCGACTAATCTCAACCAGAAACCTTATTATTAGGGTTTCACCCCTTCTCCTCCAGCGCAAAGAGTTCTCTCACCGGCCTCTGAAAACCCTAGTTCACCCTTCGCAGATCTCTTCACCTTCGAGAAACCTCACGAATTTCGGTTCCCTGCGTCCCACTTCTTCTTCTTTGCAGAGTTCTTTCTGTTGGAGGTACTTTTCCTTCATGTCGAGCAAGGATTCGCAGTCGGCTAAATCCGTCCACGACTTCACCGTCAAGGATGCTCGTGGACAGGATGTGGATCTTAGCATATACAAAGGCAAGGTTTTGCTGATTGTGAATGTAGCTTCTAAATGTGGGTTGACCAACTCAAATTATACAGAGTTGAGTGATTTATATGAGAAGTACAGAGATAAAGGTTTGGAGATATTGGCATTTCCCTGCAACCAATTTGGGAGTGAAGAACCAGGTAGCAATGAGGAGATATTGGAATTTGCTTGCACACGCTTCAAAGCTGAGTTCCCTATCTTCGATAAGGTTGATGTCAATGGGGAAAACTCTGCCCCCATTTACAAATTTCTCAAGTCAAGCAAAGGTGGATTTTTTGGGGATAGCATCAAATGGAACTTTGCCAAATTTTTAGTTGGCAAGGACGGGGTAGTCGTTGATCGCTATGCTCCCACCACCTCTCCGTCGAGCATCGAGAAGGATATTAAGAACTTTTGGGAAGTTCTTAAGATCAGGGCGCTTAAATGTTCTGACGAGACACTTGAGGTCATATGCTCGAACTTTTTGCGGATATTCGGTTGCGAACAAAACTTACTAGTAATAAAACTATCAGTATGCATCATGAATGCGGCAAAAACAAATTTACCAGTTTGGGACAATTAGCTTTGTGAAAATCCTTGTATGTTCTTGTGAATTACTAATGGTTTGAGACTTTGAGTACTGACTTCTTTGTTTTGCTTATTATTCAAGCACTTATGTAATTCTAGGAAAATAATACGTGTAAATTATAAGAATAAGGGAAATAATTATTTATGTAATTCTAGAAAAATAATACTTGTGATTTATATAATAATAATAATAAGAGACAGTACTAAT
>201
AAAAAAGTATGGCCTATATACGATACTCTATGGATAAAGAGTCGAATTGATAGAGAAAGCACCGTAAAGATCCATTAGTAAGCTATTATTTGGTCAATACAGTTCAGAACTGCTTACTTATGTCATGATATGGGATAAAAACTTATAAATCAACTTATGTAATAGAGTTGATCTACTAAAGTATTGAGCAGCGGTGTAGCATCAGATCCCAAAGATAGTAAGTTCTTTTTTCTTAACGGAGGAAGGTCTTTCTCAAAGATTCTATATAAAAAAATTTCATATACCTTATATGAAATATGAAACCGAGATAGTTACCTTTAAGAAAATTCTAACGATATCGGGGAGGATATCTATGCTTCATTTTTCTGAAGGTGGGAGAAAAGATAAAACTAATCATTGATCCAAATTAGAATTGGAAACTTATGTAATAAACATTTTCTGGTTAACCCAAGATAAAATAGGATAGATTAAGAGAAGATGGGATGCAAAGAATTGATTGCTGAGCCGTATGAGGTAGGAAACTCTCATGTACGGTTCTAAGGGAGGGAATTTAATAACCTATTCCGACCGGGGAGAACAGGCCATTCTACAAGGCGATTCGGAAATTGGACAGGCTTGGTTTGATCAAGCTGCTGAGTATTGGAAACAAGCTATAGCGCTTACTCCAGGGAATTATATTGAAGCACATAATTGGTTAAAAATAACGAGGCGTTTTGAATAAAAACATTCAACTTTTTTTGTTGTTGGATCCAGCAAGCAAATGAAATAAATCGTTCCTATGAAAAGATCCAATAAATAATTTTATTATATCCCTTCTTTCTAAAGAATTTGATTTTGTACATTTTATAGGGTATCTCATAAGGATAAATACTACAGATGGTATATAGCATAGAACTAATAAAGCTATTTCGATAAATCTTATGAAGTCTAAAATGAAAATCATTCCTCATTTTT
>202
TCTTGTTTTTGTTTTTTTACCTCTCATTTTTACGATAAAAAGAACGTAGTTATAAAAAAAAAAAATGAGTGAAAGAAACCTACGCTTGGTGAAGGTGAAGTTTAGAGATAGAGCAATTCCTTCTGTCGTGTATCCTCGATTTATGCAGCCTTAGATGCTTCAATTATTTATTTTAGTATTGAGCAAAAGGTTACATCTATAGGTTCTGTATTGGAGGTAAATCCTACTTCATTAGTACCAATAGATGGCATCGGGGAAAAAGCACTACACCTAGGAATCAACAACACGAAAACTTTGTTATAAATAACCCTTTTCTTTATTGGTATCGGGACTAAAAATAATGGTTGGGAAAACAAAGATCCATCTCATTCGTACTTTTGGTACCCGTATAACCATCAAAGACCGTTGAAGTGACTAATTCCTGGAAATTGTAAGCGTTGAGTACAAAGAAATTTTTAGAGTGACCATTTCTATCTAGTACTAATACAATTGGTGTTAAGAAAAAATCTCTTATGAGAAGGCTGGCTAGAAATTTCTTGTAAAAATACTAGCTCCTGTCAGTTCATATTTCTAATAGTGAATTTTGGATTATTCCCTTTAGTACTATGCACAGAAGGGAGGAGCCGTATGAGATGAAAATCTCACGTACGGTTCTGGAACGGAGATTCTTTTACTAGAACGAACGACCGTAACGGATGTCGGCTCAATCCGAAGGAAATTATGCAGAAGCTTTACAGAATTATTATGAAGCTATGCGACCAGAAATTGATCCCTATGATCGAAGTTATATACTCTATAATATAGGTCTTATACATACAAGCAACGGAGAACATACAAAAGCTTTAGAATATTATTTCCGGGCACTAGAACGAAATCCCTTTTTACCACAAGCTTTTAATAATATGGCCGTGATCTGTCATTACCGGGGAGAACAGGCCATTCTACAAGGCGATTCGGAAATTGGACAGGCTTGGTTTGATCAAGCTGCTGAGTATTGGAAACAAGCTATAGCGCTTACTCCAGGGAATTATATTGAAGCACATAATTGGTTAAAAATAACGAGGCGTTTTGAATAAAAACATTCAACTTTTTTTGTTGTTGGATCCAGCAAGCAAATGAAATAAATCGTTCCTATGAAAAGATCCAATAAATAATTTTATTATATCCCTTCTTTCTAAAGAATTTGATTTTGTACATTTTATAGGGTATCTCATAAGGATAAATACTACAGATGGTATATAGCATAGAACTAATAAAGCTATTTCGATAAATCTTATGAAGTCTAAAATGAAAATCATTCCTCATTTTT
>203
GGGGCTGTTAACAGAGAAGATTGAGTATGGGCAGTGAGGGTAAAGTTGTGTGTGTCACCGGAGCCACCGGTTTCATCGCCTCGTGGCTTGTCAAGCTACTTCTCCGGCGAGGCTACACCGTTAAAGCCACCGTCGAGATCCCGATGATCCTGAGAAGAACGGGGCATCTGCGATCGCTTGAAGGAGCCGCTGAGAGGTTGCATTTGTTTAGAGCTGATTTATTAGAAGAGGGATCCTTTTGATGCTGCAATTGATGGTTGTGATGGTGTCTTCCATACAGCATCTCCAGTACTTCTTGGTGAAGTCAATGACCCACAGGCTCGAAATTTTAGATCCTGCAGTGAAGGGAACACTCAATGTTTTAAATTCATGCTCTAAAACTTCAACCGTCAAGAGAGTAATAGTCACATCGTCTATAGTTGCTGTTTTGTTTAATGGAAAACCACTCAGTTCTGGTGTTATGGCTGATGAGACATGGTTTTCCGACCCAGACTTTTGCAAGCAGATTAAGGCCTGGTATATTCTCTCAAAGACATTGGCAGAGGAAGCTGCTTGGAAATTTGCAAAGGAGCATTCTCTTGATTTGGTTACAATAAATCCGGGTGTGGTCATTGGCCCCCTTCTTCAGCCAACGCTTAATGTA
>204
GCGATCATCCCCCTTTTATTCGATCTACCTCAGCTGAACGATCGAGACCATCGCTGAAGACTTTAGGGTGGTAACTAGGGTTTGGCGTTGCTCAAATTTGAATCCAAACCAAATTTGACAGAGACCGAGGATGAAGGCCGTTATCCAGCGAGTCGTCTCCGCCGGTGTCGAGGTTGAAGGTCGCCTCGTCTCAGAAATTGGCCCCGGCCTTCTCGTCCTTGTCGGTATCCATGAATCCGATGTTGAAGCTGATGCCGATTATATCTGTAGGAAGGTGTTGAACATGATTCTTCCCAATCAAGGAATTGCCGTGAGACGGCAGATAGAAAGCTATGATTTCATTCAAGATTTCATACAAGATTTCATACAGAATACAAGGTAAGGATTTACCACTCATGTATGGTGCGTCATGAAACAGTTAAATGTTAACCCTAGTCAATGGAACATTTAATTTCAAAGCTTATTTGTGCTTATTTGGTGTAGCCTTTGCAATTTTCTCAGCATGCTTTCAGGTGAAAGTTTTCATTTAGCATAGAAAAATTGAGCTGTAACTAAAGCACTTATATTTATTATTTTCTTCTTGTTGATTAAACATCTCTTCTATTATTTAGACTTCAATAAAGCACTTCTATA
>205
TACCTTCCGAGCTAAGGTTGCTATATAGGTTGCACTCCCCTCCAGTTCCTCAGCCGCACAGCTCCTGATATCATACATCACTACGCTTGCTCTCGCCCTACTTCAGCTAACCTAACCGCAGCTGCCTTCTTGTTACTGATCTGCGACATTGGATCTCCTATCGTTCGGCCTTCATCGGAATTCGGAACCAAATACACTAACCGTTTTCTTCAGTGACCTCACTTATAATTTCCAGAGGAAGATGGACTCCGAGATGCAGCAGACAATCGAAGTGGCAGTGCTTGAGATCCTTGAAAGCGCCGACTTGGAGGAGATGACTGAGTACAAGGTGCGTTCTCTCGCAGCCGATCGCCTTGGCATTGACCTCTCCCTCTCAGACCGGAAAAGTTTTGTCCGGCGCATCGTCGAGTCCTTCCTCTCTTCTCAAAAGAAGGATACCGCCGACACGGCTCATAAAGAACAAAGTGAGGAGGCTCCAGCTGCGAAAGGAGAAGAGGGAGGAGAAAAGGAGGAAGATGACCTCAGGCGGAGTTTGGAAGCGAAGGAATATGATGACGAAGGCAATCTCATCGTCTGCAGGCTGTCGGACAAGAGGAGGGTCACTGTTCAAGATTTCAGGGGGAAGATGCTTGTGTCAATAAGGGAGTACTACGAGAAGGACGGCAAGCAGCTTCCGTCGTCCAAAGGTATAAGCCTCTCAGTTGAGCAGTGGGAAGTCTTTGCAAAAGCTGCCCCTGCAATAGAGGAAGCGATTAAAAAGATGTGCTCTGACTAATGGGCATAGACCGTGTAGTAAATGCCTTGGCGAAATTGAAATATGTAAAACTTTTATAGTATAGCACAATTTTGGTCAAAAACAGGGTTAACTCGTGCATATTTCTCAGGATACTACCAGCTTTTTCTCAAGATATAATTACAG
>206
CTCTTTACTTAGAATATTAGAATACAAAAGAAAACAGTTAAATAAATAAACAGTTACATGATTGGAGGAATTTCCTTCGTTCCAAAAGCAATAAAATTAACACTTGTATCATCCGACAGAGACCACTCTCCAGTCAAGGGATTGTAAACAAACCCTGCCATTTCTTCTACCGAGATTGAGGCCCGTTGGAGGATCAGCACAAGTTCTTCTGGAGTAAGAAATTTGGACCACTGATGAGTTCCTCTTGGGAGCAGCTGTCATGCATTTATATTCAATCGATGAAGTAAGCGGATCCAAGCCCGCATGTACTCGAGCAACGTTTATGTTTTTGTCCACAACATCTATGCCAGTAACACAGGCTCCCATCCTAGCAAGAGGCTCGCAGAGAATTCCCCCTCCACATCCAACATCTATGATTTTTAAACCTTCAAAAGGCCTAGTACTATATGGCTCTATTCTGAAATGTCGGCAGAGAGCAGAACGAATGAAAGAAATTCGAGTTGGATTCATCAAGTGTAATGGCTTGAATGGCCCTTCAAAATCCCACCAGGTCTCAGCAATGGCTGCAAATTTAGCAACCTCCGTATCGTTTAAAGAGGATCGTAAGTGCGGGGTATCAGCGACTCCTACGTGCCCTTTGGAGACGCTCTCCTTTATCATCGCCTCTGGGTTCTGAATTGTAGCCGGTGTGGCGGCTGAATCGGATAGACATCTTGTTAAACAGTTAGGGTTTGTGCCGCGAAGGCGGGAACATCTTTGAAGAAGATTACGGCAAAGACGAAGCGACGCAACAGACATATATATGAAGGTGATGGAAGAAGAAGAGGGAATGAATCACAAATTACGAACTATGAAGACTGGAGATCAGTGGCGGAATTTGATCTCCGAGATTGTTTGGATGTTCTACTCGGTTATAAATTTGGATTCAAATAATTATCATAAACACTAGCAC
>207
TCACCGGAGATATTCTCGATGGCAAGCTTCTGGCGAGCGGTCCTGGGATCATCTACCGAGCCGGACGTCGCTATTGATGGCGTGGAGTTCTGGTCGGATCCGGAGCGCGGTGGATGGCTCACGAAACAGGGCGAATACATTAAGACTTGGCGCAAGCGGTGGTTCGTCCTGAAACAGGGAAAGCTTTTCTGGTTTAAGGATTCCTGCATCACCCGCACCTCCGTTCCCCGTGGCATCATCCCCGTATCCTCATGCCTCACGGTGAAGGGCGCAGATGATGTACTCAATCGACAATTTGCATTTGAGCTCTCGACTCCTCGCGATACGATGTACTTCATCGCCGATTCTGAGAAAGAGAAGGAGGAGTGGATCAATTCCATAGGAAGATCCATCGTTCAACACTCCCGCTCCATCACCGACCAAGAAATCGTCGACTATGACAGCGCCCGCCCGGAGAAGCGTCCCAGCAGCAGTAATAAAAACTAGATTTATCTGCTAGGAGCAAATGGGGGAGCATTGTAATTAGCATCCATGGAGGCTACCTCTTTGGCGAACTCAGGACAAACTTCATTGGATCCGATCAATCTGTCCTAAACCACTAGAATGTTGCATCTCTGGCATTAATCTCATCCCCACAAACCATCACTGCGGGCCTGATCCTGTTGAATTGAAGTACAGCCTTGGCGTGTTCTAACTTTTTTGCAGTAATATGATAAACAGAATTTGATTCCTCTAGTTCTTTTGTATTAGCAATAATGAAAACTCTCCCAAGCTTTGTCAATCAATGTGCATCCTTCTTCCAATGTCTCCTGAGTTCTAAATACGGCAGCATTAGTTTGCATCACCCTTTGCATATTGAGACGAATCTTTGAAG
>208
TCACCGGAGATATTCTCGATGGCAAGCTTCTGGCGAGCGGTCCTGGGATCATCTACCGAGCCGGACGTCGCTATTGATGGCGTGGAGTTCTGGTCGGATCCGGAGCGCGGTGGATGGCTCACGAAACAGGGCGAATACATTAAGACTTGGCGCAAGCGGTGGTTCGTCCTGAAACAGGGAAAGAAGGATTCCTGCATCACCCGCACCTCCGTTCCCCGTGGCATCATCCTCATGCCTCACGGTGAAGGGCGCAGATGATGTACTCAATCGACAATTTGCATTTGAGCTCTCGACTCCTCGCGATACGATGTACTTCATCGCCGATTCTGAGAAAGAGAAGGAGGAGTGGATCAATTCCATAGGAAGATCCATCGTTCAACACTCCCGCTCCATCACCGACCAAGAAATCGTCGACTATGACAGCGCCCGCCCGGAGAAGCGTCCCAGCAGCAGTAATAAAAACTAGATTTATCTGCTAGGTGAGCCTTACACTCTGATTATTGGTTTTTCATGTAAGGGCTTCCGTTATACCGTTTTTGTTTGTGGTTGTTTGAGTTGTTCGAGTTACTTGTTCTTAATTTTATGCCCTACTCAGGATATATCTAAACATTTGGGTTTTTCCACTTTGTTCTTAGTATGAAATACTCGATTTGTAAGTTGATGTGTATATATGTATCATGCGTTACTGAATCATCGATTTGTAAAATTCTGTTGGTTTTAAATTACTTCCTGCATGCTTGTTTAATAAATATTTTCTTATGG
>209
GAAAGAAAATTTCTACTAAGTATAAAAAAATGGTAGAATGGGTTCGGTGCGGAGACAATGCTTCCTGATGGACTTCTCAGAAGCTCCATTTTGAATGATAGCAAAAGGAGTCAAGCTACTGAAGAGAGATTATTAATAAATGATTCATTTCATTTAAATCCTCCCAAGTTTCGTTTCGTTTCATATTCCCAGTTTTCTTCTAAATAGAACTTGGACTTATTACGGGATTTAGGAGAAGGCTCAAGTTTATCATTCGGAGTTTACGAAGAAACGTAGATCGAGATTAGGGTTGAATTTGAGGAGAAGAATTGAATAGTTTGCTTGCGATTGTTGAAGATGTCGGTAGTACAAGATCAACTAGAGATCAGATTTAGGTTACCAAATGGATCAGATATTGGACCTAAGAAGTATACAGAAGCAACGACTGTGTCTACTTTGAAGGAAAGCATTCTTGCTGAATGGCCTAAAGAGTTGGAGAGTGGGCCAAAGACCATAAATGACCTCAAGTTGATCAACGCTGGGAAGATATTGGAAAACAATAAAACTCTGGCGGAATGCAGGAGTCCAATATGCGATCTAACCGGCATCACAACCATGCACGTCGTAGTCAAGCCTCCGTCGCTGGAGCGAGGAACAGAAAAAGATGCTGCAAAACATTCGAAGGGGAACAGATGTAGGTGTACTATCTTATGATTCTGTTGCTGCCTATTCATTTATTTTTCCCCAGTGTTTTTGTGTGAGCCGGATGCGATTCTGTACCCGGTATAATACTATATCTTTGAAAGGTTCAGAATTCTGTTCAAAGTGTAGTTTCATAAAAACTTGTAAATTGATACCATCTATTTGTGAACCGAGTTCTATCTGATATGAATGTTTTCTCCGCC
>210
CCCATAAAACTCTGGTGTTGATGCCAGTACAGAACCACCAAACCAAACTGCAAATCTCTGTATAGGGTGACTAACTACGTTAACTTCAATACGATGAGACTTAACATCCCCTCCGCCTCTAGCTTCAGATGCAATAACACGGGCAATCCAACTAATACTTCTTCAAGTCACGCTGGAGCCTTCTATGAAAATCCTTTGACATGGTAGACCCTCCGGACAAGATTACATTCTTATACAAAGCCCGTCTTGTGTCGATGGGTGTTGACTGAATACATTTGTCAATTACATCTGGTAGTGGAGTGGAAAATTCGCTACTATATATCTCAGGATTAAAGAAAATCTCAGGCCCAAGAAATCGCTCATATCCAATATCACATGAGTAAGGTGCTCCCGTCTTTGGTTTTATACCCGTCCATTGCTTGACATACTTCGCTAGGTTCCCTTATCATATTTATTATACTCCTTAACAATGTCTGAGCAAGTGTACCCA
>211
CGCCATCCAAAAAGCACTACAGTTTCTTCATCAGTCTGAATTTAGAAACTGCTCGACGTAAACTTTCCTCCCGACATTCATTTTCTAAGGAGCCCACATCCTAGAGAATTGAGGCAAGATCATTCCCCATCGGTACTTGCTGAGAATCATCCCACTCAACTTCCTTTGTATTGATACCAATGACGATAACGTATGGTGCCTTCGCCTTCACGAAAGGATCAACTTCTTTCCCGTTTCTCCGTCTCTAGATGAATTTTTTGCTTAATTCGCCACGTCCTTCTCTTTCCTTTAATTTTTCTTGGCGATTTTCCTCGCCACATCTCTCTTTCTTCTCTCCAACATCAGCTTTAATCGATGCATCCTCTTGCTCCCTTTTCTCAGCAATGGATTTGATCCTTTTCTTCCTTTCCTTTCTCTTCCTCGGCGGCAACTTTGATCGTCGCTCCCTCTTTTTCTTTTTTCCTCTTCCTCAGCGACGGCTTTGATCGCCTCATCCTCTTTTTCCTTTCTCTTCCTCAGTGGAGGCTTTCGACATTACGTCCTATTTTTTACTTTGTTCTATTTTCCTCGGAAGTGGCTTTGATCGTTGTGTCCTCTTCTTCTCAGTGAAAACTTTATTTATTGCTTCGCCCTCTTCTTTTTTCCTCTTCCCCTCGGCGGCCTCCTTCACCACATCATCCTCTTCCTTCCGCTTTACGGTCCTCTCCATTGCATCCTTTCTTTTCTTCTTCTCAGCAGCCTCGCTTGCCGCATCATCTTTCTTTTTCTATCCCTCAACTGTTCAATTGGCAAAATCATTTTCTCCTCTGCTTTCTTGACCTCCACGCCATCCTTACTCGACAATTGGTCTTCAGTTCTTTCCACTGATAAAATACTCTTCATATTTTTATCATTCAATTCCTCTTCGCATTCTTCCGTGACTTTGTTTTAGAACTCGTTCTCATAACTCTGTGAGTTCCTTCTAAATCAGCTCATT
>212
GTTTTTAGGTTTGCCCAAACCAAAAATTGCTGAAGGCCTTATATTAATATTCGTATGGGAAGAAGGTCGGTAAAAAGACCTGGTTTTGAGCATATATTGCCGGCGACTCTGGCGGCGATTTAAGCGCAGCAAATAAGGGGGAGCGAGCTTTTAGGAAACCAAGTTCGGCTGGCGATGTAACGAAGCAAAAACCTAGAAAGTAAAGAAATTGAAAAAAGCATGAGCGAGGGTTTGAAACGTGAATACAGTATCGGAGAAGAGATCGGCCGCGGCCGTTTCGGCACCGTCTATCGTTGCTCCTCCTTAACATCCGGCGACATCTACGCCGTCAAATCCATCAACAAATCTCTTCTCGCCGACGCCGTCGATCGAGATTGCGCCGAGAAAGAGGCCAAGATCACGCAGCTCGCCGCCGCCGGCAATCCTAACGCCGTTCAGATCCACGCCGTTTACGAAGACGATTCATGGATCCACATGGTGATGGATCTGTGCGATGGAGGAGATCTCTTCGATCGGATCTCTGAAAGCGGGGCGATGAGCGAAGGGGATGCAGCGGCGGTGATGAAGGCGTTGATGGAGGCGCTGGCGATTTGTCATCGGAGGGGCGTTGCGCATCGGGATGTGAAGCCGGATAATGTGTTGTTCGACGGAGATGGGAAGTTGAGATTGGCGGATTTCGGATCTGGGGAGTGGGGGAGAGGGATTATGATGATGAGGGGTATTGTGGGAACGCCGTATTATGTGGCGCCGGAGGTGGTGTTGGGAAGAGAGTATGGAGAGAAAGTGGATGTGTGGAGTGCTGGAGTTGTGATGTATGTAATGTTGGGAGGAATACCGCCTTTTAATGGAGAGACGGGAGTGGAGATATTTGAGGCGGTGATTCGGGGTAATCTTAGGTTTCCGATGAGGGTTTTTGGAAATGTTTCGGCTGCGGCTAAAGATCTGATGAGAAGGATGATGTGCAAGGATGTGTCAAGACGATTCTCAGCAGAACAAGTTCTCCGACATCATTGGATTACAAGTGGAGGAGAGGCGAAACTCACATGAGATAAAGAAGAAAGGGAGGATGAAGAAGAACACGTATGTTGGATCTTGATAAACAGCTGGAGAGTTATGATTGAGATGGCTTTGTTGTATATGGGATCTTGATATGTGGATACTGGAGCGCTCTTATCTTTTTCTGCGTTTTTGTTGGTGCAGGAAGATAATGAAGTGCAACTTTTCTTTTTTCTTTTTCTCTCGGGTTTAGGCAGGGAGACTCTGCTAGGTGTGTCTGTGTTCATAGAAATAGGAGGAGGAAATTGGGTC
>213
AGGATTTATTTGATGAACCAATTTCAAAACCATAAGTTTCTAATGTAGCACATGAATAAAGTTATAAAGCACATATAAGACGGTACTACTCTATAGCTGAAACACTGACCAAGGATATCATAATACTCACTTGCATAAATATTGCAATAGTTCACAACAATAAGAAGGATACATGAAACAAGACTCCTCGCTCCCACAGATTGAGTTTTATAAACAAACACGAAGAATTGTAAACCCAGTTAGCCAACAGCCGAAATTCGCTATAACTCCAACACATCTCGAAGATTAAATAGTCGATCCATGAGAATAAAAAGCGGATCTGCAGCATCAGAAGTCTAAATCTTCATTTTTTTGACCTGGAATGCTTAACAAGCCAGTCTATGACAACATCGATGTTGGTCGCATTTTTGCACGAGATTGCGAAGCAGGAAACTTCCCTGTCGGTGATCGACTTCAGTCCCATGTATTCTGTCAAGGTTGCTTTAGACACTGCTTCTGGCTTGTCACTTTTGTTCCCGAGTACTAGTAACGGAATGCCGGTTAGCGAATGTTTGCTCAATAGGTCGTGGAGTTCGACCTCTCGAGATCGATAAGTTCTCGTGATCGGCCGCATCAACGACGTACACAATAGCAGAGACTGCACGACAATATCGCTCCCACATGCTGCGAAATCTTGGCTGGCCGCCGAGATCCCACAGCTTTATGGTGACATTTCCTTTGGTAACCTTCCTCATATTGAAACCAACAGTAGGAATCATGTCTTCACTGTATCCACCAGTCGCAATAACATTGACAAGTGATGTTTTCCCAGCATTTTGGAGCCCAATTAACGACAACTCCATCTCTTGCTTGAAGAAGAGGCTCCGCAACCAATTCAGAAAACCTTCCCACAATCCCATGCCGCCGGAAGAAATTGCAAGATATGAGAGCAATTAGGGTTACAAAATGAGGCGGGAAGATAACCGGAGATCACCGCCGGAGCCGGTAAAGAAACCCTAAATTTCTTCTCCTCCAGCTCCGTCTTGATCCC
>214
GCTGTGCATGTGGACAGATTGCACTACATGCTTTGAGAGTTGCGCGAGTACGGCAGGGGAGTGCGGGTGTTTGGGAGGAGGAGGTGCCGGCGAAGCCGGACTGCCTCTTCTTTTCATTATGGGGCTCATTGTGCTGGGATTATTCACCATCATTGGCATATTCTACAGTGTGCTTGTTGCCACGATGGTCGGGCAGAGAATTTGGCAGCGCCACTATCACATACTGGCAAAGAGAATGCTGACCAAGGAATATGTTGTGGAGGATGTCGACGGGGAGGAGATGACGGAAGGGAATAATTGGTCTCCGCCGTCTCTTCCTCCAGAGCATGTGCAGCAGTTGAAGTCTTTGGGACTGCTTTAAGGAAATATGAATAAGAGAAGCCTGGATTTGACAAGGGGAGGAATAGAGCCACAGAGATTCTTTTGAAAACACGATCAACATCACATGATTCCTGCCATTATAGGCGATTATTTATTACCAGGCAATTAAAGAGGATGCTGCGGCCTGGATCATAGTTACATATCTGATAAGATATTAGTTCGACTGAATTTAACTGTTTCAGGGATGTGTGGAAAAGTGGCGATCTCCAGCGGCAGTATATCGGGCTGCTCCTTCCCAAGGTTGATGTTCTTCAGAAAACGGGAGCCATATCGCAGACTGCTTGGGGTACCTCGTCAGATTCGGCTTATCAAGATTCTTGTAGTCTATGTGATTCAATCCGAACCGGCATGTGTATCCATCGTTCCATTCAAAGCTGTCCAGAAGTGACCACACAAAGTACCCTCTCAGGTCCGCTCTGCTGCTCAAAGCATCCTCGAGCTCGTGAAGGTGAGATGTGTGGTATTCCAACCGAAACATATCATCCAACGGAGCTGGTAATTTGACTGCCTCCTCTTCTGCCACTTTATTACTCTTGTTGTACTCAAGAACTCCATTTTCGGTGATGTAAACAGGTGGGTTGCTGTATCTATTCTTTATGTGCAATAGGAGTTTCTTTATTCCCTTGGGTACACGTTCACCCAACTTTTTGGCTCGGCCGGGCCAATGGGCACATTCCCTTTTGCAACGAGGACATCCACCTGCATATCATC
>215
AGAGTCAGCCTTCGCCTTAACGTCGGCTGGAACTTGAGGGCATGGCTTAACATTCCCCTTCCACCCAGCTAAGTGATGCTTGAAACGTGTAATTCCACCGTTCACCGTCTGCTTACAATAATTGCATTTGATTCGATTTGTATCATTTGCAACCAATTTCTCACCAAATGCCCAGAAAGGGTCCCTACCGGCTGGTATCAATGATAGGGGCACCTCACTAGATCCAGCAGAAGAAGCCATTCTAAAGAATATGAAATGAAAGAAGTATTAGTTTATAGAGAAAAAATAACAAAAATTACTTTGATAGTTATATAAACCAACATCAGAAAAGCCCCATAACTTCACTAGATCGTTTGATCTTCAGTAATCTTTCAAATTATTCACGCAACATTTTATTTATCCAACAACATCTTACAATCTCATCAGCAAGACAATTGAAAATTGCTCATATCAACAAGGCAACTAGAAACAACGGCTCATATCCACGCCATATTTTATTTATCCAATTATCATTTTTTTCATTCAAAGTAGAGTAACCAACATTTTATTTATCCAACGGCTCATAGCAGCAAGGCAACTAGAAACGGGCAAATATAGTTGGAATGTTGGATATACGATTATACATACATCATCGATTAGCAAAATGTAGTTGGATAAATAAGTACTAATAGGGGTATTTCTAATCATGTGTTGGTCGTATACGGGCAGCAGTAAATAAGAAGCATAACAATAGCAAACCAAAAACCCACAGCAGCAAGGCAGCAGTAAGGCATCAGCATAACGAAAAATACATAGCAATAGAACTCTAAACCAAAAAGCCAATGGGCAGCAAGGCAGCAAGCAAGGCAGCAGACCTAAACCAAAAAA
>216
TTTTGTTTTGCTACTCGCACGGCGAAGAGAATGAAGAAAAGATTCAATTAGCTAGTGATATGCTGAACACATTCAAGTTTGGATAAAGGTGCGTAGCAAAAGAGAAAAAAAAACGAGTTTCAAACGCCAACACCGGAAACCGGTGTTTTCCTGAATCTGAGCTCTTCTCCTTCTTATTCTTACTTCAGGGCCGGAAGGAAACACCGGGGTGCCTGGAACAAGAAGGTTCGTGGGCTCTCCCTGTTTGTCTTTTCCGGCATTTCCCGGCCCGGCTAACTTACGACCACAGAACAAACTTTGTTGACAAACATAGTTTATGCGCCGCTAATGTAGCGGCTTGTCGAGCATTTGACAAACTCACACCATCCATTTCAAATAAGATTTGTCCCGTAGAACACACGAGCAATCCAACCCGTAGGATTTCCTTTTCCTCTTCCCATTCTCACTTCTGCAGGTTTCCCCGTAATAGGAAGATCTGCGAAAACTCTGACCCATATCTTACCATTTCTTCGGAATTGTCCGCTCATAGCACGATGGAATTGTCCGACTATAGCCCGACGCGCTGCTTCAATGGCTCGATATGAAAGACGACCAGCTCTACAACTTTTAATGCCATATCTTCCAAAACCAAGTTGTGTACCGTCCGGTTCGCAACCCCTACTACATCTGCCTTTACGATATTTACTAAATTTCGTACGTTTCGGATATAGCACGTCCCTTCTTCTTTTTACTATATGAGATCCACACTTTGACACCTAAAATTCCGTAACGAGTAGATACTTCCGCAGAAGCATAATCTATTTTATGGTGAAAGACATTACAAGATGTTTTTCCATACTTTCCGCATTCAGTTCTAGCTATTTCCGCACCTCCTAATCGACCTGAACAACAAATGCGTATCCCCTCCACCCCTTGAGGCATTCTTAATGGAATATCCTGAACTATTTAACTAAAAATGGAACGAAATGAGATTTGTCCCGTGGACAACCTCAGTTGAAAAGAGATGTCTTGAGCAATCAGAGAAGCACTTTGATAAACAGATTTGATCTTGACTGACTCCATTAAGGTC
>217
GCGAAACAATGGCTTCATTAACACCACCAGTTGTTTTCCCCTCCCCATCGCTCTCCTCTGGACTCCGATCCCGCCGCCTGATCTCAACCCGCCGCTTTCCCCGGCATCATGGTTACAACGGCGGGGCGAGGCGGCAGACTCTTTCATTGGCTATCCGCGCTCAGACTCTAGGTTTATCGGGATCATTCTTCGAAATGGTAGACGATGATGGAGAAAAAGAACCGCCGGTGGGAGATTCAATGGCGAATCTGGGGGAGAAGGAGGAACCACAGTGTCCTCCGGGGCTGCGGCAGTACGAGACCATGGCGGTGCTTCGGCCTGACATGTCGGAGAACGAGAGGCTAACACTTACACAGAAATACGAGGAGCTGCTCATCACTGGAGGTGGAATGTACGTGGAGGTGTTCAACCGAGGGGTAATCCCGCTCGCATATGGCATAAAGAAGAAGAACAGAGCAGGCGAAAGCAACACATACTTGGATGGCATATACCTCCTATTCACCTTTTTCACAAAACCGGAGTCGATCATCCCGCTCCAGACCAGACTCACGAAGGATGACGAGGTTATCCGCTCGTCCACATTCAAGATCAGAAAGAGGAAGTATTAGATTCCGTCTCAGTGGGAGAATATCCCATCGAGATAAAATTCGTACCCGTAGCCATCAACATGGAGCAGAGGGAGCAGCAACAAAGTGCAGCGTGCAGTAGGGAGAAGGAAACCCACGCCTGTACAGAATGAAGCTTACATATTTTGTATTAAAAGTTTGTATGTCTGTGGGCTGTGTCTATGTATATGCCCCCACTTATGTTGCCAAAATAAATAAAAACATATCTCCACGGTATGGTGTATGTGGACTTGCAGTAATTTGCTTTATG
>218
CTTGTCATAGTATAAATCTCAATTAATTCAAAACTGTGTTGAATAATGTAGGATGTGTAAGGTTAAGAGCCACCATTCCCTCTAATAGGCAAAACTGAAATTCGTGCAAGACGAATAGTAGATTAAATGTAGCTATAACTAGTTATAGAACACCAGACAACGAAGCACTGCAAGAAGCATGTTTAAGGAGGAGGGCATAAATTTCAATAATTTAACCAAAAATATGTATGGTTCTTTGTGCATGAGTGAGAATCCTTATTTCTCCTCCATAATATTGGCAGCCTCCATTTTTCTTCATTCGATCATCTGAAGCAGCAAGTTCATGGATATCCCTTGGACTATGCTGTAATTATCTATATTATGAGCATAATAGAGACCTCATTGTAGGATTAGATCCATCATCTTCCTGAACTTCATTGACAAGCAATCCATCACTTGCTGATAGGGGACCTTTTGGGGATTCAGCTTTGGAAGCATGTAATTCTGGCATCTTGTGAGGATTATCTACACAATACTTCTGTAGCCACCTATCAGTCTCCCAAAGAACATGCAAGATGCTTTCTCTAGCAGAATAACCGTGACTCTCAAATGGTAAAATAACCAAGCGACTGAGTGCTCCGTGGCCTTTTAATGCATTAAAGAAGCGATCTGACTGCATTGACAGTGTTCCTGAGTTATTATCCTCTTCCCCATGGATTAGCAAAAGTGGCTTCTTGACTTTGTTTGCTGACAGGAAAGGGCTCATCTCAACAAATGTGTCAGTAACCTCCCATAACGTTCTGTCTTCATTCTGAAATCCGAAAGGTGTTAAGGTCCTATTGTATGCACCAGAACGTGCAATTCCGCAGCAGAATAGATGGGGAGCATGTGCAAGGAGATTTGCAGTCATGAATGCCCCATAAGAATGACCTCCAACCGCAATTTTGTTCGGGTGAGCCACCCCTCTCCGTATAACTTCATCAACTGCAGCCTGTG
>219
CCCTGATAAAACTTACAATCAGAAGATTAAGGGCTCAATTTTTTTAATATGCTGAACATATTGACATGCAAAGTTTAATTCTACCATGCAAATTTTAGTTCTAAGTGCAGTTAATAGCATGGGAACATCCGCAAATCACAACTAAGAGGGAATCAAGGGACGCCAAAGAACAGAGAGAGTGAGCAATGTGAAAAGTACCATAATAGAGACCTCATTGTAGGATTAGATCCATCATCTTCCTGAACTTCATTGACAAGCAATCCATCACTTGCTGATAGGGGACCTTTTGGGGATTCAGCTTTGGAAGCATGTAATTCTGGCATCTTGTGAGGATTATCTACACAATACTTCTGTAGCCACCTATCAGTCTCCCAAAGAACATGCAAGATGCTTTCTCTAGCAGAATAACCGTGACTCTCAAATGGTAAAATAACCAAGCGACTGAGTGCTCCGTGGCCTTTTAATGCATTAAAGAAGCGATCTGACTGCATTGACAGTGTTCCTGAGTTATTATCCTCTTCCCCATGGATTAGCAAAAGTGGCTTCTTGACTTTGTTTGCTGACATGAAAGGGCTCATCTCAACATATGTGTCGGTAGCCTCCCATAACGTTCTGTCTTCATTCTGAAATCCGAAAGGTGTTAAGGTCCTATTGTATGCACCAGAACGTGCAATTCCGCAGCAGAATAGATGGGGAGCATGTGCAAGGAGATTTGCAGTCATGAATGCCCCATAAGAATGACCTCCAACCGCAATTTTGTTCGGGTGAGCCACCCCTCTCCGTATAACTTCATCAACTGCAGCCTGT
>220
CCTGGACTACGAGCAGGAGCTTGAGACAGCTAAGAGCAGTTCCTCAGTTGAGAAGAGCTATGAGCTTCCAGATGGTCAAATCATTACCATTGGTGCTGAGAGATTTAGATGTGCAGAGGTTCTTTTTCAGCCCTCTCTCATCGGCATGGAAGCTGCAGGAATCCATGAGACTACATACAACTCGATCATGAAGTGTGATGTGGATATCAGGAAGGACTTGTATGGATTGTGCTCAGTGGTGGCTCCACCATGTTCCCGGGCATTGCAGATCGTATGAGTAAGGAGATCACTGCTCTTGCACCTAGCAGCATGAAGATCAAGGTGGTGGCTCCTCCTGAAAGGAAGTATAGTGTTTGGATTGGAGGATCTATCTTGGCTTCCCTGAGTACATTTCAGCAGATGTGGATATCTAAGGCCGAATACGACGAATCTGGCCCAGCTATCGTGCATAGGAAGTGTTTCTAAGTCTGCATATTCGTATTCTCAAGTGTTGGTTTGTTCAGTCTTTTTTTGCATGAATTTATATGATGTTTTCTTGTTTCTCAGATATATTTCTATAGAACATATCTGGCTTGCATGTGTATGGTTGGTAGATTGGGGCTGGTTGTAGCAAATTTCTGTTTTACACCAGGTTGTGATAGTGTGCTTCACAAGACTTCATTCCCTACTAAAATTTGTGTTCTATTTAGTATATTTAATATTTGCTTTGTGGAATATTTATATTTCGACTGTTTCTAGGAGTAAATTTACCCTATATTATGAATGTATTGTGAAATTTCAAGGA
>221
CCTGGACTACGAGCAGGAGCTTGAGACAGCTAAGAGCAGTTCCTCAGTTGAGAAGAGCTATGAGCTTCCAGATGGTCAAATCATTACCATTGGTGCTGAGAGATTTAGATGTGCAGAGGTTCTTTTTCAGCCCTCTCTCATCGGCATGGAAGCTGCAGGAATCCATGAGACTACATACAACTCGTAAGACACCAGATTATTTTCTGTAGTCTAATAGACCAGACTTTATGCATTTGTGTGTGCAGTAGATGCGTCTAAGCGGTGGGAATCATCACCCTCAGCTCATTCATTGGTTTAAAGTTTTTGCCGCTGCCTCAGCCATTCTATCCTTAGATTTATAAAGACTTTGATGAGAAAGCTATATTGTGAGCTTTGTATTTGAAGAAATGATGGGGAAAGCAGCTAGAACATGAGCAGGATTTCTCCTCTTTCTCTCATACTGGCTTGCCCAACCAAAGAAAAATCAGCCGCAACTGCGTGCAACATTCTATATTATTTTTAATGTATTTAAAGCATATGATCAAAGCACCATTCCCACCATCTTTCGGAGTAGCATTCGCTGTCTGCGTTGGCTGGTCTGCTTCGAGAAATAGTTCAGAATCGGTTCATTTTCGTTGAATCCTCTGCCATCTGTAAGTTGAAACCTCGCAGATTCGATCAGAAGAATCTTCCACGAACATTACTTTCTAGATTATGTCAATAATCTTCCCTCCATTTTGTCATAATCATTTTAACCGGGTGTGTAGGCGAATAACATTATTTAGTTCTCCATCAGTGTTCATAATGTTTCTTCTCTTCATCCTCTCCTTTGAATTTGCAATTTGTTTATTTCTGTAGTCTGGTGTTGGTCTTAGCTAAGAGATATTAGTTGTCTTTCAGTGAATTTTCTCAGGAGGTTTCTTTC
>222
GATCAAAACATGGATTTCATCACTGCATCCCCTACTCTATCTTCTCATGCAACCATCGATGGAGTTGTCGGCAGCAGAAGAACTGAAGGGGAAAGCTTCATTGCTTCCGAACTGCTGGAGCGGCTCTTCATCGCAGTAATCACCTGCGTTTTTGCAATTGTGGGAGCGCCAATTGGAGCTGTTACAGGAGCATTGATTGGGCTTGCGACGGAGACTGGGTTATTCAGAGGTGCTGGAATTGGAGCTATTTCTGGAGCAGTTTTCTCTGTTGAGACTGTTGAATCTTCGGTTGCTATTTGGCATTCCAGTGGATCCGGGATTTGGAGTGTTCTCTATGTGGTTGACATCATATTCAGCCTTTTAAAGCGGAAGACTTGTTCGTGAGAAGGTTGGTCCTGCGGTCCAGAATGCAGTACAAAGCCAGATGAGTGCTTTGGACTCGCTGCATGTTGAAGCTCTTGATATTTTTGAAACTGGCGGCACTCTCGGCGTTTCAAAGGATTCTCTAGATTCACTTCCAAAGCTTAAAATCACTTCAGAAAACACCATGGATTGCTCTGGGGAAACAATCGTCTGTTCTGTTTGCTTGCAGGACATACAAGTGGGGTGAAACAGCCAGAAGCTTGCCATATTGCCGTCATGTGTTCCATTTACCTTGTATTGATAATTGGCTTCTAAGGCAAGGTTCTTGCCCTTTATGCAGGAGAGATGTTTAAGAGTGTTTGTGATCTCTGTAGATTCTTTCCATTTTTTGTTCATCTCCACGCTCTTCGCTCCATCATCTTCTTGTAAATCTTGATCTTTGTGAATGATATTATCCTTCGAATAATCCATTTTCGTTTCGGAGCTGGTATGCTTTTAGGTGTTTGTAAGGTTTTGTTGAAGGAGATGTTTGTATAATCGCTGCTACATTATAAATCTCCC
>223
GGGAATGCCAATGCATGGAGATACTGTACTGATGTTTTTGACTATCTTACCTTATCAGCAATTATTGATGGAACGGTGCTTTGCGTCCATGGTGGTTTATCTCCAGATATAAGAACTATTGATCAGATGAGGGTTATTGACCGGAACTGTGAAATTCCACACGAGGGTCCATTTTGTGATCTAATGTGGAGTGATCCTGAAGAGATAGAGACATGGGCTGTAAGTCCGCGTGGTGCAGGATGGCTCTTTGGCTCGAGGGTGACTTCGGAGTTTAATCATATCAACAATCTTGATCTCGTTTGCCGAGCACACCAGCTTGTCCAGGAAGGTCTGAAGTACATGTTCCAAGACAAAGGCCTTGTCACTGTTTGGTCGGCACCAAATTACTGCTACAGATGTGGAAACGTAGCTTCTATACTTAGTTTCAATGAGAATATGGAGAGAGAGGTGAAGTTCTTCACAGAAACCGAGGAGAATAACCAGATGCGGGGGCCCAGAACGGGGGTTCCATACTTTTTGTAGAAGCCGATTCTTGATTTTTGTTGTTTGAGAGACTGCGGAGAAAAAACCAGCAAGCCATGCCAAGTTTCTCGTGCGCGCGATAAGCTTCTGGGTTTGGCGGACACAATGGTGTATTGAATGATTGAACCATTATTGGAATGCTGATACTGATTGGAAATTGTTGTAGCATATTGTTTAGACGATTAGCCGGCAATTCTTATTCGGTGGGTTGCCGACGACATTTTTTTTAACCAGTGTATTTCCAAGACGATGTCCTGATTGCATCATTATGGTTATTTTTA
>224
GGTTTTTTCTCCGCAGTCTCTGCTTGAACAATCATCGAAAAAGAATGACTAAATCTAGCAGTACAGGCATTGAAAACATGAATAATATAATATACAGCTGCGTTCAAATAACAGTACTAGCTACAGAGCAGCCTGTATAATAACATTTCTTCTTCAGTTCTTAAATTCTCTCCAGCTTTCCTATTGCTGGTCACAAGTTGCATTCATTCTAATCCAAGAATTGATCCCTATGCACACAAGACCTCCAAATGCAGCACGAATTGACCATAAAAGACGGTAAACTACACGCACCTCAAACAACAAAATCAAGAATCGGCTTCTACAAAAGTATGGAACCCCGTTCTGGGCCCCGCATCTGGTTATTCTCCTCGGTTTCTGTGAAGAACTTCACCTCTCTCTCCATATTCTCATTGAAACTAAGTATAGAAGCTACGTTTCCACATCTGTAGCAGTAATTTGGTGCCGACCAAACAGTGACAAGGCCTTTGTCTTGGAACATGTACTTCAGACCTTCCTGGACAAGCTGGTGTGCTCGGCAAACGAGATCAAGATTGTTGATATGATTAAACTCCGAAGTCACCCTCGAGCCAAAGAGCCATCCTGCACCACGCGGACTTACAGCCCATGTCTCTATCTCTTCAGGATCACTCCACATTAGATCACAAAATGGACCCTCGTGTGGAATTTCACAGTTCCGGTCAATAACCCTCATCTGATCAATAGTTCTTATATCTGGAGATAAACCACCATGGACGCAAAGCACCGTTCCATCAATAATTGCTGATAAGGTAAGATAGTCAAAAACATCAGTACAGTATCTCCATGCATTGGCATTCCC
>225
GAATTCGGTAATCACAAAGCTCTCCCTCTCTGCTACTAAAGGCATTTGATTCTGATTTGAATTAATCAAAGCGTTGGAAGAATTAGCTTTCAAACAAACAAAATGACTCATGGTTCAATGCTAAACATCATGACTCTGTATGCAACCGACTTCCTTATTACACCTTCTTCCTGAGTTTGAAGAAATCAGTGATTCAGCAACATGTCTATTACAAACATATGCTTTTTCACGACCGTTATGATTCCGGTAAAGTTGAATGATTCTACTGCCAAATTTAGAGTATCCATTCTTCGAAATCATTGTTCCAAGGTTGAGATTTCCCCAAGCGAATGGCAGAACCTCACTTTACACAACAAGGTTAGATGTTTATCCTAAAAAATTGATTTCAAATCTTTTGAAATGCTGTAAATTATCTGCAAGCAGGTGTTTGAGGACAGGGAGAATGGTGTGATATGCTATAGTGATGAGAAGGGGGAGTTGATCTGTGAGGGTTATGATGAAGGGCCAAGATTTTCGCAAGGCTTCAAGATTCAGAGACGAAAACCGGGAATTGGAAAGCGGAGGAAGGAATTACAGATCAGTGATTTTGTCATCTGAGATGTAAGAACAGCAAGAACTTGGATGATGTCAAGCTATTCTATGGATGATTATATAAGGTTTTGTGCCCAAATATTATTTTGTGATGTTTAAGAACATGAAAACTAAATGAACATGATGAGAAATAAAGTTTCATGTTTGAATTTACTGTCGAGTTCATGTCCAGAGTACTGTGAATGATTTGAACCTGTTTGAAAATTGGGTTGAAATTGTTCGACGGATCTTGAGCAAAATCAACCCATGCTCCTTTGATCCACTTATTGAGTTATCT
>226
AATCCAAACCAGCCATTACCCTCCGCCGAGCTCCCGCTGGGCAAAAATGGGGGCTTCTCATTCTTCTCGTACCGAACCACGATCCATGATTTCACCGTCAAAAATAGCTCCGGGAAGGACGTCGACTTAGGGATTTACAAGGGCAAGGTTCTGCTTGTCGTTAATGTCGCTTCTAAATGTGGTTTGACGGATAGTAACTATACCCAATTGACGGATCTCTACAATAAGTATAAGAACAGAGATTTTGTGATTCTAGCCTTTCCTTGTAATCAATTTCTGAAACAAGAGCCTGGAACAAGCGAGGATGCAAAGGAGTTTGCATGCACAAGGTACAAGGATATTCCAAAGGTACGAGTAAACGGTTCAGGCGCCAGTCCGGTGTATAAATTCTTAAAAGGTAGCAAATGCAGCCTTTTTGGATCTGGAATCAAGTGGAACTTCACCAAGTTCCTTATTGGCAGGGATGGCAAAGTTATTAGTCGCTACAGCCCCACAACAGGTCCTCTCTCCATCCAGAAGGATATTCAGAAGGCGTTGGGAGAGATAAATAAATAATAAGAAGAGTCCTTCACAGGTTGAAGGAAATGTTGGGATGTTAATATAAAGTGTCCTGCACAGGTTGAAGGGAAATGTTGGGATGTTAATATAAAGTGACTTTTTTCATATTCAACATGTGTTATTCTTCTATTATGTGTATTTTGGCATGATTTCATTAACAGTTTGAGAACAAATACTTGTTGTGAACGTTGATTATCGCACGGATTTGATAGCATTTTGATGAAATTTTGCTTTAATGAAAAATTAGTATTCTGAC
>227
GAGCTCTGAAGTATGTGTTAAGATACTGTAAAAGTCAACGCTTGGTTACGAGTTAGTGTTGTCGGTCAAATTTGAAGGAATGAATGAAAACACAGGGTAAGTACTAAGATTAATCCGTCAACCACAACACCTCAATGAGCCATTTTTTAGTACTTCAAATACAAAGCAAAGTCAATCTACTACCTCAAACATTTTCAAGCAAGTAAATTCCTACTCTTCTGCTGCCTGAAACAACATTTCAACCTCCAAAACTATGCGCTCAGCTTCCGAAATCTCTGGACCATCTTGACTGGACTCTTTCACCTCTTCCAGTTCTGCTTTCAAATCGGCGAGGGAGACCTCTAGTCTTTTACGGCAATCAGGAATCATCATCCTTGACTCTGCCAAAACATTCTCCTGCTGCTTAAGGTCATAAAGATCAACACCTTTTTCCTTCATATCTGCCGTCCTTTCTGCTTCCTGCTTGACTTCTTTCTCATATGAAAGGAGTTCCTTAAGAACTCGCTTACATGATCCGGTTTTGATCTTAACATGTCGAATAGATGCCATGATCCGTCTGTTTTCCCCTTAGCTCTCTTCTCCTAGGAGGTAACAACCAAGTAATAAATGTGAATAGTGAGTTAGAAGAGATCTAGGGTTAAAACCAGCGTTTCACACTTCTTTGGCAACCAACGGCTACACAAAAGCAATTGTGAAACTTCCGATGCAGCTCCGAATCGGCACCAGAACAATAGCTGCTCGGATTTGAGAGAGAAGGAGAAAGAAGCGGAGAGGTGCGGATGGAACTCAACGAGAGCTGAGCGGCCTGACAAAGAAAGTCGGTGAGAGAGGTCTGGAAATCGCGCGTCC
>228
CCGGACGATCCGAGTTCCCGTTCCAAAAAAATTCGCTCGGTGCAGGCATCTTATCTCCTCCGACGCAGAGCCTACATCGTCCTCACGACATCTCCTAAAAAAGCCTCCTCCCACGTAGACCCTAGACAAGAACGAATCCAACTGCCTCCCTCCTGTTCTGCTGAGATCGGGGGGACTAAACAACAGTTTCCCAGACAACTCCTCCTCGACTACCTTCTCCGGGCAGTCAATTCCATCTTTCAGATTTGGGTCTTCCTTCTCTATGGTGGACTGATTTGTTTGTCGGGAAATTCTTCTCTGTAGTTATCGGCATCAACTGGCGGTTTGAATCCAAGCTCAGAAACCACCACCATTGATGGAAATGACTATTTTCTTTGCTTTCTCCTCTCTCTACAATTGCTAAGCATATCGGGCAGGATGTTTGGAAGTGGCAATCATTTCAAAGGAGGTGGCAATCAATCCAAACCACAAGTCCTGATGTCCGTTTAACTCCAACAATGAACGATTCACTGGTTGATTTCTTCCAACAAGTTTCTTTTGCACTTTATTGCTCTCTGTTTGCCTCCATTCATGCAGGTGGCATGTAGTATATTTCGATCTTTATTATACGATCAATAATTTACACGATCCATGGCAAGTTTTAGCATTTGTGTTACAACACGGGACTATCGAAGAGAGGCCCAATTGCTCGACCAAATCCATATGGCGGCCCAATTTGAATCCAAATCCTCCACAGACATATGTTCTTCAGGTTTATGATGGCCATGTGCCATGGTATATGTTACAAATGGCAACAAGAAGTGCACACACAGATGTTGTGACTTGTTATTCGTGGGTCTGAGACAAGTTGTCTTTTTTGGCCTTCTCCTTTCCAATTGATATAATTTGTCTTCTGGATCAACTTATATTGAATTTCCAGGTTTGTTTTCCTGACTTATTTTCCGTGG
>229
TGCCGAGCAAGAGCAGCGGCGGCTATGGAGATTGGCTAGGAAGACTGCAGACATACATAAACTCATAGCAAAGATGTCTGAATTAGAGATTGTTGATTCTTTTAATTCCATTGAGGAACATTTACTGACAGAGATGCAGTCCACAAGTACGAGTTCAGATTCGTCAGCAACATGCCGCAAGCTAAAGTCCGACCTCAGAGCGGTGTTCAAAGTGCTCCCTGGTGACTTGCAAGAACTCCTGCTTGCAAACCCTAAAAGGGCAGGCCTTCTTCATAGCAGCCCTGAGTCTCCAAAGCTGCCTGGGCATCCATCTGTACAAGGTTTAGTGCTTCCTGAAACTATGCTACCCTTCTTGTCGGTAATAGAAATTTTTACGCAACATGAAGGTTCACTAAACTTGTCGTTTGTCCGGATAATGGCGAGCGGATGATTCCATCTCTGATTGCTTAGTTGTAGCAAGGTTGGTTTGCTCTTAACATCACTAGATGAGCCTTATTATTTCATGAAATTGTTTCTGGAATGTTAATGACTACTTGCACTCCCAGAACTTAGAAGGGCCAACTTATGGATACCAATAAACTGGCAAACCACAGAAGACACTGCCAGAACTCCTCCGGGAGCACGGCCTCCCGCCAGGCCTATTCCCCAGAAACATAGTCTGCTATGAATTCGACGAATCAAAGTCGAAACTCGTCGTTCATCTTCCATCCGCATGTGAGGTCAGCTTCAAGGATTCGTCCGTGCTGAGGTACGCAACTCGCGTCAAAGCCTTCGTGCTCAGGGGGAAGCTCTCCGGTGTGGAAGGGATGAAGACCAAGGTTCTTGTGTGGGTTAAAGTTTCGCAAATCTCTCTTGAGAGCTATAAGTCAGACAAAGTTTGCTTCACTGCTGGTGTGAAGAAGCTCAGGCCCAGAGATGCATATGAGGTTCCCAGGGACTCTGTCATGGTAGATGATTTCTGATAGACCATTTCTGCATAAATTGATCCGGTTTTATCGTTCTTAGCCTCTATTTCGCTCATTCGTCGCTCGGTTAGATCCATACATGTAGTTCGAGATTCCTGTTCGGCCTAAAATGATCGGTGTTTGTGGTGTATCTCATGACATGAAAATTAAGTGTTATAATCTATATGCATTCAACCTAAAATCAATTGATTGTAGGTGGAATCTCCTGGC
>230
AGTGAAAGAGAGTGAGAGTGCCGCCATTCCCATCTTCTTTCTTCTCCTAGCAAGGAATGGAGAAAGCTTTGTCAAAAGTTGGAAGCTTTTGGATATCAAAGAAGGCAAAAGAGGAGCTTTCTTCAATCGGAGAGGAGCTTTCTTTTTTCTCGAATGTGGTGGAGGAGAAAGCAAAGTGGGTGTTCGAGAAACTAAAAGGCAAACCACAGAAGACACTGCCAGAACTCCTCCGGGAGCACGGCCTCCCGCCAGGCCTATTCCCCAGAAACATAGTCTGCTATGAATTCGACGAATCAAAGTCAAAACTCGTCGTTCATCTTCCATCCGCATGCGAGGTCAGCTTCAAGGATTCGTCCGTGCTGAGGTACGCAACTCGCGTCAAAGCCTTCGTGCTCAGGGGGAAGCTCTCCGGTGTGGAAGGGATGAAGACCAAGGTTCTTGTGTGGGTTAAAGTTTCGCAAATCTCTCTTGAGAGCTATAAGTCAGACAAAGTTTGCTTCACTGCTGGTGTGAAGAAGCTCAGGCCCAGAGATGCATATGAGGTTCCCAGAGACTCTGTCATGGTAGATGATTTCTGATAGACCATTTCTGCATAAATTGATCCGGTTTTGTTGTTCTTAGCCTCTATTTCGCTCGTTCGTCGCTCGGTTAGATCCATACATGTAGTTCGAGATTCCTGTTCGGCCTAAAATGATCGGTGTTTGTGGTGTATCTCATGACATGAAAATTAAGTGTTATAATCTATATGCATTCAACCTAAAATCAATTGATTGTAGGTGGAAT
>231
GTCCACGACCTCTCAGATGATTCTAACGCTATAATTTCGCCCCTTCATGACTCTCGACTGAAGGGCAAATTGAATTGGTGAGCTCCATTGTGGAAAGAAGCAGCCATGGTATTTGCGAGAGAACTGACGGTCTTCCCCGCGATAAGCTGTTTCCCTAAGAGCCCCTCTACTGTAACTTTCGTTTCTTCTTCTTCTTCGCCTTACTTTTCCTCGAAGATGCATTTCAGTACCTACTCAAATGGGGCATCTAATAATTTTATGACCAAGCGCAGATGCCCTCACGTTGTAACTGTTGATCACCACAGGTCACAAAGAGAGCACCACTGCTTTGGAGTAAAATCAGGCATGGCTTCAACAGTCATGAATCAGGACGCTGATAATTTTCTTCTTAATGCTGTCAAAATGAACTTCCTCGAACGCTTTGCCCTGGCATGGAAAATATTATTCCCTATGAACACTGATTGTAGAAATTCTAATGCCAATATTGCAAAACAGAGGCTGAAGATGATCCTCTTCGCCGATCGATGCGCGGTCAGCGATGAAGCGAAGCAGAAGATCGTAAGCAACATCATCAAAGCTTTGTCTGATTTTGTCGAGATAGAGTCACGGGATAAAGTTCAACTCTGTGTTTCAACTGATATAGACCTCGGCACAGTGTACTCCGTGATGGTGCCAGTTCGTCGCGTGAAGCCAGGATACCAACAGTCTGACGAAGAGTTCACTGGAATTACTGGCATTCAGTTCAAGGATACAGGTTCAGAAACTGGATGTGTTGATGTCAAGTTTGATTTCTATGTTCCAGAAGATAAAAACTGGATGTGTTGATGTCAAGTTTAATTTCTATGTTCCAGAAGATAAGAACTGGCGAATCCCATAGTAAGGTTTATGCAATTGCTGGTGTTATTTCTTTTGTTTTAGGTATTTTTCTTCCATGAATCAAACTTGCTGAACAATTTTTGAACCCTCAGGCGTATATATAATTATGCATTTAGAG
>232
GCAATTCGTATATTATAAGGTTTCGATCTGCTGTCGAGGGTAAAAAATGGCGAAACTGTATGCAGATTTGGCGACGACGGCGCCTGATTTGAACAAGAACACGGAGTGGTTTATGTATCCAGGAGTATGGTCTACGTACATACTCATCCTCTTCTTCTTGTGGCTCATCGTCCTCTCCCTCTTCGGATGCACCGCTGGCACTTCCTGGACCATCGTCAATCTCATCCACTTTGGGCTTACTTATCAGTTTTTCCATTGGAGAAAAGGAACTCCCTTTGCTGAAGACCAGGGTATCTACAATAATTTGACTTGGTGGGAACAAATAGGATAATGGGAAGCAGCTTACACGTAATAGGAAGTTTTTGACTGTCGTTCCTGTTGTCCTGTACTTGATTGCTTCACACACGACGGACTACCAGCAACCAATGCTCATATTGAATACGCTCGCTGTAAGTGTTCTTGTAATCGCCAAGTTCCCGAAACATGCATAAGGTCCGAATACTCGGAATCAACGACGATCGCTGATCGGTCACCACCAGTTTGGGCTGATGAGCACCAGGTGGTCGGGTTTCATGCTGAGCTTTAGCGATTGTGACTAGCTGGATGGTTGGTTGTCTATGTACAGAACTGCCTGCATGTTGTTGATGCAACCAGTAAGTGATGTTCATGTTTCTGCTCTTATAGCTTTGAGCAAAGAAATGTTTGGCAGGCTTAAAGATTGCCGTTGTTGTAACGTTGAATCATTAGTGTCCTTGATCATCGTTAACTCAAACTTCTTGTATGTTCTGATAATCATACTTATAATTTAATTATCTGACTGATTCCTC
>233
AGTAAGTACTTGTTAAACTTAAGCCGCTTACGCCAAAAATCATTTATTTCTCACTGTTAAGTTATGATCATATTTAGTTCAAGGAAATATATGAATACCCAGCTTCTAACTGCTGTAGAGATATAGAAACTCTACACGAATAGACAGTGCTTATGCAAAAAAGTCAAACATAAATATACTGGAGTTCACTTACCAGTACTAAACAGCAGTGAATGTAACAAAACTTGCTATTTCTTTATAAGTGGATCTTCTTCCGTACTGTAGGGAGGGCATTAGAGGCTTCTTCCATCACTTAACAACGCAGATTTTGATGACGGAAGCATTTCCGATGCGATGTAATGCAACTACAGCATCGCCGGGTTTGCATAGATTCCTACTCACAGCAGACTTCAAAGAAGCCTCCAGAATCACTTCAGTGGACTCCGCCTCGGTCGCCTTCGCGGAGCCTTCCGCGAGCAACGGAATCAAGCCCCTATGGATGAGGCTATGCCTCGCCGGACTCTCGTCACTGACTTGCCAGTCGAATGTATCCGTGGTGAGCGAGGGAACTGCCACCGACAAAATGGGAACACAAGGTCGGTACTTTGCCACCCCCCCCCCCCCCCCCCCGAACTCAGAAAGGTTATGTTTGTTACTCTCCCACTGAAGGCAAGTTGATTGTCTCGGCCGATGTAACCTTCTCTAAGGACCAACCATTCCACTCACTACTTATCCCAACTCTCCACCTTCACCTGATCTTCTGCCTCGTCCTGCCATCCCAGCCACGACTCCGTCTCGACCAACTAC
>234
GCTCAGCGGGGAGAGTGCGGCAGGAGTCTACCCCGAGCTGGCTGTCAAGGTCATGGCCAAGATCTGCATTGAGGCAGAGTCTTCGCTCGATTATGATGCCATCTTCAAGGCGATGATCAAATCAGCCCCTCTTCCCATGAGCCCGCTGGAGAGCCTTGCTTCCTCGGCTGTCCGCACGGCTAACAAGGCAAGGGCTGTGTTGATCGTTGTATTGACAGCCAAGCTGGGGGCAAAGTACCGACCTTGTGTTCCCATTTTGTCGGTGGCAGTTCCCTCGCTCACCACGGATACATTCGACTGGAAGTCAGTGACGAGAGTCCGGCGAGGCATAGCCTCATCCATAGGGGCTTGATTCCGTTGCTCGCGGAAGGCTCCGCGAAGGCGACCGAGGCGGAGTCCACTGAAGTGATTCTGGAGGCTTCTTTGAAGTCTGCTGTGAGTAGGAATCTATGCAAACCCGGCGATGCTGTAGTTGCATTACATCGCATCGGAAATGCTTCCGTCATCAAAATCTGCGTTGTTAAGTGATGGAAGAAGCCTCTAATGCCCTCCCTACAGTACGGAAGAAGATCCACTTATAAAGAAATAGCAAGTTTTGTTACATTCACTGCTGTTTAGTACTGGTAAGTGAACTCCAGTATATTTATGTTTGACTTTTTTGCATAAGCACTGTCTATTCGTGTAGAGTTTCTATATCTCTACAGCAGTTAGAAGCTGGGTATTCATATATTTCCTTGAACTAAATATGATCATAACTTAACAGTGAGAAATAAATGATTTTTGGCGTAAGCGGCTTAAGTTTAACAAGTACTTACT
>235
ATTAGTGCTAAAAATTGTCATCAAACTGACTAAATTATGGAAGAAATACTTTTGAACATTTAATAATAAAAATCATATAATGTATAGAGCTTAGTACTGAATTTATTTTGATCTGGTATCACATTGAGAGTCACGCGATACCCACCACATGTACCAATCCTTGTGTGACGGAATGACAGAAGTACTGTAGCCAAGTAAAAAAGTTTTTATATAATAGTATAGCTATATGTATATATATAACGAATCTGCAGCTGGAAACAAATCTAGTCCAATGCATTTGAGAGATGTTCAAAACTCAGGATCACCCAATCAGACTTAACTGCAACGGATTCTCGAAGCAGAACACCACCATAGCAAATAAACAAGTCAGCGCCACCTGGCATCCGCGCCTCGATCATTTGACGAAATCCCCCAGAAATCAAATAAACATCAGTATTAGAAGCTTTCAGCTTGTTGATCAATTCAGTAATTCCAGGCGATAACCTTGGCGGCCTTATATCAAGAAAATCATGAAGTTGCGAAAGAGAAGGGGAAAATAAAGATAGTCTGGCAGCAAGAGCATCCTCAAAGGGAACATGTCCACTCATTGCCTTGTTAGTCCACTCCGGAGACAGCTTTGCCAGCACCACAAAAATCTGCGAGTTCATCGATTCCCTCGTGCAAGCAAACTGTGCTATCCACGTCAAAGCAAACTGCGTCTGCATTGCGCCAAATCTCCAGTACTTCTTTAGAAGGTTGAGTACTACAAAAGAGGCTGCCAGACCTAGAGATATGAGGTTGTAGTGAGGCTGCCACCATAGTGACAGGCATAAAAGATCTTCTTGTTCCGTAAAACAGACCATAGTAATTTTTTGAAAAATTCTTAAAGAGCAATTGAGGGTCTCGCAAGACAAAACGGTCAGGGGAGAGATGACTTGGACTTA
>236
CAAAAACTAATTCATGTTACCTGTTTAATTTCAACAAGAATAGTACATAATTTACTCAATAAATTCAATAAATGATTCCAAATGCAAGAAGCATTTTAAATTATGTCAGTTAACCAAGGCACTAGATGAAATTTACAACCTTGTTTCTAATGCAAACATTTATGACAAGCAGAAAAACAAACCCCCCAAAAAATGAGAATTTTCTAAGCCAAAAATATAGAAACTAATAACTCAATTACAAAAGTTGGGTCTACTACTTGCCCAAAAATTGCATTTATTCTGATCCTTTGTCATTTGTAGTCCACTCTTCATCATCATCATTCCCATTGACTAGGACAACGCCGTCTGTAGAACCTTCGACTTCATCTTCATGTTCTCCATTCTCTTCCCCATCCTGCATTGGTTTTTTCATCAATGAATAACCACATAATCTGAGTCCCCGTTTTCAGCTGGTAAACCTTCTTCATCAGTTTGAATGTTCTTAAAAGATTCCACTAGATTAATATATGCCTTCTCTGCATGGTTTAGATACTCCTCAGCCGGAGGATATCTACCCCTTTTACTGGCAAGACTAGACTCAACTGCAAGAGCAACCTGCCAGTCCTCGAATAAGTTTGGATACTCTTCAGGATCAGCCAATGACTCTGCTGCTTTGGGGTTAACCTTATTGAGATCACTTTTCCATATTGTTACAATATCAGAGACCTTGCTGGGAAGATAAGCCCGTGCCATGAGTGCAGCTTCAGGTATACGATTACTCTCAACCAACAATTGAATGCAGTCCTCCAATTTACCAAGCACAAATAGGCATATGAAGGCTACATTGTTCTTCC
>237
TAGGAAGGCACCGAAATATGAAAGTCACGAAGAGAATATGATTTAGGGTTCAGTATACATTTTTCTGCTTGGCAGTAAAAAAGCAGAATCTTCTGAGCAGGTAATAAAAGGAGTAATCTTCCAGTTACATCCTCAAATTTACTGAAATAAAATTCTGATATTTTAAAAACAACTATTTTGTCCAAAAGCAAAAGAGATCACCAGCTGCCCCATTAATAACCCTGCCTAAACTTCTCTTCATATTTCTTCTTTTCCTCCTCAAGTGATCTCTTAAGGAGATCGAGTTCCCTATCAAGATCATCAATGGCTTGGGTATATGCTTGTGTTGGAGAAGATTGGCTAGTGGTGTGGATCCTCACTATAATCTTGTACTGCAGTGGATGCGGAAGCTTGTAGCCCGCCATTCGGATCCCTATGCAGCTGCATTCGCAGAATGTTTCCAACAGTATGATCCTCACGCTCGATCGTGAAAGAGGCGGCATTGACAATCTTGGTATCTCTCTCAGACGAGACTTTCTTTGTGCCCTCTGGGACAACGAAACGCTCGTATCGATCGGGGGCGTTCATGGTTTCGTGTAAGCGCGGCCGAGACCAGAGGCGCCGCTTATTCGGTTCAAGGCAACTTTATGTGAGACCGGCTTAGTTGTTGGGAGAGCTGTGGCCGTTGATTGAAACCCGAGCTAATGCTTCAGGATGCCGGCGGAGATGTTGGAGTTCCGGAGTTTAGGAGCTAGGGCATCGGCGACGGCGACAAAGGAGTGCGTCGATCAGACAAAATGTCTCAGGCGTTCCTGATATCAGCGAGACAGACGTTCGTACATGGTAGTAGAGGATAACGGGCATCTGAGCCTCT
>238
AACACTATATAAGTATATATAACTAAATTTGAATTCAAATTCATGCTCAAATCGAATTTCAAATCTAAATTTGAACCCAAATTCAACTCCAGCATTTTATGACAAATTTGGATCTGAATCCCTACATTATATGTCAAATTTGAATTCACATGAAAAGTTATTCAGATTGATTCGCTTCGTGAACTTCTCTAGCTTGGAGTGATCATACCAAGTAAGAACTTGTTTTCATCCCCCCACCCATAAACCAGGTGAATAAGAAAGATGGCTTGTGCATCTGTATTGATTACTGGCACTGGATGGTACAGGCGCTTGAATCTTGCCCACGCCTGACATTGCCATAGGCAGAAATTTCTACAAGATCCATATCTCTTCCTGATACTCTACAATAAGCACTCTTCTGTATGAGGTCTGATTTGGATATCTCAGTCTTATTTCCTTTTGACCGATTAACAGTTGCCTGCAAAACCTGACAATTGTCCAATGAGCTTTTCCCACCCTTAGAATAGGGGACGATGTGATCGTAGTCGTGGCAGAGACATCCAGGGCAGCCAACAAGCTTTCGGAAGATGATGTTGCCTAGAGGATCCCGTCGCCACCGATCGGGATCCCGCCCCTTTAACTTATCAGCCTTCTCCCAGCACTGCTGTTTTACGCTGTACGGAAAGCTCCGAGGGCTATCCGCACCTCCCCCTCCTATTCCACCGCGTTTATAAATATGATCCTCAACAGGCTGATCGATAAGCCATCGATTATCATCTTCCGCGTGGTATCCAGAACGACCGTCCAGAAGAGAGGCGGCTCCGATTAAGGAAGTGTTACGGTTAACAGGCTCGATGCCTGCAAACTCTT
>239
GTCATGTCCTATCATTCTCGATTTAAACTCATTCACAGTCACAACTCTATCATGCATGTCCTTTTAAACATTAAACAATCATTTATAAACATCGTGAATGTTATCAAAAGTGGGATAAAGAACGATTTAATTCATTATACATCCTTTTTTACATGCATAGGAAAATAATAAATCCCGATAATGCAAGCAATCAGAAATTTCAGAATATTGTTTTTTAGTGAGACTTGCAATAATATATTCGATTAACAAACTAAATAGATGTCTAATATATTGATGTATGCAGAATTACTGGATGGTACAGGCGCTTGAATCTTGCCCACGCCTGACATTGCCATAGGCAGAAATTTCTACAAGATCCATATCTCTTCCTGATACTCTACAATAAGCACTCTTCTGTATGAGGTCTGATTTGGATATCTCAGTCTTATTTCCTTTTGACCGATTAACAGTTGCCTGCAAAACCTGACAATTGTCCAATGAGCTTTTCCCACCCTTAGAATAGGGGACGATGTGATCGTAGTCGTGGCAGAGACATCCAGGGCAGCCAACAAGCTTTCGGAAGATGATGTTGCCTAGAGGATCCCGTCGCCACCGATCGGGATCCCGCCCCTTTAACTTATCAGCCTTCTCCCAGCACTGCTGTTTTACGCTGTACGGAAAGCTCCGAGGGCTATCCGCACCTCCCCCTCCTATTCCACCGCGTTTATAAATATGATCCTCAACAGGCTGATCGATAAGCCATCGATTATCATCTTCCGCGTGGTATCCAGAACGACCGTCCAGAAGAGAGGCGGCTCCGATTAAGGAAGTGTTACGGTTAACAGGCTCGATGCCTGCAAACTCTT
>240
GGTTTTGGTAGAATCAATAGCTCTACACATTATAATGATGTATGTGAATTGTGAAAGGAAAATAGAGATCAAATCATAATGCATCTAACTATGAAGTAAAAAAAGTGCGTGGCATTAACTAAACCCTACAATTTCTACCTACACAATTAAGTATATTTGAAGTACTGAGCATAGAAATCCTTTCAGTCTTGACATTTTGAAAAAAAAACTATCACATGAGAATAGATAGCGAAGGAAAGAAGGAAACCATCACACTATAACCAATTCCCTGATCGGAGGAAGTTTTGATCTTGCCAAAGAAGGATTAAAAGAGTAACTGGTCCTCCATGGCATCTACCGAAGCCAACTCCCACTCAGAAATTCTGAAGTTTTTTGAGGAAGTACAATCAACTCACCTCACATTTCATTATCGATTATGTTCTTGATCATCTCTTGAGGAATCAACCCTTCAATTCGGATCGCATTTTTATTTGGGTCAGGACTAATGAAATACAATGTTGGCAATCCCCGAACCTGCATATCTTGTGCAAGCTCATACTCATCATCTGTGTCAACCTTGATAAACAGAGCATTTTGCTCGTATTCAACTGCCAACATCTCGAGTTCCTGGGCCATAAGAATACAAGGTCCGCACCAAGTCGCATAAAAATCAACGATAACTGGAATGTTCCTGTCCCGCTTCACTATCTCTTCTACCTCCTTGGCCGACATCTTTTTCACGAGATAGTCTTCTTCAATGTATGTCTTCTTAGATGCCGCGAACGCAACCCGGTCGTTGCTGGAGAAGTGGTAAGGGAAGGAGAGGTGTGTGGCGGTTAACTTAGTGGCAGAACTGGAAAACAAGAACGAAGGAGTCGCCTGAAAAGAAGGGAAGCAGCTGCCGGCGGAGGCTAGGAAGGATGGACAGCCCGGGATTACCATCGCCATTTATCACTTATGCCGAGTCTGACCACTGCTTATGC
>241
AGAATTTTTTATATGCAAAATACAATCTAACGACATATTTTTGAAGAAATCAGAAAGGGGAAGAGTAACCAATAAATCAAAAGCAACTACTGATCATACAATATGGACCTCCAATACAGTAAGGCTTGCACTGAACTTACCACAACTAGATTATAGTCCTAAAACCTAAAAGGTACTATTCCCGTAACTACCAGCATGAGTATCCACAATCTCCAGTAGAACTATCTATAGTAGAGTGATTTCATGACAATCCTCAAATTCCTGAATCATCTCATAGAAGAAAAGGAGTCTCCATCTCGAGTTCCTGGGCCATAAGAATACAAGGTCCGCACCAAGTCGCATAAAAATCAACGATAACTGGAATGTTCCTGTCCCGCTTCACTATCTCTTCTACCTCCTTGGCCGACATCTTTTTCACGAGATAGTCTTCTTCAATGTATGTCTTCTTAGATGCCGCGAACGCAACCCGGTCGTTGCTGGAGAAGTGGTAAGGGAAGGAGAGGTGTGTGGCGGTTAACTTAGTGGCAGAACTGGAAAACAAGAACGAAGGAGTCGCCTGAAAAGAAGGGAAGCAGCTGCCGGCGGAGGCTAGGAAGGATGGACAGCCCGGGATTACCATCGCCATTTATCACTTATGCCGAGTCTGACCACTGCTTATGC
>242
CTTAAAATCCGATAAACTATTTCTAATTGTAACTCATGACATTCTATATTTTTGACGACCAAAAAAATCGTCACATTGCTTATCCATGGATGTGCGCGATTAGGCGGGACAATAAGTTCCACAAATCACCTGATAACAGTCGCCTTCACGTGAATTTCCTCAACGGAATCCCCCACACCAAACAAAACCTTCATATATTTGTTGCTTTAAACAATTTTAATAAGATCCCCAACTCTTTTACGAGAGATTATTAGGACCAAGGACTTGGAGAACCCTTTTGATGATCACGCACGATCGTTTTTGGTTGCCCGCTATCCGGACAGAATAACTTCGCCTCTTTTACTCCCTTGCTGCGAGATGATTCACCTCCGCCAGCAGTGTAGCAGGGGGCTGGGCACCGGCGATGCCCGACAAACCGGACACGTCGGGCGCAGCCGCAACCATGGTTCGATGCACCTCGCATGAAACAGATGCCCGCATTTCGGCAGAACCCGCAATACATCATCGTCAGTGTAGTCTGTCAGGCACACAGAACAGTCATCCCCCGCTGCCCGCGGGTGCTGGTGCTTGGCAGCGGAGTAGCTGATCTTTGGCCAGCTCTTGAGTATTACTTCATCGAGTCCTGTCTCAAACTCTTTGACGAATTCGAGCCAAAG
>243
AGAATGAATGTAACTGAGCATAAATTATCCAAATTATATTATTTTGATTAAACATGTTAATCTAACAGGGATAAATTGACAAATATCTTGATAAATCGACAGTCAAAAAGATGTAATTTGATTCTTCAATGCAACTAAGTACATGATAATAGCTAAACCATGTTGATTATTGATTACTGTAACCAATGCAATCTGGTGAATCAGGTGCAAACCTATCTGCCGATCCCCTCAAAATTTGTAGACCATTTCTTCCTTGTAATCAAGATCTTTCAGCACTCCAGAGAGTGGGCCTTGTGATCTGTCTTTCGCCATGTTTCCAGAAATGTGGTTCATCAAACCAGGTGGTCCACAGACCAATATGAGTGTATCCTCAGAAGGACCCGGCAAGCCCTTTAAAAGCGTGTCCTTCGATATAAAGCCTGCACCACCTCTCCAGGTCTTAGTTGGGCGATCAACGGTGTAGAAGACCTTGAAGTTTGGATAAGTAGCAGCCAATCTATCAAGCTCTCCTTTCAGCAAAACATCATCTGGGGACACGTTACCATAAACCAGTGACACCTGAGTGTTGTCATCTGGATTTTTGACAATAGCCTTGATAATCTGCAGCATGGGCGTGATACCTGTGCCACCTGCAACCATGCCGATTTTCTTTTTCATATTTGGACTGTATCTGAGCTTTTCAATAGGTCCTTTCACTTCCACAACGTCCCCTGGCTTCAACTGTGCAAAATGCTGGCTCATTTTACCTTCTGGATAAACCTTGATCAACAAATCGAAATAGCCTTTTGCATCAGGATCAGATATGGGTGTATACGGTCGAATAACAAAAAAATTTCTTCCCTCTGATTCCTCGCCAATAGCAGCCCTCGTGAGAACACATGAAGCAACATAAAGGCCCAAGTTGGTAGTCGGATCAACAGAAAACCTGTATAAATTGGTGTTGTGATTGATTTTGGCAGTCTCTTGAAGCTTAAACTCCAACCATTTTTCTGGATCAATTGCAACTTTCTCAGTAGCTTCTACATTTTGAGAATCAAGCTGAGCCACGGTGGGAGAAAAGAAGTAAAACGCAGCGGCGCCACACGATATGACAGTGGCCGCTCCGAAGGGAACCCTACGGCCGCGATCCGAGTTAGGTATCTCCCTGAACGCATTTCCAAGCCGTTGAACAACGGCGACTCGAGAGATTCTTCCTAAAAGCGAGGCCATCGCAAATTTTGAGGGTCC
>244
TTTGCTCGAGATTATGGCAGAGTTCACTCCAGAGCAGCAATATGCCTTCTGCCAGTTTGTGACTGGTGCTCCTAGGCTTCCACCTGGTGGATTAGCTGCATTAAATCCAAAGCTAACGATAGTGCGGAAGCATTCGTCTGCAACTACAAATGCAACAACAAATGGAGTGGCAACATCTGAATCAGCCGATGATGACCTGCCAAGTGTCATGACTTGTGCAAACTATCTTAAGCTCCCTCCTTATTCTACCAAGGAGATCATGTACAAGAAGCTCTTGTATGCGATACATGAAGGGCAGGGATCCTTCGATCTTTCGTAAGATATCTATTATTCACAACCTGCTTTTATTTATCCATCCACACTCTGGAGATGATTCCACATGTTGAATTCATAATTATGTGGTAAAGAAAATTATTATTTTTCGACTCTTGGAGGCTTTTCAGAAGAAGGGCAACTTTATGAATATGACTAAATAAAAAACATAATTTACCTGTTTTCCCCTTTTTTCTTTTCTAACTATAAGCTCGATCTCAGCTTAAATTTGCGACATGTAGGCAGCGCAAGGTTGTATTGGTGATCATGGCAATCAATCTGCATGTAAAGTGTATTTGGCGATGATTCGATCTTCTGTTTAATTTCTGGATTGTGAGGTTCGGCCAATTTGAAATTAGATGATCAAGACCCTTTCTCCTCTTAGTGTTCATTAGATTATCCTGAGTTATGGTTGTATATAAAAAACTTAATAAATGAAAATCTTCTCTGGAGTATTTGTGATTCTGATGTAAATGGCATGTACAGATCTTGTAGATTGAGCAATGTCTTGGTTTTAATGTTCTCTCAACGCG
>245
CCATGGGCAGGCGAAAGCAGAAGATGGTTGAAGTAGATCAGGGTGAGTGCAGCGATGTTGATAGCATTCATTCTGGTTCGACTGCTGTCTCGGATCATACTATGGCTACTGAGATGGAGTGTGTTGACTCACAAGATTTCACGCTTGATAAGCATCTTGATGCTCTTTATGAGAAGAGGGGTTCAACAAGAGAGTTAGCTTTGACAGAGATTGTTAGTGCATTTGAAAGTCATGTGCTTCTTGACTTCATAGAGGATAGGCGCATTACTTTATTACACCAATACATTAGTTCCTTGAAGCGGGGTTCTGCAAAGGAAGCCTGCCTGGCTACTCGCGCTGTGGGTTTACTAGCTATCACTGGTGGAACGGGAAGCAATACACATGAAATTATGGATGAGTCAATACCCCCTCTCTCGCGTGCTTTGATTTCGGGGCCAGATGTAGTTAGGATTTTTGTAGTTGATTCTCTAGCTATTGTTACATTCGTTGGTTCGAATAACTGGGAGGAAACTGAGTCAACCATGAAAGTCATATGGGAGATCATTCACCCAAAATCGCGTTCTAAGGCTGGAACAATTACTAAACCTAGCTCCCCTGTACTAGTAGCAGCATTATGTGCATGGTCGTTTCTTCTGACAACCTTGACTGGTTGGAGGGTCGATCTGGACATGTGGATCGAGATGATTTCGTTCCTTTGTAATCTTCTTGAAAAAGGTGACCGTGCAGTCCGTATAGCTGCTGGTGAAGCCATAGCTGTCATATTTGAGATAGTGGTGGCTGGAAAGTTATCTGCTGTTACTGATGATCTTGAGAGTGTAGAGGACATGCCTGCTAAACCGAAATGGTTCATCTACTTATCATCGTTGAAAGAAAAAATAATATCGTTAGTTTCCAGTCTCTCGATGGAGGCAGGGGGCAAAGGCACTGATAAAAAGAGTTTGAATGCTCAACGCGACACATTTCAGAAGATTTATGATTATCTTCAGGATGGTAAGCGTCCCGAGACATCCTTGATTGTTTCGAAGAGGCAAGGAGTTCTGACAACTTCAACATGGACTGAGTTGGTGCAGCTGAACTTCCTAAAGCGCTTTCTAGGGAACGGTTTCCTCAAGCACGCTCAGGATAATGAGTTGTTGCATAATGTTTTTGATCTTAAAGCACATGCAGAAAGTAATCTCACGGCCTCCCAAAAGAGGATTGCTAGATCATCTGGTGACAGGTTGAGAACTCAAGAGCTCAAGAAGGATCGCCATTTGGCGGAGCTTAGAAAAGGCGCTCTCATGCTCAACGCACAATATTAAAGCATCCTTGCAGTTCCCAGCCTTCAATTTTATTCTTTCAACTTCATATTTGGAAACCAATAAACATTTCATCTGTTTTTTCCTTTTTTTTATAATTTGTTTTAGTGTGTGAGAACAACTTTTGAGCTGTCACAGGTTACCTGCTACTGCAATTACACTCATATTTATTGTATCAAAAGCCAATAAACCATTGTCTACTATAAATCTTAAATTTTGCTCGGGTTGCCGA
>246
AACCGATCACAGGTTTGATACTGCGGGAGAGTGCTGCCAGGCTTGTAAATCCATGTGCAGTGGATTCGACGGGCCTTGTTTGTGCGATTCGTGGGTGTACTGTGGGGATCGGGATCGCTGTGGTGATAAATTCGGAGAATGCTGGTTGAAGAAGCAGAAGGATGTCCTGCTTCCTGCTTTGCAAGAATCCGGGGACAAAGTTATTTGGACTTCTGGCCTCATTTTTGGCAAAGGAGTGGGCATTGTGAGCTTGGAAACAGAATATGGAAACATTCGTATCAAACTTCTCCCAGACTGTGCTCCCCATTCTGTGGTTTACATTACTGAAGTACTGGGAGCTCGTCATTGCGCCGGTTGCCGCTTTTACCGTGCCGAAGGGCGGGGACATTTATGGGATTCCGCAGGAGATCACATCGCCGAGGCTTCGTTCGGCCCCCCCTATGCCCTTATTCAAGGGACGCTGGCTGCCGAAGGCCTCCCTTTCAAAGGGATACCCGTAGAGGCTTGTCCTATGCTCAGAAGAGGATCCGTGGCATGGGTTGGCGCCGGCCCAGAGTTTTTCATCAGCCTAGCAAATCACCGTGAATGGGAAAGAGCATACACGGTGTTCGCTTCTGTCCTTCCCGAGGATATGGAGGTCGCCGAGAAAATTGCCGGACTTTCAACCAGATCGGACACATGGAACGGTGCTAATGTTTCCGTGCTAGAGAAACCTGTTGATTTGAAAATGAAGCGGTTTTCTCAAACAATGGAGTTTTCAACGACTTGAGAGTGAGTCCGTTTCTTAAATATGGCCTAGTTTTATTCTTCAATGCAACAATGTGGGGCTGCTACGTCAACAGCCTTAAAGCACTTTCATCTCTGCAAGCTACAGTGACAAACTTCGCTACTAACTTTCTATCTTCAGGTCTAGCTGGATATTTACTATTTCAGGAGTTCCTCTCTTATCGGTGGTTTGTAGGTGCATTTTTTATCATCACTGGGGTTTTTATCCTCAGTCAATCAAATTTCGAGAAGCCGCAAAGTAGAGATTAGGAACTACCGATTTGCTGTTCAATGTTTCTTGCTTCTCCGAATTTCTATCTATAAATGAATGCCAACTGCTTGTAATTAAGTGGGTTGCCTTAAATGTTGTCCTATTATTCTACCGTTTTACTTACAAATATTTAAAAAAAATATTGTTAGAATTTTTGAATTTAAGTATCGAATTTAAAATCAGTTATGCATAGGGTCTGATGCCTATATTGGCATATTATCATGGAGTTTTTCAATGTGAAATCT
>247
CTCCTAAGGTCACCGGAACCCTTGCAAGTCCCTAACTTTGTTATCCAGTCTTCAAGCCAACCTCGACTGCTTCAGCAATGCAGCCATCAACAGCAAACAACTGCGAAACTTCAGTTGAACTGGAGACGAAAGGCACTAGCTCCGATCTTATTCTTGTTCCATCTCGGGGGTCAAGTCTCATTTTCTACGATCTTCCTGCTTGTGCAAAGTGGGTATTTAGCTCCATACTCTATCTTGCCATACCAGTATACAAAAGAATATTAAGAGAAGAAGATGTGTTAGAGAAGGAAGTAATCGATGTGGCGGAGATAGTAAAGAAGGTAGCACAAGTAACAAAGAAGGTTTCTTTTGATATAGCTGAAGCACTTCCGGCCGACAGCAGCCTAAAGCAGTTGGCTACCGAGGTAGAAGGTGAGGCGGATGCGGTGTACATGGATGCAGAGAGAACTGAAGCTGTCATCCACAAGGTTGATGATATCAAGGATGAGGCTGAAGCTTGGTTGAAAAAATTTGCCGACGAATGGGAGCTGATAATGCCGGAGGAGGGAATAATCTAGCCCGAGAAGGCAAATTGTCGAAAATAAGCTGTGATCATCTGATGCTTGATGATGATGATGTTAAGTTTGATATTGTTCTGATAATATTGTGAATATTGTTCAATAAAATTTCATAGCTTTTAATTTGTACTTTCATATTGAGCTGTGAGTATAAATATTTGCATGTGATGCAATTAATCATCATTCATCATATTATACCTGAAGAAACTATGTATATTTAATATTTCAACAATGTTTTTGTTATTTTAAGAATAATATT
>248
GATTCATCTTATAAATATATTAATAGCCAGAACCCAAGTACAATAGATCTCTATTGGTCAGTATGTCTTCGCTTGTGTCTACGATGGTGATTACTTGAACGAGCACTCCGAACAGGTTTCGTAGTCTTTTTACCAAAAATGTTTGATAGCATATTGTAGATCAAAATTACTGGTAATGCCAATGAAGCAGAAGCAGTAAACCAAACCAATTCTTTAGTTGCCAAAGCTTTGGTCAAATCATATTTCTCAAGATTCTCCAGAACAATATTTTGAGCCTGCTGATGATATGTTCTAGCAGCTTCTAGAAATTTCCCATAGCCATGCACTACCTTTCTTGTGTAAGGTTTCGAAACCGTAGATAATTTATCAACATAAGGCTTGGTGTTAGAAGCAACTAGCTCAATATATGGATTTACAAACTTCCTTGTTTCTTGAACATAAGGGTCAGCAAACTTTTGCACCGAAGCACTACGGGACTTGAAGTTAGCTCTGCATTGCTCAAATATTTCAACTGTTTTTGTAGATGCCGTATCCATGTGAGGCTTAACAGTTGTTGTGAAGGTAATCCATCTGGCCTTCACAACAGGGATCCATTTAGTTTTTGCTGTCTTCAGATGTGGTTCAACCCATTTTTGCGCCTGGCCTGATTTCTCTGAAGCCTTCTGCACCAAAATACCCCAAGCAGGTT
>249
CTCCTCTTTTTGCTAGATTATTATCCCTCCAGTAAAAACACCAACACAACTTTCATACATCCCCACAAACATCATCTACCCAACCTAATTGTTAAAAAAACCTTTAAATCTACAGAACTTGAATTCTTCGCGTACTTAAGTCATTACTTCACATAACGGTGCAGGCGTTAGGGTTATCGTCGCTGAAAGCGGCGGAATACTTCTCCTCAGTCGATGTGGCACGTGCGAGCGGAGCCTGACTAGGATCGGCGATTACGTTTCGCACGTACCCCGCCGGCGCCTTCTTGTCGTAGGCGCCCTGCACGTACGGGTGGTATACCACGTCGTAGGCAACGTATGGCCATGGCTCTGCATACTTCCCTGTTCGATACCTCACCCTCTTCAACACCTTCTTCGGATCCACGTAGCCCGTCACCGTCAATTTGTGCTTATTCGGCTCCACCTCCACCTTGCTCACCCCCTTCATTCCTTCCACTGATTGCCTCACTCTCTTCTCGCATCCCTCGCAGTCCATCTTCACCTTTATCTCCACAACCTGAAAATGTTTCTTCTTCTCGCATCCCTCGCAGATGGCTACGGTGGTTATTGATGGTGGAGCAGAGCTCGGAAACTAAGGATATGATGCCCATATTCTTCTTCTTCCGATCTCGAAAGCCTATAATTGAAAGGGAATTTGTGGAAGACTGAGATTCGCAGTTAAAGTGTTGTCC
>250
GCATAGAAATCAATAAGACAAACATCGACTAGATTCAATCAAACATAGACCAACTATGGAATCTAAAAATAATTTTAAAAATAATATTTGCCCAGTTACATAGGTGACAGAAGAGAGATGTGCTGACTAAAAGATTTCATCAGATCGGACCAATCTGAAACTCCTCTCAATACGAACAGAAAAGCACCGGGATGAACCAACACCTTTCCGACAAAAACCAGATTATTTTTGCAGCCCATCCCGCACCAACAGACCACGACAAACTCAACTCGACGCCAGGATAAATAATACCGACTGGACCCCGACCGACATGACAGGACACAACCCCGCAAACAATACTCTTCCATCTTCAGGACATCTGGGCCATATCATCAATTCTCTCTCCAAATTAACCCGCTCAAAAGTAACCCCTCTCAGCCGAATTTAAATCCGCCGGAAGGGACAGAGAACTGTTCACTCGCTCCGAAATTGAATCCAGTTTGTGCGACTTCTCCAGCGGGCATCGCCTCGTCATCCTCTTCTAGCCAGTAAGTTTCGAAGTATCTTCACAGCCTTCTCGTAGATCCCAGTGTTGTCGTGGCTCTGGAGATTCTCAATCTTATCCAAGCCTTCGGAGTCGTCAATCATCTGAGCATAGGAATTCACCCCACCGGTGATGCCGAGGCTCTTCTCGGCCTCCCCAACCTTCAGAATGTTCTCAAGACCCTCCAAGCAGACCGTAACGATTCTTGGATCCGGGCAGACGAGGAGATCGCACAGGGGCTTGATGCATCCCTGAGAGACTAAAAACTTGATCTGATCATGGGTACCCCCAGAAGTGGCATTTGAGATGGCCCATGCTGCCTCTTTCTTGATATCAAACTCAGCACTTTGAAGTAATTCTACCAGAGGATTGATAATATTAGCTTCGATCACAGCCTGTATTTGCTCCTTGTTT
>251
GGACACGATGAATCTTGTATAGAAGTCCCTCCAATTGCTCAGAAGTAGCCCAGACCACAACATACAGAGAATGTTTGTGAAACTATTAATAGCTTATAGGCTTGAAAACTATCACTATTGCCCTTCATATAAGATCGTATCTGAAGAAAATACTGACATGAATAGCATATGCTGCATCTAACTGCATATAATGAAATAATCTTATATATATATATATATTATCCCTCTCTATCTCTCTTTTCTCTCCCTATATCTATATATATATATATCTAAAACTTCATCCAGCAGATAAAAACTACTGTGATGCAGAAGATAAGTGTCCAAGAGCAGCGTTCTTTATGTTGGGTGCCACCCTTGTATTATTCTTCAGAAAATTGGAGTACCACAGTGCTGAAAGCTTCGGGGTTCTGGGGCGGTTCTTGTCGTCAAAATCCACGTGATAGAGGCCGAATCCCTTCGTGTAGCCTCCTAAGAACTCAAAAACATCGAGAAACGACCAAACAAAGTATCCTTTAACATCTGCGCCGTTCCTGATGGCCTCAAGAGTGCTCCCAATGTAACCTTTCAAGTACTCGATTCTCGAAGAGTCGTTGAGAGCGCTATCAGCTGGCATAGCAAAGCCATTCTCATGAATGTAAAGTGGAAAATTTCCATATTTCTTGAGATATTGCATCATCTTTTGAAGGCCGGAGAAATCCTTTGGAACATGAACTGGGAGGAAAGGATGATGGGTCGCCGAATCATTCCTCTCAACTCTCATAATGACAGCCATATCCGCTTGAAAACTCGAAATGCCTTCTCTGGATCGGTTGGAGTTATTGCTGACATACACTGATGTGTA
>252
TACTGCACGCTTTCCACAAAACAGAGGCTATATGGATTTACTATCTGCTTGGGTTCTGGCTTGGCATGTAGTCAACGCTTCTTCAACCCTATCAAATTTGGGATAACATTTACTTTGGAAATTTGCTTGCACTTGGAAGTACAGTAAACAACAATTTGATATGATGCTTGATCCTGTTCGAATATATGCGACCTCCATATATATCTCAAGCCTCATATTAGCTTTATTATGTGCTTTCTATGTTCATAATAAAATTTTAACGCTTGTAGCAATCATGTTAGAGTTTGGTGCTCTTGTCTGGTATGGCCTGAGCTACATTCCATTTGCACGATCTATGGTTTCAAAGATCTTCAATGCTTGCATGGATACTGAATTCTGAGCTTGATGCGGATCAAATTGCTTCAGATCACGGAGTTCCTAAAAGAGAAAAACTGGTGAATTATATTACAGCTCATAAAATGGTACTCTTCTTTTCGTGTTTTTTCATAAAAGAGAAAACTGACTAAATGAATTTAGGGTTTGAGAATACAAAAATTTGAGTTGGATTTCAGGTTGCAGTATGTGTTCATATTCTCTGCACTGGCATGATCAGTTTACTCATTGCAAACC
>253
GCTAGGCAAGCAAATGGAGAGCTGTGTATTTTTTAACGGAAAAAACGTTGCTTAAATGAAAAGATATGATTACATATAGAGACTGCCTTGACGAGAACAATCTGAAGCTCCTCTCTACATAAAAACTTACTAAGGGTGGAGGGTGGAAGTACATTGATAAAGAAAGAAGAAGTGAGGTTTATCTTGCAGATTAGTTTATTTTACACTCTTTGCACCTTGTATTGTTCACATTTCATCTCTGGAGAGGTAAATTGTTGCTTTGGATGTTTTACGAGCTTCAGAAGCGAGCCAAAAAACTCTCTAATGCTGAGTCTTTTCTTGGTTGTCTCTGAACTTAATGCTTCGTCCATGACCAGGTAGGATCCATTTCAAGTTCAAGTCCAAAAGTTTTCTCACACTATCAAGTTGCATCTCAACTGAAACCTGGTTATATTGTGCAAATATAGTAAACTCCAAATCTCTTGATTTTGCAAAATGATCTCCAGTGAAGAGAACATTCTGTGGCTTGTAGTATAGACACATCGAACCTTCACTGTGACCCGGAGTATGAATAAGCTCAAAGTCCGTGCCAATGCTCCATGGACCATCACCACATAGTTTCATCTCAACATCAACAGTGGATTCTTCTACATCTCCTGAGTGGAGAATCCTTTCACAAAGAAAACGTTTGGACCACTTGTCATGATCTGCTACGTCATCCTTGTGAGTCAAGAACATATACTTTGCACCTCCAAGTTTCTCAATATTCCTCGCTAATACCTCTGTATAACGAGGACTATCGACGAGAACATTTACCTTCGGGGTGAACAATTAAGTATGCAGTTGCTCCATAAGATTTCTCGGACTGGTATCCACAGTAGTAAATGCCGGGTAATTTGCTTTCATCTACAGCAAGTGGAAAGGTTTTCTGAACATCAATAATCTCCTTTGTAGGCTTTTCAGTATGTATTGAGCTAGT
>254
AAGAGTAAGCATTTTGAACCATTTACCAATTGAAAATGGTTGTGGAATCAATGGAGACTGCGAATTATCGAGAAAAGATGACAATGGAGGATCTTTAATAAATGGAAGGGCTTCTATAAAGAGCACCGAGACGAGTGGGAAGAAACTCCTCCCCCTTTTTGATTTGGTTAACTTTGAAAATGAAGAAGATGACGGCTACACGAAGCTGGAGATTGCCGAGCAGGTCGATCATGTCTACGAGAGACTGCAGGCTCTCGAAGCAGACCGTGAATTCCTCAAGCATTGTTTATCATCCCTGAAGAAAGGAGACAGGGGACTGGATCTACTCCAAGAAATCCTTCAACATCTTCGTGATCTGAGAATCATGGAGCTTCATTCAAGGAATGTTGATGTCTAAATTTTTTGTTCATCAGGTATTCCATCAGTAGTAGAACTCATTTCAATGCCTTTTTTGTTGAAAAAAAACATTTTGTTTTGTTATGTAAAGTTTAAGGCTTGTTGAGGAGGAAGATGAAGAAGACCCTGCATCATATGCAGAAGTGCTCTCCTTTACTTTCCTTGCTTTTTATTTTAATGAAAGGCTGCTCCCATCATCACCACCATTCATGGAGAAATGTGTGGTTGATGAGGCCTGAAGGGGTCCACCCAATTGATGTGGTGTGGGAGAAATCATGGCATCCAAAGCTTTACAGGTACAGAAATTGTCTCAAAGAAGGGAAAAAAGGTTGTTTGAATGGAGTTCCTTTTGGTCTTTCATTATTACTGCAACTTCTTTCTTGAGTATGGTGCATGTTTTGCTGTAATATACTCTTTGCCATGTGGTTTTTGGTTTGTTTCTTAAATTTTTTTGTTAATATACATAAAGAATGTATAATATTTGTTAATGACTATGGTTTATGATTCATTTTGATTATATATATTGTATCTATAATTATTGAAC
>255
GGGGTGCAACCTATAATTATGGTAACTTGTAGGGGAAATTTCGGCAAGTATTCCTATAAACATATTATCAAAAGAAGTCACAGAACAGAAAATTCTACAGAGACAAACACATCACCAAATCTATGTCCAACTCGCATGTCTGGAGATGAAACTAGTACATCAAAGAACCTCTTCAACTCACAAACAATAAAAATAATAACTACATTCCTGAAACCTCTTCAATTCCTTCAGGCAGTCCCTGAAGAGGTGATAGCTTACTTGCAACTGGAGTACCTGTCAAAGATGAAGCACTGCTATGAATGCTTCCATCACTCGAAGTGCCCGGAGTGGCCCTACCCGAGCTCGAATCCGGCACACGGTCCTCCGCTCGTTGTGAACCATTCAACGCATGACAATGCGGACAATAGTACGTTATATAAGGATAATCCTCCTTCCTCGCCAAACCGTTGTGCATATGGCAATTGCCGCAAATGAGGGCGTAGCTTTGGGTTGGGTCCTCACCCAACAAACGATTCATAATTCCAGCTAGCCACCCGCCCTCATTAGGATTGGGACCCTTGTAATGCTCGACAAATGTTCGGTTTTGTAAAGCAGCTTCATCTTCTTCAGTGTTGTAGTTAATGGATGCATCATCACTACTAAACTGCTGTAATGTTCCTGCGCTATTGCTCCTTGCATGTGATGGTTTCCTATTACGAAGGCCCTTCGATTGGACAATTTCGGTATCATTGCTTTTTCCCGTTACCGCTGTGGATTCATCACCTAGGAAGACTTTTAATCCAGAATCTGCTCCAAGTTTCGACGCCAGAACTGTTGCTGCTGCAGCTTTTGCAGCTGGGTCCAGGTCATATCTCTGGATAAGTTGTTGTGTTGTGTAATAATTGGTTTTCTCTTTTAGCTCGTCGATCTTCGCTTGCCTTTCGGCACGAAGTTTCTCTAGTGTCTTCTGGTCCTTGTGGTCAAACATCCTTGTGAGATATGTCAATACTGAATACACAAAAAATGATATAAAAGGTAT
>256
GTAAGTTTATGCAATTATCAAAACATCTCACTGAGTTTGCTAACGTTTACAAGTTCTCTCCTCTCAATTAACATACATTATGAACGCACCCCTCTAAAAACTCCATAATTTACAGTTTAACATACTAAAGTTAACAATTTAAATTTAGGAGGAAATTTTGGTCATTTCAAAAAGCGGGAGATGTGACACTAATTATCCATACTCACATGGAAGATTAATTAACCCAAACAAACTTATAGTCAACTTGCATGTTGAGCATGAACCTCAGCCTTTTACCGAGCAAATCGGATTGTGAACTCTGCAGCTATGTGATCATGTTTCACTTTATCTGTCAAGTATAAATGGGCAATGTTGGGCACTAGAGGATTATATGGATCAGGATTCGTGAACATTGATTTAATGGCTAAAAGCACTTTGGATATTGTCAAAGCAGGGCTCCAACTGTCCTTTAATATCTCCAAGCTCACATTGCCAGCAGAATCCACATTACTGTGGTATATTCGAGTTCTAAAAATCACCTTGGGAGGTTTGAATGGATAATCAGAAGGAAATGTAATGTCAACGAAGAATATTCCACCTTCATATGGTGATCCTGGAGGGCCGATGATTGTGGAGATCCAGTGGTAGAGATTGTCTCCCTTAGGACCCGCGGAGCAATCCGAGGGCGGATCGGCGTTGAGCTCCATCATTTCCTTCTGAATCCTCTTCCCCGACGACGACACGGATGTGGTAGACTGCCATGGGCGAACTCCACTTCCGCCGACGCCGCTGCCGGAGAATGGAAAACTCGTAGAGGACATGGATCAATCCGTAGGTCTGTTGTACTGATCGACTCCCCC
>257
GTGGTATATCAATTTGTTGGAGAAACTTCTATTATAATTAAATAGTAAATCACACCATTGTTTTGCCAAACAATTTAACTAAAATTCTTCGTTTTGAACAGCTCTGTGAACGAAGATCATCCAAACAGTTCTTCATTTGCAACAGTCAGATTCCAACAGCACCTTTTCGAACCCTTCGTTTGCTACACACTCCTTTCACAACCGTCACAGCTCTCCCAAACAGAACATGGATCAGGATTCGTGAACATTGATTTAATGGCTAAAAGCACTTTGGATATTGTCAAAGCAGGGCTCCAACTGTCCTTTAATATCTCCAAGCTCACATTGCCAGCAGAATCCACATTACTGTGGTATATTCGAGTTCTAAAAATCACCTTGGGAGGTTTGAATGGATAATCAGAAGGAAATGTAATGTCAACGAAGAATATTCCACCTTCATATGGTGATCCTGGAGGGCCGATGATTGTGGAGATCCAGTGGTAGAGATTGTCTCCCTTAGGACCCGCGGAGCAATCCGAGGGCGGATCGGCGTTGAGCTCCATCATTTCCTTCTGAATCCTCTTCCCCGACGACGACACGGATGTGGTAGACTGCCATGGGCGAACTCCACTTCCGCCGACGCCGCTGCCGGAGAATGGAAAACTCGTAGAGGACATGGATCAATCCGTAGGTCTGTTGTACTGATCGACTCCCCC
>258
GGAGGTGCGCGTGAAGCACTGCATCGGAAGGGTGAAGAATATAAATTATTTGGCCGGATCAGCCTGAGTTTGTGAGGATGGCTGCTCGCTTTGGGGCCACTGTTGTTCCATTCGGGGTTGTTGGAGAAGATGATATATTAGAGCTAGTTTTCGACTATGATGATCAACAAAGGATCCCTTACATCAGAGAACGAATAGAGGAAATCAATCAAGAATCTGTGAGAATAAGGACTGATGTCAAAGGCGAAGTCTCAAACCAGGAAACTCCACCTTCCTGGAGTTCTACCAAAGCTACCGGGGCGGTTCTATTATTTGTTCGGTAAACCAATAGAAACACGAGAAATGAAGAGCATCCTTCAAGAAAGAGAGAACGCGAACTCCCTTTACTTGCAGATTAAATCCGAGATTGAGAACACGATCGCTTACCTGAAGAGAAAGAGAGAAGAAGACCCTTACAGGAGTATCATCCCGCGGGCGATATACCAAACATACCGGGGAGTAGAATCCGCTCCGACTTTTAAACCATAAAAACTGTTGAGTCGAGAGGAGGAAGAAACACATGGACCCTCTCCATTATTAGGCTCACATCATGTATCATTTATCAATATCATCTTGTTTTATTAGATGCTGGAGAGGGAGAAATATGTTACAACATGTATTATTATTGTCGTTTTATTATTTGTAGTGGTTATATGATGTTGAACATAAAACTCAATTTTATGTTTAAAAATTGAGCATTTTTTTGTGCCAGTCATAATCATTGTTATG
>259
CAACTACAATACTAATGAAGCATAGTAGTTCACAGATATGCAAACATGGTAATAGTATCGAATGAAGGGCATATGCCCATTATAAAATAAACCTCACTACAAGTCACTCATAAAGTAGAACATTGATGGTCATCTCATCGTCCAGTATCTATAAAAAGTGGAGACTCACCGGAGCTCTTCCAGATGCTGCATATGCTGATACTCTTAGTGCTCCACTTATCAGAGTACCAAACTCCTATTCTTCATGCCTCGTCTCGGTCCATCCTCATAGTCTTCTTTTTTCTCCTCGTCCGGGGACTCCTGTTGGAAAAAAGCAGAGATTGAACAAATTAATTGCATTGCAGAATGGAGCATCTTCTTTTACTGGGATCTAAAATGCCAGAGCATGTTTGAGTGTGAAAACCGCAAATGAAGAGATCTTAGAGAAGGTCGGCTTGAGAGTGTCCAAGAGTTGACGAATTTCTTGAAGATAACAGATCGGGTTGCTGAGAAATTGCAGAGTCGGCCATTTCTGGAGAGGGCACGGTGATAGGAGAAGGATGGTGGAAATCTTTGACCTTGAAGATAAAAACAGAGGGAGGAAGACTTTGCGGAGAAGGTTGTTGAAGCACTTGCTAAGAGCTCTGCGTGAGTGAGTAGTAGAAAGAGAACGCCAGAGAGAGAGCGTCGGAGTGTGTACAGAGCGCGGGATAGTCCGGAGAGAGCGGCGCAGAAAGCTCTTGAGACCACAGTAT
>260
AAGTGGATCAACGGTGTTAAAAGCCCTCTCCATTGTACGCCTTCTGACTATTCTATCTAGGGTTCTACAACGTAGTTGCAGTGAGAAAACAATCGACGGCGAGGAGGGTCAGAGTAGCCGGCGTTCATTCTTGTTATCCTTACTGATTTAGGGTCGCCAACAGTGATCGCTCGCCTAGGTCAATAAGATAAAATCACGATCGTCGACTGCTACTTTCAGAATCACCAAGAGAGATCACTGAACCAAGACAAGAAGAAAAAATGTATCCTGGTTCGTCTTTCGCTGGCTATTTGGCTCCTGAGGGTTCTATTCCTGGCTATTTCCCTCCAGAGAGTTCTATTGCTGGCTATTTGCCTCCAGAGGGATCTGCTTTGACATCTCACCGCCGTGGGAGAAAAGGGTCATGTACTGTGCTTTGTGGAATTCGATGATGCCAAATGCGCGATGACCGCACTTCAAGCTCTTCAAGGTTACAAATTCGACGACAAGAAGCCAGATGCGCCAGTCATGAGGATACAGTTTGCTACTTTTCCTTTTCGTCCCCCTCCTCTTGATCAGAGACATGGGGTTGCGCATTGAAGAGTTCTACTTGCATGGTGACATAATGATAGAAGGGTTTTCTATTGTAACAGGCACTACGCGTGTATTTGTATCGGTAGTTGACGTGCGTATGCCTGGAGTTCGTTTATCAATAGATTGAATTGCAGCATGCTAAAAGGCTGGAAAACAGAGTTTTTAATGATTATGAATGCCGGCGTCCATCACGTCGATAACCATGATTGGAAAGACAGCCTCTATTTTTGTCTTTTAACCTAATTGAATTTAACTGAAGTGTGCACATTTTCTTATTTTGTAGGAGCAGATTTGAAGTGATTAGTATGTGTCGTTCTTT
>261
AGGCTCCTTGTGAACAACTCTAATTTCCTTGAAGCCAATAAATGGTCGGAACAAATGAGCTAGCTCTCTTCTTGTGCAATCCCTTGGCAAGCCATCAACAAACAAAACATTGGATTCATCCGCCAAAAGGCTCTCAGATTTTTCCAAATGGCTCAGACCGACTCAATTTTCTTTGAGACCGGGCTTAATGCCTAACGAAGCATCACTTCTAACAAAAGCTGGATCATCCAATGGACTATAACCTCTTGTAAAAGTCCTAGCAGGCAATCCACTGTATCCTGGTACACCTTGACTGCCTACTCCTGCAAGAATATCTGAACCGTACCCTCCAGGTCTCGGTTGTAGTAGGCGGTGAGATGTCAAAGCAGATCCCTCTGGAGGCAAATAGCCAGCAATAGAACTCTCTGGAGGGAAATAGCCAGGAATAGAACCCTCAGGAGCCAAATAGCCAGCGAAAGACGAACCAGGATACATTTTTTCTTCTTGTCTTGGTTCAGTGATCTCTCTTGGTGATTCTGAAAGTAGCAGTCGACGATCGTGATTTTATCTTATTGACCTAGGCGAGCGATCACTGTTGGCGACCCTAAATCAGTAAGGATAACAAGAATGAACGCCGGCTACTCTGACCCTCCTCGCCGTCGATTGTTTTCTCACTGCAACTACGTTGTAGAACCCTAGATAGAATAGTCAGAAGGCGTACAATGGAGAGGGCTTTAACACCGTTGATCCAC
>262
CAAACTCTTGGTCCCGCGTGGTTTGCCAACTGATAATATCTTCGTGGAGAGCCAATGGAGTTCCCCCTCACTGTTTTATATCCATCGCCCAACAAATCTTTAGCGACTCTCAACCACACTTTACCCAAATCTTCATTCATTTTGTCACAATCATCAGCCATTCTCTACCCGCCGGTTCTTCATCCAGTAATGCTCCGCGCAAGCGACGGTGGCGGGAGGCCGCGCAATTACTGCGCCGGTGTTGTCTCCGGCGGTAATGCGTTAATGGCGGAGGCGATTCATGATGGAGGAGCGGCGGCTCGTGTCACTGCCGGCGGGTATTCGTTAGTGTTCGCACTTGATGACCTCGCCAGACGAAACCTTATTGAAAAGAATTTGAGCAGAAAGATTGCCCATGTATTATCCGGCATTTGCTTTATGGCTTCCTGGCCATTTTCAGTTCTTCGTCGCAGGCGAGATACTTCGCAGCAGTTGTTCCTCTTCTAAACTGCGCACGGCTTCTAATCTACGGCCTCTCTATTGCCGCTAACGAAAGTGTGATAAAATCGATTTCAAGAGAAGGCAAACCAGAGGAATTGCTGAGGGGACCTCTTTATTATGTGATAGCTCTGATGTTTTCTTCTCTGATCTTTTGGCGAGAATCTCCGGTCGGCATCATTTCGCTTGCTATCATGAGCGGTGGAGATGGTTTCGCCGATATTTTGGGTAGAAGATACGGGTCCCGGAAGCTTCCATACAATAAAAAAAAGAGTTGGGTTGGAAGCATTTCCATGTTCATTTCTGGCTTCATTTTCTCGTCCATGATGCTGTACTATTTTTCAGCTTTGGGGTACTTGCGTTTGGATTGGGAAAGTGCAGTTGAGAAAGTAGCCGTGGTTGCTTTGGTTGCAGCGTTTATGGAATCTCTTCCAATTTCTGATGCCATTGATGACAATATTACCGTTCCTGTAATCACTATGGCGACAGCTTTTCTTGTTTTTGGTTATTGAATTTGTAGATTGTGAAATACTTGCATAAGTTATGTGGACACTTGCTAGTATGATAGCTGGGTGAACAATTTGTAACATGAAATCCATGCTGGAAAATTTCATTCTTCGCTCAGAC
>263
CCAATTTTAACACGTCATTATCTGGTGAAATGATGGAACAGAATACAAGAAACCAAAAAGGTTGAGGCAATTCAGAAGAATATTACAGAAGTCGAGAAGAATGTTCAACAGCACCCTTCAGCTCTTTCAAATAATGATTGAAGAAATTTAAACAATCTTTAATCAAGAAGAATCCCAGAATTGCAACGGCTGAATTAAAATTCCGTTGCATGGAGTTTGTCAAGACTAATTTACAAATCTTTTTGATGAAGTTTTTTTATATTTCCTCCAATTGATAGTTCCATGGCCGGCTCCGATGCCTCTTCAGCAGGAATGCTTTCAGATAATGATGACAAAGTCCATAGTAATCTCTATGTCCAACCACCACATCATGAATCGC
>264
CAGCCAAATTTTTTCTAAAAACATGTTTTACATCTCCAAACAATATCATAGTCTTAATCATATCAACATTATCAACATTGTTGGGCAATCCATTATGAAACAGTACACAATATCACAACAAGGCAAAAACAAATGACTCTTGCTACAGACGTGCAATTCTGCAGACTTCATACAACTTCCATGATTTATTCCCAAACCCCCAAGACTCAACACTGCTCGCTGCTCACTATAGACATTAAATAAGTATAATAATAATCAAAGTTAAAATCAAACAACAAGCGGCCTTAAAGCATGCAGCAGGCCTCCGCATGCATTTAAGGATTGGGAATGAAATCAAAAAACCGTATTCCCAGACCTAACCCTAACCACCTAATCACCATCACTACTCAAGTGATGATGATTTTTAATTGATGTCAAGAGAAGAGGAGAGAAGAGTACCATCGTCGCTGCCTCGATTTCTCCTTCAAACAGTAACAGCCGCCAAAAAATCTGATTAATCAATACCGCTTCCCTAAAAAGACGCCGACGACGAGGGACACGGCGACGACTCCTAGGAAGAACTTCAAGGAATTAAGCCCTGAAGTTTCCAATATCCCTGCGGAACTCGGCGGAACCTTTTCCCTCTCCTCGAGCACCTGCCCACTTTTCTTCTTGTTCTTCCTTTTTGATGGAGATTTAATAGCCGGCAATTCAAAATCTCTAGATTTTACTTCCACATCTTTCAATTCAGCTTCCGTGATCCCATCATCAACCTTCTTGTTCTGTATTTGAGCCGTTTCCAACTTCTGCTTAAGTTCTTCAACTTGCTTTTCTAGAACCACAGAACGCTGCTGCTCAGCCTCTAACTCACCATGAGAGCTTACAACGACATATTCCCTCTCCTGCTGCATCCTCAAGACCGATTCTTTCTGTTCATCAATGAGGCTCTGGGAGAGATTATACTCCTTTTGGAGATCATCCAACTGTTGCGTCAATATATCTCTTGTTTGTGCTATGGTTGAGTGTTCCTGTCCCTTGGTAGTCAGTAACTCATCCTTCTCAGCAGCTGCAAGCCTCAAATTTTCAATCTCTTCTTTGTATTTGATTTCAGCTGCTAATAATTGCTGCTCAAGTT
>265
AAAGCAAACCCTAAAAACGCGCCAGGCTTCTCCACCTCTTCGAGCGAGCGAGCGATCGATAATGGAGACTGCTAAGGTGGGTCGGACCGTGAAGGACGTGTCGGCGCACGAATTCGTCAAGGCTTATTCCGCTCATCTTAAGCGATCTGGCAAGATTGAACTTCCTCATTGGACTGATATTGTGAAGACTGGAAGATTCAAGGAGCTTGCTCCCTATGACTCAGATTGGTACTACATTAGAGCCGCTTCCATGGCGAGGAAGATCTATCTGAGACAGGGTATTGGAGTTGGTCGCTTCCAGAGGATCTATGGAGGTCGCAAGAGAAACGGCAGCAGGCCCCCTCATTTCTGCAAAAGCAGCGGCTCAATCGCACGCCACATCCTCCAGCAGCTCGAAAAAATGAATATCATTGAAGTCTATGAGAAGGGGGGAAGGAAAATAACTTCTCAGGGCTGCCGGGATCTCGATCAAGTCGCAGGTCGTGTCGGTGTCGTGGCATGAATGTCTCTCGAGGGTTCTCCTGCTCTGCGGTTGTTAGATTCTGAAATTTATTTCTGCGAATTTTGCTAGTCTTTTTGTTGTTTCTAAACACTATTTAAATCCCCGGTTCTTTTGCAGTTTTTGGCCTTTTACGTTTGTTTTGCACCCTGTTCATTTTTGAAAATTGATAAAATTTGTATAATGTTGTTCTTCTGATGAGGTAGAGCAGTGCCACACTGATGGAGGATTATAGCCTGCTGTTTGCTAAGAAAATGCAAGTTATTTATACATATATAAAATTGTAATTGTC
>266
GCAGCTTTAACAAAACTCATGAATCAAGAATAAAATTTTCAACATAACAATGAATAAATAACAAAGAACAGATGAAAACAGAGAGGAAAATGTTACATTGTTATACATTCAGCCTGCACCTTCCACATCAGTTCATCTAATGTGAGCAGCCGTGGGATTAAATGATAATAATATGAGAGAATAAATTAAACCAAAAGAAATTATTATAATTACAAGTGTCACTCCTTCCAGGGTAATCTGTCGAGAGCATCAACGATGGCTCTGCGGAACGAATCGGAATGGATGATGAAAGATGAGACATGGCCGCCAGTTAACCCACCTCACTTCCGACCCCGGCCATGCTTTCTGTAGCTCCAGAACAGAATCCTTGGGAATATAGCCATCATTTGTTGCTGCAACAAGTATGACAGCCTCAGGAATCATGGGAATCGGGAAGCGTGTAACATCTGTCAATGATAGTACTGCTCGAAGCCGTTCTTGAACTTCCTCGAGGGTCGTTCCAACCTTCTCCGCATCTTTTCTCAATGCATCCCAGGCAGTGGCATGCTTCAGAACTCCTTCGCAGAAAGCAACCACAGCAGAGTGTGGCGCGAGAAACGGCAACGTAGCTATTGGAGTTGGATGGAGCGATCCGACCATAGCAGCATGTACGCCACCCATACTAAGTCCACATATTCCCATTTTGCCAAAACCACCCTCAACATCTAACCAGTGCAATATACTCCTAGCTTCCTCAATTGTGGCTCTTCCTAGCAATAACAAATCACTGACACAGAGAAGTTTTGCTCCCCGCTGCAATTTAGGCCGCCGATTTCCATAAAATGGGCTCTCAAGTACCAGTGTTGCTATATTTTGCTTCAGTAATGGGGCTCCAAGACGCAATCTCCGCTCGTAAGTATGGTCCCCAGTGCCCAGATTCACGCTAGGAAACCACAGATCTCATCCTTTAGAGAAAGAAG
>267
GTAAGTATGGTCCCCAGTGCCTGCCAAGTGAACAACACACGCCATCTTATGTGATGGTACAAACTTTGGTGTAAGTAGTGCGATTCGTGTTGTGTGGCTCTCTGGAGGTAATGCATTTATCAGTTGTTCGTCACATGGAGTCCTAAAAAGTTCCCTCTTTAAGAGAGGCATTCTTCGAATCCCACAATTGTTTCCAAATTGGTTGAACCATGGTTGGCGGCCAATTTTGGATAACAGCACCGGGAAACAGTTGCTTCAACATGCTCTCAAACAGATCAAGTTTGGTTCCTCCCCATCCCCTTGAGAAAAATGGAGTGCTCAGTTTGGTTCGATGCATGCATGCCCCATAAATATGATCCAACACATAATGAAGAATCCCAAGATTTACAGAAACCATTTGTTTAAATTAACAATTGTTAACTTGTTATCTTGAAGCCACCCAGATTCACGCTAGGAAACCACAGATCTCATCCTTTAGAGAAAGAAG
>268
ATATTTTCATCCCTATCTAAAACTCTTGAAAAGCTTCAGGTTCGGAGAAGTGTCGCCAAACTTGAGTTGTACCGCAAGTTTACCAATTCCTTGGCCGTGTCGGTGCTTCTTTCTGTTGCTTGGATTGGCTATGAGTTGTACTTTAATGCCACTGACCCATTAAGTGAACTCTGGCAAAGGGCTTGGATCATTCCTGCTTTTTGGAATGTTCTTTCATTCATACTCCTTGGAGTTATTTGCATCCTCTGGGCTCCATCACAAAATCCAACTAGATACGCATACTCTGAGGAAATCGGTGATGACTTTGACGAGGAAGGAATTTCGCTAACTGGTAGCGGTACCAATGTAGTTGGGGACGCATCGACCAAGCTCGAAAGGAAGGAGAGAAAAGCATCCGACCTTGTGTTTGGGCTGGTGGGAGATGAGCGCGAAGAAGCGAAAAGAGAATGACGGGGATCGCATTGTCCTCGTCCGGAATTCATTTACAGCCGTCGGATCCCGGTATGGTTTCCTCTACATCTCATTTCTTATATCTATCAAATATATTTTGTTTATTTTACCTTTCATATTTGATGATACCAGTGTAGTAGTACACCAACAACCTGGGGCTTATCTAAGGATTGGCTTAGTCCTAGTGAGTGCTATGATTATTATGCTTAGTAGGCCATGTAAAATAGAACAAAGAGTTAATGAAAGTTCATGTAGTTTTTTTCATTTTGTAAATTCCTGTGGAAAACCTGTTTCATGGGGACAATGCTTTCTAAATCTCATGATGATGTTGATC
>269
CCCGATCCCGGCTCTCGTCGGGTGAAGCTATTTGGATTTCTCTAGGGTTTGCTCCCGTCGCCGACCCCCTTCTCCTATCACGACGCAGAACAAGCCTCATAAGCTTTTGGATATTCAATTTGGATAATAACATTGCTACTTGTCATGGGGACGGATGACTCTAAAGATTTGTTGAAAAATGTTGACTGGAAGACTGTTGGCGCCGATGCTATTGAGAAAGGTGAATTAGTTTCTCGAAAAAATCTTCCAAAAAAGATTAGGCATATCCCAGATTCCTATTTTCTCCCAAAGTGGTCGCTACCTTCTACACTTGCCTTTTACGGGGCTTGTTGTGTTGCTGGAGTTGGTGCAGCGATGGTAGTGGAAGTTTGGGTTAAGAAAAGGATTAAAGAGGATAGTGCTATCATTTGGAAGATTTGAAAAAAGTTTCTGCAGAGCCTTCCCACAAACTGGATTTTTCTTGTTAATTAATTACCTTGGTGGATTATCTGGTTTTGCAATTTTGGGATCCATTGGGGAGGAATCTGCTTATTTGTGCCAATAATTGCTAGAATTACAGCTTGCAACTTTTTTCCTGAAAGTTAGTTAATGATATGGTTGTTGAATGAGTTCTTGAGAAGTTTGAATAAGCTTATGTATCTGATGCAATGTTAAGGGTATATCTGAAGGGGAATTTCAGCAAATAGTGTCAGGAATATCTGAGAACTATTTATGGGAAATGTATGCTGTATCATATGTTTATATTATTTTACAAAAATGAAAACTTA
>270
AATTTCAAGTCGAAACCGAACAAAAAAGTGACCCCATTCTTCATACCTTACTCCATTACAAACATGGGTTCGGCTTTATTGGCAATTGATACGGGTCTGATGGGCCCGAATTACTCAATCTCCGCAGCATGTGCCACTGCAAACTACTGCTTCTATGCAGCTGCAAATCACATAAGAAGAGGAGAAGCCGATATCATGGTCGCCGGAGGCACCGAGGCGCCCATCCTTCCCATCGGAATAGGCGGCTTCTCCGCATGCAGGGCTCTTTCGCAGAGGAACGATGATCCGCAAAAAGCCTCGAGGCCGTGGGCCACTGACCGCGACGGATTCGTCCTCGGAGAGGGATCCGGGGTTCTGATCATGGAGAGCTTGGAGCATGCGAGAAAGCGGGGGGCGACCGTAATTGCAGAGCTCCTTGGAAGCGCGGTGACCTGCGAAGCGCATCACATTACCGATCTTCGATCGGACGGGCTCGGAGTTTCTTCTTGCATTGCGAAGAGTTTGGAGGATGCCGGAGTTTCGCCGGAAGAGGTGAATTATATCAACGCTCATGCAACATCTACCGTGGCAGGAGATTTAGCGGAGGTTAAAGCTATCAAGAAGTTCTTCAAGAACACCTCCGAAATTAAAATGAATGCAACCAAGTCTCTTATCGGACACTGCATGGGAGCTGCCGGAGGCCTCGAGGCCATCGCAACCATTAAAGCTATAACAACGGGCTGGCTGCATCCAACTCTCAACCAAGAGAATTTAGACCCAGAAGTCACAATCGACACAGTTCCTCATGTCAAGAAACGCCATGAAGTCCATGTTGCTATCTCAAATTCATTTGGCTTTGGAGGGCACAATTCGGTGGTGGTCTTTGCACCCTTCAAGCCATGAGGCGGCGCATTTCGTGCGATCGTGTTTCTATCGTCTTCGCCAATTTATCGTCGGTCAACTCTGCCGATCAAGCTAGCTCCTTGAAACTATTGTCATGTACTTGGAATTCTTCATGTTATTTAATTAAGAAAGAAATTCACATGTTAGAAAATGTGTGGCTGATTTTGCTATGTGAAACTTCAGTTCGATTTGGCTCATTTTCTGAATCTGAAAAGAGAAATGTGATGTTCCTAGCAAACTCATTGTGTTGTTGGCAAATTATTGCTACTAGTAAATTACAAAATTCAATAATGGATATGCTCTTCATCCTCATGTTTAGCAACC
>271
CTCTCACTCCTCTATCTTCTTACCACCGTCCCCCTCACTCTCTACGTCTCCTTCTCCCACCGTCGATGCCTCTTCTCTGCATCGCCGCTCCTCCCGTTCCCCCTCTTTTCCTACCCCTCATCCTATGGAGAGCGTAAGCACGCGCTCTCCGCCTCCCACTCCTGCTCCTCCCCTGTTTTCTTCTCCGACTACCAGGTTGTGTTCGAGGAGATTCAGAATATATGCAGGAATAGGTCTTTGAGCCCTCGCAATTCTAACTCCCCTGTTTTAAGCTATGTTGTCGGAAAAGGTGAGACTTTTGCGGGCAATTACTCGACGGAGAAGAGAAAATCATTCTTCGATCAAAGCGGCGATGATCGGGTGCCGGTCCCGTGCGGTTTCCTTCGTGATTTCTTGGTGGAAAAATCAGATGTTCCGGACACGGCGCTCATAGTCAGGAGGCATGGAATGACGAGCCATCTGTTTTTCATGTCTTCTTTTCAACGAGCTTGAGGCATTCAATCCGAGGGATCAGCTGGCGTTCGCTTATGTGAGGGATATGATGAGCCCTCGGATCAAGATAAACATGTTCGAGTTCGAAGTTTTCGAGCAGGTGGCGGTGGAGTACCGGCATAATTTGAAAAGGGAGGGTGGATTGCCGGCGGCGGCGGAGAAGCCTTTGAGAAGGGCGGCGCTGGTAGGCTTCAAAGGGAGCAAGTGCCGGAATTATCTTCTCCAAATGTGGGGAGAAGTGGTTGATGATGATGGTGGGGGTTAATAATTAATCACGTTTAATATTGGAAGCATATACAAATTAAGATTAGTTCTTTGTTTGGATGAGAGAGTAGAGTTGCTTAAAAGAAAGGTGTCATTTATAACTTATTTATTCAATTCAAAAAAGTTGAGTGGTCAATTATATAAATTGTATAAAATATTTAATTATTATAGATAAGATTTTGTACTAATTAAAAT
>272
CCACCGTCACCACCACCCAACCCAACTCCACAAGCCCACATCAACTAATAAGCCACTACAATAGGAGCTTCCTTTGACCTTAGATCACTAAGGTTTAGCCAGAGTTAAAACATTCATTTGCAAGCAAAAAAATTTAAATTCAGGTGGGCGGACAAAAATATAGATATGTAGATGGAATACAGGAATTTGCAGTTCAAAGGAGGAGCATTAACAAAGCAGGTTGAAGCACCGCTATAATATCTTGTTATCCTCACGCTAAAAAGAAAAGACTTAATGAACCAACAAGAAACACGAGGGAACAGCAACTTACCTACTGTCATCAATTTATTGGTCTTTTAATTTTGCTTCGTCTTGTTTCATCTTTTTCTCCCACCTGCGTTTCTTATAAGCCAGCAGCATCTCAGGCATCTTCTGCATCAACTCAGCAGTACGAGCTCGCTTCTCAGCCGAAATTCGATCACATTTATGACCCTTTCGCTTTGTCCGCTGCTCCTTCTTAGGCGGATCGTACGGCCAATCCTCTCCCGAGAAGAGCTTCTTTTCGAATAGCTGCTCGCTTTCGGGCGCTAATGGGTCCAGGCGCCGAGTTTCCAATAACCCCATGATAGCTC
>273
ATCATTGAAAGATATCCTCAGGTTGCACTCTTTCTGAAGACCAAGCAATTGAGTGATTTTTTCAGATTTGCTGAAAGAGTCTGAAGGTGATGCTGTGAAAGAATCGGCAGAACTTGACATAGAAGGTTTTAAGAAGGCTCTGGCCCAGGTGGACTCACAAGTCAAAATGCTCCCTGCTACAGCTCAGGTTGCAGCACAGGAGGGACAGTATCTTGCTAGGTGCTTTAACAGAATGAAGATATGTGAGGAACACCCTGAAGGACCTCTCCGTATTAGAGGAAGTGGACGACATCGTTTTAAGCCCTTTAGGTACAGGCATCTGGGACAATTTGCTCCCTTAGGTGGAGAGCAAACAGCCGCTCAGCTTCCGGGTGATTGGATATCCATAGGTCACAGCAGCCAATGGCTTTGGTACTCTGTGTATGCAAGTAAGCAAGTTAGCTGGCGAACCAGGTTTTTGGTTGTTTCGGACTGGATGAGGAGATTTATATTTGGGAGGGACTCCAGTTGCATCTAAACCTGGAGCAAGCGATGTTTTCTATTCTTTTACATAACAAATCTTTCTGAAAACTTTCGATTTACCGCTACATTCTATCGGATTCACCATTTTTTTGCTGCAATGGGACCCCACTTTTGAGTCTAGCACATTATTTTGTTGCAAGTATAGTATTGCATTGGTCTTACCCAAATTTGTTTGTTATAATAAGGAGGTGCTACTACATAAACATAGTACCTATTGTAATATTTACATATGTTTTCGTGAATGTATTTTGTTATTTCTTA
>274
ATCATTGAAAGATATCCTCAGGTTGCACTCTTTCTGAAGACCAAGCAATTGAGTGATTTTTTCAGATTTGCTGAAAGAGTCTGAAGGTGATGCTGTGAAAGAATCGGCAGAACTTGACATAGAAGGTTTTAAGAAGGCTCTGGCCCAGGTGGACTCACAAGTCAAAATGCTCCCTGCTACAGCTCAGGTTGCAGCACAGGAGGGACAGTATCTTGCTAGATGCTTCAACAGAATGAAGATCTGTGAAGAATATCCTGAAGGCCCACTTCGTATCAGAGGGGCCGGTCGCCATCGTTTTAAGCCCTTCAGGTACCGCCATTTTGGACAATTTGCTCCACTAGGTGGAGAGCAGACGGCCGCACAGCTTCCTTATGATTGGATTTCTATAGGACATAGCAGCCAATGGCTGTGGTACTCTGTGTATGCAAGCAAGCAGGTCAGTTGGCGCACGAGGTTTCTGGTGGTGTCCGACTGGATGAGAAGATTCATATATGGGAGAGACTCCAGCTGCATCTAAAATGAGAGGCATAAATATCAACCCATTATTCTTTATAAGATATTTAAACAATTTTGAAGAACTGCTAAATTCCATTATTTATTAGTTCATTTCTTTGTAGCCCAGGGTCTGCTGCTAAACAATGCTCTCAGTAATTTGATGTAATGAAGTGGTGTTAATCTGCGTGATGTTGTAGGAG
>275
AGTAGTAAATCATACCAAAAAGAATAAAATTATTCTCAACATCTCTCACAGCACCTTCTCATTACAACACAAGCAAACCACCATCCAAAAAACCCCTCTTCCAACCCAGTTTTGAAGTGTTCTTTTAAATACATAAATTTAAACATTATATAAGAGAGACTCATGAAGAACAAAAAATAACTTGTAAGTTGGCCGATGAGGAGATTGTGTCAGGAAGTTAGACTGGATATTCTGCTATCTCAGGAATTAATGCTTGCTTGAGGTTTGCCAGCACCATTTATTTGAGTTAAAGGTAACTCAGGAGTTTTCCTCAAGAAACTTTTAGCGTAGAAGAAGTTCCAAAAACAATCACAGCTCCAAACCATTGCTCGAGACTAAGAGGATGAGAGAACCATAGACAGGATAAGATGATGCTCACCAACTGTCTCGTGATCATTATGGCTGCAAATGTGAGAGCGCCAAATGTTCGAATGGTGTACGAAATAAAGAATTGGCTGGCTGTTGCTACTGTGGAGAGCAACAAAATGTCAATGATACAGTCCTGATGGCGAAGCATAAAACTTATTGCCAATAGTAAATGACCCCGATATACAAGCACAGAATCGGCGTTTCATCTGCTTCGGGTCACTTCTCTTCCCATATATCAAGTCTTTCAGAGCAAGCCTTGATCTCTTCTCCAAGGGTTTGACAGCCTTGATTTCTAATTTTTCTTCCTGGAGTTTTAACAATATAGAATGAACTTTCTGCAGCTTTAGCTCCACGCCGTTGATCTTTTCTGCTCCTCTTTGTACTCTTTCTACAACTTTCCTTCTAATTTTATGGCCGTCAGAGGACAGAGAGAATGTTTCCACCACTTTTGCTAGTTTAAAGTTGAAATCAGTCACC
>276
AACTGGAACACAGAAGAAGAAAGATATCATCATGGATCTGAGAAAGAGTGATAACACAGGCAAAAATGTTAAACTGTTGAAAGATGGCGTTGTGAAGCATGAGCAGATGATGAAGGATATAGAACTCGATCACGTTCTAAGTGGTTCTCAGCGTGAATCAGATTTTAACGTTGAAACAGATGACCAGACTCTTGTTGTTTGGGAACCTACAACTTGGAACAACATGAAGGAGATTCGATACACGGAAGAAATAGGAAGGAGCCCAATTCATTCTTCTGAACTTGTTCTGGAGAAAGAGTTACTTGTTGACAATCTAATCCTCCCGGCAAAGTATAACGACTCCCTTCAAGATTGGATCAATGGGGTAAGCGGTTCTCTTTCCGCTGATTCTCAGAGGCTGTTGGCTCTAGAAAGGAGCTTGGAGGAACTGAAAATGAAAACTAAGACTCCTGAAATCAAGCGTCAGCCTTCATCTTCTGAGCACAATACAGTCAAGCTGCTTCTGAAGGAGGCAGAAGAAGCCCTCGTAAAGGTGACTGATTTCAACTTTAAACTAGCAAAAGTGGTGGAAACATTCTCTCTGTCCTCTGACAGCCATAAAATTAGAAGGAAAGTTGTAGAAAGAGTACAAAGAGGAGCAGAAAAGATCAACGGCGTGGAGCTAAAGCTGCAGAAAGTTCATTCTATATTGTTAAAACTCCAGGAAGAAAAATTAGAAATCAAGGCTGTCAAACCCTTGGAGAAGAGATCAAGGCTTGCTCTGAAAGACTTGATATATGGGAAGAGAAGTGACCCGAAGCAGATGAAACGCCGATTCTGTGCTTGTATGCGGTTCAAAGCCAAGGAAAACTGACTCCAGACAGTGAAGATGTTAGAATTCAGATCCTTGTAGAGTACTGACAAATCATAAGTTATGCAGCGCTTTTCTTAGGTAATCAGAGTGCCTACCAGTCTGTTGTTAATATGCTAGGAATCAGGTTTAAGGAATAAATGGGTTGTCATGGTTTTCTTTTTCTGTATGATAAAGTTGACTATGTATATGGTAATATTTATGCATTCAGACAGTTCATTCAATTATCTGAATCACAATGCGATTTTCTCTTT
>277
AAGAAACTTAAATGGCTTCCTCCAATAATCTCAAAAATTATACTAGTATACTCCTTGAACGGTCCTGAGGAGTGAACCAAGTATACCTAAGACTGCGAATGCAAGAAGCGGGCTGACATCGAGCGTATCAAAAATTGGCGGTATTATGTTTCGGAAGAGGTTGAGATAAGGATCGCAGAGATCCCTAATGGCAGAAAGTGGCTGTCTGTCCCACGGGATGTTGGGAAACCAACTGAGAAGGACCCGCACCATGAGGACGCCACTGTAGATGTCAAGCCATTTGGCCATACCCGATGCCACGACGGTCAGCGGTGTGTTTAGGTTGCCTCTTGGACGCGTCCGCATGGAGGCGAAGAAGAGCGGTCCAATACTGCAAGCCAGGCCAGTACGGAAGGAACGAATCTCGGCGAGCTCAGATGGGGTAGGGGTAACGGCGAATAAGCGGTGGATGGCGGAGAGAGCGAGGCAGATGAGTGAGAAAATCGTGCGGGTAGATTCTGAGAGAAGGTTGTGATAGGGATGTAATGGAGGTGAGTAAACGGAGCAACGAATTGCTAGGGTTTGGGATGGCCAGTGGTGGTGGAGGTGGCGGCGGAGGGCGAGAGGCTTGGGAGAAGGGAGAATGGGGAGGTGGAGATACTGGGTAGATATAGGATTACGGTTTCGTGTGAAGAGGGATGGATTTGGGATGAAGGCGGCGGTGGAAGAGACGAAGCTCGAGAGGGCCATGGCCTCAAGCGACAGGGAGCGAACTGTAAACTGAATAGGATTT
>278
TTCTGCAAGCTTTCAACTTTTTCAGGAGTCCAGTAAATGTATCAGATGCTGTTCATATTCGAAAAGAATATGATGACAATAGTTCAAAACTGTCCAAGTTGCAGTCAAGAGTATCCAGTTTGACAGAAAAGTTAAAACATGATTTTGGAAAGGAGAAGGAATTTTATTTGTTCTATGATCAATGTTTTGAAAGCAAACAGAACAAGTATGTGTACAAGATATGCCCATTCAAACAAGCTTCTCAGGTTGAGGGGTATAGCAATACTCGATTAGGTAGTTGGGATAAATTTGAAGAATCCTACAGGGTTATGGTTTTCTCCAGCGGAGAAAAATGTTGGAATGGTCCAGATAGGAGCTTAAAGGTTAGACTTAGATGTGGATTGAAGAATGAGATAAGCGATGTCGATGAACCAAGCCGATGCGAATATACAGCATTCATGTCGACTCCCTCACTATGCATAGAAGACAAGTTAAAGGAATTGGAGAAGAAACTCGATCAATTGAACACGAGAGAGACACAAAACCGTGACGAGCTTTGAAAAACATTTTCTTTGCAGCCATGGATTCATTCGGTTTTAGCGGAAAAATTGATAACCATCCATTGTAATGAAATGGATTC
>279
AATTGATGATTGTTTATTTTTGCTTGAAATTTGAATATTTTCTGTCTGCCCTTGAGTAGGATTCTTCCAAAATTCATGAACATTTACTAATAATAGTTATGTGTACATCAGAAAACAGTTTAAACAGTTTAAAAATCTGCAAATTTCAAATTCCTTAGTGCCATACCTCCACACAGCCAGGCTGAATGGATTTCAGTTTCCTGTTCACACTTGCTGAAGATGCCATTCTTGACTGTCTTTTACTCGGCTTATTGAAATGAGGAGAATCTAATTCCCCTTAAAGGAAGGGTTCATCAAGTGGAACAGAGGTGTGAGAGTGGAAGCACTTCCATTTGGACTAATGATGATTCCTAGGCCGTGTACAATGCGGCCCTTCCCTCAAGCAAGAAGAAACTTCTGGAGTTTGATTCCTTCTGGATTCCAACTCTGGTGAAGAAGAAAGTGAAGCAAGTTCAAGCATGGGCCTCACAGTGGCAGGTGGTTTCAAGGAGCAGCTAGCTTTCCAGTTTTCACCTCATCATATAAATGATTTTACAGTGAACTTACAGGAGAGGAATGAACTTCTCATGCAGCCAAAAATGGCATTTAAAAACCCTTTTGAAGTGGACATAGCATCCAACAGCCCAACCAATCATAGTATCATCGAAGATTATCCAGTGGCTGTCAGAACAGATCAACATAGTAGCATCGAAGAGTATTCAAAGGCTGTCAAAACTGATACCACTAATTCTTGCAGTGTTGATGTATTTTGGCAAT
>280
TTCAATTGCTCTTCAATGGCTTTATATGCCCATCCTATAGTAAGCGTAGTCTCTACTCCGACATTCCCCAAAGGTTTCTTTCGTAAACTTCGAACCCTTTGCCGGAGTGCGAGACCGCAGCCACCTCGGTTTCCTGTCAGGGGAATCTTTTCTTCATTTGAAAACTATGGAATTTCACTGGATCCCGGCATTTGCCTTCCGAAGGCTATTGGAATGAGCTTGGTTCATTTCAGCACTCTTACTCTTCTCGCTGCTTCACTTTCTTTGGTTGATCCTGCCGTCGCGTTTAAGGGAGGCGGGCCTTACGGTACTGGAGTGACAAGGGGACAGGACCTCACAGGCAAGGATTTCAGCGGCATGAGTCTAATAAAGCAAGACTTCAAAACTTCCATCCTAAGGCAGGCCAATTTTAGGGGAGCCAAGTTGCTGGCTGCCAGCTTCTTTGATGCAGATTTAACTGGTGCTGATCTTTCTGAGGCCGATCTTAGAGGTGCAGATTTGTCATTGGCAAATTTAACCAAGGCAAATCTTAGTAATGCAAATCTGGAAGGTGCACTAGCTACTGGAAATACATCCTTCAAAGGTTCAAACATTAAAGGAGCCGATTTCACTGATGTTCCTCTGAGAGATGACCAGCGTGAATACCTCTGCAAAGTTGCTGATGGGAGGAACCCAGAGACCGGGAATGCTACTAAAGATTCTTTGCTTTGCAACTGATGCAGGGAAATACTACGTGAGATGGTTGGGAGTTTGTCTCAGTTTTTTTGGTTTAAATGTTCATTTGGGTTGTTGCGGTTCTCTGGTTGTATAAAACTTCTTACAAAATACTAGAGATGAGTTTTAGAGCTTGTTGCTGTGCTTAGCTCTGCTCAGGAAATTTATAGTACTTCTCTAGTCCATACATGTGAATTAACAAAATATGCATATATATATTTGATGTATGTTGTTAAATGGTGAATACAAAAAATCTTTTATTATTTCT
>281
GACTGAATACTTTTATTCTTTATTATAAACAAAACTCTTAATAAAATTCAAATGAGTTATTAATAACAAACAACTTAGTTTTCCAGCATAATTTCACAGAAATAATTTTATCAGCTCTACAACAGATCTTAACGGAGATCAAACTAACCAAATGCAGCCGGAAAAAGCATAGTTATGCACAGTCCATGAACTTCTGACCGCCTTTTGTATTAATCTTCATCTTATTAAACTAATTCTCATCACCCTTGGATTTTCATCACAGTAAAAAGAAGCTTCCTATTACCACGAAATTGAAATTTCTCCGGAACCCCCAAAACCCTAGTAACAATCGCCAAGCTATTGCTCGCAAACTGCGTCGAGTTCTTCATCGCCGTCTCCACCTTCTCCCGAAATCCGGCTCCCGTCCCTTCGAATCCCTCAAGACATGTCTCCTGATCAGTAATCGTCGTGCTAATCC
>282
ACCAATCCTGGTATGGTCTCTAGCGCCTCCGATTCTGCTGACCCTTCGTACCCTCCCTCCCACTCCGCGCTACTTCCCCTCGTCCTTCTCCTTCTCCGGGAGAGAAGCCGTTCGAGATTCCTGTGATCGACATGGAAAATCTGGAAAATGAACGGCTACGGACGACGCGTGCCGATCGCTTGGTATATTCCGTCTTGTCAACCATGGACTGCCTCGAGAGGTTTCTTCGAGGCTTCGAGCGGAGTCGCGGAAGATTTTTGAGATGCCGTTCGAGCGGAAGGTGGCGGAGATGTCGGTCCCGGGTAAGGGACGGCCAGTAGTGTACTTCTGGGGCACGCCCATTGTAGGCTTGAGCATGCGAAGCGTTAACTGGCTTGAGGGACTCCAGGTGTCTCTCGACGTGCTTCAGGACGGAGACCGCGGCGATCCGGTCTGCTCTGAATTTCTGCGGTGATCAGCAACGATGAGTATAGAAGCGTGGAGCATAGAGTGCTTGCTAATGTAACAAAAGAGAGGACATCTTTGTGCTTTTTTTGCATTCCCTAAGGAGGATTTTAAGATTAGGAGCTTGGGTTACAAGGAGTTCACTTACAAGGAGTTCAGTGCTCAGGTGCAGGAAGACGTTATGGACACCGGTGATAAAATTGGGTTGAAGCAGTTCTTGATCTCATAGTTAGAAATCCGGCAATTGAATCAATTAGTAATCTATCGTGTCTCCAACTTCTAAATTCTGTGGGATGAAGAATAATCCTATAAATTGGTAGAGTTTGATGTGATGTTACATTTTTATAGCTTAGAATTTTCAGTGTACATACAACATCACTCAATTCTTAAGAAAATAATTTTAAAGATACCA
>283
CAGGAACTTTTGATTACGCTCCACAATCAGCTACTACACCACCTCCCTTCCTTTGAAGCCGTCACCAATCCTGGTATGGTCTCTAGCGCCTCCGATTCTGCTGACCCTTCGTACCCTCCCCTCCCACTCCGCGCTACTTCCCCTCGTCCTTCTCCTTCTCCGGGAGAGAAGCCGTTCGAGATTCCTGTGATCGACATGGAAAATCTGGAAAATGAACGGCTACGGACGACGCGTGCCGATCGCTTGGTATATTCCGTCTTGTCAACCATGGACTGCCTCGAGAGGTTTCTTCGAGGCTTCGAGCGGAGTCGCGGAAGATTTTTGAGATGCCGTTCGAGCGGAAGGTGGCGGAGATGTCGGTCCCGGGTAAGGGACGGCCAGTAGTGTACTTCTGGGGCACGCCCATTGTAGGCTTGAGCATGCGAAGCGTTAACTGGCTTGAGGGACTCCAGGTGTCTCTCGACGTGCTTCAGGACGGAGACCGCGGCGATCCGGTCTGCTCTGAATTTCTGCGGTCTGAAATCCAAGACATTATAGAGTGCAAGTGGGATTTCAAATAAATGAGCCACAGGTGGTGTCTTGCGCCTAGGTTGAGCGCGTGCAGTTCCTCGTTCAGTAGTTGCTGTGTTTCCCGTTCAGTTG
>284
GGAGGAGATTCACAAGTTGGAGGAAGGTATGAAGGAACCTAGCTATGCTCCAAATTCGGCCCAAAGGAGGCTCGCAGAAGAAGTGACACGTTTTGTACATGGAGAAGAAGGACTTTCCGATGCACTTAAAGCGACAAACGCATTAAAGCCCGGGGCAGAGACAGAGTTGGATCCCGATACGATTGAAGAAATAGCAAAAAATGTTCCATCATGCTTTCTTCCATATGATCAGGTGTTGAACTCGTTGTTGGTCGAGATATCCGTTACTTCTGGTTTGTTTGGCAGTAAGTCCGCCGCTCGTCGTTTTGTGAAGCAAGGGGGTTTCTATTTGAATAACATAAGAGTTGACAACGAGGACAAGCTGATTGAGGAAGTTGACATTGTGAGCGGAAAGCTATTGTTGTTGTCTGCTGGGAAAAAGAACAAGATGGTAATACGGATATCTTGATTCTTGTACATTGGATAGAAAACTTGATTTCAACTCATATTTTTCCATTATTGTGAGGAAGCAAAGTGGATATTATTATGCACGGTCAGCTCATACCGCCTACATCCAAAGAGTTGAGAGTAAAATCTTCACGGCGGTCTACCCACTTGAAGAGATGCGTTTGGTAGCTAAAGTTGTGCGGAAAATTTTATTTATGATTTGATATATTAAGTTATCAAAATGATATATGATAAATGTCTGTCTGTATGTATGCATCTTAAGTGCAAGTCCAAAATCATTCAGGCCCAGAGGTTAGACAAAGACTTGGTGCAC
>285
ATTCCGAGCGACTTTATAGTTGAAAAAATGGAGGAGAAGCTACAGAAGCTTTGGAGAAGATGGAGAAAGAAGGCATTGTTGCTGTCATGCAGACAAAAGGCTGGCATCGAATGTTCAACACCACCGATGAGATTGAAGCTCAAAAAAGCGCAATGAAGAAATTCATTTTGCTAATTTCGACGAAATTCAACGAAGAGGACGGCACAATGGATTTGATCTACGGTCCGATGAGCCCGGTGAAGGAGTTCAATGGCAAGAGAGTGATGTGGCATATGATAACCGAGTACAAACTAGCCGAGAGGATGTCGAAAGTAACTTTCGGGGACGGGGAAAGAATTCCGGAAGAAGCCATCAAAGCCTATAACGAGATAGTAGATGAGGGATGCGTGAATGTGAAGTGGCAACAAGGGGATGTGTTGGTGGTCGATAATCTCACCGTTCAACATGCGAGGCAGCCCGGGGAACCTCCGAGAATTGTCTTGGTGTCGCTCTCTCATTAGAGCAAAACTTATGGAATGTGAAAGAGTCGTTTTTCATAAACTTTATGTATTGTGGAGTGGTTGAGAAATGTTTGGTCTATCTTTTCATTTATATGGTTATTGTATTGTCTGGTAGTAACAAGGCTGCAGAGGAAAGTCTTGAGTTTACCTCTTAAGCCACCTTAATTTCTTTTATGAAGATGCATAATAATAAGATTTATTTTTGGACC
>286
ACTTCTAACCAAGAATAGATATAGGGATAATATGAAATACAAAGCTCAATAGATTTGAGCTCAATGTTTTTGAGCTGAAAATATGTTTTTTTTTCAATAAGAACATGTGTCAATTCAGGCTTTAAGTATACATATAAGAAAAGAATAAAAGTATAATCCTCCTGAGCCTTCATTCATAATTGACAAATAAGCAAATCCCAGTGCCTTCATCAAACACGAACGGTAATGACATTGTTTAAGAGCATGGAAACAACATCAGAGGAAACAATGGTGGATGCATCCTTCAGACTATTCATATTAGCCTCTGTTTCCTCGGCCAATTTCTTCACATTAAAGCCAGAATTTCCGCTTGCCTCGGAAAGCTTTCTTTGGTATTCCTTCTCCGAAGAAGCGCGAAATGCTGCTACTTCACGCTCTGCTTCATCCTTCGCCTGCTTGAGCCTCGTCAGCTTCATATTTTTGGCGCTGGAGACAATTTGTTGAGCCTCCTGTTCTGCAGCCAACAGCATCTGAATACCAGACTGCCCTCTCATTGTAGCCATGATAATCTAATTTGATCACTAGGAAGATTGTATGAACCCCAAAGCAACCAAGAGACAATCGGCACGGCTACAGAACAACCTCCTCCGATCTCTCCGGCAGTTGCATCTACCAACTCCGCCCAACAGAGCCTATCCAAACCATCTCGAAAGGAAATAAACGCAGCACTGGGGTTGCCAAATGCGTTTACATCATTATTTA
>287
GGAGATGGAGCGTTCTTTGCACGATGCACTGTCCATTGTGAAGAGAACGCTAGAGTCAAATATGGTTGTTGCTGGTGGTGGTGCCGTGGAGGCTGCTTTGTCTGTGTACCTGGAGAATCTGGCCACAACACTGGGTTCTAGAGAGCAGCTGGCAATAGCAGAGTTTGCAGAATCTCTCCTTATTATTCCTAAGGTGCTAGCTGTAAATGCTGCAAAAGATGCGACAGAATTGGTGGCAAAACTTCGTGCTTATCATCATGCTGCCCAAACTAAAGCCGATAAGCAACATCTCTCCAGCATGGGATTGGATCTCTTGAAGGGCACTATCCGCAATAATCTTGAAGCAGGAGTGATCGAGCCGGCGATGAGTAAAGTGAAGATCATACAGTTTGCTACAGAGGCGGCCATAACGATTCTCCGAATTGATGATATGATTAAGCTGATTAAAGATGAACAGGACAACGAAGATTAAGCCAATGAATTGTGAATTGAAGTACAACAATTTTGTTGCTGAACTGGATTAACAATTTTGTGCCTGATTTGTTGTTAATCTGTGGCACGTGTTATTTGAATTATCTTCGTTTATGAATGTGGTGGTAGTTATTTATGTTAATTATTAGGGCATACTCTTGCGTACAAGCAGTTCTGATTTCTTCTTTAACCTTCTTGGTCTCTGCATCTCTCAAGAAACACGCAAAAATTACACCTATATCATTTTATATATAAGGATTTCTTATTATAGC
>288
TTACCTACATTTTACATACAACGTTCGGAGATGCATTGTGCGCCGGGCTTAAGCATAATAACTACACTAGCAAAATGATATAGGGGTACTTTTCCATGTTTCTTGACACATGCAGAGCCCAAGAAAGTCAAAGAAGAAATCTGAACTGCTTGCAAGCACGAATATGCCCTAATAACTAACAACCACATTCATAAAAGAACATTCAAATAACAGTGCCACACATTAATTAATCAGGCACAAGATTGTTAATCGATTCAGCCGCAAAATTGTTGTACTTCAATTCACAATTCATTGGCTTAATCTTCGTTGTCCTGTTCATCTTTAATCAGCTTAATCATATCATCAATTCGGAGAATCGTTATGGCCGCCTCTGTAGCAAACTGTATGATCTTCACTTTACTCATCGCCGGCTCGATCACTCCTGCTTCAAGATTATTGCGGATAGTGCCCTTCAAGAGATCCAATCCCATGCTGGAGAGATGTTGCTTATCGGCTTTAGTTTGGGCAGCATGATGATAAGCACGAAGTTTTGCCACCAATTCTGTCGCATCTTTTGCAGCATTTACAGCTAGCACCTTAGGAATAATAAGGAGAGATTCTGCAAACTCTGCTATTGCCAGCTGCTCTCTAGAACCCAGTGTTGTGGCCAGATTCTCCAGGTACACAGACAAAGCAGCCTCCACGGCACCACCACCAGCAACAACCATATTTGACTCTAGCGTTCTCTTCACAATGGACAGTGCATCGTGCAAAGAACGCTCCATCTCC
>289
ATCGCGCCTTCCGTCTCACGGTCGGTCATCACTTTCACGCTCGACACCCGCCGCTTTCACCAGCTTACCCGATTCAACCCTTTACCACTGATTTTCATCAACTTCACCTATTTGCGGCTCTAACATATACCCAACCCCGACCTTCGTTCTTCTCCGATTCTCAAGTTCCCTCTTCAAGAACATCGTATCGTACTTCTTCTTCTTCACATATTCTTCAACAATGGAAAAGAAGATGGATGTGGTTGGTCGAGCAGACGGGCGCAAACTGAATCAACTGAGGCCTCTTGCTTGTTCTCGAAATCTGCTCAATAGGGCTCATGGTTCAGCTCGTTGGTCTCAAGGGAACACAATTGTATTGGCTGCTGTGTACGGACCAAAAGCTGGAACTAAAAAGGGTGAAAACCCTGAAAAAGCTTCCATTGAAGTTATTTGGAAGCCAAAAATTGGGCAAATAGGAAGGCAAGAAAAAGAATATGAGATGATCTTAAGAAGAACTTTGCAAAGCATATGCTTGTTGACTGTCTATCCCAACACAACAACTTCCATCATTGTGCAGGTTATTGGAGATGATGGTGCTCTTCTCCCTTGTGCTATAAATGCATCATGTGCTGCTCTTGTTGATGCAGGACATTCCTTTAAAGTACATCTTGCTGTTGCTGTCTGTTGTGGTTTGGTAGCTGGCGGAGATGTAATGTTAGACCCAACCATACTAGAAGAGCAGGAGAAATTGAAGGCTGTTCTTCATCTGATTTTTCCAAACCCTTCTCTTTCAATCCATCATAACCCTCACTCTTCGATAAAAGATGAGACTATCGAGCAGGGAATTATAACATCCATTACACGGGGAGTGATGTCAGTGTCGGACTACGAGCGCTGCTTGGAGCATGGCCGTGCAGCTTGCGCAAAGATCTCCGAATTCCTAAGGAGAAGCCTGCAGTCCCAAGCTCGGGCAGACCCGGCAAAAGCTAATTAGATGTTAGTTCGGTACAGAATGTTGAAAGTCCTTTTCCGATAATTATCCCAGGACTTGGACCCAGGCAGAGTCTAAACAGTTAAACAGTTTAATCATGCCAGGGACACTCATAGTGAGCTTTGCCAGTTTCTATTTTGATGATTTCTGTGCTAAGAGTTCAAGACCTTCAGACATTGATGCAAATTTCAGAAAATATGATGAAAATTGTTAACTCGAGTAAGCGATCATGTGGGTCGGTTCTTGGTTTCTTACTCCGTTCATTGTTTATCTTGAATAATCAAGAGATCCGTTAATCAATCTTTATTCCTCATTTGTTATGGTTTATCTATATTTTAGATTCA
>290
TAATTGGTCTAATTGGTAAAAGGTTTTTCCGAGCTCCGGCGACGGCGACGGCGGCGGCGGTATTAGTTTTGATCGTCGCTTTGTATTTTGCCGGCGGAGTGGAGGCGAAAGCAGAAGAAATGCGATAAGGGTTGGGAGTGTAAGAACTCGATCTACTGTTGCAACGAGACGATCTCAGATTATTTCGAGGTGTATCAATTTGAGAATCTATTTTCGAAGCGCAATGCTCCTGTTGCTCACGCTGTTGGATTTTGGGACTATCACTCCTTCATCATCGCTTCCACGGATTACCAGCCGCTTGGATTTGGAACTACGGGCGGGAAGGAGATGGGAATGATGGAGGTTGCTGCGTTTCTAGGGCACGTTGGGAGCAAGACTTCATGCGGCTATGGCGTAGCCACTGGAGGCCCCCTCGCATGGGGCCTGTGCTATAACCACGAGATGAGCCCGAGCCAAACCTACTGCAACGAAGACTACCTTTATCCGTGCACGCCCGGAGCCGAATATTATGGCCGAGGCGCACTTCCTGTCTTCTGGAACTACAACTATGGCATCATCGGCGATGGGATCAAAGCCGATCTTCTAAGCCACCCAGAATATCTTGAGCAGAATGCTACCATGGCCTTCCAAGCCGCCATGTGGAGGTGGATGAACCCGATGAAGAAGAAGCAGCCCTCGGCCCACGACGTCTTCGTCGGAAACTGGGAGCCAACGAAGAACGACACTCTCGCCAAAAGGGTTCCCGGCTTCGGGACCACGATGAACATTCTCTACGGGGACGAGGTGTGCGGGCAGGGTTCCGTTGATTCTATGAACAACATCATCTCTCACTACCAGTACTACCTCGATCTGATGGGCATCGGGCGGGAGCGCTCCGGCGAAAATCTCGACTGCGCCGAACAGGAGCCGATGAACCCGTCCTACCGGCCAGCATCTTCATAATTCAAGCCATTATGCCCTTCGATTTCGCTCTTGTTGTTTGATTTGCATGTCATTTGTTGAAGTTCTTACAGTTATAATGATGTTGTCACGCCATCTGTGGCGGTTGGCTGTTTCTGTAGCGTTATGTATAGCATGAGATTTTATGTGGGGATGAATCCCAATCGTTCGTTCTAATAATGCTATTATTGGGCATTGATTTTCTACCTATCATATGCAATCTTGCCCACGCTTT
>291
AGTTAGATTAAAATTACTGCTTTAAGAAAAACTACTACTACACTGTAAGAACAAATTAAAGTAGCATAAGTATACCATATAACTCAGGCACTTTGAAAACAGCTTATCCAAACAAAACCTCTAGCATCCTTCATCCCTGCTACAAACCAAATTTAGATAAACTAAATATAGACATGTAGTCAATAAGGTAATAAATTCCATTTCACAGTAAATAAATAAAAAAGCAGCCCGATGAACAAAGCATCCCCGTGCAGCAAGGGTCTGGGAAAGGGTCCCACCACCAAGATGAAAAAAATATCATTCTTAGGCATAATGGTTTTAGGGCCAATGGATAAATCTTCTAGCCTGATACCATCAACTGATCGCACGATTGCAGCGCTTGGCCTGCGAAATACCTCACATCCACATCTGGGTCCTCGCTAAGCTCAACAAGGCACGGCCTGATAGTTTTCTCAACAACCTGAGATGAGTCAACAATAGAGAGGAGAGATTGTAGCACCTTAGCCACATTGAATTTTATGTTGGGTACCCTGTCTTTCGAAGCATTGATAACTACAGGTAGAAGCTTTTGGTAGGTTATGTCAGCGCCCATTACTGGTGATAGCAGAGCTATAGCATGCAGAAAAGTCATGCGGTACAAATAGTGTGGATTATTCATCTTGTCCAGCACCTGTGGAACTATATGATGCATTGCCCATTCTGGTCCAAATTCCTCAGCCAGACGCTTCAAATTATTGGCAGCAGCATCTCGAATTGAGAATACCTT
>292
AATGAAATAATTAATGTTCAGATTACTTGCAAAACACATTCAATAAATTTGAATTTCTGGCATAATGAGGCGCAAACCACAACAATTTAGAAAAAAGGCATGGAAATGCGCGTTTACTTTTGCTGGAATTCGACGAACCATAATAAAATTAGAAGAACTCTCGACGCGAATAAAGTTTTCCGGCAAATCTTCTAGCCGGAAATCATCAGCTGATCGCAGGACTGCAGTGCTTGGCCAGCAAAATACCTCACATCCACATCTGGATCTTCAGTGAGTTCAACAAGACAAGGCCTAATGGTTTTTTCAACCACAGATGAGTCAACTATAGGGAGGAAAGACTGCAAAACCTTTGCCACATTGAATTTGATGTTCGGGACCCTGTCTTTCGAGGCATTGATGATCACGGGGAGAAGCTTCTGGAACGTGATGTCAGCGCCCATGACTGGCGATAACAGAGATATAGCATGCAGAAAAGTCATGCGGTACAAATAGTGTGGATTATTCATCTTGTCCAGCACCTGTGGAACTATATGATGCATTGCCCATTCTGGTCCAAATTCCTCAGCCAGACGCTTCAAATTATTGGCAGCAGCATCTCGAATTGAGAATACCTT
>293
CATGTTTTTAATACCATGTTAGAATCTGCACAATGAACCTAAAACAAAATGGTTTCAGGTGGAGAGGTGTAGGATGCACATCAGGTGTATAAAACTACATAAATTTTCCAATAGAGATTAGATTCTCAGGATTTGGCACTTGATTATCATGCTAACGGAAAGCTTCTGCTTTTTTAGAATATACAAACATGTACAAAACAATGCAGTCAAATTATAAAATTATAAACAATAGTGCCAAATGTTGAAGGTGATACTTACTGTTTACCTATATCCTCCCACGTCTCACTTTCCACATTTAAACCGTAGTAGCGGCATATTATCTCTCTCTCTCGTCTGCTAAGAGTTGTGATAAGAAGGCTGTTAACCTCATCCTTGAGAGACCATTCTTCAAATCCATGCCAAGGATTGTTGTCAAGATTATCATCTTTAATATAACTGTGAAGACTCTCCCCGGGAAGGCCATCTAGTGATGGAAAAGCGTCCCTATCAAGAGAGAGAACTCTATTGACTGCCTCAGTAGCATTTCTCACTTCTTTGTTGACATGTTCAGGATCTCTGCAATATTATCGATAGACGGAGTTATTCCTTTCGCTTGCAGTCTAATCCTTGCATGGTGGATGGAGCTTAATCGCTCGTGCAAATGTGTTGGCAGCCTCAGGGTTCTGGAGTTCTCAGACAATGTTCGAGAAACACCCTGGCGGATCCACCAGTACACATAGGTTGAAATTTTACAGCCCTTGGAAGAATCAAATTTTTCTATCCCACGAAAGTA
>294
ATAATTTTATGTTCCTATTGAGTGTCTAGATAACCTGATTAAGTTGAAGCTATGTTCCTATCTCAGCTGTAGAGGATCTGAACCTCCTACTGAAGAGATCACCTCTGTCGCTTCGCCGGAGGAGCGGCGGCAGAGGCCAGCGGGAATGACACCTTCTGAGAAACTGCCTGCAGTTGCTGCTTCTCCGCATGTGTCCTCTGTTCGGCGAATGAGTTAGGGTTAGGGTTGGGATTGGGTGTGGGGTTAGGAACATCTTCATCCTCTTCAGTCTCCTCAATCTGCGGAAGCTGCTTCCTGGGAATCAAGAGCTGATAGTTAGGGCTGACGAGTGTATCCTGATCGGGCGGCAATGGGATCGAACCGCGCGGTGCAAGTGTTTTGGGCAGCGTTGTCTTGTTTCGCGTGCGAGCCAACTCGAGAAGAACCTCCCGTGGCGGGGGCTGCGAAAATGAGAAATTAACTTTAGACTGAATGGCGAGCCGAACATCGTCGGGATCGACGATTGATTTTCCGGCGTGTTCAGCGTAGATTTGAGCGTCGGAGAGCACTTCGACGACATAACGGTAGCAGAGTTCTAGGAATTGATGCACGACACGTGGCTCGTATTCGCCATGAGCTATTCCCATGGACCTCAATAGATCTCGCACAACTCGAGCATCGCGGGGTTCGTCGGAATCGGGTTCTCTCCCGCCGGCAACACCCTCCTCCATTTTTGCTCTTC
>295
GGGAACAAGTTCCTTCAGGCAGGCCTCATGGAAAAGTACTACAGTCGTACTTAAACTATCTGCATGTAACTTGTAAGGTTATGAGACCTAATCAAGAAGACTGAGATCCAAGGGGATGCATTAAGGACTCATGTAATCATCTTACAGTCGTGATGGCCCTCCTACAAATCATCTCTAAAAGACGAAATAGAATCGTATTCTAAGTGGGTCGAAGGGGAGAGGATATTACAAAATAAGAAGGAACACAAGGTGGTAAAACTAATACTTGAAAGACGAATCTGAGGCTTCTACATAGTATTCAGTCTTCTTTTTCTACTTTGTTACTCTCTTATTCTACTACTTTAGTAGCTCCATTGGAACCCAATGATTGCTCCATCACAACCCATGTCGTTGTCGACTCCTGTGAGCCTTTTTCTGACCAAACTATCAATTTCCATGCCACAAATCCAATGGCTTTGAGCCCTAGTGCCATTCATTCTGCCAATCACCTCCATCCAGCACCCTCCACTTTAGCCACAACCTATACCGGCTTTGAGCCCCGCTCCATTTGCGAGTGCCACACTACATGGTAAACCGCATACAACCAACGGTCTCCGTTCCACATGATTAGTTTTCCTCATTGATCATCCACAACTGCCAGATAGTCATCATTGTGCAGCTACCAAGCCGCTCCAGTCTACCCTTGCAATGCCACCTATCATGACATGTGAGCATGACATGAGCTCTCATTCCAGTGACATATCTGCTCCGACCTTCTGATACAAGGAATTGTTCTTTCACTAAGTTACCTGAAGATTGCATCAACTGGTTCAAGCTCGAGCTTGTGGGTAA
>296
GCATTATGAACAGTGGCCACCAATCTGGTGCACAATCTTGAATTATTTATAATATTTTTCCAGTACTTACACCACTCATTGGCGATCTTAGTGCGGCATCTAAACACTATCTTGAAATTCTCAATGCCATAGTACTTAAATTTTCTCGTAATAGTTTAATCCTGATTTCATTTCTTGTAATTGCTAATCTTGATTTTACTTATTATATCAGTAATAAGCAAATTATATAACACTAAAGGTGTTATACAGATTTACAACTATACCATTGCGAATCAAGCAGCAGAGATTGATCGATAACCCTCCTTTTCCAGCTGCTTTGCCAGGGAAATGCTGCCAGTTCTCACAATTGCACCACACCCCACTATATGAACATAGGAGGGCTGCATATAATCCAAGAGGCGCTGGTAATGGGTTATCATCAAAAGGGATTTGTGTGGTGTCAACAACCCATTGACTGCTTTCGCCACGTCTTGAAGTGCGTCAACATCTAGACCAGAATCAATTTCATCTAAAATAGCCAACTCTGCCTCTAGAACCGCAAGCTGCAAAATTTCATTTCGTTTCTTTTCACCACCACTAAACCCTTCATTGACATTCCGGTCTAGAAACTTTGGATTCATGTTTACAGAAGCAAGTTTAGGGGACAAAAAACCAAAAAACTCAATAGGAGAAAGTGCAGGTTCCCCGACGCTTTTCTCTACGAGCATTGCAGGCCATGAGCAAGAAGT
>297
TTAAGAAGGGATTGTCGAGTGAGGGCTGAAAAAGAGGGGATTTAATGGGAAGGTTGCTGGCAGGTTGGATGGGCGGAATAAACAAACGTGCGGAGGGAACGAAGCAGCGGTTTTTCTTTTTAGAGAAGTGGAGGGGATCTCTATGTATGGGGGCTGGATTCCCCGCATTCGGGACATGAGCAGGGCACGACAGAAAAGGAGAGGGAGAGGTGGAGATCTGGAAGGAAGTTGGATCTGATGGTTTCATCTTCTCTCTTCTCATCCTCTCATGGTAGCAAGGGTTTCAGAGTTCTCTCACATCTCTTCTCACCTCCTCCTCCGTGTGCGATTCTGGTAGTCCCTATTAAACCATCCTCTTGTTTCCCCTATGGCAATTATGTGTACTATTCCGAACGAACGAGATGGGTGGACTGGTTCCATGCGTGTTTAGAATTTTTTGGGATGCTTCTACTGGCTTTATTTTGGGCTTTACTGATGACTTAGGTTTCAGTTGAGGGTTTTGGTTGCTCAAGGTTTTACGAAACTCGAATTTAATGATTTCCCTTCTTTTTCTTCATCGACTGGAGAGGATTTGCAGCTCTATTACCCTACATATAGTAAGACATTGTGGATGGTCTGAGCATCTGCTCGGCAACCCATGTAGCTCATGTGATGTTTTATATCCTTGTGCTACATTTAAATCCTTTAATAATAAAATGTTGAGTAAGACTTGTTGCCCAAAGCTAAGTCGATGATTAACTAAACGTGGCTCATTGATAAAAGCTTGGATCCGTACTT
>298
GATTTTACCAAAACATGTATATATTTTTCTTTACATGGTACAACTCCATGATATGCAATCATAACACCCAACTACAACACCAAATTAGACTAATCCACATTTCAAGCTCAAATTTGGATGTGCGCAAGGGTTGGGATTTTTGGCTTTAGCGAGCGTAAGTGGAGCTAATTCAAAAGGATGGGTTAGGCTCAATTTTGGCTAGCGAGGGTACATGATCAGGATAGGAAAATGGGCTCAAGCGGTCCAAGATAATGGCCTGCATCATTCCTGTGAGAAAAACTACTCTCAGCCCATGCTTCGAGAATCGCTTGGGGCGAGTTCTAGACACCGAGAAAGATAATTTTTTCTCTCGAATCGAGCAATAAGAATCTAGCGATCTTACACATTCCTCTAAACTACCGGCGGATTGACATAGGTTCAACAATGAGTAGAATAGCTAAATTTGACTAAAAGAGATACATATAAAACTATACACATAAAGAGAATCAAATTCTATACATGAACCTATTATTACCAAGGTAAATGATTAGACCACTGCATGAGTCATAATCACATTTTTTCACACAATCTTAAGGCTAACACCAACATCTTTTCGAACCCACTCCGATTGGAGTTTGATTCGGTCTGCGCTCACAAGCAAGTGTGCTCTCTAAGTGGTATTGTATGTGCTTGTGTGTGATCTGATTAAATAATATTAAACAAGTAGTGCTAATGATAGCCGAATTTCTCCAGTGAAGTGAACACTAGGTACTCTCTCCCCAAGAATTACGTTTAGCGATCGAATCAATATAAATCATGTGAATTGAAAATAGCTAGGGTAGAAGTTACCTAGGCTCATAAGAGAGCCTACCAAAAACCGTAAGTTGAGACCATATCTGCATTTCCTATTTTGCTTCCCAGGTTACCCTGCATGTGTTAGCTCCTCCAAAATAGATAGGCTATATATAGATATATAAAAATTGATGAGCCATCATGTAC
>299
TCCAGGGGGAGGGCTAAAATGGCGATGGTGGCCAGTGCCCTTGTTTCATCACTTCGCCTTCTCGCCTTGCCTCCAAGTTATGCAGCAGGTGGAAAAGCAGTGATATCAAAGGGGAATAGCTTCTGGCCATCAGGGTTTAGGTGCTTTGGTTCCAGACGACTTGGCAGATATGCAACAGGTCTGGTTGTCGCTGCTTCGAAGCTTGAAAGAAAGGTTGCTAAAGGAAAAACTGTCATCCCTGATCCAGATTATAGAATTCCCGTTGTCTTACTCGGCATTGCTGGTGGATTTTTATACCAGGACAATCTACTACCTGCTGCTACAGTTGGTCTTTTGGGATTACTTTTGCTATTTCAGACAACCAGAGTGAGATTTGTCTTTGATGAGGAAGCCCTGGAAGTTAGAGTCGGGGAAAAACTTGCAGACTCGGGGGAAAATGTGTTTGTTGGTGGAAAGAACCGTTGGAAGTACTCAACATTCGTGAATTGGGAACTTTGGTGGCCAAAGTTTCCTGTTTTAGTGTACTTCAAAGAGACGCAGACTAAGCCGGAAGGTCAAGTACATTTCTTCCCAGTAATATTTAACGGGAAGCAGCTATATGATGTGATGGTGGAGCGAGCTGGACCCTCAAAGACCAGCATGCCCAAATACTAATGCTATTCCAAAAGCTTTCTTTCTTTTTTAGCGCTGCTGCTGCTGCTACTGCTCCGACCGACCTCACTCTTTCCCCGCGACAGTAGATTGTTTCCATTTTCTTTGTAAGAGATGATATTGGATGAAGGTGTGGTTGGCTCGAATTGTTTAAATGATCGAAATGTGTATTGGGTTGTCTTTATCGTCATTTCTTTTGCACGAGTACTTAATCTTTATCGAATATTGTGGATTTGGAGAGCCCCTTTGGCCCTAGCTTATACATAGAT
>300
GTAGAATTTGAGACCATATTAAATAGCTCTCATAAACCGTTTCAACTCACATAAGCATCATTCAGTCACCAGTATAGTCCTTGACATTAATTTGATATTTAACTGTGGTAATATCAAATTTGTTTTCAGGACTTCAGCATTTATATATTAATTACTATGATGAAAGACTCAGTGAAGGGAAATAATATACATGCACTACTCCTTAAAACATGAAATACACTCCAAACCAGCTCTGGGGAAAATAAGAGCAAACCCACGATAACGTTCGTCCTTTTTTTAAACTTGGGAATGTCTATTGAGTACATCTTCATGCAGCTGTTGTGTGGATATTCATCAGGTGGTTCCCCAGACGTTGTCCCATGCTTGTCCAGGAGCTTTTGGCCCCTCGAGAAGTCGTTGCTCCGGTCCTTCCGTGCCAGGGAGCTGACCAGGTCCAGGGGGCCGCCGCACTTCTGGCTTTGTTCTGATTCCCAGCAGTCTCAAGGCAAATCTCGCAAGTTCGCCGTATAACATGCCAGAGCGGTCAAAAAGCTGTAGAAGAGCCGACATAAACATATGAAATGCTTGAGTATTCTGATCGATCAGCATCGAAATACGGCCGAAAACATTAACCACGCCATGCATCACACGAAGGAAAGACATCCAGAAACCGGGTGGAGATGATGGAGCTCCATACGGATCATTCGGGTCTGATTCCCATAAGGACCAGACATGCCATATGCGCCCATCGGACCACCAAACCCGCTGTTATTCATGGTGCCACCATACATGCTGCTGCCGCCTCCATAAAGTCCGCCTCCATAGCCCCCTCTATACATGCTATTTCCATAAAGACCGCCGCCTCCATATGAACCACCCAATCCCCCATATGATGATCCATACATGCCCGAACCATATCCGGAATTGTAGCTCATATTTGAACCATACCCTCCATAACTACTTCCGTAGTTTTGTTCCCAAGGTCGAGCGGGTAAGGGTCTCGCGACGATGCTGGCACTCGGAGCTGTGATCCCGGCGTTGGAGACCACCTCTCCAGGCTTTGCTGTTCCGGAAGCTTCAACAACGTCGCTCGTGCTTCCGGGTGATGGTGGTTTGAATGGAGTTGGGCCGGATGCCGAGCCAACTCGTTCCCAAGGTTTAGGTGGGGGAGTAATTCCTGGGGGATTTGATGACATGGTACAAGTAAAAGCAACATACGGAGCTTTCAGATTCCAGAAATCGGCTACTTAGGGTTTCATCATCGACTTCGC
>301
AGAAACCTAGCACGCCCAACTGATGTACCTGATACTGGTTTACTCTGTGATCTTCTCTGGTCTGATCCGAGTAAAGATATTCAGGGTTGGGGTGTGAATGATAGGGGGGTTTCATACACCTTTGGTTCAGATAAGGTGTCTGAGTTCCTTCAAAAGCATGATCTAGACCTTATATGTCGTGCTCACCAGGTTGTTGAGGATGGCTACGAGTTCTTTGCCGATAGGCAACTGGCTACAATATTCTCAGCACCAAATTACTGTGGTGAATTTGACAATGCTGGTGCTATGATGAGCGTGGATGACACACTGATGTGTTCCTTTCAAATATTAAAGCCTGCTGAAAAGAAGAATAAACTGAACTTTGGGATTATAACTGCTAATAAATTGGGGACATCTCAACCAGGAGTAAAGTCTTTTCTCGGGGCTAAAGTTTGAGGACGACCTGGAAGATGTCTATTTGCCCGACCTAATTATTTCTCACCTCAGAAGAAAGTTTTTCTTTCTTTCCAGTCCAGGCATGCAGTTTGATATATAATATGGTATGCAATCTCAGTAACAGTTGAGAGAGCAGAAGTGAATGTGAACCTCAGCCAACTGAAAAATGATGAGCCGATCGATGCCCTCTGGGGGTTAAATTTATGTTAGATGCTATTGTTATTGCACCAGTTTTCAGTGTACTGAATAGTGACTCTTGGATTGCACGATTCGAGTGGGCCCCAATCCTCGGCAGGAGTACGCTTCTGCGGTGGAAGAGGGGACCTGCATATTTAATGAATGTTTTCCAACACAAACAACTATTTATGTCAGGGCACTTTCCTGTTCGGAAATCATCTTCATTATCATATTCTGTGGTTAAATGTACAAACTTTTTTTAGATCTTCTATAATTTAGGAAC
>302
ACGACTTCTCTGATCGCAGCAATGGCATCGGAGAAGAAGCTCTCCAACCCGATGCGGGAAATCAAGGTTCAGAAGTTGGTGCTCAACATTTCAGTTGGAGAGAGCGGAGATCGTCTCACGAGAGCTTCTAAGGTGTTGGAACAATTGAGTGGGCAGACTCCCGTGTTCTCTAAAGCAAGGTACACTGTCCGATCTTTTGGAATACGGCGAAATGAAAAGATTGCTTGCTATGTCACTGTAAGAGGAGAAAAGGCAATGCAACTCCTTGAAAGTGGTTTGAAAGTCAAGGAATATGAGCTTCTGAGGAGGAATTTTAGTGATACTGGCTGCTTTGGATTTGGAATTCAGGAGCATATTGACCTCGGTATCAAGTATGATCCATCAACTGGAATTTACGGCATGGACTTCTATGTTGTTTTGGAGCGGCCTGGCTATCGCGTCAGCCGGCGCCGTCGATGCAAGTCACGTGTTGGCGTGCAGCACCGCGTGACCAAGGACGATGCTATGAAATGGTTCCAAGTGAAATATGAGGGTGTCATCCTTAACAAATCTCAGGCCGTTGCTCCTTGAGGAAGCTAAAATTGAAGGTCGTTTTGGAATTTCTTGTGTTTATGTTTTTGAATATTATTAGCATCTATTTCACAAATCTTATGTTGTTGGGTGTTGCCCTAAATTTACCTTCTGAGTTCGCAAATGGGATCAATTATTTTTTCTGTTGTCATTCCTTGAAGATTTCTTGTAGTTGATTGCAAAATGTAAGGAAGTCAAAGCTTCTGT
>303
CCCGATCAGATGGAAATAATGCGAGTCAAATCTCATTTTATAATGTTGGAGAAGGGGGTTTGAAATATCACATATAGTTATTGATGACAAATAACATTATCTGAATTGATCAAAGCTTCAACAAGCAGTTTGACGCAGTTTTCCATTACCCTCCACAGGCCTAGTGGGAACTGCAGGTGGGTGGTTTATTCTATTAAGTTATTCTGAAAGTGGATCCTGCTACAGAGGAACAGAACCATAGAATACTTTCTCAGCTGGGCCGGTCATGTAGACGTGGTTGTCTTCCTCCCTCCACTCAATCTCCAACGGTCCGCCAGGCAAATCGACGGTGCAGATCCTCTCAGCACGCCCCTCGAGGACTGCTGCAACAACAACTGCACAAGCTCCAGTTCCACAAGCTAGTGTTGCTCCAGCACCACGTTCCCATACTCTCATCTTTAGGTGAGACCGAGAAAAAACTTGCACAAATTCTGTATTAGTACGAGAAGGAAACATTTCATGGTGCTCAAACTTTGGACCAACTTCTTCCAACTTAATCTCGTCTACCTGCAAAGCCTCAACCTGTTTTGTACTGAAAGTTACACAATGAGGATTCCCCATGCTAACGCATGTCACATTCCATCCTACACCGTCAACAAAAAGTTCAGTCCTAACAACTGCTCCTGTATGGTTTGCTGGAAGTTTGGTAGGAACATCGGTTGCTAATAAGATAGGTCGACCCATATCTACTTTAACCT
>304
TTAGTCCGATGGAGGAGTGGTCTACATCGTCTTCACACCCATCACTGAAGCAGAAGATCCGCTCCATATCCTCTTCTCCTGCTGTTTCCGAGGCACCAAATCAGTACTGGATGAAGAAGCTGCTCTACGCCCAGCTTCAGCCGCCTCCTTGATGATCCGATCTACGTCAACATGGATACGTTCCAAAGCCAGCGAGTTTCCAGATCTCAAGGAGCGTTATCAAGCGATGATGGCGCGGATGCCAAAAACTTCGCGCCGGTGCTCAGCTGGTGATCAGTTCAGATACGATCCTCTCAGCTATGCCCTCAATTTTGATGATGGTGCGGGAGATCACGATTCCGGTCTCGATCCTGATCATGACGAGTTCCGCCAACGGAACTTCTCTTCCCGCCTCCCGGCGTCGCCGCCACTGTCCGCCTCCGGCGAGTCCTGGCGCTAGAAGCAGGTCTTGATTAATTTGTGTGTACTTGCCGGTAAATTAATGTTTTCGATTCATGTTCTAGTCCCAGATCTGGCGGTTTGTAGAAATGTTTATGAGTGTAGAAGTTATAACTGCTATAGAGCGATGTTGTATTCTTCTGTTTTTCTCTGTTAATGATGTGGAGGTGAGGCCGTTGGTGCAGGCCAGCTGCTTTCTTGCTTGCTTTCCGTGGTGCTTCATGCAGCTTTCTAATTATAATATATTTTATTT
>305
GCTCCATTTTTATTTAAAAAAACTTTTTAAGACTGTTATGACACCAATAGCTCATTTGACCTATAATTAAATTAAATAAAGAATAAGAGTATATTTCTCAATGATGACATTAATGAATTATAAGATGCATCTCAATTACTTCGAGTCAAGCAACTAATATGAAGGCACAAAGAGCATAGATCTGCGTCCAGGTCCTCGCCTTCATCTCATTTGGGGCCCTATCAGATCTTGAACATGTGAGCAATTCAAGTAACGAATATTAGGCACAAACAGCATAGATCTGCGTCCAGGTCCTCGCCTTCATCTCATATTGAGCCCTATCAGTTTTGTACATGTGAGCAATTTCCTGAACTGATGGATCATCTAGGATCGGGTCCGTCAAGAGGGCCTGGATCCGGAGCAACACCTTGGATATTGTTAGTACAGGGGTCCATTTTTCCTTCAGGATGTCCAACCCAATAGTACAGTCTTCGTTGTTAACATTTGGATGGAAGATTTTTGTCATGAAAGCTATCTTTGGGGGATTATAGGGATAACACACGGGGAAAAGGATTTTAACTTGAAATACTCCTCCAGCATATGGGCTATCGGGTGGGCCCATTATTGTTGCTTGCCAGCAAAATATATCACCAGTAACTGGACCTGCCCTAAAGGTATTCGGAGGATTGTCCTTCAGAATCTTGTGCTCCTTCGATAGCCGGAACAAAGCCCGAAAAATATAACGAGGGAGAGGGCTGGATGGTGTCGTACGCAAGACGTCTTCGGTAGGTCGATCAAGGGGTGAAGGATAAGAAGAAGAATACCGCCGGATCGAGGGAGTTGGAGGCGCCGTATTCAGTCCGAGCGATTCTAGGGCACGGCAGAGCATCGTTTTTGTGCC
>306
ATGATTCTGCGATGTTAACAAGTCTAAGAGTCTGTGCAGGGCTCAGATCACCTTTGTAACCGCGAAAATTGTAAGAAACAATTGACCATAAGGACGGAAAGAGAAGATATGAAAGGAATATTGCTCCAGCTGAAGCAGCAATCACTGAAGGATCTGAGGATGTAATTGCATCAAAAGTTGAAAAGGCAATTGGCTTTGAGACTTCAATGACTTTTGATGTTTGCTGTGCTGCATCAGCGACAGTCTTAGCAGCAGAGAGAACAGGGGTGGGATCAACACCAGCACCTTGAAGGGCCTCTTTTGCTTGCCTGGAGACATCATAAACCACAGGCGACGCAATCTTCACAGCTTCCTCTCCCGCACTCTTCAGCACTGGCAGCGCCGCATCAACTGCTGGCTTCAGAGACTCAGTCACAACCTTAATTAAGTCCTTGGAAAAGTCTAGAACTTTTGAACCCGCATCCCCTACAGCATCTATTGTATCTTCCACCTTGGTTAGAGAAGAGACGATGCTTTCTTTAGGAAGTGTCATGCCTGAGCCTCTAATTGGAACACGAGGGGTTGGGAAAAGAATGCAACAAGACTGGTCGCCGCCGGCGACGGTGAGAGAAGAATCGGCCGGCGATTGAGAATAGGTTTGGTGTGATGAGGAGGTCGGATCACCGGAGCGGAGGATCGTACCGCCATGGCCATTTCTCTGTTC
>307
AGAGTGGTTTAATGATGTCTACAGCACAGAAATATCAAGCAAATGCGAGGATACTCTAAATCGGCTTGTAGAAATATTTGGTCGCAGTATCACAGAAATTGTACTTCCGGAGCTACATGAAATGCGAACAGCCCATGTTGTCTCAATTGGTTCTGAATCATTGTGTGCCCTGAACCCTGATTGTGAGGATGGGAAGGGGACAGAGTTATCCCTGGATACACAAGTTAGCTTAGCTCTTTTTCGATCATTCACTGCAGCGGATTATGTTGCGGCACAACGTTTAAGAAGAAGGATAATGTACTATTACATGGAAGCTTTCAAGAAGGTTGACATCATCGTGACACCAACCACTGGCATTACTGCACCTAAAATATCCTCAAGCTCACTTAAAAATGGGGAATCCAACTTTGAGGTTACAAGTTATCTCATGCGATTTATTTTAGCTGGGAATCTTCTTGGCCTTCCTGCTATATCTGTTCCTGTTGGGCATGATAAAGAAGGACTTCCAATTGGCCTGCAGTTGATTGGCCGTCCATGGGGAGAGGCTACAATTCTGCGTGTAGCTTCTGCGGTAGAGGAGCTCTGTTATGGTTCGAGGAAACGGCCCTCCGCATTTTACGATGTTTTGAGACAGAAATAGCTCATTTATTCCTGTTCTGCTGCACAGGCTGCATCAAGTTCATTGGGAGGTCTATCTACTTCTTCCCATTATGAATACAGTAAATGATTATCTGTATATTTATTATTCATTCATCTGCTGATAAAAATAGGCTAATAATGTGGAACTTTGGGTTCTTTTGGGTCAAACTGTTGGGTTACACTCAACTGGACCTGAATGCTTGTGCGCGCGCCTACGAGTGTGGCTTGTGTGGGCGCTTGCTGCATGTGCGTGTGGAAAATACCTATTGAAAATTAAAATATAATAAAATCAAAGGGTATGTGCTAATAATTTTTAGTATAAGTGATGTTATGATCTTAATCGTAGTATATGGTAATGTGATGAATCATATTGATAGTTTAGTTACTCTTTTTTATATTATGTGTATATTTTGTTTTGGAATAGCTTGTATTATGTAATATTTTGATTATGAATCTAGGATATTGATGAATATAATAGCAATGTTT
>308
TTTTGCAGTGCTTCTGGATCCAAAAAAAATTAGATGATGAATAACAAAGACATGAGTATGGCAGCTACTGCTCTTGTTAACTATCCAACTGAACTACCAACATCAACAGAATTCCAAGCACTGGCACATTAGGAAAGTCCAACTAACAAAAGAGGGATAAAAGCACAAGCTGCGGCAAATTTTGAACAGCTTACAAATTTAAGGTGACATTCTCTGGCTGTTGATTCCACTGGGGCTTATTGAACAGGATGAATCCACCGATGAACGGATTTCTCTTTGCAAACAAAATGTGCCACCATGAACCCGCCTTAGAGAAGATTCCAACTTCAAATCCCTCTCCAATGAGGTGCTTTCTTCCAGTAAAATTCCAAGCCTATACTCGTTCTCTTTTAACCGATCCTGAAGCACTTTCACAGCAGGGCTCAAACAATATTCGACCAACTTGCACAATGATGCCTGATAAGTTGATGTGTGATGTATGTAAGCCAGCGGGTGTATCTTCCCATCACGCTTAATTTGATATAGGGCTTGTCTATAAGCGGACTGTTCCTCGTCAAATAACATGCGCTGCATATCACAGAACCAAGATAAAGGGGAGTCAAGCCTCAGTAGTGCTCTGGTGGGCAACACAATTAGTGGGACTTCCGTCCTGATA
>309
GAACTTATTTATTTTCCTTGACATATCAGGCAATATACAGAATTATAAAAAAAATACTTGGAGTGAAAAGGCTGGGAAGAAGTTGAAGCAATTAAATATTACAATAATAACTTTATAATGAGATTTGAGGCATTTCTCTACAGCTTCACTCCAGAATGAATAGCAACAACTCCTCCAACAAGATTCTCATACTGAACCTTCTGAAATCCAGCTTCAAAAATCATTCCAGCAAAAGTATCCTGTTTAGGGAACCGCCTTATACTCTCAACCAGATATTGGTAAGACTCCCTATCACCAGCTACAAGCTCTCCAATAGCAGGAACCACCGCGAATGAGTAGTAGTCATAAATCTGTTTGAAGAGGGGCTGCTCCACATGACTCAACTCTAAGCAAAGAAACCTGCCCCCTCGCTTCATTACTCTGTAAGCTTCAGCGAGCACCTTCTCTATGTGCGTCACATTTCTGATCCCAAAGGCAATAGTGTAGCCATCCATTGAACCATCCTCAAATTTCAATGCTTCGGCATCACCTTCAATCCAAACTAGAGATCTATCTTCACCAAGCCCTTGTTCAATGGCACGCTTCTTTCCTACATTCAACATATTTGGGTTGATGTCACAGACATATATTTGTGTTTCTTCATCAAAACCAATAAGACCTCCTTGCATGGCTCTGAGATTTGCACTCTTTATACTTTTCAGGATCCGAAAGGCCACATCACCCGTCCCACCGGCAACATCAAGATGCTTCATACCCGGAAAAGGATGCAGTTTTGTAACCAATCTGCCCTTCCATAATCTATGCAATCCACCACTCATAAGATCATTCATAAGATCATAGTTTGTAGCAACATTGTTAAAGACATTACCAACCAGCTTACTTTTTTCTTCTTCTGGCACCTCTTTAAACCCGAAACTGGTGGCGTGCGAATGGAGATTAGCAGTCCGAGGAAGAAGATGATGAAGGTTTCTTGTGATACGATTAGCAGCATGCCTCGTCGCCATGTTTGCCCGTGAAAGAGCTTCCCAGGGTTTCCTTATAAGCGGCGT
>310
CGCCCATGAAGTTGATATATATATATATATAAAGTTGGAAGTAAAGTATCATGATCCATCATACTTCAGTTTCCGTGGTCCAAAAATTACCAAACTATGCATTGTTAAGCAACTTAAATGCAGATATCTTCATGACCTCCGTGTCTTCCGGACAATCTTCATCTCTAAATGGTTCGCGCTCAAAAAGGCTGGGTGCTAAATCTTTGTCCGTCTTCATATCATTCATGCTAATGGCCTCAACAAGCTTTTCTTCGATGCGAAGTTTCAATGACTCATTGCCAGCATCCTTTGCTTCCAAGCCCAAAAGAAAAGCACATTCGCGTCGAAATACCCAATCGTCCGATGATGCTATGAGACTGGCAATAGATCTTGAAAGATCTGGAGCATACTTCTGGATCTTTCGAGCATCAGAGCTAAGGAAAGCATGGGAGATTGTGCCTTCAAATTATCAAGTGCATCCTTAACGGCTTTTCTGATAAGCTTTCTCTTCGACTTCCCCTCGGTTGTTGGAAGTGCCTTTATACTGTAACTGTGAATAGCAATGTGAATGTGAGCTAAATGCAGATCCTCCCACTGAAGCACAGCATTGCCCTCTCTATCAACTAGAATCTCCTTCAATTTTAGACCATAAGTTTTCCATTTGATGCTTTCCAAGGTGCACAAAATTGATTTGGAAATTGAGGATGGTGAAAACTCTTGGTAGTAAAGCAACCTCTGTGATTTGAGAGGTTGCCTTTAAACAACAAGGTGATGCTGTCACTGGAGCAATAACAATAGCCACGTCAGAAACTTGGCCTGCATTTGCAACAATCCCTGAGTTGCATGCATTTCCGACTCCAACTTTCATATCTTCTCTTCTTGTAGAGCAGGCTACTTCCATACTGCCTCTATGCTTCATAATATAACTTTCAAGTCCAGAACGCATGGATTCAATGTTAGAAACTGGAAGTGAGGCAGGGACAGG
>311
GAGTGCCAACTAGAGGAAGCTTCAAAGTTGTGAGTTCCAAAGAAGAAGTGTTGAAGTTGCGCCTTATGTAGAAGAGAATCTCCGGGGTTATGAGTGCCCATGAGGGATTGTTGTGCGCATGAAGGGGTGGCTGAAATTGTGATCCCTCTTGGATGGTTCCCCCACATAAGTTCCTTTGTATGATCTTTTGTGAATTTCAAGATACTTGGAGGTACATATTTCTCTTCCTCAGACTCCTCTTTAGAGGGGTCATCCACTTCATACTCCAATTGTATATGGTAATGGTTCATCTTCATTACCTTGCTAACTTTGAAATTAGAGATAAATTGTCCCTGTAAACCTGTTGGCAAAGCTATGTGATGATCTATGTTCTCAATTCTTGCTATCTATTACTCTTTCTGTGCCACTTCTTCCTTTTTAGCTATGGTACCCTAAGCTATGCCACCTGAGAGTGAGATGGGGGCTGTCGGTGGAAGCAGTGAGAAGGTCGAGGGAGCCGTCCGTCGGTCGTTGTTAAGTAAGAGAGGGGACGCAGGGTTTATCGTGTTCCAAATTGTGCTAGCAAGCATCTCAGCTATAGTTTATTCACAACATAACTCCCTTTTCCTACAACATAGGGAAGTACATTTTGATTTTGGGAGATGAAATTGTACCTACAGCAGGTCATATATTTTAATTTGCAAATTTCATTTCACCAAAAACTTCATCTGTAGTTCCCGGGAGCCCTTGGTTTAGCCTTTCCCATCGAGTTCAGGTGCTGCGACACGAAAACAACTCCCATGATAACGATGAGGCAACCAACAAGAGTGCTGAAAAAGAGCGCTCCAGGCTGCCTGGTCAGCACGAATCCGTAGACCCCACCGGACGTGACCAGAATGATGTCGGTGAATCCATCTCCAGAGAAATCTTCCAGAATCAGGGTATGCGTTGGGGAGCCGGGAAGCTCGATCGATGTCAACAGGCTGCCTCCAGGGGAGATCACCACGGCCTCATGATCGCCGGCGGCAATAACCACCTCTTGGCCGCC
>312
GTTCCAACAGCAGGCTGAGGATCAAATTACACACAGCTTTGTAGCAATCTCACGGATGGCGGCGGAGGAGCAGAAGCCGCTCCGGCGAATTGCCGATGCTTTCGACAATCTGGCGGCGACGGTGAACTCCAAGTCGGTACCCATAGACTCCGGTCACTTCTCCGACGCCTGTTCCCGCGTTTCGATTCTCTTTGGCTGCCTTGGAATCGCCTTCAAGTTCGCTGAGATGGATTACGTCTCCAAGGTTGAAGATCTTAGAGAAGCATCAAAGTCAATTTCTACTTTGCAGTCTATGCTTGAATTAGACATCAAGGGCAATTCTGTGAGACAAGGTGGGAGCCATTCACGAAATCTTCTTAGAGTGAAGCGTGGAATTGATATGGTGAAGGTGCTTTTTGAGGAAATTCTTTCAGCAAATGGGAACTCTCTTAAGGATCCAGCCTCTGTGGCTTACTCCAAAGTTTTTGCTCCTCATCATGGGTGGGCAATCAGGAAGGCAGTTGCTGCAGGCATGTATGCTCTTCCTTCGAGATCACAGCTTCTGAAGAAATTAAATGAAAATGAGGAATCAGCGAGAATTGAGATGCAAAAGTACATAACTTCGTCCAAATCTGTCATCAGCTATGTCGAAGAACTCTTCCTCTCGCGGGAGTTGGGCATAGATTGGTGATCGTGACGCGCTGCTGATTATTTGATAGTGTTTCTTTGCTCAGTTACAGGTTTTAACCTTACTATCTTGTATTATGTTTCTTTTGACATTCCTTGTACATTTTAACTTCATATTGAGAATAAATCAAGGAAATCTGAGAACCTGTTGACTTCTGTAGAACATAAAATTTTTCAGTTTTACTCTTCTGTCTTCTCTATTACAATTTCAACGTAATATAAGTGAATTTAGCTTATATGTTTTAA
>313
AAGATATTAAATTCTCTTTCTTGCTCTTCTATGACTTGTAGTACCATACATTCATTTTCACTAGCATGTTTAGCAGAGCTTGTTTAAACCCTAAACATGCAATTAAACAAGCTTTATTAAAAAAAGAACTGGGCAACAAGTTTTGCCCTAGTATGCTAGACCTACTATAACAAGCTCAATCAATTTTTGATAAAAACCTTCTATATCTTTCATTTGACAAATAAAAATGGTCGCCTCAAGCGACACAAATGAGGGAAATAAATATATAATTTTACAACATCCAATTAGGTGAGCTCCGCAGACTTCCTCCTAAGCTTCAATCAAAGAAAACGAATGCCGATGGAATTAATCTCTACACCAGCTTCATCAGCGCAAACTTCTCCGCAACGCTCAGAGCCTCGGTCGCGTTAGCTGCGTCGTTCCCCTGGCCTTGAGCGATGCCGTTCTTCCCGCCGCCGCCCCTTCCCTTGAGAGGTTCCATTGCGGTGGTGGGCCACTCGAGCACGTGAAGGCCATTCATCGATTTCGTGTTAGGAACCCCAGCGCAAACCACAGCCTTATTCGATGTCTCATCCGAGCTGAGTACCATCACAGCCAATCCCTTCTGATCCATAATCCTTAAAACAGCCTCTCGAACAGCTGTGGTATCAAGACCGACAGATACCTGACAGATGCAAAAAAGATTTTTCCTT
>314
ATGTCCTTGATATGGTAGTGAGATATTTCCACCTAGGTGTGGTAGTGTGATATGCCCAACTCAGATGGAGATTCTGGTGCCTCATCCGTTGTTTTGACCAAGGGGATGGGATGGGTAGAGGGGATGGTTAGCCACCCCTAAAAATGAGAACATAATGGTCTATACATACAACATCATGTGTGTTTGTGTTGCACATGTGTGGTGTCTTACCAAAAGCATATTACATATCATAAGCATCATACTTACATCCAACACCTTTTCGTAGAACTTATTATGAGATCTTTATAAGGGAAGTTAAATTAAGTACCTAATTACTTGACATATACGTTAGAAAGGGAACTCCTAAGGGTTAAGGTAATATTTTTTGTATAGCTTCTTACATATGTTCTATTCATTATAATGCGCGTAGGATTGTTGTAGACCCTCAAATTAAGTTAACTTCTAATGTATGCCCTCTCTATAGAATAGTAGATATATTAGTAGTTATTTAAGACCACTATCAGTTGTTCCATTTTCTAATGATGTCCTTCCATTTCTTTCCTCCCTCGATGCCTAGGAGTTAGGGGAGCGACGAGGCATGTCTTACCCTTTTTACTAATGATAGGGTGAGACTTACCAGCATAGGAGCACCAAGATGGAGTGTTAAGCATCAGACCGGAGACCAGATGGTACAGGAGAAGCATCACAACAAGAGGACAAAGTGTGAAGAGGTGATCCAACCCCAACCGACAGAGACAGCAGCAGGAGTTACAGTGAGTGTGACTAGATATTACCTTCAGCGAGGGATCTTTGTATTGAGCCATTATATGACGGGCATAAGCCCATATTATATTTCATCAATCTAATACATATTTTTATTTATCCCATAAGCGGACATCTCTTTTGATATTTTGTATATTTGTGATGGTGTACTTAGTATTTATTAATGTTTCATTTACT
>315
GGAAATCGAAAATCGACCGAAATCTTTCGTTCGTTCGACCCACCCGACTGAGACGACAACGCCGTGATCGCTCCGGCCACCTTCGTCCTTCCTCCGCCGCTCCAGCAGAGGCCTTCCGGTGGTTCTACATCCATTCACCTCCGCCTGAGATTGTCGGAAAAGATCGCCTGATATCGCCGCTTCCGGTATTATCATAGTCTGAAAAAAGAGGATACAATGTCGGCACACAAGGTTGCACATGTTACCCTAAAGGGGCCAAGCGTCATGAAAGAGATATGCATTGGAATTACTCTTGGCCTTTTTGCTGGTGGGCTGTGGAAGATGCATCACTGGAACGAGCAGAGAAAAACCCGGGCCTTCTACGACATGCTCGAGAAGGGTGAAATTGATGTCGTCGTTCCCGAAGAATAGCAATCCTTCTTCACAACTTCTGTTTGTGTAAAAATTATTCCAAGCTTTGTAATAATATCGTCGCATGAATTTGAAAACTGCGTTGTGTTTTTTGTTTCTGTCCCTTGAGCTTCTTATGGAGGTCTCAAGTCCAGTTTTTTTCAGCTGATTGAAGAAATGAGACATTAGTTACACTATGAATCTGGAATTATTTCCAAATATGAACCTTTTTTGGTCTTCTTTATGGTGTACCCGTTGATTCTTGATTATTGTTTTGTGTTTATATCTT
>316
AGGAAAATACACAAGCACATATGTAAGAAAAGCTGGGACTTCCTCAGACAGCGAATCATCATCATTTCTGTGCGTCCACAACAAACAAATCCCGCGCCCGCATTCAAAATAGTATTCTCTCGTGCCGCTTAAAAGTGTCGGGTGTCATCACCATCGACACCAGTACACCACGGTAGAGAATGTTAAATCTCACACGCTAGTTGTAGATTTTCACGGGTTTCTCGTAGACATGACGGTTTTGATTAGTCGTATAAGACCTTTTAGGAGTGGTGTCTGAATGCTCCAAACCAAGATATTGTTCCCAGGCTCCATACACATCTCTCCTCCCTGAAACCGGCCAGCAATAACTTCAGAATCTTCAATGTATTCAGGGCGTCCAAGTGATAAAAGCGCAAATTTCCACTTGGAGAATTCTTCATCAAGAATTTGCAGTTTCTTCTGAACACGCAATTTAATCTCAGCTAGTGTCTCTCCATCATGGATAACCAAGAAGAAAGGCTCCCCAAAGTTCACAACTTGAATCTGGTTTTGATTAGGATCCTTCATGAAATGATACACATGAATCAAGCGGTCATCTGGACCAAGATTTTTTTCTTCTTCTGGAATCTCCTCAGCACGAAGTGTCCAGTATTGATCATTTATGCTCTCTATCC
>317
AGGAAAATACACAAGCACATATGTAAGAAAAGCTGGGACTTCCTCAGACAGCGAATCATCATCATTTCTGTGCGTCCACAACAAACAAATCCCGCGCCCGCATTCAAAATAGTATTCTCTCGTGCCGCTTAAAAGTGTCGGGTGTCATCACCATCGACACCAGTACACCACGGTAGAGAATGTTAAATCTCACACGCTAGTTGTAGATTTTCACGGGTTTCTCGTAGACATGACGGTTTTGATTAGTCGTATAAGACCTTTTAGGAGTGGTGTCTGAATGCTCCAAACCAAGATATTGTTCCCAGGCTCCATACACATCTCTCCTCCCTGAAACCGGCTAGCCACAACATCCGCATCATGTAGATATTCAGGTCGTCCGAGAGACATGAACGCATAGTTCCACTTCGAGAATTCCTCATCAGGGACTCTCAATTTCTTCTGAATGCGTATTTTAACCTCAGCCAATGTTTCACCTTCATGGATAGCCAAAAAAAATGGCTCTCCGAAGTTCTGAACTTGCATTTGATTTTGATTCAGATCCTTCATAAAGTGATATACATGAATCAAGCGATCATGAGGGCCAAGGTTTTTCTCTTCTTCTGGAATCTCCTCAGCGCGAAGAGTCCAGTACTGGTCATTTATGTTCTCTATCTTCT
>318
CTTGACGAAGAAGGAGAAGCGGAAGATCGCGCACCAGCTTAGGTTTGGAAGTCGATTGGAGGGGAGGAAGAAGACTCCTGGAGTGGATATTGAGGAGTATAATGCTTATCGGAGTATGAAGCTGTCTCAGCTGAATCCTGTGGTGTTGGATAACCCGGATCGGTTTCCGGCGGTAACCGAGGAGGTTGGGGAGGTTTCTAGAGGAAGGGTGGCTCCGAGGAACCCTAGGTTGGAGATTAATGGCGGAACATTGGAAGATATTACGGAGTTTTTCAATAGTGGGAATTATGTGCCTGGGGAGAGGTATGATGACAAGAAGCCGAGGCAGCACATGGAACTGTAACCCGCCACTATCGTGTTTATCAGAAAGGCGGTGAAGCTAGTACAAACAGCATTGCCTCAATTTTTGCATGGACACGAGGTTTAGCACACAGGGCAAAGTTGGATGATAATGCTAGATTGCTTGATTTCACTGAAAAGCTTGAAACAGCCTGCGTCGGTACTGTGGAGTCTGGAAAAATGACCAAAGATCTTGCTCTCCTCATCCATGGACCCAAGGTGAGCAGAGAGCACTACCTGAACACTGAGGAGTTCATTGATGCTGTTTGTGAGGAGCTGAAAGCAAGGCTCTCTCTACCTACTCAAAATATAGCCTGAAGAGCAACCCGAAAACACACTGAGATGCAATCCTTTCTTGTTCGGCAGCCTAAGATTATTGTTTTTTTAAATGAAGAAGTTATAACGAGCAGTTTTTTCAACAAGATCCGAATGTACTCAGTGAAGTTTGATTTCATTGCTGCTTCATGTTACTTTTTTTATTCCTAATCAGTGATTTGC
>319
GCAAATCACTGATTAGGAATAAAAAAAGTAACATGAAGCAGCAATGAAATCAAACTTCACTGAGTACATTCGGATCTTGTTGAAAAAACTGCTCGTTATAACTTCTTCATTTAAAAAAACAATAATCTTAGGCCGCCGAACAAGAAAGGATTGCATCTCAGTGTGTTTTTAGGGTTGCTCTTCAGGCTATATTTGGAGTAGGTAGAGAGAGCCTTGCTTTCAGCTCCTCACAAACAGCATCAATGAACTCCTCAGTGTTCAGGTAGTGCTCTCTGCTCACCTTGGGTCCATGGATGAGGAGAGCAAGATCTTTGGTCATTTTTCCAGACTCCACAGTACCGACGCAGGCTGTTTCAAGCTTTTCAGTGAAATCAAGCAATCTAGCATTATCATCCAACTTTGCCCTGTGTGCTAAACCTCGTGTCCATGCAAAAATTGAGGCAATGCTGTTTGTACTAGCTTCACCGCCTTTCTGATAAACACGATAGTGGCGGGTTACAGTTCCATGTGCTGCCTCGGCTTCAATTGTCTTTCCATCAGGGCAGACCAAAATTGATGTCATCAGACCCAGGGAACCAAAGCCCTGAGCTAAGAAATCACCCTGCACATACTACCAATCAATAAGTT
>320
AATAAGGAAAAAAGGAAAAATTCTTGGTGTGCTACATGTTTCTGTAGCAAATCAGGCCATTGCCCTAGTTCTGAGTGTAGCAACAATCAGTTAGAGCCAATACAAAAAGGCATTAGTAATTAAGTTGCAGGACAGACATACCAAATGTGGAGCTTTTATCTAAATAAACAATTCACAAGTGTATACAGGATTGGTACAATAACAAAAGAATTCAAGTATGAAATGATAAGGAAATATTACCAACAACTAGAGGCCCCTAGCTACAAGAGTTGTAATTTGCCAGTAACAGAATCCATCACAGGTTTCTTCCCTGGTCCAATGGCTAGAACTGTCTTTGATCCGGCATGAACCTGGGTACGCCCAGCATCAACAACAATAAAAGTGGGAAGTCCATACTCTTCAGCTGTGTCCTTCAGCCTATTCATTTCTTGTTGATTCTTGCAAGTGACAACTATTTTAGGTTGTCCGCATTGCTCCCATTGTCTTAACAATGACGGATGACTCTGCAATAACTCGGCATACATTCCGGTGGCAGCATGCGCACACTGAGAGGCGATTTTACCAGCGCCCATCCTCAAGTTCTGCCTAACAACTAAAACCATCATAAGTTCGTTATCGCGAACACTACCACCGTCGTTAAGGCGTGAGTGGTTCAGTTTGGCCGGAAAGGCTTCTGTCTTGCACTTTGGATTTCGAAA
>321
TTTCGAAATCCAAAGTGCAAGACAGAAGCCTTTCCGGCCAAACTGAACCACTCACGCCTTAACGACGGTGGTAGTGTTCGCGATAACGAACTTATGATGGTTTTAGTTGTTAGGCAGAACTTGAGGATGGGCGCTGGTAAAATCGCCTCTCAGTGTGCGCATGCTGCCACCGGAATGTATGCCGAGTTATTGCAGAGTCATCCGTCATTGTTAAGACAATGGGAGCAATGCGGACAACCTAAAATAGTTGTCACTTGCAAGAATCAACAAGAAATGAATAGGCTGAAGGACACAGCTGAAGAGTATGGACTTCCCACTTTTATTGTTGTTGATGCTGGGCGTACCCAGGTTCATGCCGGATCAAAGACAGTTCTAGCCATTGGACCAGGGAAGAGCTTAATTATCAATGGAGTGGTGAAGTCCAAAGATTATTAAGGCAAGGAAACAAGCTTCGAAGATAGTGGTTAAATCCTACAAGGGGCTTATCGTAATTATAAGAAAACAAAAATTTGACAAATAAGGTAGTGAGTGAATCAAAATCAAATAAAACTTCATGAGCTATATGGTAGAATTAAGAGATTAAAATGAGATATAAAATATTTATGGGTATAAAGAATATGATTGCTTTGGGCTATTTGGAACAAAGCTTGCATG
>322
CTTATTAGTGATGGTTCTACTGTTAATGGGGTTAGCATTTTTGGATCCCCTCGGCGCTGCGGTGGACAAGGCGATATACTTTCTGGGAGTGTTGCAGTGTTCTCTACTTGGGCTCGCCTCTATTCTTCTACAAATAAGGATGAAAGCAGCACCCAAAGTTCACTGAATCCAATGGTTCTTGGGAGCATATCGGGCTCAGCCCTGCTTAGGAAAGCAGCTTCTCTTGCTTTTGAGAAAAAGAGACGATCAACCCTAACTGCAGATATAATCGAATGTCTTGGAATGAGTTTGGAAGATATATGCCCTGCCTGAGCTGTCCAGCAATCCAGGTGTGCCATCTATGAATGGTGGAAATAAAACTTTCATCATTCAATAATACACAGGTTTCAAAGTTCAACTGCTTGTATCTTTGAATCAAGTAATAAATGAAGAAACTTGCTTGTAAATTTTGTTGGCATGTCGGAGGATCTCTCGTTCTCTCTGTGGTAGCTTCCGTCATTCTCATCTTGCTCACGTTGTTGTCGACGTACTCCCTCCATCGCCGGAGTCGTTGATTAACTAGACCGGATTTGTAAATGTTTGGCCGGCCAACAGATTTACATGCCTTCTGCATGCAGTAATTTCATCTTCTGAGTGATATATGTTTGTCGTGGTGTGGTTGGGTTTGAGAGTAACTTGTTATGATGTGAATACATATTTGGCTACATTTGTTTGAGAGTT
>323
CTTATTAGTGATGGTTCTACTGTTAATGGGGTTAGCATTTTTGGATCCCCTCGGCGCTGCGGTGGACAAGGCGATATACTTTCTGGGAGTGTTGCAGTGTTCTCTACTTGGGCTCGCCTCTATTCTTCTACAAATAAGGATGAAAGCAGCACCCAAAGTTCACTGAATCCAATGGTTCTTGGGAGCATATCGGGCTCAGCCCTGCTTAGGAAAGCAGCTTCTCTTGCTTTTGAGAAGAAGAGACGATCAACCCTTACTGCAGATATAATCGAATGTCTTGGAATGAGTTTGGAAGATATATGCCCTGCCTGAGCTGTCCAGCAATCCAGGTGTGCCATCTATGAATGGTGGAAATAAAACTTTCATCATTCAATAATACACAGGTTTCAAAGTTCAACTGCTTGTATCTTTGAATCAAGTAATAAATGAAGAAACTTGCTTGTAAATTTACTTTATTGAAGCATGTCCATGTATTCTCATTTGCCTATGTCATAATATGGCGTAATAGTACCTTCTTCAGATATCTACTCACACATTATCAAGAATAATAGTATTATATTCATTTGATACT
>324
GAATATTTATTATATAAAAGAAGAGAGAAGAGAAAAATGGTATTTTGGGAAGAGTGAAAGTTACACTATAACTCTTTTCCTCTTCTCTTATATAAAAAAAAGATATTCTGCCATGGAGTAGGCATTGGAAAGATAATGTTTCACTAAAAAATTATTTTGAAGCAAACAAATATATTGGCACCTCTAAGGCGCCGTACTTGTCTATCTTATTTTCCCTCAGTTCAGCTAAGTTTGGACTGGAGCTACAAGACCTTCGTTTCCACAGGACCAATGACTTCACCCTTCTCATTTGTTTCCGCAGCTACCGCAGCCGCCTGCTTTGTCTCCCTCTTCAACCTGGCGAGCTCCAGGTCACGGCTCATCTTCCTCCTATACATCTCCACAAATGTGATGGGCGACTCCATAACTGGCCTTTCCCCTTCCCTCACTGTCAGCGGGTACACCACCGCTTCCGGCGCTGGATTCTGGAACGTTGCGATGGACATCCGAGTGCTGTTCGCGTTCACCACCGCTTGATGATCCGCGTTCTTGAAACGCCCATTGCTCAAGTAGTGGCCATGGTCGCCGAGGTTGACAACGAATGCCCCCGGTACAGGCTGGACGGTGATCCAGGTGTCGCCTCCATCCTTGGTGGCCTGTAGGCCGCC
>325
CGGGCAGAAGTCTGTACTCATTTCCAAATTTCAAATGGACTAGTTTTACCAGTGAAACCCATACCAATGAAAGCTAATCTCTTTCCAAATTTCAAACTTGGACTATTAAAATTTAGAGCAGAAAATCATGGATTGTCATTAATGTAATACTGCAAATATTACAAGCTGATTAAAATAATAACCCTTAGAAAAGGGATAACCTCGGATACTCAGAAACGTTCCGAGACTTGTGAGAACAGAGTCTTGAAATCTATTGTTGGTGTACCAATACACTCTGGCTTTGATGCAAGGTCAAATGCCTTAAACTTTGCCTCGGCAAACTGTAAAGCCTGAATGCAGACTTCTGCAACATCAGCTCTGGCAATTGTTCTGGTTTCAGATTGAAGGAGTTCGTCATTTCTACCTATAAGCAGCTCCCTCCGTCCCCCATCCATGTCTTGTAGCCCTCCAGCCCTTATAATTGTGTATGGAACACCAGAATCTGCCAGGTATTGCTCTGCCTTTCGCTTCCACACCAATATGTTTCCATTTCCTAGGCTATTCAAGGGATGATTAAGGTTTGTTCCACCCATAGAACCCACCAGAACAATCTGCTTCACTCCAGCAGCCTTGGCAGTATCGATCTGATTTTTCTGACCGAGCCAATCAACCTGTTCAGGATATGCTCCATCCTCGAAATAAAACTCTGGCCTTCCACCCTTGCTTGGGTCAAATCCTGGCTTCATTTTTGGAACAGCACTCGTAAGAATGATAAGAGCGTGAATTCCTTGAATTGCAGGTATAATACTCTGGGCATCCCTTATAT
>326
AGAGAACACACGAAAGCTGAAATATATTATCAGCGCAAGCATGCGCAGAATGTCAAATGTAAATTAGCACCACACAGTTGCCGAAATTTTAAGAGATAACACAATAGGTTCACCAACAACATGATGTTCGAACTGGTGAACTCAATAACGATATTTTGTAGAGTAATCTTTGGGGGCAATGACAAGACCACGACCCTTTCTAGCTCCTCTAAAAACTGTTTCCACAATATCAATAAACTCTTGTTTGTCCTTCATCGCCCAGTTAATCTTGTTATTGTTGCCGGTGCCAAGATCAATCATAATGTGCTTGTTGCGGAAGAAGAACATAACAGTAGATGGATCATACAGTTCATACATTGTATTAAAATCAGGCACCTCAGTGATATCAACCAAGTACAACACTGCAAAGTTTTTGATCGTTTCTGCAACCGAAGCAAGCACTTCATCCATCTGCATGCAGGTTTCATCCCAGTCATGGCCGAATCGGATGATGACAAGCCGCTCCTCTTCGGCGAGAATTGCTTGGTCTACTGCCCAGCCCGAGTGAAGATGTGGTAGCAAATACGACATCTCGCCGGCGAAGATTGACGGAGAGGGTTTCCGGTGTTCTTTGTCTTCCTTCGCGGTGTCGAGAAGAAGTCGAATTAGGAAGAATCGGGGTGTTGGGAATGAGAAATGCTTGGGTCTGGGCTACAGACGCCAGCGAGAGTCGCGCGCGGAACCCGGCTTCAAGAATTTCGCGTAGGCATAGATGGAGGTGTAAACTGTAAAGT
>327
GTAAGCAGTGGTATCAACGCAGAGTAATGGGGAGGAGAGCCGATGGAGAAGAACTCGGGGCTTGGTGCGCGGAGGAAATTGACGAAGCGAAGGAAGAGCAAGCATTTTGGAAGGGCATTGAAAGATTATCTGTTGTCAGACTCGTACATGTACGCTCCTCTCGTCGACTTGCCGATTTCTCCTTCGCTGGCATCGCCGGCGCCGGACCGACCAGGATCAGCAGCTCTTCTGCGCTCCCCGCCTTCCTTCCTGATTCAGTCTCCTGTCTCGAACTTTACGCCACTTAGATGAGGATGCTAAATAAGCTTTTCCAACAAACATTGCTAGTTGGAGCATATACTCGATAACTTGTGTACCAAGTCAGGATAATGGGGATGACTATGGGTGTTTGTCATGAGGTACATGGAGGTTGTACAAAATAAGGCGATTGAATGGAAGGTTTGCAAGGGATGACGGATAGAAGTGCCAAACCATAGGTCTTTAGTAGTAGAGAAAAATTTGAAGTAGTTTGACCAGTTATAAGTAGAGTAGAATGATTAGTATGTGATTATATTTGTGTAACTCAGTATAAAATAATGGTTGGTATCTATATACTATATTTGTGTATAAATTAGTATTAAAAATGATTCCTCATTAACGCTTGTTCCCTAGTATGAATTTCTACTTGTTTGTGCGGATGTAAAGT
>328
CCTCATCTAAGTGGCGTAAAATTTCAGCTTCGATAGCCTATAATATAATTCTAAACAATATTTTTCACTATTACTATATTTCGAAGGCAATCAATGTAATCAGTGTCCGGGTAACTCATGTAACTGGAATATAACTTTGGCGTATGCTCAAAGAACCACACAACTAACATGATTGAAAATCTTTCAAAATAACTCAAACTGGATCCTTCAGAACCAGAAGCAATGCTACTCAATTGATCAAACTGTGAATGGAGACACTTGTGGATGCAATTAGGCCAATTGTAGTATCCAAACTCTTCCGAACTCATAAAAGTATTCATGCCAGTAGGAACTTTCAAACCAGTTCGAGACAGGAGACTGAATCAGGAAGGAAGGCGGGGAGCGCAGAAGAGCTGCTGATCCTGGTCGGTCCGGCGCCGGCGATGCCAGCGAAGGAGAAATCGGCAAGTCGACGAGAGGAGCGTACATGTACGAGTCTGACAACAGATAATCTTTCAATGCCCTTCCAAAATGCTTGCTCTTCCTTCGCTTCGTCAATTTCCTCCGCGCACCAAGCCCCGAGTTCTTCTCCATCGGCTCTCCTCCCCATTACTCTGCGTTGATACCACTGCTTAC
>329
CAGGCCCGGACGATGCAAGAGAGGGGGTGGAAGCCCCGGTGGTTTGCGAAGGGTGAAAGAGGCGACACATACCGCTACATAGGAGGCTATTGGGATGCGCGGGAGAAGGGCAAGTGGGATGAATGCCCCGACATTTTTGGTCATATTCCCGCCGATCAGCTTCCCGATTGACTGACAAAGAAGCGTTCCAGCTTCACTTCCATGCTCGCCATTTCCGAGCAGCGGATGCGCCAAATGGCTTGTATACAAGAGAGGTGATCTCTGTTCACATTGTTCTCTTTCAGAAGTACATAAATAAAATGGATTTAGTATATATATTTATAATCTCCCCCGAGTGTTCACTTTTGTACAAGCCTCTTTTCAGAGATTTGCGCACGAAGAAAGCAAAATCCAATACTAAATTTCTCCATTCACAGAGCTGCTGTAACTATATTTATGGCTTTTTAGGCATCAGGTATGCAGAATTAGCTCTCAGCAGGATTAGTTTAGCTCAAGCTCACATATCCAGCTTGTCAAAATCCGAAAAATAATGATGAAATGGTTTGAAAGCTCTATATATCGGCCCATCAAACATAAGATAGCAGAGTCTATAAATGAATTAAATGATAGATAACAGCTGCTCCATTGTAAGGTCATGAAGCACATTTTTCATTGTCTTTATCCAAGTGTTGATATATATGATAAAGATGTTTTAAATATGAAAAGTGTT
>330
CTGAATTAACTAACTGATCAGATTTTGCAGGAAGAAAGGCTTAGCAGATTGAAGCACCGAATGAATGTGTACTTTGATCCGTCTAGGCATGGTCATCAGGAAGCACTAAAAGCTCTTTGGGCATCCACATATCCAGATCAAGCCCTTCATGGATTGATCTCCGAGCAGTGGAAACAAATGGGTTGGCAGGGTAAAGACCCATCAACAGACTTCAGGGGGGCTGGATATGTATCACTGGAGAACCTGCTCTTCTTTTCTAAAACGTTTTCAAGATCGTTCCAGTGGTTGTTGAATAAGCAAGGTGGTAAGCGAGCAGCATGGGAGTACCCTTTTGCAGTAGCCGGTGTCAACATCACTTTTATGATCATGCAAATGCTAAATTTGCATTCATCAAAGCCAAGAACATTTATTAGAACAGTTTTCATCCAAATGCTAGCTGAGAATGAATGGGCCTTCGATTTGTTGTATTGCGTGGCATTCATGATCATGGACAAGCAGTGGCTGGAAAAGAATGCCTCCTATATGGATTTTAATGAGATTCTTAGATCAACGAGAGTTCAGCTGGAGAAGGAACTTCTGCTGGATGATGTGATGCGAATAGAGGACATGCCATCATACGGCCTTCTCTTCTAGTCATATGATAATCAGTTCTCCAAGTTGTGTTGCCAACTGAGATGTTCGGCTGTTTGTTCACGCTCCGTTCTGTACCGCCGGCCCAGGGTTTCACGAATCAGTTACAAATCTGTATTTTCATCCTCCACTCAATCAAACAGCTGCTTGCTCGAATGCAGTGCGGTAGCGGTTCTGGGACCAGATGTGCTGGAGCTTATAGGGGTTACAAAGAGCCCTGCACTCAAATGTAAAGCGTATGAAACATTTCAAAACAACGGTCTACCAACGACGTGTTGGTGTATATCTT
>331
ATCTAGCGGCGAAGGCTAGCTTATTTGGTTGAGCTGATGGAATTACTGAATCCCCATCCTAAGCTGAAGGACTGGATGGATTTTCTCCCCGGTCGATGGCGGCTCCAATACTGCACCGGCAGACACCTGGGACTGACGCTCCGCCAGCCTCCCTGTCGCGCTCTCATTGGCAACGCCTTCCTCTCTTTCACCCCCGATATTGGCGATTCCGGAGAGCCCTCCCTCCTCCTTGCTTCCGACGTGAATTTCAAGGTCATGCCAATCTCCCCGTGGCCGCACGACAAATCCGGCTGCCCCGGGAACCTGTTGGTGAAATCGACTGTTGTCAGAATGTCCCCCGGGCGAAGGCTATACCTCAAAGAAGACGAATCCGTCTCCCGCATGAGCAAGAAGTGGAAGGGGGTGGGTTTTGTGAAGGAGCTTCCTTTTAGCCTCCCGGCCGCAGAGCTACTGATTCAGGATGACATCGACGTGGCCATGAACCTGGGGCCGGCGCCTCCTTGCGATGCCCAAACCGTGTTGAATGAGGTTAGAACTCAGATTCCGCCGGAGATGTTCGACATTTCGAAGCTTGTTTGTGGGACTTACGTTGACTCGAGGATGTTGGTCCTGCGCGGAGTCAACGGGTCAGCCTTGCTGTTCACCAGATCGTGCTTTGTAAATTAGGGTAACTAAATTGTATAATGATGTACAGTTGTGATCATAAAAGAGATTTCTTGGCTCATCTCTCTGCTTTAACTGGAGGAAAATGAGTTGACAACGTTGCATTGAATCTGACTCATTGTGTAGCCGTTTATGAAGGTCTTTTTGAAAAAAAAACAAAAAAACAAAAAAACAAAAAACAAAAAAACAAAAAAAAC
>332
TTTTAGAAGCCCATCTAAAATAATGCAAGTGGAGCGGCAGCTCGGCACTAGGCAGTAGGCAGCGGTCAGGATTTCTAGGAGAAGCGCTGCAGCGGTTTTTTGAGTCAGTAGCAGCAAGCTTGGTCAAGATTTTAGAAGAGGTAAGCTGAAGTTCAGCCAGAACATTCATAAGGCGTGGAGGCCTGCAAAGAACAATAGGAAGTTGGTGATCCTCCTTGCAAGAGCTCAAGTTGAAGGTGGTGCAGTGGTGCGGTCTGGATTAGAGTGTTGATTAGTTTGTGGTCTGTTCATGAAGTGTGAAGATGATGAATTTAGCAGAGCGTGAAGGGAGATAAAAGGCAGATAGGAGTGTGGACAGCAGTCCAGGAAAGCAAGATGTGCCGAGAAGCTACCATCAGCTAGTAGAAGAAGAGCAAGGCTGAATCAGAAAGGTGCGACTTGAAGCATGGTCGGAAGTCGTGAGGAGTAGCAGCTCGTGATGTGTTAAAGTATTGTATTGAGTTGAGTTTGTGAGTTTAAGTAAGCTAGTTGTAACTAGTGCTATATATGTTTATTTCGATAAGAAGAATGTATGTAGTTGTGAAAGCTAGTCGTAACTAGTACATGAATAACTGAGATAGTTTGTACTTCCAGTTAGTGTACAAAAATTTAAAATTACCGCTTGA
>333
TTTGAGTCAACTAGTGGTCATATTGTATCTGTATTTTTGAAACAACTTTCGGGGAGACAGATGTAGTATTTTCATTTTCTTTCATTTATAACTCAATTTTATCAAAGCAGGGAGATATTAAATGCATGAATTTCAGGAGAGAGGCTGTTGTATGGTTTTGAAAAATACCAATGATTTAACTGGTGCAGTTATCATTTTCTTTCATTTGTAACTTGATTATAATATGAATGCTATACCCACTTCACTATATTATTTGCTCAATATTGTTTGCACCTTACATAATTGAAAGAATAACAAGTTATGTGGCTTCTCAACATTGGTTATGTTATCTTCTTGATATTGTATAGGTTGTTAATGTTTCTCAATCAGGTACAAATGGTCTCCATCTTGCACCACCTCAATGTCATCTATTTCTGCATTCTCCTGATTCACTACTTTTATAGGATCGCAACCCTCGAACTTCTCACGGCTTATTCTGAGAAGCTCATCCACGGAATCAGGTAGAATTATCAACTTTCCCAATTTTTTCCCCGAATCACTGGTCGCTTTAGGAAGCACATGAATGGTGACTCTTTTTTTTACCATTCTGCTGATACCACTGCTTCTTTCTGAGTTTGTTGGTTTCTCTGGTTCTTGTTGCAAGCATTTAAATCTGCAACCAAATTCTTTGCTTCTTTGAATTTGATTATAAGTGTTGCTGTAGTTTTTTCTTAGCTGATTTGTTATACTATTTATGACTTCCCGCTCTGTTGGAAAGCCTTCAGCATGCTCTTTCACCTGTTTCTCAAAGGAATTCTCTGCTTG
>334
GGCATATGCTGGGGATATGTTTGGTGAAATGGGTGTTATATGTGATATACCTCAACCATTCACCATAAGTACCATTGAGCTCTCACAAATTCTAAGATTGAGTCGAAAAGAGTTTTTCAATATTGTCCGAGAAAGCATAACAGACGGAGCCCTCATCATGAACAACCTTCTCCAGAAGTTGGGGATTCATGAAAGTTTATCAGGGATTCAACATAAAGGTTTGGGATCATTTCTCCGACAACGGTCCGAAGGTGTCGACGTCATGGACAAGCAGTTTTCTTCTGTAGAATACCAAGAAAACAACACGCATAGTAAAGGATCAGTGGAAGAAAGAAACAGCAATTTGTTGGCAACTGAGAATGGTTACTTAGATCAAGCAAACAAAATCCCCAGCAGCAAAACAAATTTCAGTTTGATTCCGATGGGAAATTTTGAAAAGATGAGGCCATTGCTCAAGCAGAGAACAAACATGGATGAAGCACAATACTTTGGTTGGGTAAACCTTTGAGAAACAGGTGAAAGAGCATGCTGAAGGCTTTCCAACAGAGCGGGAAGTCATAAATAGTATAACAAATCAGCTAACTACAGCAACACTTATAATCAAATTCAAAGAAGCAAAGAATTTGGTTGCAGATTTAAATGCTTGCAACAAGAACCAGAGAAACCAACAAACTCAGAAAGAAGCAGTGGTATCAGCAGAATGGTAAAAAAATGAAGTTTTGGTCCTATATGCTAGACAGAGTTTGGCCCCTTGTTCCTTTTTTTGATCTCGCAAGACCTCGAGTTGAATACTTTAGCTGTGAGGCTGTTTGGAAAAATGAAGTTTTGTTGCTATATGCTAGACAAAGTTTGGCCCATTGTACCTTTTTTTGATCCGGCAAGATCTCGAGTTGAATACTTTTTACCGCTATGTGTTCACATTTTACTAGAGGGTTT
>335
ACTTTCAAGAGAAAAGTTCTACTTTAGAAGTGTACATGAAGGCTTCTAAAAACTTTCTAAACTCTTACGGCAGTTACAGGCTACACAGGAACTGATAAATTCAACTAAAAATGCCGAAAAGGAGTCGAAGATTTTGAAGAGCAAGTTGTGTGAAGATGCGGTTTCCGATATGTCCTTTGAAGCAAAAATATTTGAATTACAAGGGAAAGTAAAACAAGCTGCTGCTAGGATCGTCCTGCGTGACTGGAATGAGGGAAAAATTCCTTATTACACCCTGCCACCAGCTAGGGTTCAAGGGATTTTAGATTCTGCAGTTGTATCAGAATTAGGGAAAGAATTCAATGTTGATGAAGTTTATAAGAATGAGGATTCCTACATTGGCAGCCTGCCATCCATCGAAGATTTACATCACGTTGAAGTTCCGGCAAGCGCTCCCCTGTCCTTTGATGACCGAATGCTACATGAAGATGTGGAGAATCCTACACCAGATCAAGCTGAAGAACCAATGGCTGATGTTGTTGAAGGCCATTTGGATAAAACTACCGCCTCCACAAGTACTCAAAACGATAAGTTGTATACTGCCGAGGGCATTCTAGATCCACGCAAGAAAAGAGCGGAAAAGAAGAGGAGAAAAATACAGAACACGAGCGCGGTTAACTCCATGGATGCCGATTATGATTTCAAGGTCGATTATCATATGGAGGAGGCGAGGCCTAATCTCGATGACACCGGAGGCGAGGATGATGGATCTGCAGATTATGTTCCCATGCCTGGAGATGAAGCAGACATCTAAACCCTGTGAGTCTTTAGATTCAGAATTTTCTTCTATTTTGTATTTGCACCGTCATTATGCGCAGAGAATACATGAAAGGATTGAATTATTAAATTTTGAGCCTCTTTCTAATTTATCATTTACTTAC
>336
AGGAATCTCCTCCTCGCAATGGTTGGAGAAGTTGGGGAGCTCTCAGAGATATTTCAGTGGAAAGGTGAAGTGCCAAATGGTTTGCCGGACTGGAACAAGGCGGAGAAGGAACATTTAGGCGAGGAGCTCTCCGATGTTCTTTTATACCTTGTTAGGCTCTCTGATATATGTGGTGTAGATCTTGGCAAGGCCGTTGTCAGGAAGATGGAACTCAATGCCCGCAAGTATCCTGTAGGGCAATGCAAGTCCTCTTCGAAGAAGCATACCCACTATTACACTAACCCCGAACTCTCTGGCCAACCTCCCAATTTTGAGCTTGAAAATGGAAATGAAGGCAAACCGAGCTGATTTCCCTCTCTTTATTCCTTGGCCTTAAAAATGACACTGATGAAGATGGAGGAGAAAAAGTAGAACTTGATCTGGATTGATGATGACATACTTGTTACGTGTTGATCCACGATGTATGTTATCAGACTTTTACTCATTTATTCTTGTTTATGTTTTTTCATTTATGCAGAACTCTTTTGTTTGTCTCTATCTTTGTATTTTTTTTGGAATAAGTAAAGTCTAGAATTT
>337
GGACATGAGTTTACTCCAACACAAAATTCTTTGAATCTTTTCATAAGCGTGAAAAGTGCGCTTGTTCGTATTTCCTCTACAAATATGTTTGAAACACATGGACACCACAAGTGTCATTTAGCACAAACAAATGAAGAACAAGAAATCATAAAATTCAACAATAATAGTCTGTCACTAACTGTTCTTTAGCATCATGTTGTTCCCTTTTCAACAACTGAAGGATCACCACAAGAACTTCAACTTCTGCAGCTACTACTGGAAGGAGACTCAAATGGATAGCTATGAAAAAGGTCTCTACAAGCTGTAAGAAGATTTCTTCTCCAGATAATAATCATTTATCCAACTCTTGATCAGTTTCACCTCAGCTTCCCTAAGATCTGACAACCATCTGGGGTCGTCCTTCGTCGAAGATCGCAGGTCAATATGATGCGCACCCAGATTGGAAACAAGGGCAATAATGCTCTGAGATATGTTCTGGAGGACACCTCCACCACTCCATGGATCCAGCAATCCATTTGAGAAGATGATGTTACTCCCAAATTTCTTCAGCACTGTACTAATATCCTACAGGGGAGTATGAGAAAAGACAACAATCCAAACTAGGTACTTAGTTATCTTTATAATCACATTGTAACTAAAATTTTCATCTTTATCTTTGCACTCTAATGATGTATTTGCATGTAAAAAACGTGTCACCTCTCTGAAATGATGAAGGTTAAGGCTGTC
>338
GAGCGACTACAACCCTAAAGCTTGGGACGAGCGAGAGAGGTGAGATCGATACCGAGCAGTCCATCGATCCAGCAAATATGAAGTTCGTGATGGAGTTCGCCGAGAATCTGAGATTGACGACGATGGAGGATCCACATGAGAGGGATCGCAAGATGAGGGAACATGTTTACATGAAGAAAGAGCTTTGCAAGAAGACCAAGGAGATATGGAGTTTGCCCCTCCGTCCCTATGGCTTCTGGACCTTTGACCGTTTCAACGTCCAGATCCAATACGACGCTCAGATCAGCCAGGCGCCCGGCCGCCGCGATCCCTACGACGACCTCCTTCTCTACAACCAGCCTCCCAAAACTCCCACCTCCAAATGAGGCTTCAATGTCCATCCGGTCCATCTTCCGCTTTTACGTGGTTGCAGACGCTGCGGGTTGCAGGATGCACCGATTCGATCTGCGGTATTATGTTGGTAGAATCCTGTGAATGTTTAATTTGTTGCAGTCTATTTTCAGCGTGCACACTGAATTTCCCTTTGCTCTCTGTTTCCACTTCGAAGTTATACATTGCATAATGTTGGAGTCTATCCGATGTTGATGTTTATATATAGATATTGAAAGGGGAAATTATGTTCTATTACTTGCTATTGAACATAAGTTGTATGTTTATTATTATATAAAGTGCTATGTTAAGGAAAAATT
>339
TTAATATCATTAGATTCTATATAAAAAAATAAGCAAAAGAATGTGTCAACAAAAATCTGATGAGACGCCAAGAATGTGCCAGAGGCCAACAATTCAAACTCTCCAAGATTGAATGTAACGTTATGGCCTCGGTCATCATAGCACCATAGTATCAGTGATGTGCAGGAGTAACAGAAGAAGAGGATCACAGCAATAGAAGAAGAGGATCACAGCATTTTATTTTCTTTCTCATCCGGTGACTCAAAGGCTCATAACTGGAGCGGATCAGTTTATGGTGCTCGCTACAGATGGTGTGTGGGATGTGGTCTCCAACCAAGAGGCAGTAAATATTGTTTCATCTACCAAAGATAGAAGAGAATCAGCCAGAAAGCTCGTCAAATGCGCCATTCACGCTTGGAAGCGAAAGAGGAGAGATATCGCTCTCGATGACTGCACTGCCATCTGCCTCTTCTTCCATTCCCCATTCCCCCTACCGATCGATTCATCCATTTCTCGAAGTTGTCTGAAGACATAGCACAAACCAGAGGTAGTTCCATTCATGTAATGTATCAAGCTGCTAAGAATGTTTTGATTAATTATAATGGAATCTATGCTCAGATTTCTTAGTGTTGTTGTAATTTAGCAGAGCTATGATGATGTTCTGCGTGTTGCAAAATCA
>340
CTTTTTCTTCAGTATCACCTATGGTGAGGTTCATTGTAGCTGAGTAATATTCTGGTAAATCTCCATTTTTGTGCATTGTCCTCTTCAATATTAGATAATCTTAGGTAAGTAAACCACTGTTTCCTCAAATTTGTTCCTGAGATGTAAGGATAGTAATGCATGGATGTTGTGTTTGCAGAGGAAGCGGAGCGCATAGCTGAGTGCAACGGCCGTGTGTTCTGTTTGGGAGATGAACCAGGTGTGCATAGGGTATGGCTGCCTAATGTAGAAAAGCCTGGGCTGGCAATGTCAAGAGCATTTGGAGACTATTGTCTCAAAGGCTATGGCCTTATTTCTGTTCCTGAGGTGACTCAAAGGCTCATAACTGGAGCGGATCAGTTTATGGTGCTCGCTACAGATGGTGTGTGGGATGTGGTCTCCAACCAAGAGGCAGTAAATATTGTTTCATCTACCAAAGATAGAAGAGAATCAGCCAGAAAGCTCGTCAAATGCGCCATTCACGCTTGGAAGCGAAAGAGGAGAGATATCGCTCTCGATGACTGCACTGCCATCTGCCTCTTCTTCCATTCCCCATTCCCCCTACCGGTCGATTCATCCATTTCTCGAAGTTGTCTGAAGACATAGCACAAACCAGAGGTAGTTCCATTCATGTAATGTATCAAGCTGCTAAGAATGTTTTGATTAATTATAATGGAATCTATGCTCAGATTTCTTAGTGTTGTTGTAATTTAGCAGAGCTATGGTGATGTTCTGCGT
>341
GTCCGCATGCATGAGTACACATATCTTAAAACGTACAAGTCTCAAACCATTTTGAGATGTATGCATGAAATTTACCATAAAGTGCATCACCTGTCCTGTATCTACCTTTTTCCCATCTCGGTCACTCTTTCACCTTTCTATCTCTCTCCTTGCACAGACAGTGGAAGATGGAGAAACAAAGAAATGAAAAATGGAGAGGATTGAGAGAGAGTGTGTGTGTAAAGAGCCATAAATGCTGTCCACAACAATCACTTTCATTTTGGGGATGCGGGTTTGAGACATTTACTACCCACCAAATGAATGAAAGGTTAGATAGCCTTTCTCTCTGTACCTCTTGAGCATCTCACAGATTCTGGTGGTCAATCAACCAAAAGAGAAAGGCTGGTGATAATTTTCTGTGCATCAGCAACAAGACTTTTAACCACTTCACCGGCTGGAAGAATCTCTTTAACAAGACCCACACCAGCACCAGCATACATCACCATGCTTTCTATGTCCCCTGTAGTAGTTGCATTCGGAACAGTGCCGGCAAGGCGTCTTACCTCTTTTAACTTCCCATGGACTGTTGAATAACCTATAACTGGCTGGCTCTCCTCATTCTCATTATCCGGTAGATGCCTCCAATTATTGAAAAAAGGCGTCTCCAATACACGTTGCGGCGCATCGGGCCATCTCGAACGACCAAATACATTTGTGTATGCAGTATTTTCATACTCAACCAGCTTTCTTTTGTACAAAGGATGTGCAAAGCTTTCAATTGTTGCA
>342
GTGCCCATTGACTTTAGAATATAACAGTTTGGCTCCGTAATATTATGAACTCAATTACTATAAACTTATTTACTGAATTGGACACGGAAACAAGAAATTTGGTTCTCACTGATTGTTTCCAATCTGCAACCAGACGCCGATTGAATCTTACAGCAGCAAACAAACATCCATTACACGGTTAAAATCATGGAAAATATATTCATAAAGGAAACAGTATTCCAAAGCTACAGTAACAAGGTGGCAGCTACTCAAATTGAAGATAACTTCGTTTTTTATTGAATTTGTGGTTGCATAAATGATGTATTAGGTTACAGAAGATCTCTATTAACATCCTTGTAAAGTAAATACCTTGTCCTGGTCTTTCCTAATGCAGCGTACCATTGTGGTACAAATGGTGCCATCCAAATGGCATCGCCTGTTTGAACTGGGTACCAATTGTCACCTAGGCGATATATTCCCTGTCCTTCCAGTAGCAACAAGCCATGTTGATTATAGTGCACTTCCTTGACATTAAGATACTCTCCTGGTTGAAAATCCATAATATGGATATTGAAATCATACGCTAGTGAAGTGGGAAGCAGCTTCCTCAGTTCAAATACCTCCCCTGGAGTTTCAAGAAGTGGTGGCTTATCAGTTGAGCTAATGATCTCTTCTGGATAAAATCCCTCTTGGCTGACATACCTTCGCTCAAAAATGATTAGTGTAGATGGGGAATCGCTCCTCAATACATGTTTTGAGTTAGCAGCAAAATATGCATAGAAGTCCACATTGAGTATATGGGTGATCCCATAAGCATCTGATAATGAACAGCTTCCTTGAAGCACGAAGAT
>343
CGGAGTGCCTGTTCGTGGGTATGTTTCTTGTGTCATCGGTTGCCCTGTGGAAGGAAATGTTTGTCCAACGAAGGTGGCATATGTGGCAAAAGAACTTTATGAAATGGGCTGCTTTGAGATCTCTTTAGGGGATACAATTGGGGTCGGTAATCCAGGCTCTGTCATCCCAATGCTCAAAGCTGTCATGTCAGTGGTTCCGGTGGGGAGGCTCGCCGTCCATTTCCACGACACCTACGGACAGTCCCTCTCAAACATTCTCGTCTCCCTCCAGATGGGCGTCTCGATTGTGGACTCGTCGATTGCAGGCCTGGGAGGATGCCCCTATGCGAAGGGCGCTTCAGGAAATGTCGCGACAGAGGATGTGGCATACATGCTCAACGGTCTCGGCGTGGAAACCAATGTGGATCTCGGCAAGCTCATGGCTGTGGGTGAATTCATCTGCAAGCATCTGGGCGCGAGTCGGGCTCGAAAACTGCGGTTGCGCTGAGTAGAGTTAGCACGAATGTTGCCAAAATGTAATTTTTTTATTTTCTTGTGATTCAAAAACTTGGAAGCTATGCCCATCAATTAGTATATATGTATTGGGATGATTTACATATGATTTAATAAATTAATTAATACGAATAATTAC
>344
TGCCTGACATGCCTTAACAGCATACAAATCATTGAGTCAGTCAAATGTGCACATGCATATATCATAAACACAATACCAAAAATGATCTGAACACCTCATTTATTTTAAATTTCCAATTTATTTCATAGATTTATACCAGAATTTAACAACAAAGGTTAACTTTCATCAACATTCTCACATTCAGGTCCATTTACTACCTAAACTTACAACACATTTCGAAAAAATTACAATGAGTGGCTAAAAACCCAGGAATCGAAAAAACATAGGTGGGAAAGAGAAAAATCAGAGAGTATTTTTCTCCGTATAAGATTCAAGGATGTTTATTTATTTCTAGCAGTGTTCGAGTCTCCCTCGCCAGGTTTCTTTAATATTCCAGGCGGCTGGTGCCCTTGCCGATGTTGTGCCTCTGTCGCTTTCTGACCTGTCAACCTTCTACTTGATGGTGCCCGTGCAACTGAAGATGCCGCTGCAGCGGCAGCCACACGTATCCTTTTGTGGACATCAACATACTCATCAGTTTCATCAACAATCTCCTCTTGTAGAAGTTCTTCAAATACGTCCTCAAGAGTGATGATGCCAATAACTTCTCTGTCTTCGGTATCTTCTGATGGACAACCAGACGTATCAGCTGTTACATTACTGTCTAACATGGAAGTTGAGTTGCTGCCATTAGTGTGCTTATCTTGGCCCCTATCTATGTCCAAAACAACGTTGTCTTCCACTTTAGACAGTAAAGGACTTGTTAAGTTAGATTCTCC
>345
TGAACAAACAAACAAATGCAATCCCAAACATCTCACAACTAGCTTTATCAAAGCCCTATCTACTTGATTGAAGATGCATTCATAAACCAAATATAATTACAGCACATTTTTAACATGTAAGCAATATCATGGAAGTGAAACTCAAGATAGAAATAGTAAAAAATAATTAAATACACCAACAGTAAACTATTCAGATAAAAAAATTATGCTCAAACCGTGACGGCAAACCACATAATATATCGGCACTAATAAACTCTTCACTCCGATCTGGGACAACCAATTGCCTGACATGCTGTCGCTTTCTGACCTGTCAACCTTCTACTTGATGGTGCCCGTGCAACTGAAGATGCCGCTGCAGCGGCAGCCACACGTATCCTTTTGTGGACATCAACATACTCATCAGTTTCATCAACAATCTCCTCTTGTAGAAGTTCTTCAAATACGTCCTCAAGAGTGATGATGCCAATAACTTCTCTGTCTTCGGTATCTTCTGATGGACAACCAGACGTATCAGCTGTTACATTACTGTCTAACATGGAAGTTGAGTTGCTGCCATTAGTGTGCTTATCTTGGCCCCTATCTATGTCCAAAACAACGTTGTCTTCCACTTTAGACAGTAAAGGACTTGTTAAGTTAGATTCTCC
>346
GCTTCCATTAGCTCAAAATCAACTCTACTTAACATCTTTTGATCACAGTAGTATAACACTAATTCCTCCTCTCTTCTTTGTATAAGACTATTCTGCTCTTCTGGCCTTCCATTGATATAGGCAGAGCACCTTTTATATGGAGCCTATGACCTCTTAATTAAATCATTACGTAACCATAACACTGAAGTCGGCCACTTCAATAAATAATATTAATTAAACAGAGGCAGCTAAGAGGTCCCTACAATGATAAGATAAATTCACATCAAAAGTTACTAAAGCATCCAGAAACAACCTAAACTACTAAGAAAAGAAGAACACGCAAGTAAACTCATATTCCAACAACAGGAAGCGTGTCTTTTTCCTACTTTCGTCCAACTAAAAGAAAAATGATTTGGAATTTTCATAACCTGATTGCTCTTCGTCTATGTGCTCCCTAAAAAAACATCAAGCAATCCGCAGCAATTCCACCATGATGAGTGGCGCCCCAACAAAGGGGCAGTTTCAGCAGTCCGGGCATCCCGAGATACAGCCTCTGGAACCTTAGTCGCCTCATGTTGTAAGTTCACTTCACCACTCTTTTCTTCAATAGGAGTAAATGGTTTGTTAAAGATCTTTGATGCAGCCAACATAGGAGCCTCTGTTTGCTTCGATTCTGAAAGAATTTGCTGCTCGACAGGAGCCCAAGAAGTACTCTCTGGAACCTCAGACTCCTCACGGTATAAGCCTACTTCGCCGCTCTTCTCCTCCTGGGAAGATGGATCATCCAATACTTTCGATGTCATAGCCG
>347
CCTTTGGCTGTCCATGTTCCAGGAAAAAGAATGTCGGGGTTGCATGAATGTCCCAAGATGAACTGAGATCCATTAGGTCATCAACATCTACCGTCAGGAAAAGTAGTTGTGTATACTTCAAAGAGAGTTCAGTACAGAGAGGAGCAATCACTCTGCATGGACCACACCATGCTGCACTGAAATTTACAACAACCAGTCTGTCTTCTTTATTTGCTTGTGAGATTTTCTCATCCCACTCTTCTTGGCTACCTATAAGATGCACGTTTCCTCCAAAAGTAAGCTTGGAGTCAGTATCAGATCTGTCACTGCCCCGCCTCCGCTGGAAACAGTTACCCATAGGAACTCTAAAGTGTTAAATATAGATACAAGGTTCTTCACTTCCCTGAATGAACAATATGTGGGTGTGAATTATATGAGCAAATTGTTGGGAGATTGTATAAACCATTGGGATACTAGCACTATAAAACAAATGCTAAACAAAACATTACGGTAATTCACTAAGAGCCAATAAATAAGAATTCCCAATCCTAGCCCGTCGCAGTCCGGTTCCCGGCGGATCCCAGATGGAGATCGGAGCAGGGGACGGAGGAATCCTACCGAAGGGGAACCGGAAAGACAAGACCGATGACACCTCCAGTGGATCTGCAGAGCCTCTCCACCCGCCTGTGAACCC
>348
CATGATGCCCAAACAACAACTAAATCATGGTAAATCTTGTTTCAAAAAAGAAAATTGATTGCAGCAAGTGTATGATTAAAATGATTGCTTATAAATTTGTTAGTAAAGAATCATTTTATATGAAAATCATGAGCTAGATCCTGCTCCATCATTATCATGAAGTCTGTAAATCAATGTGAGTGTCAATTCCTCCCAAAAAACAACATCGAGATTTTCACAAAGTGGACCAGGCAGATTGTCAAACCTGGTCTGACCTATTATTCGCTCCACCTTCTCCCTTTACAAGACACTCCAGCTGAGCCAGCTCCTCTCTCAGATACACAAGTGCTAGAAACACCTGTTGAAAGCCACCTACATGAGCCACTTCAAGATGATCCACCTTCTCTACCTCCTTCAATGGAAACACCCTATGTTCCAACACCCAATCCTAGCCCGTCGCAGTCCGGTTCCCGGCGGATCCCAGATGGAGATCGGAGCAGGGGACGGAGGAATCCTACCGAAGGGGAACCGGAAAGACAAGACCGATGACACCTCCAGTGGATCTGCAGAGCCTCTCCACCCGCCTGTGAACCC
>349
TGGCAGTTAATTATTATAATAAAATCATAAAAATAAAAGGAGAATTCAGTAGTAACAGCACCAAGCTATTTGTATCTTTTCCTCTCATCTTTTCCATTCCATTGCATACAAAATCAGTACAAATAGTATCAAGCCATCCTTAAGAGTAGGCACATAAACTTTTTATAAAATATAATTACATGGCATCCAACCTTGGAATAAATTGGACTTAAAGGAACAAATAAGACCAGTATTGAACAGATCCTTAATTCTTTAACTTCATTGTGGAGTTCTTTGTGAAATAAGTCGAACTTCAAATAGATCTTTGCCCTCTACTTTCCCTATCTCTGCGGTGATTTCTGGTCCAAAGAATGATGTGAACTTTGACTGTCTCCGTTCAAAATCAGATAATTGCAAAGCTTTTGCTTCAAACACAAGGACTAAAGAATACTTCCCATCTTCAGTAACCTCTTCACGAATCATCTGCAAAATGGGTCCACTCCGTTTTGAAATCCCACCACCCAGACCATACTGGAAAATTCTTTTTAGGGCCTCATCCAAGTGCTGCTCATCCCCATAACGAAATCGTGTAACATCATCCCTAACCTGTTTAAGTATTGGAGTAGCACATGTTTCCCTCAAGCTTTGTGCATCAGAGTAGGTTATGCATGGCACTGGCTTCAACTCTGCATACTTCAGAGCCATACCAATAATTGCAAGAGGAAACCCATAAGTCAGCATTAAA
>350
TACTGAGGAGGATAATATACCTTCTATGGAGACATTGGAGATTAGTAAGGGTAGTAGGAGTATGGAGCCTAACTCATCGTATTTAGGAGGTGAGGAGGAGGAGGAAGAAGATATACCTGACATGGCAGACTTTGAACATACTGAAAATTTGGTGGAGACAGATTCAGCAACCCTCCAGCAATCATATTTTGTTGCATACGAACCTGAAGATGACAACATTCTTAGAACACGGACTTATGATGTCAGCATCACGTATGATAAATATTACCAAACTCCCCGCGTCTGGCTTACTGGATATGATGAGTCGAGGGTACCTTTAAAACCGGAGCTTGTACTGGAGGATGTTAGCCAGGATCATGCACACAAAACGGTGACCATTGAGGATCATCCACATTTAGCAGGGAAGCATGCATCAGTGCATCCATGCCGCCATGGTGCTGTTATGAAAAAAATTATTGATGTGCTTATGTCACGCGGGGTTGAACCTGAAGTTGATAAGTACCTTTTCCTATTCTTGAAGTTCATGGCCTCAGTAATTCCGACCATTGAGTATGATTATACCATGGACTTCGATCTTGGAAGTACTAGCCAATGATTCTCAGGAACAGCTGAACGCGGTGCTCCGCGCCTGCTGAAGGCAAATAATAATGAGCCCAAAATGCACAAAGTGGCGAAATCCCAGTTCCGACTTTGTTTATTTCATTCGTGTTTGTATATAAATAGTGTGTGAGCCCTTTGTGACTAAATCTCAGTCTAAACTAAATTATGTCATGTTTCTCACGTACGAGAAATATCATCATCTCAGTTAATTATGTGTTGGAAGATTTGGTAAATAACTTCAAGGCCAAATCGAATTACTCTCTTTATTTACATATGTATGTTATTAAGAGTGCTCTCATGTAAAAGAGC
>351
TACTGGAACAAAACACTTGATCCAATCTGCTTGTTTGGAGGAAAAGGGAACTCAAGAGGTAGAAAACAAGGCTTTTTCATGGGAATCTGTGAAGGATGCTGTCAAGGGCTTGGGACAGAAAAATATAGTTCAAGATATCTTGAGGGATCAGATTAGGCGGCGAGAATTTGGTGGTGATGCTGGTGATGGAGATCCTCCGGGGAGACGTGGTGGTGGTGGCGGCGCTGATGGCACAGAAGGTGAAGGCTCTGATGGTATTTTAGAGGAAACATTGCAAGTGTTTCTAGCCACCATTGCCTTCATATTGGTGTATATTTATATAATCAGAGGCGCAGAACTGGCTATGCTCGCGAGGGACTACTTCAAGTATTGTGTCGGTGGTATGGCAAGCATGCGGCTGCAACGTATCATCAATAAATGGAGAAGGGTATGTGTGGAGTTATCATGGACCGAGGAGCCTGAGGACTGGCTGGAACGGGAAATTGTGACGACACCAACATGGTGGTACCGGCCTGAGCAAATTGTGCGAGCGGTGAAGTCAGAGGAGAAGGGATCATGAGCAAAACTAAATTATATTTGGCTTGGTTTCTCTGTGCGAGGCCTCTCTTGTAATATGTTGCTCATCAAATATCTGCTCGCCTTCTCTTCTTTAAGGTTTGTTTTGCATTCACTTGTACACTCTATACGCTGCACCTATATTGGGCAGTAGTATTTGACCACTTTTCGTTTGGTACTTGTGATCATGTGTTTTTTTGTGACTGCTATCTTTTCATATAAGTAGCTATTTCTTTATGCT
>352
GATGTTGAAATTGCCTTGTTCAGTTATTGAGAATGTGATTGGAGAGTTGGATGCAGTAAGCTTGTTGAGTTTTGTGAAGTGAGCTAGCGCCGACAGTAGCCTAGCGCAGACGCTAGCTCGGGCTTCTAGAAAATGTCCCGAAATCTAGAAATAGGGGATCACCCTCTTGGAGAAACTACAGAGAGAAAGAGAAGGATTGAGCCAGGAGCGAACTCAATTGCGAGATTGAGAGAAACAAGCGAGAGAGGTATGATTTCTAGCGAGGCGAGCTGAGAAGAGACCTCAACTTGTGTGAGGGGGTGATCTAGTGTGGATTACCTAGGAAGAGATTGGAGCTAGCGCCTACGGTAGCAGTAGAAGATAGCGGTAGTGACTTCGCGCGATCTGGAGTTAAGATCGAACAGTGTGAGGTCGCAGCGAGCTCGCGAGCGAACAGGAGATAGCGTCCGGCGGTAGTGGCTATCGCGGGCAGTAGCGATCTGTTAAGAGACGAACGGACAGGGTCCGTGTCAAATTTTTTCTCTTCTTAGCTGGTGTAAATTAAGTCGCATGTGATCTGTATTCAGTTATTTGTCTTGTAACTTGTTGTTTATAATAAAAGAAGTGTTGTGTTCATC
>353
CCCGCCACGTTGCCCGCACGGAGAAGGACGCGCAAATCAAGCTTAAGCTCTATGAACCCTATGAGTTCCATGTGGTAAATGCCGAGAAGACCACCCGTTTGGGTAACCCGGTGGGATATAAGGTGGTTCCGGCCGGCACGGCAGCCGCCTTGCTGGATCCAAGTGACCCGCCACAGGTCAGAGGAGCCTTCACAAACAACCAGATATGGGTGACACCGCGCAACAAGAGCGAGGAATGGGCAGGCGGGCTGTTCGTGTACCAGAACCAAGGGGAGGACACATTGGCTGTCTGGTCTGAGAGGGACCGTTCGATCGAGAACAAGGACATCGTGTTATGGTACACCCTGGGATTTCACCACATCCCTTGCCAGGAAGACTTCCCGATTATGCCGACCGTATCCTCCAGCTTCGATCTGAAACCTGTAAACTTTTTCGAGCGAAATCCGATCCTCCGGTCACCGCCAAACATGGAGAAGGATCTCCCAGTCTGCACAGCTGCTGCTTCAGCTTGACACAATGGAATGGATTGGGATCAAGAGAAGCTAACAGTGTGAATAAGGAGTGGTTGTTGAAGTGCAGTTGTCTTTCGGTGGACACTTGCCCAGGATTTAGGAATAAGGCCAAGCTTCATTTGTATATATATGTAATGTTTGTTACAACTATTTTTGATGTATAATTATAGTCAGGTGTATGTTGTACTTT
>354
GGGGGTAGTAGTAAGCAGGGAAATAGAACCAGACAAGAGGAAGTGGAGCGAGAAGGTTCCCGGCGGCTGATCGCCGGAGCTACTTTCATTTGATCGGATTCAACAACAGAAGTGTAGATCGGATTCAATCGGTTTCGAGTTTGCATCGAAGGAAGGTCGGCGTCGGCCTCTAGGTCGTATTCTGTATAGGGGTTTGATTCGAGGTTGAATTTGAGGCCGAGTTTTGGGTTAGGGAGCAGGTTAAGTTCTTCAATGGTAGAGGTCAGTCTGAGTGCATTTGCATTCTTATTTTCTGAACTGGTGCAATACAATCAGACTCAAGTTGACAATATCGCAGAGTTGGAGCGGAGATTAGAAGATGCAGGTTATGCGGTTGGAGCAAGGGTTCTTGAGCTCTTTTGCCATAGGGAAAAGGGTAACAGAAGGGAGATACGGTTGTTGGGGATTTTATCCTTTGTGCACACAACTGTGTGGAAAGTTCTATTCGGAAAGGTTGCTGACTCACTTGAGAAAGGGACTGAGCATGAAGATGAATATATGATTAGTGAAAAAGAACTTCTGGTCAACCGATTTATATCCATACCCAAAGACATGGGAACATTTAATTGTGGAGCATTTGTCGCTGGGATTGTAAGGGGTGTCCTAGACAATGCAGGCTTCCCATCAGTAGTGACAGCACATTTTGTACCCATGGAAGGCCAACAAAGACCAAGGACCACCATTTTGATTAAGTTTGCTGATGAGGTACTTCGCAGGGAAGCAAGGCTCGGTTGAACATCAAGAGTTTTGATGAACTTCAGCTAATTGATTCGTTTCCCATTTGATTGTTTTCGTTCTTAATCTGATAGTAATATTTGATGGAACTTCCTCTATAACAGTGGCGTGGAGAGCTGCTTAGGAGCAGAAATATTTATTAGCTGTTAATGAGTTATTGCCATTCTTTTCCAATCAAAGCTGCCCAAAGACTGCTGTAATTTGAAAGATTTTTACTCTGTTATCAGCCTATCCAAGCCATTG
>355
GCCTTTCATTCTGTAAAGTTGCAATACAAAAATAAGTAGAACCAATAAGCCATTTCACCAGCAGAGACAAGCCTTTCATTCAGTAAAAATGCAATTATCTGTCCTTTTAGCACCCAGCATGCCTGCAATCACACTATATTTGCCTCATAAACACTCTTCTAATTTACACTGGAGGCTTCTGAATGTAAACATTAGATAAAGGGGCAGCACAAATACAGTCCCCTTCGATTTTTCACATATCAAATCCCAACAATGTTCTATACACGCAAACACAACCTCATCCTGCACATCTTCAACCCGCTCTGGCTCAACAAGCTCTCACCTACCCCACAGGTTTGATCTCATCTTGTATCCTGTACTCGTCGTCATCGTATTCAGAACTCGATTCGCTCCTATTCCGCCGCCCAACCCGAACAAACCCCTCATCGAGGATAGATTTTGGTGGCACCCCAGGAAGAGGAAGCAGAAGACGCGACATAACAAATGCCAGAAGCTCCTCCCTATGAGAAAACGTGAAGTCCAGATGCGCGTATGCAAACTCATTGTAGGACACCTTCACGCCCGCCCTTTTCATCAACCGGTAGTGCTTTCTCACCATTGCTGCCCTAATCACTCGATCTCTTCTCCCTGCCACCAGATCGATGGGCAAGTCGATGAGATGGTAGTACTGACCCAGATCCAACGGCTTAGGGGAACCATAAGCCTGCATGTTGGCAGCCGCACTTCCATAATCATACATGATAAACTTCTTCGTTCGCTTTATCTGTGCCAGGTGGACGGCCACGCGGAGGGACACTCCGGGCATGTTGTCCATGTTGTAGTGAGGCAATCCGAGCACCCCAACCCAGTTCGAGCTATCACCGCCGACAACGTAGCTCATGAAGGTCTGAACAAGTCCGCCTACGGCAGGGTAGTTGTGGAAGTCTCGAGCGAGCTTGTTCATGAGCATGCGGAAGAAGCGGGTGGGTATGTAGAGACCGGGGATGATGGGGGTGAGG
>356
ACCTAAAAATTCACAAAATGATTTCAATAAATGGTGGATAGATAAGGTTCCCTTGATCCCTATCTGATTATAGGATATTACAATTGCCAAAAAGAAGGATAAAGAAACCGGATTATACATGAAGAAGTACAGCGTGCAGACAAAATATAAACAATACAGTGACTTGCCAGGCTCAAGGAAGAATTCATAGTGCAGCTCCAAGGGTATTGAATAGCCCAGAATCTCAGTTGAGAATTTGATGGGTTTGTTTCAATCATGCTCCTTAAGAATCAGCTCCAATTATCATCATCTTCTTCGTCACTTCCCGCACATGCCTGTCTGATTGCATTTGCTTTTTGAAGAATGGCAGCAACCTTCAAGTTTGTAGAAGGAGCATTGAGCATGTTTACCTTTCCTGAAATTGCTGGCTTCAGGTTGAAGGACTTATTTTTTATCTGTTCAAGCAAATAGTTCTTTTCATCTTTCTTTAATGTTTTCAATGGCGGATCAAGCTCTGATACCTTCCTCAACGTGCTTTTATCATGAGCGGCAACAGCTTCTATAAGCGGATTTCTTTGTTTGTTTCGAACGAGGCGGTGTTTCCAATTTGGCTTATCACCGTCCATTTCTGGCAACGCCATATCATAGATTTCGGATGAATCCCCTTCCGTTAGAAACATATGATAACCATAGTGAGGAAAGCCATGAACGGTGACTGGAATTGATGCAGACAAGCTGTGATTCTGCAGATTC
>357
CTCACGAGAAGTCGATTTCCACATTTTCACTGCAGTATTTGCAAATTCATCCAATAGAAACTTGAAAAATATTTGCAGTAAATTGCTAGAAAATATGGGTATTATGAGAGCATGGAAGCAAGATCATCGCATCTTGGATTTATGCAAGTGAAAATAACTTCGACAAATTCAATATTAGAGATAGATGCACAGTCCCAAAGAGACAGATACCATCCTCAAAAGTAAATTCCCAATCCAACATCCTTTGGACTAGTTTCCACCATCCACGGGGTCTTGTTCAGCACAAAATTAGTAGCTCCTTGGGCTGCGCGCTTGAGCAGTTTTCCTCTGGATTCCACGGCAATTCCCTCGGGCTGTTCTGGGAACCAAACACCAGGTTGGGTGCCGCCCTCAAGAAGTGCCATGGCAAATGCAGCAGTTGAATTCCCCACAGATAGCAAGAATACGTCTTTTCTTCCAACCCCCTTTCCAAAGTCAATGGAAAGCATCCCTCCATAAGGCTTCAACTTAACTTCTTTGCCTTTATTATACGCTATGACATCTTCTCCAAGAAGCAAAAAACTAGTTGCTAAAATTGTTGGCCCAGCTCCACCAGAACCTGCAGTGTAGTAAAAGAATCTTAGTCTCTCTGGTTCTCCACTAACCTCGCTTTTGGCTAAGCGGACGAGCTCAGACGCCATTACATTGCTTACTCCAGGATAAATTCCACAAGTTGTCAGAGCAGGAACACCAGCTGATAGAGCTTTTTCATGGAATCCTTTGGCTTTCCATGCATAGTTTGTATC
>358
GTTATTAGGGTGGTTGGTCTCAGCTCCTTTCATTCTCGTTGCGCTTTATCTAGTCCTACTCCCGTGTTTCAAATACTTGATCCTGAGGTTCAGTGACAAACCTTTGAGCCCCGAGGTGACTCTCTACTCGCACTCACAGATCCAAATTAAGATCAGGGATGCCTGATCATTTCTGGTTCTTGGATGAAACCAATTTACCCGTAGGCAGCTTGTTTGTCAGATACACGAAGAAAGATTAAGAAATGAGAAGTTGCTTCTACTCATCTGCAACATATTACATTTAAGAAAATGTTATAAACGTATTATTCTTTTGCACCTTGGTGCACTGTTTCTGCACATATAGCTGGCTGCCAAAAATTTGGTGGATTTGATGTATTTTGTATGACAATGTATGATTTTGAATAAATGAGCCAACTTTATTATTGATCACATATATGTAAGC
>359
GGATTAGTTCCATGTCAAATGCCTTTCTGCTTCCTTTTCTCAACTACTACAAAGTACTAACATAAGAAGAACATGATGCGCGCTCTGCTCTCTGCTCTCATTTTAGTCATGATTGTTGGAGAGGTCGAGCCCAGCACGAAGACGGAGTGCGGCGTGGCGCAGACGGCGTTCGGCATGTGTGTGCCTTACCTGATGGGCTGGGATCGAAGCATTTCATCGCAGTGCTGTATGGCGGTTCGGTCGGTGAAAGAGCTGTCCCCGACCCCGATCGCTCGAAAGAGCGTTTGCGAGTGTCTAGAGAAGATGATCGGTAAGATCGGGAGAGTCGATGTCCGCCGCGTGGAGGCGATCCCGGTCCGTTGCAGAATCCGTGGGTCCGTTATTCCCACCGGCAACAGGTTGAGCTGCAGGAATTAGCCTTGGTGTTGTAAGTTTGATCATTACCTGCAGTTAGTATGTTTCCTGTGTCACTTGCCTTGTATATAAATATAACTATAATGTGTACCTCACACGTGTATAGTGAAGGGAATAAAGCATGGGCACATTCATACTAGAGCAAACCATTATCTTAGAAGCCAAATTTAGGAGTACAAGATTGGAGAATTGGACTTGACTTCTGTAGACATGTTCCATACAGATATAGGTGATAATTTCTGACATAGCATTATTATATATATATATATGCATAGGGCATGTTGTAGGGTATCCCTTCAGTTTACTGTAAGGGAAAATTCTGTGTTTATGTCTGCCTGATTTTGATCCTATTGTAAACTTTCATGTTGGGCCTGTTTAGGCTAAAACAGCTTCTTCTACAGTAACTGAATGAAGTAGATGGGTTGATTAATACAGGAGGATAA
>360
GCCGCATGTTAAGAAATTCTAGCATTCCTAGTTTCTTCGGTGTTACTTTTAGACGATGACACATGTAATACATAACAAATCGAAGGGAAAGTTTTTGTACTGTACGAACAAAATAATGGGCACGTTGTACCGGATCTGAGTATGGAGGTCGGCTTGCTCGACCGGCGACTTCTCTCCGGCCTACAAATCAATGCGGGCTGTTTCTTTTCTCTCATCTTCACCTCTTTCTTGGAGCGCTCTAAAGAAGAGAAGATGTCAACTTCAAAGAAGATATCGGGGGCTGAAATCCCCATTCACACCTCTAAGAATGACTGCTGGCTGATAATCCACGGAAAGGTTTATGATGTCACCGACTTCTTGGATGACCATCCTGGAGGAGATGATGTTCTTCTTCAAGCCGCAGCTAATGGGGATGCCACCCAGTCATTTGAGGATGTGGGTCACAGCTCCACTGCAATGGGCATGATGGAGAGCTACTTGATTGGTTCCGTTGGCGATGAGGCCAGAAAGGAAAACGAGGGTCATCCCAGAGATCCACCTCCTGCCAGTAAGGTTCCAGAGACGAAACCCGCCACTCCTTCCTCCAGCTTCATGGATATCGTTCTTCCTCTTCTCATCCTGGCTTTGGCCTTTGCGGCTTGGTATTACCTCACCTACATAAATGTCAACGCTTGAACGCCTACTAAATTTTTTGATGTTTTTAAAAATGGAGCGAGCTGAAATCTGTTGATTTGGGCACTTTTATTTATCAATCTTGGAATAGTTAAAACCTGTTTGCTCCTCTTTGTGGAAAGAGAATACTACCATGAATTGAGGATTCCTGGGTTTTGAATTTCAATAAAAATCTTTTCAGTTTCATATATCATGATGGGAACTGAATTTCAATAAAAATCTTTTCAGTTTC
>361
CATCACTTCAACATTCAAAATGACTGCAAATGGTAGAATTAACCGGTGTTCTGCAATCCAGCAGCAATTCCCTTCATGGTCAGGATGAGCGTGTCCTCCATGCCTGGAGCATAGTCACGCCGTTGGGTGGAGGTTTACTAACGCATTGGCGGGCTTGGTTGCCACAATCTCCTTTGATATATGAGGCCTCACATTCACATAAAAATCAGAGTCTCTGATCCTCTTCAAAGTCCAAGCTTGGCACACATTCAGTGCGGTGATGTAAGAATTTCGTAGTCGCAGTCTCTGCTTCAAGTACGGATCGCCTTCGAGCAGATCCCTGTGGCCAGCAACCAGAAGAAGAAGGTTTTTGGTTTCTTCATAGCTAGCTCTGAGGCTCTCTCCGAAGGGCCAGAGATCTTCTGAAACCAACAGCTTGTCATACAATGTGGCAATGCCAGGGTCTCCCTTGGCGAACACCATCTCGACCAAGTCAATAGTGACTCTAAAGAAGGGCCATTCATTGTACATTTCTTGCAGCATGCGGAGGTTTTTGATGCCGTTTTCAATGACGCGCTTGAAAGCCACCCCGAAGCCGAGCCACACTGGAAGGTGGAACCTAGTCTGCGTCCACGCAAAAATCCATGGAATTGCGCGGAGCGATTCTATTCCTCCGCTCGGCTTCCGTTTAGATGGCCGGCTTCCAATGTTCATTCTGCCATATTCCAGCTCAGGTGTTGCCAGGCGGAAGTACTCG
>362
AACCAAGAATCCTCCTCATAACCAAGAATTACAGAGGAGACACGCTAAATGTCCCTTTTAACCAAGAATCCTCCTCATAAGCTGGAGAGAATTGCAACCATAAGAAACACTGAAGACTGACCTCTTTCAACTATACAGATCTAAGTCAAAATCATGAATCAATTAGCACACCTGTGTTAATTGCTACTGTACACAGCTAAATTAAGTGTGGTTGGGACACATATTTTACAACACATTTTCTGAACATTAATTAGCACTACTATGAACCAAATAGTCATAGGCACATATTAATGTGCTGGTCACTTGCACTCACACTAACCCTAAAGCCCACAAAAAATAGCACGAATGAATCTGAAAGCAGAAAGCTCCAGTATCAGCAGGCCGTAAGCTTTAGAACATAAATCTTTCAGTAAACAAACCTCATAAATGGAAGGATGGCACACTCATCACAGCCGCGAATCTATATCAGGATTTGTAGGATACTCTAAGCCTTGTAGTTCTGGAATCTTTCTTAGGTCTTCTTCTGAGTAGGCCGGGATAAGCCAGTACCTTTTGTCAATCCCGAACACCTGTTCAAAATTCCTTCTTCGACCAAGATCATACCGCCACTTAGGAGTTGCTTTCTTTTCATATGCCTCAATTGTTGTGGTGTTGCCCATCACCAATGAGATGTGCATGATCAGAAACCCAAGAACACTCAGCGCAAATGCCAGGTTCAATACAAAAGTGAGAAAAGTTGTTGCAAGTGCTCCCGGTGTTCCAGGGATCTCTCCATCGTTAAAGAATGCAATAAAATGAGGCAATAATGATAGTGTAACCAAAGTTGTCTCAAGAAATGTGT
>363
GGAGGCATACTTTATGCAAGTTGAGAGTACCTTGAATAAATTGAACACTTTGCGAGAATACATTGATGACACTGAGGACTACATTAATATTCAGCTTGATAATCATCGAAATCAATTGATTCAATTGGAGCTATTCTTGAGCTCTGGGACATGTTCTCTTACCCTGTTCTCCTTAATAGCTGGAATATTTGGTATGAACATTCCTTACTCGTGGAACGAGAATCATGGCTACCTGTTCAAATGGGTCATCATCTTGTCGGGAATCTTAAGCGTTGTTATGTTTCTCGGCGTGCTCGCATATGCTCGTTTCCGAGGTCTAATTGGGAGTTGAGTTCCTCACAAATCACTTCCTGAGGATGCAGCATTATACTTTCCTTTATTTTTAACTTAAAGGAGGTTTGTATATGGTGTTAATTAAGTTACAGGCCAAAAAGAATATCGCCAGCCATGTCCGCCACACCACCGGCAACACGAAATGCGATTTTTGTTCTTTTTGGTTATTCAATCACAATTGTGTCCCTTAATAATAGTAGTTGGAAGGCACATTTATAGATATATGTGAGTAATAAATTTCTTGTTTATCCAAG
>364
ACATTGGTGTTACTAAGCACTAAACCTTTGGAATGGCTTATTTTGGAGTAATTCCGTGGATTTTGACAATACCCCGCAATTGCCATTATTAGTAGAGAGATAACAATGTCATCAGTCAGAGAGTGGGCAGCATCTCAAAATAGCAGGGTTCTTGAGGCAGTAGCAGTGAATAACCTGGGAAAATGGAAGACGGCAACTCAAATGACGGCACTATCCATCCTCCTCTTTACCAGAGACCCCAGTTTAAATGGATCAGGCTTTCTAGTTTCTAGCGGAGTATTTCTGCTTTATGTGTCAGCTGGCCTTGCTTTATGGTCATTAGCAATCTATATGAGGAAAATTGGGAGATTCATGATCAAGTAGTTGCATTCGTCTGAAATATACTAGAAATATTTTCCCCAATTTCCATTTCTCCTGAGTAATTTTCTAGGATAATGGCATTTGGCTTTTTAAATTGTCCAGTCATCCAATGACCCATTTTCTGTAACTAGTTTCATAAATATGCACAGTACATAGTATGTGCTTAAGGCAACCGTTTATGGAATAATTTACTGTTTGTTCAACAGCCATTTAGATAGAAACTATACTATTCAGAAGTATTTCTGAAGGTTTCAATTCGTGGACTCTGGTTATGGGCAGTTTTTATTTATTAGGTGAGGCAAGGTCTCAAAGAATTTGTTGAAGACTTCAAGATATTATTCTTTTGAATTTTAGCTTCCCTTTCATGTAAATATTATTCCTCTATGTGCAGTAAAGGTGATTGTTAATGTATTGGCTGGATTAT
>365
CGAAGATAAGAGTTACACTCCTGCACATTTTCCATCTGTAAAATCCAATGGCCACAGCAATGGCCACAGCAATGGCCACAGCAATGGTCACAGCAATGGACACAGCAATGGACACAGCAATGGCCATACTCCGTTAGAGATAATCAATGGCCACTCCAACGGTCATGCTTTACCAGAGGCAACCAATGGCCACACTAATGGTCATGCCGCATCGGAGAAAGCCAATGTTCATGCAATGAGCTTTAGTGCGAGCGGAGAAGACTTGGACGTTGTTGTTTCGAGCGTGCAAGCTTACTTGAAGGCGGTGAACAGGATTTTGGTCAAGAGAATTCCGGGAGATGTTTGAATCTCATACCCACGGGCTTGATGCAGCCATCTTCATGGGCCAAATTTCGCTTAACTACTAGCGCCTACTATATGTGCGCCCTTGATCACTCTAGTATATATATATAAGTGTATATGCTGTATGACTATTTTTTCTTTGTTTATATTCTCTGTTGTGTACTTCATAAACATCTGAGGTGGTTTCCCTCTTATCCTATATAATTCATCTATATCATCAATTATGGTAACTGAATCTCAGCAGCCCATTT
>366
ATGCTATCCAATTTTTTTATCAAACAATAGAAAAATAATATCAACTCCTCTCCTTCCACTGTCTTTCATTTTCCTCCACCAAAGTTACATTCAACAAGAAAGCATTCAAGAAGAACGAATCGAAATTGATAATTCATAAATGGCCCCCTGAGATTCGGTTACCATAATTGATGATATAGATGATTTATATAGGATAAGAGGGAAACCACCTCGATGTTTATGAAGTACATAACAGAGAATATAAACAAAGAAAAAATAACATAGCCATACAGCATATACACTTATATATATAGATATAGACTAGAGTGATCAAGGGCACACATATAGTAGCCGCTAGTAGTTAAGATGGCTGCATCAAGCCTGTGGGTATGAGATTCAAACATCTCCCGGAATTCTCTTGACCAAAATCCTGTTCACCGCCTTCAAGTAAGCTTGCACGCTCGAAACAACAACGTCCAAGTCTTCTCCGCTCGCACTAAAGCTCATTGCATGAACATTGGCTTTCTCCGATGCGGCATGACCATTAGTGTGGCCATTGGTTGCCTCTGGTAAAGCATGACCGTTGGAGTGGCCATTGATTATCTCTAACGGAGTATGGCCATTGCTGTGTCCATTGCTGTGTCCATTGCTGTGACCATTGCTGTGGCCATTGCTGTGGCCATTGCTGTGGCCATTGGATTTTACAGATGGAAAATGTGCAGGAGTGTAACTCTTATCTTCG
>367
GACAACTGCTCATTCTCCAAACTTCTCTTCCAACCGTCTCCCTCGCTGAATATCGCTTATGCGCCTCTCTTCATTATCCTCGCCAGATGCTACAACCTTCTCAGATCTGAGCCACGCCGATCCTCTCTTCTCTTCCCTGCACTGTTCTAGGACGTTGTTTCCATCCAGGCTTCGCTGGCATGGCCGATGTTTTCATCCAGGCTTCGCATACCTACATTCAAGCATCTATATAAGCCAACAATGGGGCTTAGGATTGCAGACTTGGTGCACCCCCGGGAGACCCCACCCAGCCAGGTTACGGTGCAAGGGAACGTGGCGCAGCCTATATTAACACATATATGATTAACCAATAGTTCTGTGAGTGGTTCATATATAATAGCTTCCGTTTGAGTGATGATGTAGTGAGAACATCTTGTATCGGGCATATGCCCTCGTCACATTTCTATTATTATTACATTATGGAGGTTATTTTTTTGTTA
>368
CAGGTGCAAATCATTTGAGCGAGCCAAAAAGCAATTGACAATTTTGGAGGCCCCAAATGTACTCACAATTGCTTTAAAGAGATATCAGTCTGGAAAATATGGAAAGCTGAATAAAACTGTTCATTTCCCGGAGTACCTGAACTTGGCTCCATATATGAGGGGTTCAGATGACAACTCTCCAGTCTACAGGCTTTATGCTGTTGTGGTTCATAACGGTCATATGAATGCAACTTTCTCGGGTCATTATGTGTGCTTTGTGAAGAATACACAAGGGAAATGGTTTAAAGCCGATGATAGTATGGTGAAAGAAGTGGATGTACAAAAAGTTTTGTCCCAGGGTGCATACATGCTTCTCTACGCCCGTGTCTCACCCCGCGCCCCGAGCTTGCTGAGAAAAGAAATGACGAAAAACACCAAGTTGAAGGAGCACGAGCACGCTCATACTTCCGCAACTAGGTCCAGATTCACGGCCTTCCTTCCCGGAACCAACATGGGCAACAGCCATGCCAGCCGCACCGATTCCTCGAATTTCGATCCGCGCGATCTGTTCGACGAGAGATTTCACCGTCCTCCGAAGGTGGATTCATCCAGCGACTGCTCTTCACTCTTCAGCTGCTCCGATGAAGGTTCGTCCTGGAGCACCGAGAGCGCGAAAGGCTCCGTAACCTCCGATGATTTCAGCTACTCTGACTCGGTTTCATCCGAAGAAGGCGGGTTTAGAGGGAGAGAGAACACGTCGGTTTTGTACTCGGTTAAACATTATAAGAATTTAGCAGAGCAGCACGGCGGCCGGTGGGTGAGCTCCGGTGAGCAGAAGCCGAGTGTTTTATTTAGAAGATCTAGTGGGGATAGAGGAGCCCAAACGAGTA
>369
ACTTAATCCATTTTCAAATTCCCTTCTCCTCTTTCCGGATTTCCCTTTCCAAAAAAGACATTAGTTGTAAGGGCTCCGGCACTGAAACCGGAGAAATGGGAAGGATTAGATGAGAGAACCATTGGAACCCTCAGAGCATTGTTGTAATTAGCAAAATAACAGTTAGACATTCCTATTTCCTCCCCACTTAATCTCATATCTATCAATATGCAAGCATCCATTCTTAATTTCTCGAGGTTTTAGAAATTTGCTATAACATTAAATTTTTTTGAATATTACATAAGACAGGTAATACCGGCCATAGAAAAATTCAGTTGCCAAGCAGAGATGTCAAAATTGCAAGCAGAGCAATGAAGATGATGATATTGAGGAAGTAATTAGATGTGAGAGGCTTATCAGGGCTGCCTCCAACCGCTTCATACTCTGCCCTGATCTTCTGCTTCATAGCCTCGGACAGCTCTCTCTTTCCAGATGAATATTTCTCCGCTTTGAATGGCTCGGGCACTGGACCCTCAGCATCATCAGATATGGAGATGCCCTCTGGTGGATCAAATTTTGCACCAAGGTTACTGAGCTTAAAATGGGCTTCAGCATAGTCCTTGAAGAAAGCAGCCTGGTCTTCAGCATATCTTTCTGCATAGACCTTGAAGGATGGATCATCAAATAATGCAGCATCAGTGGGCAAAACCAAAAGATTTTCATCCTTTTGCTCTTTTACATCTTTGAAGTAGCTATTATCAAATTTCAACCATTGCACTGTCC
>370
TAGCCTCGGACAGCTCTCTCTGCAATCCACACCATAAACTCATTTTATTTACTTTCCCTTTTTGTAATTGCAAAAATGTTCCACATTTCTAAGTGTTCAAACTGTTTGAAAGCTTCATGTTGTGTTATTAAAAGACGCAGCAGAACGAAAGACGATTCGTTGTTGTGTTTTTTTGTTAAGCCTTTCCAGATGAATATTTCTCCGCTTTGAATGGCTCGGGCACTGGACCCTCAGCATCATCAGATATGGAGATGCCCTCTGGTGGATCAAATTTTGCACCAAGGTTACTGAGCTTAAAATGGGCTTCAGCATAGTCCTTGAAGAAAGCAGCCTGGTCTTCAGCATATCTTTCTGCATAGACCTTGAAGGATGGATCATCAAATAATGCAGCATCAGTGGGCAAAACCAAAAGATTTTCATCCTTTTGCTCTTTTACATCTTTGAAGTAGCTATTATCAAATTTCAACCATTGCACTGTCC
>371
GACACTACCAAGCTTCAATCACATTCCCAACCATAAGATGAAGGCAAATCTCATCAGTCTCTTGTTCCTCTCCACTCTTCTCCTGAGCTTTGCTCCGGCCGCAATACTGGCGGCAGTCTGCAATGTCGGCGATCTAATCCCGTGCTCTGGCGCTATCTTCAACGGCTCCCCGCCGTCGTCGGAGTGCTGCCAGAAGCTGAGGCAGCAGAAGCCGTGCTTCTGCCAGTACATGAGCAACCCCAATCTGAGGGGCTACATCAACTCTCCAAATGCCAGGCAGGTTGCCTCTACCTGTAGAGTCCCTTTCCCTAATAACTGCTGATCACTAACTATGTGAGCTAGTGGTAATTTGGGTGATGGTCGGTATAACTATAAATAAAGTGCAGTCATCAGATCTTGTTCTGCAGGACGTGATGAAGAATGTGTTAGAGATATATAAAAGATGTAGTTTTTGTTAATGTTATAAGTGGTTAAGTGATAGCTATGGTCAAGTTGTTTTATTTACATGCCTTAAGTTTTCGTGATGGCTTGTGTGTTAACATGTGTCTTAATCTAATCTTCAATGTTGAGAGCGATTCTAGAGTTGGTTGTAACCGGTTCTTAGGAAATTATAGATTATTTTCATATTTTCAA
>372
CATAACCAGCAACTGCAGTGTATTCTTTGAAGTATTGAGGAACTGATAAGCCCATAAAGAGGGAGAATCCTAAAATAAACTTGGTTCTGAAGGAATTCAAATTGCAGAACTGTAGGAAGCTGAGTCCACATGAACCGACATATGCGAAGAAGAGGCAGTATAGAGCTGCAAATATGGGTGCTGGAATGGATGCAAAAACAGCTCCAAATTTACCTAGGATAGAAAAGAAAATCATAAATCCAGCGGATATCTGAACAACTCTTCGACTTCCAACACGTGTTAAAGCCAGTAAACCCGCATTTTCAACTGATACAGTGGAGCCACTTGCAGTTCCAAACAGTCCATCCAGTAAAATACCAATTCCCTGCCAGCCAATTCCACGACTAAGAACGGACGGGGGCAGCGGAGTGGCACTAGCATATCTTGACACCGCGATGAAAGTTCCGGTAGACTCCACTAGTCCAACAAATGCAGCAGCCATCATCGCGAAGGCTTCCCCGGCATCATTATTTTTTGTTTAATTTACTTACCTCTGTTTTCTAAACTGCTGCTGGCCTCTGCAAAAAATAATTTTGGTTTAGATGTGGTTGGGTTTATTTAGCAATCTTGTTGTTGAATTTGTTGCTGCCCCCCACATAAACAGCATTCTATTGGAACCCGCTGGGATCAACAATGAGATTTGTTTTTGACTATTTCATCC
>373
GGGGCGGAGCTGACGCACAGCTTCTCGACAAACGAGAACACCGTGACATTCGGGACCCAGCACTCGCTGGACCCCCTGACGATGTTCAAGGCGCGCTTCAACAACAACGGCAAGGCCAGCGCCCTCCTCCAGCACCAGTGGAGGCCCAAATCATTTCTGACCCTCTGCGCTGAGGTCGACACCAAGGCCATTGAGAAGAGCTCGAAGGTCGGCCTCTCCCTCCTCCTCAAGCCTTGAGCCAAATCTGCTCTGCTTCTGGCATCATTATTTTTTGTTTAATTTACTTACCTCTGTTTTCTAAACTGCTGCTGGCCTCTGCAAAAAATAATTTTGGTTTAGATGTGGTTGGGTTTATTTAGCAATCTTGTTGTTGAATTTGTTGCTGCCCCCCACATAAACAGCATTCTATTGGAACCCGCTGGGATCAACAATGAGATTTGTTTTTGACTATTTCATCC
>374
TCCGGCATTGGCAATATGCATGGTCCTTCCAAATATAAGTGCAGCCAGAACAGTTGTTCCAGAAGAACAATCCAAATATCTGGAATCAGCAAATGCATGATCAGCCACAACAAAAGCACTCTTCATAGCCTTCTCCACAGAGATTGGAAAATACTGAACCTGAGTTATAAACTAGAGCAGATTGTTGCGCACAAAAGCCGCCGCATCGGTTCCCCCATGACCATCAAATACCCCATAGAAAGACCAGGCGCCGGAAGATCCGAATCTGAACCCAGATGATCAACTATATCGTCTATGCAATTGTGTTCATCTTCTATATGCAGCTTCGGCCCAATCTCCGACCAGCTTCCAGACGAAATACGAGCAAGAATCCATATTGCGAAGAAGAGAG
>375
ATTCCGCATTTCACTGAATATTCGAATGGGGGCTCCGAAGCACATTTGCAGGGGGGCTCAATGTTATATTTGAAAGAAACTATGGGAGATAAGGCAAAGGATAAAAAGCCTAAATTAAAAAAGAAGGAACAGCAAGCAACAACCTACCTAATAAGATTAACACGAACTAAATTATTGTAAATGGTGATCATAACAGATGCATAAATCAACAGAAAGAGCAGACAACAATAGCTCTGAGAAAATGGAACTTTCAATAGAGATTGTTGTTAGCTCTTCGTGCTGATGTTTAGTTCTGAGAGCATGGGAGCCAGCTTTCCGTCATGGAAAAGCTTGACAGTATCTGTGCAACCGCCAATATGCTTTCCCCCGATAAACACATTAGGAACTGTAAATTGTCCTGTAAGTCTTTCCAAGACTTTTTGTAATTGTGGACCTTGAGAACCTAGCTGATCAAGCTCGATAACATGAGCCTCCACTCCCATTCTCCTGAACAACGCCTTCACCTCCATCGAGTACGAGCACCAAGTTTTGGAGTAAATAACCACCGGATTCTCCGCCACCGTCTTCTTCACCGCCTCCTCCAGTCTCGCACCAAAGGTAGATGATGAGGAGCACATGGATCGAACTTCTAAGTGCCCGCGACATCCCGAAACCCTAGATCTTACGCGGCTCGGGAGGATGTTGAGAGAAGGGCGAAGTAAAATGGGAAATGATGGAGCGGAGAGACGGGATCTAGGGTTTGTGTAGACGGTGGTTCTCAGTAGTCGAGAGCTTGTCGCCATGGATTATTGCTT
>376
GTGTTCAACATGAAAGTTGTACATAAATACCCTTACTCAAATGCCTTGAACGGCTGAAAATAGAAAAAGTTAAACTCTTCCAAAGCCCATAAAGCAATGGAAGCGAAACTAGCCTCAACAATACTTGAGAAGTATCCTGCATAATGATTTTTCAGCTTCAGCATCCATCTCTGATTCGAGTGGCACCTAGATGATTAAAACATGAACCAAAGCTGAGAGTAAATTGCCAGAATTGTATTATTGTTAACGTAACTGACCACTATAACAATTTACATGATTCTGTTGAAGAACACTAATCATCGACATGAAGCTCACAATACTTTCTTAAGTTAAAGCTGTTCTAAGCTAACACGAACTGGGCTGCATAAAAACTACTCGCCAAAGAAAATGTTGCATAGAAAACAAAATTATGTCCTTCCTCAGCTTTGGGCTGTATTACCGGTTTGGCAAAGATGCCTCACAGTTGATGGCCTCCGCGCCCGCGTGCCGAGCAAACTCCTCCGGAGACATGTGGGTCCCATGGCACGCACACACGACCTTTATTTGGTTTTCGCTGTATTTGTAGGTAACACCTGAGATGGTTTTACCATTTGGCCCCTGGCCGGTTGCCGAAACCCAAGGAAGGTCGGGGTGCGAACCACAGCCTCCAAATCTTAGGTTTGGGGCAATACCTGGCCTTATCGCTAGTGATTCGTGAGAAAATCCTCCTGTTCGAGGCATGTTTGTTGCTTCATTTGCCTTCGTAATATAGTTTTTTGTCTTGCTTTCTTCGGATGGAATGGTCGTCCAAGTCTCAGACGTATTTTTCGTACCAGAAATTGTCAAATCTCCTCAGCAACCTCACTATTTGTGACTCAAATTCTGCCAAGTAGCTCGATGAAGACGGATTGTATGATCAACTCGCGGGGAAAATAGAAAGAATAAGACGGATTGGAGGAAGAAGCTGGGACGCCTTCTTCCCTAAAGAGAATTCCTGCGGGCCGATCGACTCGGACGCCGG
>377
CCCTTATCGAGGCCGGTAGCACTGATCGCGTGCGTGGTAATGGCGCTTGGCTATGTCCTTGTACTTTACGTTCCAACATTTGTCCTTCGCCTTCCTCGCTCGACGTCGCTTGAGTCATTCTTAATACGAAGATTCACCTGCGCCCTAGTCTTCTCCGCCGTTTCAGCGGTCGCCTCCGCTTCCCTTCTGGGAATTAGGAGATTTAGGAATGTATCCGTTATGCTGAGCGTTTATGGCATCAGGAAGGACCACATGTGGCAGGCTCTGGTCTTTCCACTTTTCTCGTCCTCTCTTTTGTACACGGGTTCCTTGGTGTCGAAGTCGCTGTTCCTCCTCCATGGTTGGAGAGAACGTGCGGGGAACTCTTTCTTTGAACTGAATTCATGCAATATTTTTGTAGCGACCGCTCGAAGTTCCTTAGAACATGCATTGGCTTGTGTTCACAATATGGCGGCTTGGCGTAATTATGTGGTGGTTTGCAGCTTGGATATACTGTGGTATTTGGATGGTATGCATCTTTTCTCTTCATTCGAACAGGTAACATAATATCAGCTATTGTTGCTCATATTTTTTGTAACACGGTAGGCTTACCGATTGTTTTCTCTCCAAGGACAAGAGGTTTAGTTACCATCGCCTTCATTGTTGGGCTAGCAAGTTTCTCATGGTTTCTCTTTCCTGCTTCAAACCCCAATCTGTATAACAGCAGCTTAGATAGCTGTAGTTGTTGGCAGGGTAGTTGTAGTTGGCATTAACAAATTCTAAATGTTTGAAGATATCTATTTTTTCCGTGTAATGTTGTATCATTGCCTTAAGCTTTGCAC
>378
GGCTTGTGTTCACAATATGGCGGCTTGGCGTAATTATGTGGTGGCCCCATTCACTGAGGAGCTGGTATTCAGGGCATGCATGATACCGTTGCTTCTTTGTAGTGGATTTCAGACTCAAAAATATTATCTTTTTTGGCCCAATTTTCTTCAGCTTAGCACACTTACACCATTTTATGGAGCTTTATTATCAGCAGAGATATAGCTTGTTAAAAAGCTTTATCTGTCGTAGGTTTGCAGCTTGGATATACTGTGGTATTTGGATGGTATGCATCTTTTCTCTTCATTCGAACAGGTAACATAATATCAGCTATTGTTGCTCATATTTTTTGTAACACGGTAGGCTTACCGATTGTTTTCTCTCCAAGGACAAGAGGTTTAGTTACCATCGCCTTCATTGTTGGGCTAGCAAGTTTCTCATGGTTTCTCTTTCCTGCTTCAAACCCCAATCTGTATAACAGCAGCTTAGATAGCTGTAGTTGTTGGCAGGGTAGTTGTAGTTGGCATTAACAAATTCTAAATGTTTGAAGATATCTATTTTTTCCGTGTAATGTTGTATCATTGCCTTAAG
>379
CTTTTCATCTAATTTTGAGAGTTGAGGAATGGGCATTAGAGTTCCTCCGAAGGGTTTGACTCCAGTGATCCTAGCTGATACTTCTTCTCATAGCTTTAGCATTTGCAGGCTTCCAATTTATACCTCGTCCACTTGCCCTTTTTCCAGAGGCAAGCCGCATATAAGCTTGCAGATTTCATCTGGCCGGATAAAGCAGATAATTTCTGCTTGTTCGAATGACTCAGGTTTGTATGAGAACTACTCACCCAGTGAAAAATCTCCTTCATCTAAGGAAGTCTCATTTGATGTTAAACTTCCAAGAAGAAACATGATAGTGCAATTCACATGCAATTCCTGTGGTGAAAGAACACAACGGAAAATTAGTAGAAGAGCATATGAAGGTGGAACTGTTTTTGTTCAGTGTGCAGGGTGCATGGTGAATCATAAACTTATTGACAACCTTGGGCTCATGGTTGAGTACGACCTTCGTGAAAAGTTTGATACAGATTTGAAGACACTCAATGAATAGGCGGCCTCTATTCACTTTTTCATATCGTTTACATCTACTCTATGTTTTGGTTTTTTAGAGATCTGTTAGTATATGCTGCATGACCGAGTAAATGTCTTGTTTGGTGGGAGAGGATACTATTTATACTGGTAGATCATTTGATCTGTCGAACTCCAGAGGAATATGCAGCGTTTATTTACTTTTACAGTGTATAACAGGAATATTGTCTTTTTTATTAGAATAACTGCAATATGAAGGCTCATCTTTCACA
>380
CTTCTACCATGAAGCAGTGGAGAAAAAAGAAGACGAGGTTATGACCAGGTTTTCAAATTTCAAGAATGTTGAAGTCGTTACTTCTGATGAATCTGTTGTTACTCCCAATGTTGTGGAGAGTAAAGAGAGCACATCAATAGCTGAATGGAATCAGAGGCAGGAGGCAGAGTTAAATGATATGGTTATTAAAATGATGGAGAGTAGCAAGCCTAGTAATTATAATGGTGCTGAAAATGGAAAGAATTTGTTGTCGGATATGTCTATAGATCGAAGAGGGGGGTCTTATAGCCAATATAAAGAGAAACGAGATGAGAAACTTCGAGCTGAGAATGCTAGAAACCATACAGCAAAACAAGCACAGTTGAAGGTGTTGCAAGAGACACTCGATAAGAGCAAAGCCGCTATGGCATCCAAAACCGTCAAGGCCGTGGTAAAGAGAGAATCCGTGAACTTCTCTCAGAAACCGAGGCGAAATTCTTCTCCACCCGTCTTGATGAAGAAGGAAGCTTCTAAGCCAACTGGTACGAAGAATGCATCGCCAAAAGTTTCATCTCCAAGGACTGGGAGTTTACCTTCTGGTTCTTTGAAGAAAAATGGCGGGACATTGCCAACTAAAACCTCTCCTGCGGTTTCTTCTAAAAGCATGCCCAGCCGAAGAAGAGCCCAGCCAGTGACTTCGCTAGCTCAGCCGAGCCTTAGAACCGAGAAACCGCTCGAGCATATGAAAGTAAATAAGAGTGGTCATAGTGTCCAACTTGATGCTAGAACGAGTTTGAAACTACAAGAAGATGAACAAGTTAATTCAGTAGTAAATAACAGCAAAATTGTGAAGCCAAAAAGTGCATTATCTGTGGATGATTGTGGTGCATTATCAAAACCAATTTTTTTGACCAAGCATACAAAGAAAAGTACAGTAGTGCCTGTGGAATCAAAACCATTTGTAAGAAAAGGTGCTGGAGTTACTCCTAGTATTGAACTTTCAGTTGCAAAAGCAAAGGATAGTAAAGGGCAGAAGTTGGATGATTCTTCAAAAAACGGTGGAATTCTTGTCATACAACAGGAAATTGAGACTAATGCTGCACCGGCTTTGTTAACTGTTGAAGTAATAGTAGATGATTTTGTTGAACTAACAACCCCGGGAGATAAATTTTTAGCAACTTCACTTGATAATATTTTGTATAATGAAACCACAGGGAATATAGATGGTTTAATAGAAATTGAGAATAGCGTTGAGAACATGGCGGAACCATTGATTGCGGAGATCTGCTATGATGATGACTTAGGAATTTCCGCAGCTGCATGGGTGGAAACAGAACACGAGGAATACTCAATACCTTGCAACAATGGGATGCGCAGACTTTCTCCTACAATTGCTCCCATAGCATCAAGTTCACGCGTACGCCATTCCTTGTCACAAATGCTGCAGGCTGAGAATGGGGAACCGGAGATAATTGAATGGGGAAATGCTGAAAATCCTCCTGCCTTGTTTTTTCAAAAGGATCCTTCAAAGGGGTTAAAGAGACTCTTAAAGTTAGCTCGAAAGAGCAAAGGTGAGGGAAATTCAACAGGTTTGTCTAGCCCTTCAGTCTTCTCCGAAGGAGAGGAAGAACATGACTACAAGAGTTCAGATACTTCGCTGCAGAAAGCTTCCTTTCAAGGAAAGAGTTACGGGAAACCAAAAAGTGTGGTTGGTGAAACTTTAGATGACGGAAATTATAGTAAGAAGGCCATCGGTGTTTTATCAGGGTCTGACCAGTTGCATGGTGGCCATATCTCAACCCGATTAGCTACTAAAGCCACACGGTCATTCTTCTCATTATCATCATTCAGGACCAGCAAATCCGGGCCTCGACACTGAGTAAGATTTGCCTACATTTCACCCTTGCGGTTGGATCCTTGGACCCTTAGTTTGCGGTGATGCTTTGTGTATCGGGCTGCCCTTTTTGTATATAATCAAGTATTATAAATTTTGAATTCAAATTCCTGTTAACTTTTCATGACATGAAATTCAAATATGGTTTTG
>381
AAAAAACGACACACTTCCCAGAACTTCAATCGTCATATCGAGCTGATTTCGAAGCTTAGACATCGACATTTGGTTAGCGCGCTTGGTCACTGCTTTGAGTATTATCTCGAGGACTCTAGTATCAGCATGCTATTTCTCATTTTCGAGTACGTTTCCAATGGAACGCTAAGAAGCAATATTTCAGGACAAAAGCTTTCATGGACACAGAGAATAGCAGCTGCCATTGGTGTGGCCAAGGGCATCCAGTTTCTGCATGCAGGAATCATGCCTGGTTTATTTGGAAATGATTTGAAGATAACAAATGTACTCCTGGACCAGGATCTTGTTACAAAAATCAGCAGCTACAATATTCCAGTACTTGCTGAGATAAAAGACAAGGTGATAACTAGAAATTCTCCGACATTTAAAGATCATATAGATAGATCAATGCATGAAGAAAAAATTGACATCTATGACTTTGGTGTCATCTTATTGGAAATCATATCTGGAAGGCCTGTTACATCACGCAGTGATGCAAAATTAATGAAAGATCAGTTACAAGAAAGTATAACCTCCGATGGTTCTGCAAGGAGGAGAAGCATCGTCGATCCAGTGGTGCGTAAGACCTGTTGCAGTGAGTCACTAAAGACTGTAATCGAGATTTGCATTCGATGCTTGTCGGAGGAGGCTTCCGAAAGACCTTCGGTCGAAGATGTGCTGTGGAACTTGCATTTTGCTACCCAGGTGCAAGATGGATGGAGGGGAAATTCTAATAGCAGCGTAGATTCCCCGCTATCACCACATACTCCGACACTAAGAAATTCTGAGGAGTAGTGCCTATTGCTACCATAAAGTGGGCATCAGGAACTTCAACAGCTTCAACTGCAGATTGCAGAAATCAATGATTTCTTTTTCTAACATGTGAAGGGAGACATGTAAATGGGAAGGGCATATCAGAAGATTTTGGAGGGTAATCTCCCTCTTACTTTCTCTAGCCATGATTACTGTGTAACCATTGTGAGCTGCTCTTGCTTCTCTCTCTCTGTAGTTTTTTTTTCAATTACTGTAAGTTTCTGATGTACTTTAC
>382
ACTTGACTGCAAAGGAACCAGTTGCAGCCGTGTGAGTAGAAAAAATGGGATCATATTGATCTTGAAGATGTCCATTAGCAGTTATCTTGAAGATGTCCATGTTAGCAGATCTGTCCAGGTTAGCAGTGATCTTGAAGATGTGCACAGGTTAGCAGTGATTTTGAAGATGTCCAGGTTAGCAATGATCTTGAAGGTGTCCAGGTTAGCAAAGAGCTGTTGGCAAGTCCTTGGTGTTTGGGTTCAGCGCCGTGTTTTACGCTTCTTCGACTCAGTCACTCTTTGTAGTTCGATTTGTGCATTCTTTTTCACCATGTAGTATGACTGCTCGTAGTTACATTGTGTGATCTTCATCTTCACCAGTATTTCTTCAGTGATTGTAATTTTGTGGTTGCCAGGGTTTTTAGGAAATTATTGAAATTCAACTTCATGTTTCGAAGAATTATTTAGTCTCATTTCA
>383
GGTCATTCCAAACAATGAATACAATGGCATAAGCATATTTATAGTACATCTGATATGTTTCTCTCTCACAAGGAACAACTTTAAATCTATGATATCCAGGAAAAAAGATGAATAATCACTACCAATTCTAGCTCAGCATTTTTTTATAAAGTTATCTGCATTTCTCTTGAAAAAAATAATATTTTTCAACTCCGCGAACTTCTACGGCAATATAGGGAATATACATTCATAGGCTTTACAAAAAGCCAATATGGATTCAGAGTTCTTTTAGGGAATATAAAGAAATTTAATGGCCAGCAGACTTGAGCATTTTCTTGTAATCAGGAAATGAACCTGCAAAAGGTGTGACCCTGCCATCTGAAACAACCCACAGCTCCCCCACGCTTCCTGAGATAAGATGTTCATCGTGGCTCACCATCAGGACCCCGCCTTGGTAAAGAACCAAGCCTTGAATGAGTGCCTCAACTGCATCTAGATCAAGATGGTTTGATGGCTCATCGAGAAGTATTATATGTGGCTTTTTGAAGGTGATCTTTGCAAATGCAACTCTACTCTTCTGACCACCTGATAAAGTATACATCTGCTGAAGTGCTAGATTCCCGTGACACCAAAGGAACCCAAGTGTGCTCTCAGTTTTCTGTTCAGGTACTCCTGGATAGCAGCGCATCA
>384
CAGCTGCCTCAAGTCGCAGCAACAGCCCAGATCTCATCATCCCTAGTGAAATGGAACTGATCTCATCTGCTCTATCCCTCACCCCATCAATTGCTGATCCAGAACAGCCGGTGTCTCCTTTCCTCGAACTATCTGTCCCTCTCCGCCCTTCCCAAACGCAGGCCAACTCCTCAACAATCCCAAACGATCTGGAGCTCAGCATCGCCCCACCGCAGTCCCGCAATACCCTCCCTACATTGTCCTCCGGCACGATCAGAGTGATCTAATCATCGGTATAAACAATCTCGGTGACCGGCATAGAAATAATTCTTTGGTTTGGGGGAAAAGTGGGGGCTTGCCTGGTTGCTATATGATATTCCATATGTTAGTTTAATTTTTCTTCACTCCCTCTCTCTCTCTTCAAATCATCAGTTGCTGTAGATCTGTGTGTTGGGATGGGGATGGTAGAATAATTATCATTCTTCTGTGATGAAAATTTGATGTAGATGTCTTTTGTTTGTTCCAAATTCTGCACCAATGGTCAAAGTAATAATAATTTGATATAATGAAATAAATAATCAGCCGTT
>385
GAATGGTGTAGGCGTGCAGTTAACATCTCTCTCTCTTTACAACTGAACTAAAAAGGTCACCGCCGGCTCCAGGCCTACTCGATTTACCATCCCTTCCCCCGCCGTCAAGTTCGACTTCGCCGTTTCCCTCCGTCAACTTCGATCTTCTCTCAAATCCAAACCAGATCCCAACAATGGTTTACATCGACTCATGGGATGATTTTGTTGAACGATCCGTCCAGATCTACCGCGCCGATCCCCATTCAACTCGGTATGTGACCAAGTATCGACACTGCGACGGGAAGCTGGTTCTTAAGGTTACTGATAATCGGGTGTGCCTAAAATTCAAGACAAACCAGGCCCAAGATGTGAAGAAAATGGAAAAACTTAACAATATCTTCTTCGCTCTTATGGTCCGGGGTTCCGACGTGGACATAGCAGAAGTAACCGGAAAGGAGGCTGTCGAGCCGCAGGCTTCGAAGAAAGGTAGAGGGAGGAGACAATGAGCGAGCTCCAAGACCGCCACAATTTCGGTCGGGTATTTTTGCCAGTCGAAAATAAGAAATTTAAGTGTAATTGACTTTTCGAAATGTCGTTTTCGACATCAGTGTTTCTGTTTTAGACTCGAGTAAACAACATCGTAGATCTCACATGCTACAAAGATATTTGAGGATTCAATCTTCTTTGTTTGAATTGAGATTTCCTCTAAAAACTCCACATCTATTATAGTG
>386
TGCATTATCGATTTCTTTCTCAATTTTTACCAGTTTTTATATCCGGACGAGAGAATACTCTAAGACTGTACCAGTTGCACCCTTTATAGTGAATTATAATGGGGCCTTATTTCGTCAGTATCCTGGGCCTTGGCAGGTTATGCTGAAACAGGCTGATGGATCCTATGCATGCATTGCGGAAAGCGCCACACGGTTTACTCTTGGGGAGACAAAAGACGAGCTTTTGACGGTTCTTGGCTTAAAAGAGGTGGAAGGAAGCTCATTGGAGTTCCTTAGAAGGGGATACAAGAATGCTACTTGGTGGGAAGAGGGTGTTGAGTTGGAGCTCTCCTCTAATTGGAGAAGCTGATCTACAACAGTACAGAGAATAAGTAGGATCCTCTTCGCGAAAAACTACGATGCAGAAGAATCGCATTGCTTTATAGTTTTTGTGAATCAATTTGTTTCTCATTCATGCTTTTTATAGCGAAAAGATTGAATTGCCTTGTTATTGAAATTGTATTCACACTAAATACAGAAGAAAAGGTTCTAGTGATTAGCTTACATAGTTTTTTTAATATGAAATTGTATT
>387
TAAAGAAAGTAGATCATTCAACATTCTAATTAGAACTCCTTTGCAACATTGACAACTGAAGAAAATGTAACTACTGAAGAAGTTATAAATGCATCCACATAACAATCAAGAGGTGCATACTACATCTAGGATTCAAGAAATGCCATGTATAAGTGTATCTTTAACACATGCTAACCTGAAAACTGGCAAAACATGACCTCCAACGGAGAAGACTGAATATGACAGCAATCAACTTCCTAAATTGACAGTATGTTAAACATGCCTCTCCTCCCTTTCCCTATTCCACTGTTCAATCCTCGCCCTCCGTTCCTCGCTTCCATCTCTAACAGGGCTCCTAGAAAGTCTTGGGCTCCGATACCTCCGCCTTCCTCCATCATCGTACCTCCCATACCTGTCACTGCTTCTCCTACCACGGATATCCCTTTCACGAACATCATGCTCACGGTACTCCCTCCGATGATGAGGACTAGGACTCCGACTCCGGCTTCCCATTGACCTCCGGTACCTTCCAAAGAGCTTCCTCCTCAATTCCCTACCAATCTGCTTAACATGCATAAAGTTACAATATCCACCTCTATTGCAACTGTTTTCTTCGAACTGTCGGCACGTGGCCTCCCGAAAGTCAGTAACTGGCGAAAAATCAACAATTATCGGTCGTCCTGAATAAAATCTCCCTTGTAGAGCCCTCAGTGCAGCAG
>388
CTCCCCAAAAAAGTTCATAAACTCTCAACAGAATCTTCAGAGTAGAAACAATTTAACTAGCAATAACCCAAATGAATCAGTCACCAGAATGCAAAACAAAATTATAAATGTCATAATGAAATTAGCAAGATAGTCTGAAACAAGTTCTTGGAAGAGAATTACAGAAGCAAAGATAAAACAAGCTAAAACATAAAACAGACACTAAAACGGAAGAACAAGAAGCGGTGCTGGCAAAAATGGCCGCCTTTGAAGCTCGGACTCTTGTTTGAGAGATGGTGTGGTTCTCGCAAACGTAAATCACGAGATTGGAGGAGGCAGATCGACCATCGAGGACATCTACTTAGATCTTTGCCTCATCTTACGCCGCTTCCTCTTAAGCCTCCTCATGCGCTTCTTCTTCCACTTCGCCCTCATAACGATTGAATCCCTTTCGAAAGCTCTTCGCTTATCCCCGCTTTGTTCTGAGACTTGGATTTACGGCGATAGGTAGAATCCCCATAT
>389
GGAGCAGTTACCTCGGGTCATTTCTTCTGTAGATTCTTACACGGAAAGCAGCTTACATAATGTTCCACATCTGAACACTGTGTCTCAGTTGCTATCAAACTTGGAAAACTCTCAGCTTAAAGCTGTTTTTTCCAGCTCGTCGACTTCCCTGACAGGATAAAGGTGTAAGCGAGAAGACATGATTATACATATTTGAACAGTTTATTCAGGGGTTGAGGCTATATACGTGAATTGATGAATATACTTTGGGAGTGTACACAAAGGAAGAACCTCAATGTAATGATCCTCTAAATGGAGAGCTTGTGGCCAAGTGGATCTAGCGGACGTGGATTCCTACGGTGATCTAGACCAACTATTCTAGTGGGGAGGACTTGTGCATCTATTTGTTAAAATTGATTTACCAACATTTTTTGAAAGTTGTGAAGTTGTGCAGATATTAAATAAATTTCCCGGCTGTAAAGAAGTCTGGAAATGTGAGTTGTTTATTATACACATACAATAATACTGGGCTTTATTGTATGGTCTGCAATTTTTGCTACATATATAGTGAACTCTCGAATAATGCTAAAATCAATGAAATCCAGTCG
>390
GCTCATTAAACTTTAAAACCGCCGCACATTCATCAAAATATGATGAATCATTTAAAATTTCTGTTGGAACTCAAACTCATGTGAGAATAAAGTACTCCTTCAAACTCATGCAGACAGTAATACACGTTATCGCAACGACTATAATAAACTAGATAACAAAGTTCAAGAAAAACACAACACACGAAAAGACTTCAAACGAGAACAAAAAAAAATCAAAAGAACTTCATATAAAAAGTCTCACCCATAAAGACCATCACCCACAACCGAGAGCGCCTCAAGCTGTAACAACCACTTCCTTGGGAGCTGCAGGCTTCACTGCATCAACAGAAGCTGGAGGAGCAGTAGCAAGAGAAGCCACCGCCGCCGCCTCCATGTGGGGAGGTGTATTATGCTTCAGCTTCACAAGCAGCTGGCGCATCCTCGAGAGATCTGTCGGTTTTCCGAGCTTCGGCCCCTGAATGACGACGACGGAGGTCGAGGCCTTCTTCTCGTTCTCTTTCCTCCCCCTCTTGTCAATTTTCGATACCTCGTTCGGAATGAGCTCCGCTATAGGACTTTCCACCACTGCTTGTTGGCATCAGTGTGGAACTTCTCTTGGTTGGCTACG
>391
AACATTTGACAAGCTGACCTTTATGGATGGACTTCACAACTTCCATTGTCTTTGAGATCCGTTGTTGGTGCTCATCATCGACTCGCAGGCCAAAACAAACCCAAACAAGCAAATTTCGCTCGAGTAAAGATGTGGTTTTTCGATAGTTTCATCAGCACACGTAGGCCTCGAAAGCAATTTGCAAGATTTAAAATTTACTTAAATCAGGTTGTACAGATCTGGAGCTAACCAGTTACTGCACTTTGGACCAAAATAATCCGGCTACCGGAAAAACAACCCCCGGCCGACCGTACACCGGCCGCGGCTGCGACACCATTCACCAGTGCCGGCAGGGACAGTGAGTAGAAAAAGTAGTAGACTTTCTATTTGGATTGTAAATCTGGTGCGGTGTTTGCTTCTAATAATCGATTGGGAAATATACACAAGGCTTTTTTTGAGCTTTTCTCTTCTTCTTATTCTTGGTGGATCATGTTCCAGTTAGTCATGTTTGTAAGCTTATGAAATACGTGTTTGTAATGTTCAAGAGAAAGTAGGCATTTGACTGAAATCTTGACGTAATT
>392
GACGCCAAATCCCCTCTCGTATACGAGCGAATCTAGTATTCTATGGTGAAATTGTTCATTGATGGGAGATACCAGTAAAAGGATGGACATTGAGAAACTATTTTCACTTGCCGATGATCTTACTTGCCTGCTCTATGATGGGAAGGATGGTGACAACCTGATGCAGTGCCTGGAAAATGCCAAGTCGCTTAGATCCTTCTGCGAGATCAAGGCCCATGAGGACAATGTATCATTGGAAGGATAGCCGAAAGAGGATAAATGGATTTGATGAGAAGATAGAAAAGGTAGAAGACGATGCACTTGCTGATTCAGAAATTGTTGATCTTCAAACTCAACTAGAGGAAAAGATGGAGACGGAATACTTTATTCGAGAAGGACTTAGAGAAGTTAGTGACCAGCTTGGTGATTTAGAGCTGCAAAGAGTTTCTATGGAGAAGCGATGGCAATTAGCTAATCACAGAGAAAAAGATCTTCAAAGGTCACAGGATTCCCTTTCTATGTACGCTTCAATAACAGGGATTATTCCAGACATTACTAAGAAGATTTCTGGAATTTGTGTTGAGAGGAGCAAGAAAAAGGTTGAAGGGTTTGAATTTGACCCGGAAATGCCGGCGTTCCATGTTTGTGACGGCCTCTGGAAGATGGCTGCTTGAGTGCATGTCTTAAACTCCGTCAATTTTCAGGTCCGTGTCCGAGGAAAATGCGAAAAGTGACCACTTACAGCCATTCTTTAATGATCATTTTAAGGTCATATTTATGATCGTTTAGTGATGGAACATGGTCATAAATGA
>393
TCTGGCTTGAACAACGTACGCGTCTGACTCCCCGGCAGCCCGGTGTTTCCATCTTCCTCCACCACCTATGGTCACTTCTTTGAGAAGGTAGGTTATCCATCTCCTTCCTGGACTTCGGCTTCGTCTGCGTCCTACTCCCCGGCCACCCAGTGTTTTCTTCTTCACCAAAGTTTTTCATGTATCCCGTTTTTGATTAAGAAATTGATCCAACTGTTCCTTCTCCTCCATTGCTTTCGTTCTCCAATACCTTGAATCCAAAGAAAATTCAAAGAGATGCCTGAAGAATCCCCTCCTAAATTGCTTTTATTTTCTTCTAAAAATTGCTGTCATCATAAACCTCTCATTTATCCTCTTCATTGGCATCTTCTTTGTCTTCAAAAAAGTACATGTCT
>394
CACGACAACCCGACATGCCCTTCAATAAACACCAAAGAAAGCTAACATAATGTTCAGAAGCAGTGCGGGAAACAGGTGGAGAGAAGGAATAAGTAACCCTAAATAGGTCTCTATTTCAATGAAGGTTCCAATTTCCCCCAATTGCCTCCAGCATACTATATTCAATACACATGCAACCAAAAATATGACATTGATCATAACTAATCAATCAAGCAGTGAAAAAACGTTTCTAAAACTATTATTGGAACCCCATCAAGATGCATTGATCATCCAATGCTTAAGGACGAGGCCGCTGGAGTTAAGAAATAAAACGAGAAGGAGGAGTTAAGGATACCATATTTAATAAAGGGGGAAGCCCGGCGCTATACCACTTCAAACCAAAGGAGAAGGAGGCTCCTACTCCGCCGTGAGAGGAAGGAATAAGGGAAGGGGTATCACGATTTTCATTCGATTTACTCTATCCGTCAAGGCACCAAGGTGGGGTTGCCGTAGAAGAAACCCCTCTGGCCAAGCAACAACCAACCTGCGTTAAGCCCTTCCTTCCCTTCCGATTTCCCCCAAGCTGGCTGCTCCGATCCTGCCTCCCATGAAGAAGAAGGAATACCTCTTTTAACAATCCCCCCTTGGTGTAATCCGCCCCCATTTAATTCCTCCAAAACAAAACCCATTGT
>395
GGCCTATAATCGATTCCCTGAAACTTAGAATGATCAAGCCGAGTATCAGGTACTACATCCCAGCAAAACCAGGAATTATAGCATATAAGCCTAATAATTGCATCAGCTTTAGCACCCAAAACTCCAAAACGTCCCATAGCTCCGGATAACCCCAATCGACCCCTAAATTGAACAACAATTATAGCAACTTCCTTATATCCTTCTACATGACACCAACAACTATGTAGCATAGATCCCATTTTCCCTTCCATGCACCCTCATACTACATGCAATCCACATGTAACCGTAAATAAGACATTGATCACAACTAATCATTCAACCACAATAGCCCCAAACGGCACTAAAAAAATAATGTTTCTAAAACTGTAATTGGAACCCTATCAAGATGCATTGATCATTCAATGTTTAAGAAAAGGCAGCTATAGTTAAGAAATAAAACGAGGAGGAGGAGTTAAGGATACCATATTTAATAAAGGGGGAAGCCCGGCGCTATACCACTTCAAACCAAAGGAGAAGGAGGCTCCTACTCCGCCGTGAGAGGAAGGAATAAGGGAAGGGGTATCACGATTTTCATTCGATTTACTCTATCCGTCAAGGCACCAAGGTGGGGTTGCCGTAGAAGAAACCCCTCTGGCCAAGCAACAACCAACCTGCGTTAAGCCCTTCCTTCCCTTCCGATTTCCCCCAAGCTGGCTGCTCCGATCCTGCCTCCCATGAAGAAGAAGGAATACCTCTTTTAACAATCCCCCCTTGGTGTAATCCGCCCCCATTTAATTCCTCCAAAACAAAACCCATTGT
>396
ATAAAAATGCATGATTTTTAAAGTGAGTTTGGACATTCACAAGCAGCCGTTCATAAGCACCGCGTTCAGGGCTGTCACCACCGCGCCAAACAAAACCTTAATCTATTAGTACATAAAAAAGGCTCTTTTGTTGATAAAAATTTGTCTTCTCATTTTATCCATTTTTCTCTGTTACCCGCTTAGCACACAAAAGCGGAGTGAACGGGAACATGGAATAAACGAGAACAGGTATGAACCACATACATAAATGCTGCCATTTGAATATGATGAAAACCAACCTCAAACAAATACAACCTTCACAACCAAGATTGCCAATTAACTTCGGTAAAAACAGTAAAACTGCAACCCATTTCTTTGTTTGGAAGAAAGAAAATCTAGATCTCTAATAAGAGAGCGGTTAAAGCCTGTTGACTGACAAATTAGGTCTTTGGGGTGCAGGTGAGGATATGCGATTTGAACTTCTCCAACTCTTCCAGAACCTCTTCTTCAGGCCTGTAGATCAAGTCACTCATGCGCCAGATCTGGAGAGTGCCGCCGCCTCCAGTGCTCTGACAATCATCAGATACGCTAACAATGGTCCATGGATCAGATGAATTCCAATGAAAATCAACAACTTTATCCCTATGCCCCGAATGTTGAAAGAACAAACCAGGAGGGGAATTCGTCGCTCTTGTACCACTTCTCTCTTTCTTTTTACC
>397
GGTAAAAAGAAAGAGAGAAGTGGTACAAGAGCGACGAATTCCCCTCCTGGTTTGTTCTTTCAACATTCGGGGCATAGGGATAAAGTTGTTGATTTTCATTGGAATTCATCTGATCCATGGACCATTGTTAGCGTATCTGATGACTGTCAGAGCACGGGCGGCGGTGGCACGTTGCAGATATGGCGCATCAACGACTTGATCTATCGTCCGGAAGAAGAGGTTTTGGAGGAGTTGGAGAAATTCAAATCCCATATCGTGACCTGCACCTCCAAAACACCCTAGTTTTTCAGTTATCTGTTAAGTTGTGGGTGTTTGAACCCTAAAAACCTGTTGTCATTTGTTCTTTTGAATATTATTCTAGTTTTTTTTTATCATTTTTACATTTGCGAGGACATTCTGCTACATTGTTTTGATTTTAAAATGTTTGTTTGGTTAAGCGTATATTTATTGCAGGGCTTCTACAATGCCCTTTACTATTT
>398
GGAGACAAACCCTAATTTTGCCTCTCACCGTCGCCCTCTTGGAGCCTCGTACCACCTGCTATCCCGCCCATTCTCTTTGTTCTACTCAAGTGGTTCCTAAGCTGCCGCCTCTCCGACGCGGTCACTGGTTGGTGGTTGGTCACCATGTATCTTCAGTTTTACATAAATGAGAATGGTGATAAGGTATACACCACCAAGAAAGAATCACCTCTCGGTAGGGTAACAGAATCTGCTCATCCAGCTCGTTTCTCTCCCGATGATAAGTACTCGAGCCAGCGGGTTCATCTCAAGAAAAGATTTGGTCTGCTTCCAACCCAGAAACCGCCATTAAAATACTAGAAGTTTCTGTCTGTGGAGATTTTTATCTAATTTGATACTTCTGAAACTAGTTTTGAAGGCCTCTTGGGATTTACATAGTAGGTTTTTGTTGTCGTAGATTTGCAATGTGGTCTGAACCAGCCTGAATTGGTCCTTTTTCACAAAAAGCAGAACACAAATTGGGCCTTTTTTTCATGAAACAACAGATGTGCAAGAACAAGTCTAGACCAGCTATCAAAATTTCTTTTATGGTTATCGGTTGTTTTGGCTAATGCTGTTACGCAGGGAAAGTAGTGGATGTGAAAGTAAGGTTTATTGACCCATTTTATATTTATTTATTGCATTTATTATGTTGTTATATTCTTCACACTTAACACTAAATTAGCTTGGCCTTCAATCTAATTTTGAATCAGTTTAACAAGCAGTATGATCAAGTCATTCTTTG
>399
GATCTGCTGCCAGTACATAGCCTGCAACCCTGAAAGACTCACCAGCGACCAGGTTTTTCATCTACTAATCACCCTTCCTCACCACCATCTCCGTCGCGCAGCCCACTTCCTTTTCTCCTTCCTTCGTTATCCTTCCCGATCTCCATCCTCTGCTACCGGAGATTTCGATTCTAGATCTGCTGTTTATCTTGATCTCTCTCCGGCGGGCTACCATTCGCATTCGGATTGAGCTGCGACGAATTCAGAGGTGTTGGATCGATTGTCGGAAAGAATGATAGAGTATATATCTGAAGGAGCACTACCATGTTAGAAATGACTGGAATGTTGTACACATGTTTGAAGCAGGGATGTGAATTTAGCTGGAAAACTGGAGATCATTTCAAAGCTCATCAACTTTTTGCTCTCGTCTTCAAACCCGAGTGTAGATGAGATGCATGAATCACTTGTACATGCACATTCATCTTTTGCAGATATGAATCTGTGTATACAAACATTAATGCCTTATGTAGATATGAATCAGTGGATTTATGCG
>400
AGGAAAAGTAAATTACTTATATACCCTCATGGAACAATAGAAGGAAGGTCTAATCTAAAATCTCCCATTTTATTGAATCACAAATACAAGCAACCCAGAGATCCTCTACACTTCAACTGCATAGGGACAGGTTGAAATCCTAACAGTAGTAGAACTTACATCTGATGGGTGAAAGTAAACCATTTTGAAAGGAGAAAGCTTTTGGAAAGCAAAACTTATTTAATCCCAACCGTCGGATTCAATAGACTGTGTGCGATTGAGAGTGCACCTTCCAGAATTCCTGGTCTATTGTATCTGCAACCAGTCTATTTGCCGGCATATTGGGGTTTTCGCTTCTCAGCAAAGGCCGCCAATCCTTCGAGGCGGTCCTGCGAGTGAAGAAGCTGCCCATAGCACTCTCCCTCAATAGACATGGCAGAAGAGAAATCCTCCTGCTGCATTCCTTTATCGATTGCCTTTTTAGCCATCTTTATAGCCAATGGACCCTTATCATTCATATCTCTGGCGATTTGAAGAGCCTTGTTATATGCGCTGCCAGCTGGAACACAGTGATTCACTAGGCCAATAGACAACGCTTCAGTCCCTGGAAACCTCCGAGCGGTGAATATGAGCTCTTTCGCAACTGATCTTCCAACTATCCTAGGAAGCCGTTGGGTTCCACCAGCACCCAATTCTTTGTTCCTTGAACGAGAGAAGTTATCCATCATAAAATATCATTCATGAT
>401
TCCTATAATGGAACCCTATCACTAAATCCAGATTTATGCCTGATACCCCTCTCGAACGAAGGCGGAGACGGCCGCATACCATCGACGCCGCTCTCCCTTCCCCCCTCTCTCCCGGAGAACCCATCCCCGCCAAGTTCGGACGAGCCTAGTTCCACATCATCGCAACGATCAAAGACACCGTCATTAGACCCACATTGGGGGAGCAAGGGTTTCGCTTCTCGCCGTTCAGATCTAGGCCAAATAAATAGTATTGCTTCTCCATTCACGGTTCAATTTCGACCTCGCCCCATCCGGAATGTCGCAGTTCATTTCCGCTTTCAATTCTCCTAAGGTACAATCAAAGTCAGCGAACTTCTGTTTACCTGATCTATAGTAGTGACAACCTAATTTGTCATTTATATCGAGTGGGAACAATGCAAGAAATGTTTCTATATAGTCGTTGTTATGTTATTAATTTTGTATGGAGGTAACTGAGTTTGAGATTAAACAATATTCTATCTAATGTCCCTTTATTTAGGGCTTTCCTAAGCTAAGTTATGTATCAATATTCTGTGTAATGTTTCTATCAGCATTTTT
>402
GCTAGATCAGACATGACGGGGTTTATGCAGACATCTTTCTTCTTTGGGTATATGGCCTGCATCTGCTATGGCTTCTTCCTCATGCTTGGCACCATAGGTTTCCGGGCCTCACTGTTGTTTGTGCGCCACATATACCGCTCCATCAAGTGCGAGTAATCCCAACCTCATTGAGTGAAGGAATATTTGCTTCGCCAACTAGAGAGGTCGAAGCTGATGAATTCCATCCATAAAATGTGTAACCGACGAGTGTGACATATTCTCGACGGAGGAAGACACCAACATGTCCGGCGACAGTACTATGCAGAGAACATTTAGACTAGGTATTTGCAATCAATGAACTGCTGTACTGGGATTGCTGGTTCATAAAAATGTTCCTTGTAAAAGAACAATACTACAGTACTGCGTCTACCTGCCTATCAGCTTTTTTTCCTTTTTTATATTTTTATTATACCCTTAACAATACGGGCACAATCTGTGAGCTCGGGTCAGCTTGAATTTGCCTTGAATGCTTCCATTCTTTCTTGTTTAAAATATGCAGTTCTTCGAAATCAACCAAATGGCTCCCGGCGCTCGAGCTTGTACTGAACTTTTCTTCCAGATTAATCT
>403
GCTAGATCAGACATGACGGGGTTTATGCAGACATCTTTCTTCTTTGGGTATATGGCCTGCATCTGCTATGGCTTCTTCCTCATGCTTGGCACCATAGGTTTCCGGGCCTCACTGTTGTTTGTGCGCCACATTTACCGCTCCATCAAGTGCGAGTAAAGCTTCTCCATTCCGAATGAAAGAAATTAAACTTAATTTTCTTGCCGGGTTCTATAGTCAGGTGAGCATTTTGTACCATCTATATGTCTAACTAGGGATGCTTTGTGAAAGAGGTAGCATGTTTGTACGAACGGTTAAACTATAAGAATTCATTTAGGTGCGACATTGCAGCCTTTTGTACTTTAGTTCTTTTTGTTACGTTGTAAGCATGCCACTTGCTGGATTTACAATTTTCACTTGTTTGTATTGATGTCTTGAGTTTTAATCTCTTCTTCAG
>404
ATTCGCCTCACTAAATGTGGTATATTGTTTTTATTTATGTCCCTCTATAAACATGTGATTTGTACTTCTATTTTCATGTTTTTAGGTTTGGTGGACCCAACTTGCAATCCAAAAAAAGCACTAAAGAAGGAAATTTTAGAAAGCCTCACTGAAGCAACGCGTAACAACAACAAATAGGAAACGAAAATACATAAAGCTGATTCTAAATACTTTGGATTGGAACATATATGGAAAAGCTTAATCAATACTGACGGGTTGCTGGATGCATGTTATTAGGAAACAATTATCAAGAAACCTGCTGATCTAGAAGAGGAGCTTCGTTGGATGTCTCAAGAGTTATGTGGTTTGTCGAAGCTGTTTTGAACATTCTTGCTGCAAATTTTGGGCAGAGAACGGTTTTATATTCAGATATCAAATATTCTCGTACTTATAAACATTCTTAATGTTTCAAGTCGGATTGAGCAGGCAGTTGTGCTTTTTCAAGTGAGAAGGCAAAGGAAGACATGCTAAATCAACTATATAGTTCTGTGAGGTTAGGTTTTCTTTTCTGAGCATGTATTATTTATTTTACTGAATTTACTGTTGAAATTAATTTGGTAACTCTTGGTTTTGATGAATTCTAGATGTGTGTGAATTCTAGATGTGTGATTGTTTTTATGTATGAATGTTT
>405
ATCCAATCTTTTTATTTAGACAAATAATTCAAGACATAAGTTCTCTTCTTTTATAAAAAATTAATCAATATTTTCCATACAAAGAACAAATAACCCAAAACAAGCAAGGGCGATTTCATCACCATGAAACCCTCTTGAGCCCATCACCAAACAAATATCCTGACCTTCACGAATTCAATATAGAAGGAGTATTGGGATAGATGAATCAGTGGGAGACAAGTGTCTCAAAGAAGTTCAGGCCGTCGAACTCCGGCGCGAACCACGTCGTCGAACCTCTCTTCCCGCCCTGCGGCTTTGAATTCGACTTTTTCTTCTCTTCTCCTTGTTTTCTCTCATTGCTCTCTTCTTTCTTGATTTCCTGCTCTCTTTCATTCAAGTTCTTCACCTTCCTCATCGGCGCGAAGTACGTCGAGGGCCCGTAGCTCAGGATCGACATCGCGAGAAGTTTGTCCATGGTGTAAAACGTGGGAGATTTATATGATCGCCGGCGGGGATGATCTGATCGGAATTGTAGAAGAGATGTTAATGAACTCAGGGGGAGGGGGTGTTGCTCTGTTTTC
>406
AGCCAAGTTCCTCTTTCTACTCCCATGGCAACCAAGAAATCTCAATCTCCGGCGGTGGAGGAAACAGTAGCTAATCCAACCCCGGCAGTTCCCGCGGCCGCCGGCAAGGAGCCGAATTTAAAGCAAACCAAAGTGAAGAGGCCCCGTAAACCCCGAGCCCCGGCTTCCCACCCGCCATATTCTGAGATGATCGGAGAAGCGATTGCGACGTTGAAGGAGAAGACGGGATCGAGCCAGTACGCCATCACCAAATTCATTGAAGAGAAGCACAAGGATCACATCCCCTCCAATTTCAAGAAGCTCATTCTATACCATCTCCGCAAGCTTGCTGCAGCCGAAAGCTTGTTAAGGTAAAGAACTCGTATAAACTCCCTGTGGCTGCCTCTTCGAAGGTGAATTCGAAGCAGCCTACAACGAAGGGTAAATCCAAGGTGGTTATCAAGCCGAAGCGTAAAACAAAGGCGGCGCTGGCAAAGGTTAAGCCATTGGCGGCGGCGAAGGTCACAAAGCCGAAGCCCAAAACTGTTTTGAAGAAGAAACCGGTTGTTGCGAAATCAATGAAGAAGGTGAAGAATGTTGAGAAGGCGAATTAGTGTTGGTATTTAGTTTTTTTTAAATTTGGTAGGGGCATGGATGTAAGTATAAGGATGAAGTAGTGTGTTTCCTGGTAATAAAATGGAGATGTTTGTATATTTATTTTTTAATTCGATATGCTATATAGAAACGTA
>407
GGGAACAACATAATTTGAAGTATACACAATTATTTCGTTCGTTAGATAAGATAGATGCTTATAGTGAAACATTCAGGAATAAAACGTAGCTATAAAACACTGAACACATCCACCCATTCCTACTTCATAGTTGAACCCCGAATGCCATCTCCAAGCTTGGAAGGCCTTGCCTCTCCTATCCCAGGACTAAACTTTCCTCTCCCACTTACTGTAGGGCTCTTCTCCTGCCTCAAATCATTTATCCTGGGACTATAGCCCTTCTCCATAATCTGAGGGCTATGACGGCTCCTTAAATCAGCAGCTGGTGTTCCACTTGTGCTTGTGACTTTAGGACTGCTCATGTGCTTAATCTCACCACGGCTTCTTGTGACTAGTTCATTCAAAATCTCAGCACTCTCAGCATAAGTGCGCCTCACTCCTGCATCAATCTCCGTTGCAATTTCGAATGGCACAGCAGGATACTCTTCATAGTCGGCGGCATCTAAGTCTGTAAGATGCGCTCCCTTAAAAAGCTTAGGAAGAACATATTGCCTCACCGGGACCAAAAGCATGATCATCAGGGGGAAGAGGACTCCAGCTATCGGTAACCATGTCAGCCCGAAACACACTAGCAAGTAGGCTGTTTGGAAGATGGTGAAAGTGGCGATAGTCTTGAATGGTACAGTCTCCACGAAGCTGGCATGATGTTCTTCAAGAACCTTGAATCTTCTGCTTGGAGCTGTGAAAAGGAGAA
>408
GAACAAGAAGGCGGATTCCACGATGGGGACTCCTTTGATTTGGGCTCTGCTTCTTCTTTTTAGAAAAGCAGGGAGAGCAGAAAAAGGCGAGAGAAAGAGAGGGCTTCAGGAGGTGGAGGTGGGCGGAAATGGCAAGGTCCCTTTTGGTTCTACCACTGCTCCCAAGGAAACGCCCATGTCAGGACATAGCATGGAGGATGGCCTAAGGAGTCTCTTCTACAGCAACCTTGTTCTGCCATGTTTGGGGCTGGGAGTACATTCAACGCTCTCCCCTTTTTATTCGGATCTAACAAGGTTCCTTCCGGAGCTAGGCTATGATTGCAGTATCTCACAATTTTAGGATAAATATTTGGGTTTGGGGTTAGAGAGATCCAGGGAGATTATGAATGCTCATTTATAGGCAAGGTTCTTTGCTTGACTCTTATGTGTAGGTGTTTTCTTGATCCTCTCCCCC
>409
GTATTGGAGCTCCGTGCTTCCGTCAGAATTCCCGATCTCAAGCCGGATGAAGTTCTTGTTCGCGCACGTGCCGTCTCCATTAATCCTCTGGATCTTAGGATGAGATCAGGATATGGTCGATCAATATTTGAACCCCTTCTGCCATTGATTTTGGGCCGTGATATCAGTGGGGAAGTTGTAGCCTTCGGAGCTTCTGTTTCAACTCTGGTCGCTGGCCAGCAAGTTTTTGGTGCATTGCATCCGACGGCTGTGAGAGGCACTTATGCTGATTATGCTATTCTATCAGAAGAAGAGTTGTCAGTGAAGCCATCTTCAATATCTCATGTGGATGCAAGTGCTGTTCCTTTTGCTGCGTTGACTGCATGGAGAGCCTTGAAATGCACTGCCAGAATTTCTGAAGGCCAGAGATTACTGGTGTTAGGTGGAGGTGGGGCTGTTGGACTATCTGCAATTCAACTTGCTGTAGCTTCGGGATGCACTGTGTCAACCACCTGTGGAAGTATGAGTATTGAACTCGCCTTGGAAGTTGGTGCAACAGAGGCTATTGACTACAAAACTGAGGATATTCAGGTGGCAATTAAAGGTCAGTTTGATGCTGTTTTGGACACTATCGGGGTACCAGAAACCGAAAGAGTGGGTATCAACCTTTTGAAGAAAGGGGGCCATTATATGACCCTTCAGGGCGAATCTGCAGCTTTTGCTGATCGATATGGTTTAGCCATTGGTCTTCCTGCTGCCACAGCTATTTTGATAAAGAAGAAGCTTCAATACCAATATACTCATGGAATTGAGTACGGATGGGTGTACATGAGGGCCGACGCGGAAGGGTTGGATGAAGTCCGCCGGCTGCTGGAAGCCGGCAAGATGAAGATACCTGTGGAGAAGACATTTTTCTATTGCAGAGGTGAGACAGGCTCATGAGGCAAAAGAGAAGAGACTTATTCCTGGCAAGGTGGTTCTGGAGCTGGACTGATATCTTATAATATATATATCTACACATCTTCAAATTATAGATATATTATGCGGGCACTAGATGCCCGCATAATCCCTCCCTCTCTGTAGAACTACCTCAGTTTTCTTTCTACCCCATCTTTTCATGGTTTTTTAGCAGTTGATATACGCACCTCTTAATTAGCTATGCGCAGCCCTCTGATATATGCAGCCCCTAAATTGTTATTTGTATATGTACCAAAATGTAAGAAAACTTGCTCGACGACAACGAACATGCAGAAATGAGAGAATAGGGTTTGGTGTCTGGAAAATAAAGGGGGATAGCGATTATATTTGGGGTAGAATATTGGATTTTTAGTTCTAATAATTAATGCATGGTTCGTGAATAACTAATTTTGATGTGCGTATATCAATCATCTTCTTCTTCTGTCATACACCCACATTAAAATGTGGGAGTGCTAGCTTTGTAGTTTTTCTTCCAATATAATGGTGGCAAATTCATTTTAAAG
>410
ATCAAGAGCTAACCGCAGTTTCTTGCCACATCTCTCAGTCATCTTCAGCATCATGCCACTGCAATTGATCTCCCAAACTACAATCTAGTATCATCAACACAAACATTATTAACAAAGATATGAAAACAACAGCTACTCAGTTCTCAACCAAGAATCCCACTCACGTAAATCACCAAGCAAACAAATTCTCAATAACAGTCCATAAATCACTCATGCAAGTTAAACATTAACTTAAACAACAATCCAATAACAATGATACTGACATTGATCGCAAGATCAATCCATCATCCCATTCTAAAATCCATTCACAACTTTATTCAAACAACAAGAATCCAGAACACAGATTGAGAATCATACCTAATCGGAAACACCACTCGACGAAGAGTTATTAATAAAATTGACCATCCTCTCCCTAAGCTCCTCTGTCTTCACTCCCTCAACCCAAAAGAAGAAGCCATGATCCACACCTTCCGATTCAAAAAACTCAGCCACACCTCCCCACCCACTCTCCTTCAACTTCTCAGCATAATTCAGCCCTCTATCCCTCAACAGATCCAATTCCGCCACACAAACCAGCACTCTCCTGCACCCCAGATCTCGCAAGCTCGGCGC
>411
ATTTTAATGGGTAGGAGTTTTTGCAAGGCACTTCAGGTTAAGGTAAGAACATGATGATAAGGTAAGAACATCCAAGTGCAGAACATCCAAGATCATAATTATTATTTTTGTCAATGAAATAATAAACTATAGGAGTGAATAAATCAGGTTTTTCAAGCTGGCTGGCTGATTTTCTTCAGTCTCCATCATCACCCTCAGAATATTTATAAGGTTAACCTTTGATCGAAGTTACTTAGGGTAGAAGTTTGCAGCGAATCCAGCTAGTCTACATGCCCTGCCAGGTTGGCGGTCAATGTCGACGCTTCTGTGCTTGAACTTTCTTCAATGGATGCGTAAGATCGATGAGAATGAAAAGTATAGACGGCTTCGACGGCTGTCTATGTTAATGGCGCTGGAGTAGAGGTTACTACCTAGAAGGAGAAAATCAACAAAGTTAGGGATCGATTAATAGAGATGAGGAGTGAACATACCTAGCAGAGTATGGCTTAATGTGAAGGCTTCTCTGAACGAACTTCCTGCAATGGGCGTCATATTATGAAGGAAAGGAGTGCGGCTTCGTCGGGCTTGGTCGCGTGTTTGCGCTGGAGAGGGGAGTGGTATGCGAGAGTTTTAACCTAACAAAGAGGCGTC
>412
ACATGATTTTAGAAGCTTTTGCTGGATTACGCAGTTACTTCTAGAAGACCTGCTTGCCGGAAGAATTCGATAGAATCAACAAGTGTTTCTTCGAGCGCTCTGGTTTTTCCAGCCCAACGTCTTTAACTTCTCGGACGATAATCGATATTCTGGTCCAAGCTCGGTGAAATTCTGTTGGTAGTTGTAGTTGGGATAAATACTCTTTAGCTTGGTGATAATCTCATGAAGATAACTAGGATGAGCTGCACAGATATATCTTCCGGACGCCTCTGCAGCCTCATAAACTAGAAGAAGAGCATCAGCCACATCTCGAACATCGACAAAGTGCCATAGCTTCTCCAACATTGGTTCAGATGTTCCTTTAATTTCCCTTAATAAATGTTCTTCTGACCAACAAGACTCATCCATGACCTTATCTTTTGGCCAGCTTGAATTTCCAAGAATAGTGACACTTGATGAAACAAGAAGAACTCGCTTGATCCCTGCCTCCGAGCATGCCTTTAGTACATTAAGGGTTCCAGTGAG
>413
TAATTTGCCAGGAAAGCAATCCCGCCGCGCCGAAGTTCGTAGATTTTGCGCCCATGCCCTAGAGGCGGTAGCTGCACTTAACCTGAAGAAATCGTTTATTAAGGCCATGAAGCCGGATGGTATTTCCGTGTGTGAGTCTAAGCTTGGAAATGCGGTTGCGCCTTTCAAGGCACTGTGAATCCGCGCGGGCCATACTGGTCTTGAATATCGATTTTGCACCATTGCGGTTCAATTGGTAATGTTGTATTTGGCTTCAATTCAGGACTGTTGCACTTGTGATAGAAAGTAGGAATTTATTGTCTCACATGATTTGGTATCTTTTTATTCTGTTGTAGTTAGAATTATTGAATGCAATATTCCCGTGTCGGGCATTTTTACTGAGT
>414
CCTTCGGACATCAGAGAGGTTATATTGTACAGGTCAGGTCTGGTAACTGCCGCGTCATCATTTGTGCTCGCCGCTTCAATCACTTTCATTCCTGAGAATTTTTTCGTAAGAGATTTTCTCAAGCAAAATATCGACTTCTTATATATTCTTGGAGCTGGTGGATTAGGCTTATCATTACTCTTGATTCATATCTATGTCACTCCAATTAAACGGTTTCTTCAAGCATTATGGGCTCTTGGTATTTTTGGATCTGCTGCAACATATCTCAATCTGTCCAGTACATCAGACGAGGGCTTGGTACAGTATGTCATAGACAACCCAATTGCTATATGGTTTGTTGGCCCCCTCTTTGCAGCTCTAACTGGTCTCGTTTTCAAAGAGGGTCTTTGTTATGGGAAGTTGGAAGCTGGTTTGCTAACATTCATTATCCCTAGTCTGCTTCTTGGCCATCTGACAGGATTAATGGATAATGGAACGAAATTGAGTTTATTAGGGGTGTGGATGGCTCTTTTTGTAATATTTGCGGGAAGGAAGTTTCAGCAACCCATCAAGGATGACATTGGTGACAAATCGGTATTCATCTTCAACGCTCTCCCTGAGGAGGATAAAGAAGCCTTGCTTAAAAGACTCGAGCAAAAAAATGATGGGTTGCTTGATTAATGCAAATTTAGATGGTCGTGTTGACGGTTGACCAATGGAGTTCTGTATTAAAGGATGAATATTCAGAAGGCGTCCATGCTGTAACATACTGCTAGGATTTCTTGATCAATGCTACTGGCAGGGCTTTTTATGTAAAATTTTCACTATTGTATCTACATATTTGTTCTATTTTATTGGCATACTTGTGGGAATTACATTTGAGCACAACTCCCCAATCCGTTTCACAACCATCTGTTTCTATAACTAAATATTTTGTATCTAATGTATCTAAGATCTGAATTCTTAGAA
>415
CTTGTATTTATCATATTACATATCAATAGTCTAGAACATATGTGTTAAGAGATGAGTATCCCCCTCTAGACCTAGCCACTTCAATTCATCTATCTACACATTTATATATAATGCCTTTAAAGCTGAGAGATAAAGCACATATTACAAAATACAAAGAACCAAAAATGACTACAATACCACTTACATAACAATGATCATCTGAAGAATAACAACATCTATCTATCTATCTATAATGCACCATCCAGCAACACAACCACTAGAAGAAAAAAATTGCTTTTTCACCTTGGCATTTCATCAAACAGTGATCCGCTAAGCACCAAAACCTCCACAATTCCAAATTTCATAATCCTTCTCAACCTCACCAGCAGCATCATCTTCCCCCAATCTCCTCAATCCCCTAATCATAAACTTAAACAAGTACTCATTCGGCTCACATCCCCCTCTCTTCATCATCTCATACACATCCCTCACATTTTTCCCCTTCCCCGCAGCCACCAGCGCCTTCACAAGCCGAGCCGGCCCACGAAGATCGCCGGCCGCAATACCCCTCTCATACTAA
>416
TTGAATCTATCTGTTCAAGTTATGTCCCAAGGAGTGTGTTGGCACCCATATAAGCTCATAGTAGCATTTATATCCGGATCCAATCAAGTACTAATTCATGATTATGAAGATTCTGAGGGAAAAGATGCCTGCATCTTGACGAGTGAAGCCCAAAGAGAGATTAAATCGCTTGAATGGAGGCCAAATAGTGGGAAGACACTTTACGTTGCATGCAATGGTGGAGTCTGCATCTGGTCTGCATCTTGCTCAGGAAATGTTCCTTCTGTGAGGTCGGGGTTAACGCCATCAGTTGGTACTGTTTCACGAGGCTCTGGAATTAGATGGATCTTGATCGATTTTTTTCGTAGCCCTAATGGTGAACAAATTAGTGCGATTTCTTGCAGCCCCAATGGAAGATACTTGGCATCTGCATCACGTGGGAGCTCATCATTCACTGTTTGGGATGTCGCCCAAGGAGCCGGAACTCCAGTTAGACGAGGATTAGGGTCCGTATCCATGTTAAAGTGGTCACCCACTGGAGATTATCTTCTAGCTACCATGAGTGATGGAACATTCTATCTTTGGGAGACAGACACATGGACATCAGAGCCTTGGTCTTCAACCGGTGGGAATGTCACGGGAGCTGCATGGGATCCTCTAGGGCGCATGGCAATACTTTCCTTTTCAGAATCGAACACATTAGGTTCACTACACTTTGCTTCAAGGCCTCCATCATTAGATGCGCATCTACTCCCAGTGGAACTGCCAGAAATTGCCACCTCAACTGGGAGCCATGGGATCGAGAAAATAGCTTGGGATGCTTCGGGAGAACGATTGGCATTGTCATACAGAGATGGTGAAGAAATTTACCGGGGTCTCATTGCAGTTTATGACATCAAGAGGACGCCGCTTATATCCCCATCATTCGTGGGATTCATTAGAGGTCCTGGAGAATATCCCAAGCCACTAGCATTTGCTTTTAGCAGTAAATTTAAACAAGGGCCTTTGCTTTCTGTGTGCTGGAGTAGTGGCTTGTGCTGTACATATCCCCTCATTTTTCGTGCACATGTACTTCCCTAAAATGAAGAGGCTGGCAAGTGATGGTTGTTGCTTGGAGAGGAATATGGTTGTTAGATGCCAAAATATTTATGCACAAGTTCTCCTTAATCTGTAGTTTTTCTAGTCAAATTCAAGCCCAATTTTCCCACATTTCTAATGTTCGATTGATAGCTTAAAAGACGCAATGTTCATCATCAAACATTAATTACTTTATTTTGTTATTTATTATATATGCTGACTTTACTACAAAATCAACATAAAATGTAGTGCATTAGTAAGTGTTCGACAAAATGTGTTCCTCTTACTTGCTATTTGGACATCTCATTCTAATTCATTAAAATGTATTTAAGTGCGAATGATTTGT
>417
AGAAGTCTTCTCCGGTAGCCTCAACATTTCCCTCATATTCATTATCCATCTCAAGCTTCTTCAACACCCTTCGAGCCAAAAGAAGACCAGTGCAGTAAGCTGCGGCGTAGTTAGTAAGACCAACTTCAAGACCAAAGTGAGGTAGCTCATGAGAATAAGCTGCTGCAAGGATCAGATCACCAGCAATAGTAGCAGATATTATTTGAGCAACAATATCCTTGTTGCTAAATCTAACAACAAATCGGTACTTCGGTGTGTTATACTTGTTTTTGTCCTGGTTAATGAGACGAATTCTAGCACGATAGTCTGTTTTCCCCTCTCTTCTTCTTTTGTACTTAACCTGAAAACGCTTAAAGTATGCCTTTGACTTCTGAGATTTTACGAAAACCATCTTTCTTTCCCACAATTGCCTGAACTTCAACCGTCAACGGGTCAGGATGAAAACTGATCTTTGTTTACAAAACGTCGGAGCTCCGGTAGAAGCTTCTGATCGGAGAAACGGCGGGTTGCGGCTGAGCGGCCTCTCAAAACCCTAGACA
>418
CCCCTTCCCCGCCTAATTATTTAAAACGGACGTTCCCGCGGCACTCTCCTCTTCCTTGAAGGGCAACCATGTCACCCCCTCCGTCGCGTCACACCTCCTCATTTTCTTCAATTGGCAAATGACCTGTCAGCTTCTTGTCAACAGGGGCGGATCCACGAAGTTTGGTAGGGGGTTATGAAATTGGACCGAGCCTGCGACTTCAAGTCGCATCGCGGACAGCGCAACGAAATATGAGTCGAGCAAAAATAATAGCTAGCAAAATAAAAACACTGAAATTTTCAAGCATACAGACGACATACAGACGACACCGAAATTTATGTGATTTGGAGAGAAGCTCCTACGTGCACAGGGAGAGCACTAGAGAAGATCCACTATAATAAAAGAGTTATAGAGTTTACACTAAAATCAAATAGATCTGGGATGCGCGCCAAAGAAATATCTGATGCGGCACAAGAAGCTATCAGTCGCGGTAACAATATCATCGGGTAGTAGAACACAAGAAAGTAATGTCTCCTTCCTCAAACGACGCAAGCATCGCCGGCCTCTGAGAACCACCTGCCTGATATCTCGCGGCCGGTGAGGAGATCTGGCAGGACCCTATATTCTCTTTATTCCCGTCGAGACGCTGGAGCAAGGTTCTACCGTGAACCAGGCTGCACCTCTTCCTTGGTCGCAGGATTGCACAACCAAACTCCTGCCCTCAATAACTCATTATTTATGTGTGTTATC
>419
TCCCGGTGGACATCATCGAAGTTCAAGTTTTTGATTGGTGAGTGCAAGGAAAAGAAAAAATGCCTTCACTTCAGACAGCTTTACCGCCTGAGCTTGCTGACAACGTGATCAGATTATACCGTGAGTGCCTGAGAAGAGCTCGCTATGTTGGTCACCAGCAACATAACACAGAGCTTGTTGTTGATATGGTGAGGCAGCAGTTCAGGAAACACATGCATGAGATTGATCCAGTGAGGATCCAGAAACTGAAGGACGATGCTGCCAGAGGCCTCATCAACCATATCCTCTATGAGTCTGAGAAGACAGCAGGCCGCAAGTTCTCCGGCTTCTCCTAGTGATTACTTAGGCTTCGTTTGGGAGTTATGTTCACCAGTCAAGCGGTTACGACCGCATGAACCGGACCTTAATTAGACCGGTGAAAATAAGTCTCCCCAAGCAAACCCTTAATAAACAAATTATGAGACAATTATGTTCAGAATTGTATTCATAATGAATTACGGTCCTTGACATCTGTTTGTATTGCTGTTGTTTTTAATGAATTGACTGTTTATACTCAATCAGTATGTAAAAATTAATTTACTTTTTCGTA
>420
CTTCTCTTCCACTCTCTTTATCATCCATCTTTTTATATGTATCATGTATGGTGGGTGGCCATCATCCTGGACATGGTGGATTGTGAACCTCACCTGTTTAGCATTGATGACATTTCTTAGCGAGCGGTTGTGCATTAGACGTGAATTAAGAGAAATCCCAATTCCAAGACTCCGGACAAATATTAGTATGGAGGTCTAGTGGATGAAAGGCTGTGGGGACATTTTTGTAAGTCAGCGGGCATTTAAAAATGGTAAAACATAGTTCAGTTCTCGAAAAGTAACTATTCTTGAAGTGATGCATACTACTTTCCCTGCTGTTAAGTGGTTTTTATATTTAGAAACGGAGAAGCGGGTATGCGAGGCATTCACGCATGAGATGGCTTTTGTGCTATTTTAGGCCTGGTGTTCCTCTTAAGTATAACTGATTTACATGGTTGTATTATTGGGCATGATGACGATTAAATCTTTTATGCAATCATGATATTCAATTCATTATTTGTAATGCTTGCCTGATTGCTCAATTTTTTTGAAAAG
>421
TCAGTACCAACAGCAAGTCCGCACTCTGGAGTTGAACAACTATTCTTTGAAGATTCATCTCCAGAGAGCTCAGGAGACCAGTTCCATTCCTGGGCATTTTCATCCAGATATACTTTGATTGCAGACTAACCGCCAGCCAAGTGTGAAAATTCATGCATAGGTACATACGGCGAGTTCATCTTGGCTACTGTTCAGCCCCACAGTTGTGAAGGGGTTTTCTACCATAATCATCTATAAGAGGCGGTGACCCCATCATCAAGAGTTCAAGTTAGTCCTTTGGCTGGTTTGAGAGGTGAATCTTTGCTGCTGATAGAGTTGGACTGCTAAGTTACAGCCTAATGTACCTTTGTTCAATTTGATGTAACTATATATTTACTTTGGTGTTCAAGCAACCGGTTGTAGTGCTCCAAGTCAAATAATTAGGACCTCTTAATTCATAGCGTTTAATTTATGAGCTCGTTTCTCTTAAATGACTAAAGTACACCGTTCGTGTAATTCTGATCTAGAATCACGGAAGTACTTTTGAGC
>422
ATGATTTTGAGAATGGATTCAAGTATTTATCTCATATTCCAGAGATTTCATCAGATGGAATTATGCTTGAACCTTCTGGTGAGAAGGAAACCTCACCTGCTTATCTCCTTGAAGTGGATAGAATGTTTCCCCCATCTGCCGATTTGATGTTGCATTCTGCTAAGAAAGATGAGATGCATGACATGCATTTTACATCACAAAAGGGTAAACCGGATAGACTATCTCCAAGTTTAGATTATATTTCATACTTGGCGCATTTAGCTGTTTTTGGAATTCTTGGGGTTTTGACAAGATATTTACTCCAAAAATTATTCGGCCCTAATTCTCTGGCCCTTACCGGGGATGCTACACCTCTCTACCTTGATCTCCCCTCTAACATGTTGGGTTCTTTCCTTATGGGTTGGTTTGGCATTGTATTCAAGCCTAATTTACGCTATGTATCTGAACACTTGGTGGTCGGAATAACAACAGGTTACATGGGAAGTCTTACAACTTTTAGTGGATGGAATCAAAAAATGCTTGACTTGTCTGCTGAGGGTCATTGGACATTTGCCATCGCTGGAATTGTTTTAGGCATGTTTATTGTGAATGAGTGCATCACCATTGGGGTGGAATCTGCTGAGTCTCTTCACAAATGTTTCTCGGATTGGATTGAAAATTGTCCAGAAAGAACTAAAGGCAGGCTTCAGAGCCTGAGACTGGATACATTGAAGTTGAAGCTGATGGTTATGATACTCATGCTAGTAATTTGGGTTTCATTTTGGGGGTTGAGTGGTATTTTGGCAGTAAAAAAGATGGACAATCTAACCAACGGTGCTGTCCTTTGGTTAGGATGCCTGTTAGGGCCTTTTGGTGTTTGGGCTCGATGGTACCTTTCTAGGCTTAATGGCCAGGGCCTAGGAAAGAAGCGCTCGCTCAAATGGCTCCCCATTGGGACACTAATGGCCAATTTTCTTGCAGCAGTCCTTATGGCAGCTCTGTCGACAATTAGCAAGGCGGTGAACACTAAAAGATGCCAGATCATTGTAAGTGGAGTCCAGTTTGGTTTCCTCGGTTGCATGAGCACTGTGTCTACATTTGTTGCGGAAGTATATGCCATGAGGCAAAGCAGGCAATCTGGGAAAGCTCTAGCTTATACAATATTCACCATCCTTCCCCCATTCCTTGCAGGAATTCTCATATACTCTATACCGGTATGGACGAAGCATTACAGTTAGTTCATCGATCTTGATCCCACGATCATCGTCATTTTTATGATAGACAGAGCCATTTTTGCTTCTATTAACAGCGAAAATGTCATTCCGAAGAACTGTTGGGTTCCTCAGATTAAGATAGAGGCAACTGAACCACTGATCCAGGCATCCCCTCTTGTGCTTATAAATAGTAGTTTTTCAATAGATGCTGCAACAGCAATACTCTAAGAAAGCAATGCTCTAGAAATTTATTTGAACATGTCACTGTTACAGGAAAGGTACAATTGAATTATATCCTTATGGATTGTCGACTTGGACGTGAATTTTTGAACGAATTTGAATCCGAAACTCTGCATTCTATGATAATTTTGGATTTG
>423
TCCTAGACTTGGGATGATGCCTCCTCCATGGTATTATTCTCTGCGTTCTAATAGATTTGGGGCAATCGCTTCCACCTGGCTTCTCGGCAATTTTCTTCAGTCTTCTTTACAAAGTTCAGGCGCTTTCGAGGTTTACCACAATGGCGAATTGGTATACTCAAAGTTAATGGAGCAGAGATTTCCAGGTGAGATTGAGCTGAGACAACTGATTGGCAGCAAATTGCCAGGCCCTGCCTTTGGGAAGAACCTGGATGCTGTTTGGTCTTGATTCATTGATTGATATGGATAAACCGTATTATTCCATGTTTTGATCTCATTTCTATCATCACAATTAGTAAGTGCTGGTCCCAATATGTTCATGCAACTCTCTTCTCTTAGATTTGCTAATCTTGAATCTACAGAATATACCTGTAGCTTGCGTTTACTGTAGCTGGCTAAGAATTTATCATGTATAAGATTACATTTATATTAAAAAGGTTTATAACATTCAGTATTTTCCTGCTGGTGTAGAACATTGAAT
>424
GAGTCAGTCATTAAGGCTCATGGTGTGGTCAGCTCTGATCCTGCACAGAAACCGGTTATGAGGTTGAGCTTGACATCCACAGCCTGAAGGTCTGAACACTTATTTCTGAATTTTTATCTGGTGAAGAAAATCTGTTGCTCCAGTGAGAGATGAATCGGCAGCATTACCAGGGTAAGCGCTCTATACTGATTTTGACCTTTTATGGTGTGTTGTACTTAAATTAGTTCTGCTGAGAGAGTTATAGCAAAGATAAGAAGCTGCTGCTATCAGATAAGTATCCAGCTGTGCTACTATTTCTGATGAACAGGAGAGGAGGGGGGTTGTTAAGGACTGTCTTCTTTGGCAAGAAGGTTATTGCGCTTCTTCCAACCCTTGCAGTTTTTTCTTTCTTGGTCCGTTGAAATTTGTGTGTTTTAGGTTAGATATTAGGTGTTTCAGGGATTTTACTTGTACCATAATTTTGTTAAGTGTATTTTCAAAACATTCAATAGTGTCATGTTTAGGCTGAACATTTCTTTTTTATCTGGTGGTTCCTCTACAGTAAACAGTCAGACTCT
>425
CAAGAAAGGCCGTTACGCGCAGCGCGTCGGCACCGGAGCCCCCGTCTACCTCGCCGCAGTCCTCGAATACCTCGCCGCTGAGGTTTTGGAGCTTGCTGGGAATGCTGCACGTGATAATAAGAAGAATAGGATTATCCCGAGGCATGTTTTGCTTGCCGTGAGGAACGATGAGGAGCTTGGAAAGCTTTTGGGCGGTGTTACGATCGCGCATGGCGGGGTTCTGCCGAACATTAACCCGGTGTTGCTGCCGAAGAAGGCGGCGGAGGCCGAGCCGAAGTCTCCGGCTAAGGCGAAGGCTGCGAAGTCGCCCAAGAAGGCTTGATTTTCTGATGAATGGTGTAGTTTTGGGGTTTAGGGTTTTGTATGTATTTTTTAGTCTATGTTGGGGTTATGCAGAACATTAACCCGTTGTGTTTCAATGTTAGTTTAAGCTTCTTTTGCTTTGAATGTTTTGTTCTTCTATCTCGAAACTTATTATATGGAAGCAGCTCTCAAGCAACTGATTCTCAAACTGGTGCTGGAATTGATGAGATTATGAAAACAAAAAGAAA
>426
GCCGATTTATTAGTGTCTAAGCCTGCTAAAACTGATTTCCCGTACTATGAATTCCCATCTTTTAAATAGCCATAGAAAAGACAAGTTTCATCCCAGATCTGTAAGTAATAAACCAAACAAACAGAAATTAAAAGAACCTCGAAAACAATCTGAACTTGCTCAACACAAATCTTCAATAAAAACGATATAAATTTTGATACCAAAGACAAGCAAGACTACAACTTTCACCATAATAACAACAAACCACAATCCCACAAACTACATACAATCATAAACCCTAAGCCGCCTTCTTCGGGGACTTAGCCGCCTTCGTCGGCGACTTCGGCTCTTTCGAAGCCGTCTTCTTCGGCAGCAACACCGGGTTAATGTTCGGCAGAACCCCGCCATGCGCGATCGTAACACCGCCCAAAAGCTTTCCAAGCTCCTCATCGTTCCTCACGGCAAGCAAAACATGCCTCGGGATAATCCTATTCTTCTTATTATCACGTGCAGCATTCCCAGCAAGCTCCAAAACCTCAGCGGCGAGGTATTCGAGGACTGCGGCGAGGTAGACGGGGGCTCCGGTGCCGACGCGCTGCGCGTAACGGCCTTTCTTG
>427
AGTTAATGACCATAATATCTAGTGTGGATGACCAAAATTACCCTGAGAAGACAGAGACCTATTACATTGTGAATGCTCCCTATATCTTTTCATCCTGCTGGAAGGTTGTTAAGCCTCTTCTGCAAGAACGTACAAGAAAGAAAGTCCAAGTTCTGCAAGGCTGTGGAAGAGAGGAGTTGCTAAAGATTATGGAGTACTCGTCCCTTCCGCACTTCTGCAGAAGAGAAGGGGCGTGCTCGTCTCGCTACTCGTCATCATCCGTGGGACCCAACAACTGCTTCTCGCTCGACCACCCCTTCCACCAGCAGCTGTACGACTACATGAGGCAGCAGGCGCACGACTTATCCCCCCACATGCCCATCAAACAGGGTTCCTTTCATGTCACCGTCCCCGAACCCGACCCGGAGGGGGTCAAGATCGCCGAGACCATCGAATCCGAGATGCACAAATTCGAGGACCAGACTCACCAGAGTAGGACCGATTGCAACACTGCGGCTCTCTCCCGTCCCATGAATGGCCTCAAGATCTTCAGTGATTGACTGGATGGAAGACATCAAAAACTATTCTGTCATTCTCGTCGTTAT
>428
TGGGAAACTGGAGGAAACGGTGTTCAGCACAAAGCATATTGCGCTGGCTGTTAATGAAGAGCTGGGTCTGCATACAAATCTACTTGATGATTTGGATGAACATGTTGATGTTACCGACTCCCGACTCCAGCGGGTTCAAAAGAAGCTGGCTGTGCTGAACAAGAGGACGAAAGGAGGTTGCTCATGCATTTGCTTGCTCCTATCTGTTATCGTCATCATCATCTTGGCTGCTGTTGCTTGGCTTCTTTTCACCCACTTGTAAATAATAAATCTTCTACAAAAAATTTCCGCTCGCAATCCATGTTTAAGCGTGAATTTTCTATCAGTGTATCTCTGTTATCTTAAGGCGAGATAATTATGTAAATGTCTGGATGTGAAGAATTGTAATTGGGATTTGGTTTTTGTGCATCAGCTTGTTGTGTGAACATTGGAAGACTCTCT
>429
AGAGCCTTCAAGTAAGGATCGGGAAATGGTTTGGGCTTCTTGCACTCGCCCCCGACCACCAAGACATGAAAGAAATCTGTTAACCCGAGAATCGAGATCATGAGCTCAGCGTTCTCCCTCGGGGCATTAGTCACCGCAGCTCGTGACAGGCTCCGGTCCTCGATCCATTTGCATAGTTTATGGAGCCCAGCGACTGGCTTCAGCTGCTGAGAGGCGAGCCTTCGAAACATGGCTTCTTTGTCGTCCAAGAATTTTGAAAGCTTGTCGGAGTCCCAATCTGGAAATAGCGCTCTGCCGATATCATCATTGTGCTTGCCGCTGATAAGCTCGACAAAATCATCCTCTGTGATAGGGATGCCATTGTTGTAACCCACCTCGACGAGCAATTCTCGAAAGGCATAGTAATGAAGAGGATCTGAATCGCATAGGGTACCATCAATATCAAACAGCACAGATTCAAGCGGAGCGAGTTCGGCCAAAGATTTTCTGTTGGATGCGTGGCTGTTGGTTGAGATCGGCATTGAGATAGAGCCCTAAAACAGTAGCCAAAAAGCCATCAGAACAATGATAAGAGTGGTAGGTATCAGTGTTGGAAAACTAAGTCAGAAATTAAAATAAAAAGAAAAGAGAAATGGGGGAGAGAGTAGATAAGACTTGACTACATTGCTTCAAAATGTGTTGGTTGATACAAGATTTTTGATATGCTTCCTCATCC
>430
ACTCGTATTTCAACTGGGTAATTTCGTTCATGAGGTCGAGTTGTGGTTGAAGATGGGGAAAATCCTGTAGGAGTTGTAAGTCCTCCCAGGTACTGTCCGTTGGTGGAAGTCCTTCCCATTGCACTAGACCTTGTAAGATGTTTTTCCCTTGCCGGAATATTTGCCTCGTGGTGATGAGTTCCAGAGGCTTGTGAAGAGGGTTATTTTTTCAGTGTTGTTTTGGTAGCATCATGCTTTCGATGTCCGGGTGTCCTGAGTACGGTTTAAGTAACGAAATGTGGAACATGGGGTGAATCCTGGATTCAGGAGGAAGGTCAATGCGGTAAGCCGTCAGTCTGATGATCTCCAGTGCTTGATAGGGTCCATAGTATTTTAAACATAATTTTCTATTGACAGTGCGATTCTATTCTATGATAGCTGCCTATATGGGTGCAGCTTAAGAAGTACCCAGTTGCCGATTTGAAATTGTAGGTCCTTTCTCCTCTTGTCAGCATTAGTTTTCATTCATTGCTGGGCTTTTTCCAAGTTGTGTCTTGATTGTTGGAGTAGTTTGTCCC
>431
CTTTGTCAGCAACCCTGAAAATGGCTGAAATATCCTCCATAACTTTTCGTTGGGCAATTGTGGCACAATCACCAAGAGCATATACATTGTCACACCCGATGACTCTTAGCCATTCATCAGTTGCTAAGACATGCCGATCACTCTGACCAATTTGCTTCATGAACTCAATAATGATAGGTCGAGTCCCGATGCCAGTAGACCAAACAGCCATTCCATATGGTACGCTAATCTCCCCAGAAGACGAGTTTGTCATTGTAATTGCCTTGTCAGACACGCTCACAACTTTAAAGTTTGTTTTTACATCGATGCCATCCCTCTGAAACTTCTCCTCAGCACATGTACTCTC
>432
CGGCGGGAAATCTCCGAAACAGCTGCACTCAAAAAATGGTTTGCACATAAGGAATGGTGGTTTGCATGTAAAAAAATGAGTGAAATGTCTTAAATGAAATTTTTGAAAAATTTAATGTGCCGATAGCTATTTTTGCCGTGCCTTTTCCTTATAAAAAATGCGCTTCACCACCAATTTCTCTACTAAAACATTACTAGCAAAATACGAAAATAAAACACATACAGATACAGTCGTGCACAGCACGTGACACAATTTTAAATAACTTGAAAGACATCACTTTGACTCACATGACTAAGCTGATCCTCTTTATTCAACACAATAGATATTCAAAAATCATTTCCCGCCAAAGCTCTGCTTAAGGCGGTTCCTCGCGAACTCGTAGACCTTCGCGGGATCATACAGGGTCTTCGCTACGCTCTCCCTCCCCTTGCACCGCTCCGCCCACTCCGCCAGCTTCGGGCTCTCCTCCGCGATCCGTATCCCGGAATACGTCTCGTAGGTGTAAAACCAGCTCGTGAACGGCACCAAAGCGATATCCACAATCCCGAAGTTATCGTCCCCAGCAAAATACTTCTTATCTCCCAACTCCGCCTCCAATGTCTTCAATATTTCAATGAACTCTTTTT
>433
TTGACGGACGACAACCACCCGCTACATGTTCATCTGGGCCTCTTCATGGTGCTGGAGCAGCGTGAGTTGGTGGAAGGTCGAGGTATTCAAGAATTGCATGATGAAGATCAAGGATGCAGAAGCATGCCACTTGGAGAAGCATGCGAAAGGGCGTGTCGACCCGGTTCCAGCACATGAACGAGGCTGGAAGAACGTGTTCAAGATACAACCTGGTTTCATTACTCAGATTGTAGTGCGGTTCGCAGACCTGCGGTCTGAAGAACCTTACCGCTTCGACGTCACTAAAGAGCCGGGCTATGTCTACCATTGTCATATATTGGATCATGAAGATAATATGATGATGAGGCCATTGAAATTTTTGGATTGAGTAGGAGCTGCCATTATTCGGAGAGAATACATTAAATTGATGTGTTTATTTAGATTTTATTAACTGGGGAGTACATTATTATCATTTTTTCCTATTGTTAAAATGAAAAATATTTATATTGAGTGATTGTTACGTTTCTCTTTCAAGTATTGGAAATGTACTGCTACATTGAGTTTATGAAATGTTGAACATTGAATGGTT
>434
CCTGTTATGGAGGAGTTAGCTCTGGATTCTGTCTCAGGGCTCAGAATTTCTGTTTGGAAAACGCCCGATGGAACTCTGTTAGCTAACAATGTCAGTTCGGAGCGGGTTGATCTCAGAAAAGGCGAGGTTATCGTTCATGTGATGAGAGGGGTGATCATGGATCCAGAGTTTGAGCTGTCCTTTGCTCCCGATTATGAGGAATGAAATATAAATCTTGGAGCTCTCAACTTCATAAATGGCGATTTAGCGATGGAGCAACAGTGGACTGAGAGGACCATAAACAATCAAATGTTGGTTCCTCTCTGAGCACAAGGCTGAAGACTCTTATCAAACGTGGGATGAGCCAACTTTTTCTTGTGAATTCTTGATATTGTGTTATCCCCAGTGTGGCAAAATGACTTTGCATTGTCCGGAGGAGTCCGTCTAGAGCATGTACATAACATTTTCGTTTACCAGTTTACTAATGCTTGTCCTCTTCATCATTATTTACACTAATATCTTCGTCTTCTTCGGCGTGATTGAGG
>435
AGGTATTGAAGCACTGCAACTTCTTGCATGCTTGAATCTGAGAAACAATCAGATCTGTAGCTTCACAGCATTACAGCCTCTGAAGCTTCTCAGCTACTTGAAAGTGTTGGACATATCCTTCAACCAGATTGGCACTCATCCAGTGGATACAACAAGGTACTTGTTCTCGTCCCCTTCGACGCGATCCATGGAACTCGATAAAGATTTTCTCGAAGATTGTCAGCGGTCCGATGACTGGGAAGCAGTATTTCTGTTTAGAGATTTGCAGCTTAATCAATTGGATGTCAAGAATAATGCAGTTGCTGATGAAAAGTTTAGAAATCTATTGAGGAAGGCGCTTCCTACACTTAAGTGGCTTGATGGAGAGCTGTTAAAATGAGTAACTTTTCATGCTGTAAAATTAACTTGGGGGGATATAATTTATCACATAATTCGATTATCATGTGTCTTCTCTTAAAATTTCTAAACTTTAGCAAATAATGGAATGATCTGCCAATATAAATGTGGTTCGGCATCCTTATTAAAGGTTTGATTAAATATTAGGATGTGGCTGGAATGATCTGCTGCTTAA
>436
GTTTTCGTAAGCTTCAGATCAAACCGACACTGAATCAATCAGTTCAGTTTAAAAATCGGTGCGGCTCGATTTTTTCTCGTCACCACTAGCAATAGTTCTCTTTATCTCAAAATATCAATCCTTTGCATGATCCTTCATCTGTGATTTCTTTCATACAAAATTATAAGAAGTTAGCCCTTTTCTTTGGGACATGTATGTTCTCTTTTACAATATCAAATAGGGTAGCTTACATGCTTACTAGAAATCTATCTACTTCTATGGGAAGTAGGATCATTTTCACTTTTAACCTTGTTATATATGCCAACATAAAAGGTGGTATAAAACACAAAAAACAAATTGACTAATTACTTTATAAATACATGACCATACCTTTGGCAGTTTTTTATAATTTCAATTTTGTAATTTATGGCAAACCTGCGTGTTGGGATTGGAAAAAGAACAAATGCTGGCATAGCAAGGTTGGATTGAGACGGGATCTTCTTCAAATACTGGTGGCACTTGACCATACACCATCTCACAGCTCATGTCTGTAAAATTTGGATTCATTGTGAGTGGCAGTCCAAATTCATTGGTGAAGAAGCTTTTGTTGTTTGGGATCTTAC
>437
AGCTTGTCACCCGCAAGGCCGCAACCATTACAACTATTTTATTAATGAATTTAATCATACTAAGTGTATTTATTTTATGAAAAAATGTTAACATTTATACATTTACTATACAATTTTTAATAACATGTGATAAGTTAAGTGGTAATGTACTCTGCCCAGAGACGTGGAGAACTCTGTCCTTGCCCACGGCTACTTGTAAGCTAGATCCGTAGTATAATAATTGACTACCGTTTCAGAAATAAAAAACGTTTAATAACCTGCAAAGATAGCTGCCGGTTCTTGCCCATTAAACCACGGCCACGGCTGATATCATAGTGGTAGGCGTTGCTGCCTGTATTATGCGGAGAATAGTGGTTGTTGCAGTACTTGCTTTTTCTTTGGCAACCGCTGAGGCAACCGAGGAACCTTAAGGCTCTCACTGCAGCTTCTTCCATTGTAATATAAAAGGGCTTACTGATCAGAAAAAATGATTGCAGGGAGGTAAAGCATTTCTTCCTCAGAAAGAGAAACAGATAAGTATATATAGCTTTTAGTCATCTGTAATATATGCTATTCGGCCTATTCCTCCATGGTTCTATACAATTCCTCCATCCCTCTTC
>438
GCTCTTCTTTATAAAACGGTTTATTACATCATGAAATACATTTCCTGTTTCATTTTATATATATCCCTAACAACGGTCTTTTTCCCCCTTTTCAGTTAGCCTGGAATGGAGTAACAACAACCTTGTGTTCCAGAAGAATCTCAGTTTTGTACAGAAAGACCACTTCTTATATTCGAGAAAACATGAAGCTTCCTCTTCCTCATCTCCGGTCACTACCATGACTCCATCACACCCATCTTCCCCTCATTCACTGGGAGAAGCTATTCCGCTTCCCTTCCATCGGAGCTCGATCACTCTAACTGGAGCTCCAGATTCTTCATCCCACACTGAAAATATTGGAGAAAACAAAGCTCCAAGCTCCCAAACTATCATTGACTCTAGAAATAATGGATTTTCTTTGGCAACCGCTGAGGCAACCGAGGAACCTTAAGGCTCTCACTGCAGCTTCTTCCATTGTAATATAAAAGGGCTTACTGATCAGAAAAAATGATTGCAGGGAGGTAAAGCATTTCTTCCTCAGAAAGAGAAACAGATAAGTATATATAGCTTTTAGTCATCTGTAATATATGCTATTCGGCCTATTCCTCCATGGTTCTATACAATTCCTCCATCC
>439
GGAGATGATCCTTGGCAGGAGTTCTGCAATATGGTGTGCAAAATTTACATATACACTAGAGAAAGGGTTCGGAAGATGAATCCTCGGCCTCTCAACCCAAGAGTCGAAGACGGTTTACGGTCGCTCAAGGATAACATGGGTGCCAAGGAGACAGCGGCGACTTCTGCACCTAAGAGTCATGATATCCAATGAAATTCGTCTTCCTGATACTCAAGGCGGCCCAGGCCATTTTCAGCTCAACGCAGCCCCAAACGGTCGCGTTCAACCATGGGACGGTCATGTTTATCCGTGCTTGGCAACTTTGCTTGAAAATGCAGTTTTGGATGTAATTGAGTTCTGTATTTTGCTGGCTTTTCCCTCAAATTTAAGGTATTGCTTACCCCGCTCACCGCGCTCGCACTTTCTGCGCCGCATTCGCCCGCAGGCTTTGTGGTTTGTAAATGGTAGTTACTCATGTATTAGTAGCTAAGCGCTGTGCCACATGCATATCTTGTTAACCATGTAAATATGCAGTTGCTAATATATGATGTGTTGCTAATCCAGCC
>440
GGCTGTACATGATGGCTAAGTACTCGCCAGAGCTCTCCAGTAGGGTATTTGGCAAAGCCACTGAGCAAAATTGCTCAAATATTTTTTGATTTGTTATAAGCACACCAAAATTCAAATCCGCCGTTGTAAAGAGGCCGATGAAAAAAACTAAACCCAAGTTCAAACATAGAGATGGGGATGCAAAATGATGAGGAAGAGCAGAAGGAAGAGGGCAAAGATAAGCGCGTGCACAAGGACAGAGACCCAGCTTGTTCTCATGTTGAAGAACTCTACCGGTCGGGTTCGCCCAGGCAACTGAAATATCACGCCAGGGCTTAGAAATCCGAATAGGGCCGAAGCTATGATCACCGGCATCCAGTCCCTCATACTCCTCACACAACATCCGGTTTCC
>441
ATAACGAAGCCCAGGCCTGTGTCGCCTGCAATGCAGGGCTTTTTAGGAGTCAGCGAGATCCCGCGCACCCAGGCCTTGAAGCACATTTGGGCCTACATCAAGGAGAACAACCTCCAGGATCCAGAGAACAAGAAAATCATAGTATGCGATGAGAAGCTGAAGAGCATATTTGGAGGCAGAGATCGGGTTGGGTTCCTGGAAATCTCAGGACCTGCTTAATCCTCACTTCAAGTAGGAGTATAATACCACATGTATGCATATGTTGTTCCTTAAAACCTGCTGCAAGGATGATTCTCTCCCTCTCTGCTTGTTGGAATGCTGCTAGGTTTTCTTCTTGGGGTGTGACTACGGATCAAGCGCCGTGCTTTTTGTACTTTCGAATAGTCGCGATATCCAACATCTGTCATCGCATTTTTTGAATCTGCCATGCTGACTTGTATCCAGTGTATTAAGTCTAGTTGGACTCTAAATTTGTTTTGGAGTAGGTTTGATAGCTTTGAGCTGAATCAGCATTCATTTTGATTTCTGTCAAATTTTAATCGAGGGTAATGAGAATCTAGACCACTGCTGCTTACTATCATTAATTTAGTTTTTCCGTTGGT
>442
GGTACTGGATCTGGCCCATGAGGACTCTTCTCATCTCTAAGATCAGGGAGGAGTATCATGATCGCATGATGCTGACTTTATCTGTCTTCCCATCTACAAAAGTATCATACAAAATTGTAAGCCACACAATGCTACCCTTTGTGTCCATCAGCTTGTTTAGAACGCTGATGAGTGCCTGGTGTTGGACAACGAGGCTCTTTATGATATCTGCTTCCACAAGCTTTAGCTTGCCACTCCTACCTGCATATGGTGGATTAAATTAAGAGGGCTATCAACTTTCTGAGCGCCACCGACATTTGTGAATTGGACATCAAGAATAACCTAACTTATGTCATTGGCGACATCATCTTACATACCCAAAATCAATATTATTCATGTATTTAGTTTAATTATAGTTTAAAGCAGTTTTATTTTGAATCAAGCAAACTGGGATATCTCCTCCGGTTTTCTTCATTAATAAATAACA
>443
ATATATCATTTCTCTGAAGTAAACCGAGAAAAAAACGAAAGCTGATATCTCACCTGAGAGCAGCAGCCTCTGTAACAACAAATTCTATCTATAAAAATTCGCTATTCCTGAATTTTATTCTTCGGCAAATAGCTTCGTAAGTTTTTCACGGCTCTACATTCTCATATCAAAGCAATGCATATTGATGATGCTATATAATGACAATAAAAACATTTTCTGAGGAGGAAGAGATTGATGGTGCCTTAGTAGATAATGAGATAAGGTCAAAATTGACAGGGATGATGCAGGAATGAAGACATAGGTTCTGAAATAGCTCGAAAACTTCAAAGCTTGGCTGGGCTATGATTCAACTCATCAAATGAGATGTTGTGTTGCTCAATCCGTCCTTCAGCTCATCAAGGAACATAATCTTTGGCCTTTAGAGGTTAGTCAGAGAAGTAGGGAAATTGACGTTGTTGCTCCTTCCTTCATAAATCTGATCATAGAAACATATGTTCTCACTTCATCTCTGCCGTCAAATCAGATAATCCTTGCACATTCCTTGACCGTCGAGGGTAGGAAATTTGAGGAAACCCACGGCGAAGTTAATGGCGTCGCTCTC
>444
[truncated: 44,681,937 more chars]
