# Supplementary material for: Transcriptome and Proteome Data Reveal Candidate Genes for Pollinator Attraction in Sexually Deceptive Orchids
Source: PLoS One. 2013 May 29;8(5):e64621. doi: 10.1371/journal.pone.0064621 (PMC3667177; doi:10.1371/journal.pone.0064621)
Supplement: File S1 — This zip-compressed file contains (1) the assembled Ophrys reference transcriptome (FASTA), along with (2) an MD5 check-sum, (3) an FAI index file, (4) 454 isotig to isogroup (transcript to gene) mapping (tab-delimited text), and (5) a text file describing the naming scheme for the transcript identifiers used. (ZIP) [file pone.0064621.s011.zip › OphEGS_RefTranscriptomeV1.fna.fai]

1	1018	4	1018	1020
2	823	1028	823	825
3	670	1857	670	672
4	1006	2533	1006	1008
5	470	3545	470	472
6	1313	4021	1313	1315
7	704	5340	704	706
8	938	6050	938	940
9	631	6994	631	633
10	829	7632	829	831
11	804	8468	804	806
12	1164	9279	1164	1166
13	602	10450	602	604
14	686	11059	686	688
15	717	11752	717	719
16	937	12476	937	939
17	895	13420	895	897
18	696	14322	696	698
19	742	15025	742	744
20	459	15774	459	461
21	1144	16240	1144	1146
22	853	17391	853	855
23	960	18251	960	962
24	572	19218	572	574
25	1139	19797	1139	1141
26	954	20943	954	956
27	1174	21904	1174	1176
28	1045	23085	1045	1047
29	1058	24137	1058	1060
30	945	25202	945	947
31	810	26154	810	812
32	488	26971	488	490
33	670	27466	670	672
34	2330	28143	2330	2332
35	669	30480	669	671
36	1620	31156	1620	1622
37	1696	32783	1696	1698
38	1450	34486	1450	1452
39	1358	35943	1358	1360
40	1216	37308	1216	1218
41	1117	38531	1117	1119
42	834	39655	834	836
43	1018	40496	1018	1020
44	1163	41521	1163	1165
45	1136	42691	1136	1138
46	960	43834	960	962
47	984	44801	984	986
48	313	45792	313	315
49	597	46112	597	599
50	637	46716	637	639
51	681	47360	681	683
52	519	48048	519	521
53	606	48574	606	608
54	871	49187	871	873
55	530	50065	530	532
56	1064	50602	1064	1066
57	1096	51673	1096	1098
58	1375	52776	1375	1377
59	991	54158	991	993
60	824	55156	824	826
61	1093	55987	1093	1095
62	648	57087	648	650
63	649	57742	649	651
64	635	58398	635	637
65	585	59040	585	587
66	890	59632	890	892
67	746	60529	746	748
68	528	61282	528	530
69	701	61817	701	703
70	1258	62525	1258	1260
71	856	63790	856	858
72	1044	64653	1044	1046
73	635	65704	635	637
74	1003	66346	1003	1005
75	1060	67356	1060	1062
76	507	68423	507	509
77	1318	68937	1318	1320
78	1040	70262	1040	1042
79	1014	71309	1014	1016
80	867	72330	867	869
81	532	73204	532	534
82	712	73743	712	714
83	690	74462	690	692
84	945	75159	945	947
85	717	76111	717	719
86	535	76835	535	537
87	842	77377	842	844
88	968	78226	968	970
89	283	79201	283	285
90	441	79491	441	443
91	2606	79939	2606	2608
92	1301	82552	1301	1303
93	1251	83860	1251	1253
94	1217	85118	1217	1219
95	1221	86342	1221	1223
96	909	87570	909	911
97	1252	88486	1252	1254
98	1027	89745	1027	1029
99	1031	90779	1031	1033
100	1000	91818	1000	1002
101	990	92826	990	992
102	910	93824	910	912
103	984	94742	984	986
104	993	95734	993	995
105	963	96735	963	965
106	1013	97706	1013	1015
107	933	98727	933	935
108	889	99668	889	891
109	914	100565	914	916
110	562	101487	562	564
111	776	102057	776	778
112	707	102841	707	709
113	760	103556	760	762
114	636	104324	636	638
115	706	104968	706	708
116	655	105682	655	657
117	607	106345	607	609
118	835	106960	835	837
119	451	107803	451	453
120	411	108262	411	413
121	1123	108681	1123	1125
122	334	109812	334	336
123	579	110154	579	581
124	2576	110741	2576	2578
125	3490	113325	3490	3492
126	4780	116823	4780	4782
127	535	121611	535	537
128	3009	122154	3009	3011
129	1769	125171	1769	1771
130	2614	126948	2614	2616
131	1450	129570	1450	1452
132	1319	131028	1319	1321
133	1853	132355	1853	1855
134	1496	134216	1496	1498
135	1255	135720	1255	1257
136	1382	136983	1382	1384
137	1439	138373	1439	1441
138	1114	139820	1114	1116
139	1274	140942	1274	1276
140	1237	142224	1237	1239
141	1476	143469	1476	1478
142	1095	144953	1095	1097
143	1277	146056	1277	1279
144	1099	147341	1099	1101
145	1211	148448	1211	1213
146	1211	149667	1211	1213
147	1270	150886	1270	1272
148	1498	152164	1498	1500
149	1243	153670	1243	1245
150	1216	154921	1216	1218
151	1655	156145	1655	1657
152	1268	157808	1268	1270
153	1024	159084	1024	1026
154	1268	160116	1268	1270
155	972	161392	972	974
156	1135	162372	1135	1137
157	1191	163515	1191	1193
158	1126	164714	1126	1128
159	1391	165848	1391	1393
160	1108	167247	1108	1110
161	1584	168363	1584	1586
162	681	169955	681	683
163	1987	170644	1987	1989
164	1116	172639	1116	1118
165	818	173763	818	820
166	1111	174589	1111	1113
167	1116	175708	1116	1118
168	1017	176832	1017	1019
169	1057	177857	1057	1059
170	1133	178922	1133	1135
171	1090	180063	1090	1092
172	1063	181161	1063	1065
173	1154	182232	1154	1156
174	1056	183394	1056	1058
175	1042	184458	1042	1044
176	882	185508	882	884
177	2939	186398	2939	2941
178	805	189345	805	807
179	989	190158	989	991
180	1023	191155	1023	1025
181	1017	192186	1017	1019
182	1021	193211	1021	1023
183	866	194240	866	868
184	1027	195114	1027	1029
185	934	196149	934	936
186	511	197091	511	513
187	1587	197610	1587	1589
188	631	199205	631	633
189	1193	199844	1193	1195
190	996	201045	996	998
191	889	202049	889	891
192	879	202946	879	881
193	881	203833	881	883
194	1005	204722	1005	1007
195	953	205735	953	955
196	902	206696	902	904
197	475	207606	475	477
198	975	208089	975	977
199	959	209072	959	961
200	1220	210039	1220	1222
201	954	211267	954	956
202	1309	212229	1309	1311
203	643	213546	643	645
204	633	214197	633	635
205	919	214838	919	921
206	952	215765	952	954
207	874	216725	874	876
208	762	217607	762	764
209	884	218377	884	886
210	490	219269	490	492
211	976	219767	976	978
212	1308	220751	1308	1310
213	1030	222067	1030	1032
214	1092	223105	1092	1094
215	867	224205	867	869
216	1069	225080	1069	1071
217	876	226157	876	878
218	975	227041	975	977
219	807	228024	807	809
220	784	228839	784	786
221	904	229631	904	906
222	924	230543	924	926
223	803	231475	803	805
224	838	232286	838	840
225	868	233132	868	870
226	814	234008	814	816
227	849	234830	849	851
228	947	235687	947	949
229	1175	236642	1175	1177
230	783	237825	783	785
231	994	238616	994	996
232	827	239618	827	829
233	786	240453	786	788
234	816	241247	816	818
235	923	242071	923	925
236	833	243002	833	835
237	853	243843	853	855
238	849	244704	849	851
239	845	245561	845	847
240	962	246414	962	964
241	660	247384	660	662
242	656	248052	656	658
243	1227	248716	1227	1229
244	845	249951	845	847
245	1530	250804	1530	1532
246	1281	252342	1281	1283
247	816	253631	816	818
248	688	254455	688	690
249	710	255151	710	712
250	937	255869	937	939
251	841	256814	841	843
252	609	257663	609	611
253	958	258280	958	960
254	940	259246	940	942
255	1018	260194	1018	1020
256	839	261220	839	841
257	695	262067	695	697
258	768	262770	768	770
259	734	263546	734	736
260	892	264288	892	894
261	731	265188	731	733
262	1104	265927	1104	1106
263	379	267039	379	381
264	1114	267426	1114	1116
265	791	268548	791	793
266	959	269347	959	961
267	487	270314	487	489
268	784	270809	784	786
269	767	271601	767	769
270	1206	272376	1206	1208
271	951	273590	951	953
272	611	274549	611	613
273	783	275168	783	785
274	695	275959	695	697
275	885	276662	885	887
276	1104	277555	1104	1106
277	772	278667	772	774
278	619	279447	619	621
279	756	280074	756	758
280	982	280838	982	984
281	457	281828	457	459
282	856	282293	856	858
283	642	283157	642	644
284	760	283807	760	762
285	709	284575	709	711
286	741	285292	741	743
287	743	286041	743	745
288	768	286792	768	770
289	1314	287568	1314	1316
290	1174	288890	1174	1176
291	766	290072	766	768
292	614	290846	614	616
293	772	291468	772	774
294	721	292248	721	723
295	831	292977	831	833
296	728	293816	728	730
297	777	294552	777	779
298	978	295337	978	980
299	920	296323	920	922
300	1250	297251	1250	1252
301	895	298509	895	897
302	777	299412	777	779
303	737	300197	737	739
304	691	300942	691	693
305	880	301641	880	882
306	703	302529	703	705
307	1125	303240	1125	1127
308	655	304373	655	657
309	1049	305036	1049	1051
310	964	306093	964	966
311	1027	307065	1027	1029
312	912	308100	912	914
313	692	309020	692	694
314	939	309720	939	941
315	679	310667	679	681
316	653	311354	653	655
317	656	312015	656	658
318	837	312679	837	839
319	627	313524	627	629
320	698	314159	698	700
321	654	314865	654	656
322	720	315527	720	722
323	571	316255	571	573
324	647	316834	647	649
325	805	317489	805	807
326	773	318302	773	775
327	685	319083	685	687
328	615	319776	615	617
329	709	320399	709	711
330	919	321116	919	921
331	860	322043	860	862
332	665	322911	665	667
333	804	323584	804	806
334	936	324396	936	938
335	920	325340	920	922
336	576	326268	576	578
337	726	326852	726	728
338	689	327586	689	691
339	658	328283	658	660
340	756	328949	756	758
341	765	329713	765	767
342	830	330486	830	832
343	631	331324	631	633
344	758	331963	758	760
345	644	332729	644	646
346	787	333381	787	789
347	673	334176	673	675
348	573	334857	573	575
349	724	335438	724	726
350	909	336170	909	911
351	796	337087	796	798
352	617	337891	617	619
353	702	338516	702	704
354	1017	339226	1017	1019
355	998	340251	998	1000
356	732	341257	732	734
357	785	341997	785	787
358	442	342790	442	444
359	857	343240	857	859
360	904	344105	904	906
361	736	345017	736	738
362	841	345761	841	843
363	587	346610	587	589
364	784	347205	784	786
365	593	347997	593	595
366	721	348598	721	723
367	479	349327	479	481
368	869	349814	869	871
369	762	350691	762	764
370	480	351461	480	482
371	633	351949	633	635
372	700	352590	700	702
373	458	353298	458	460
374	391	353764	391	393
375	794	354163	794	796
376	1000	354965	1000	1002
377	821	355973	821	823
378	568	356802	568	570
379	758	357378	758	760
380	2023	358144	2023	2025
381	1066	360175	1066	1068
382	457	361249	457	459
383	669	361714	669	671
384	566	362391	566	568
385	710	362965	710	712
386	571	363683	571	573
387	698	364262	698	700
388	501	364968	501	503
389	587	365477	587	589
390	607	366072	607	609
391	560	366687	560	562
392	791	367255	791	793
393	392	368054	392	394
394	671	368454	671	673
395	798	369133	798	800
396	698	369939	698	700
397	479	370645	479	481
398	763	371132	763	765
399	532	371903	532	534
400	724	372443	724	726
401	576	373175	576	578
402	606	373759	606	608
403	433	374373	433	435
404	670	374814	670	672
405	560	375492	560	562
406	728	376060	728	730
407	733	376796	733	735
408	454	377537	454	456
409	1460	377999	1460	1462
410	612	379467	612	614
411	630	380087	630	632
412	525	380725	525	527
413	383	381258	383	385
414	948	381649	948	950
415	559	382605	559	561
416	1402	383172	1402	1404
417	539	384582	539	541
418	729	385129	729	731
419	589	385866	589	591
420	534	386463	534	536
421	528	387005	528	530
422	1570	387541	1570	1572
423	520	389119	520	522
424	557	389647	557	559
425	551	390212	551	553
426	596	390771	596	598
427	584	391375	584	586
428	441	391967	441	443
429	715	392416	715	717
430	557	393139	557	559
431	346	393704	346	348
432	626	394058	626	628
433	568	394692	568	570
434	524	395268	524	526
435	571	395800	571	573
436	602	396379	602	604
437	599	396989	599	601
438	613	397596	613	615
439	545	398217	545	547
440	391	398770	391	393
441	602	399169	602	604
442	466	399779	466	468
443	601	400253	601	603
444	476	400862	476	478
445	533	401346	533	535
446	752	401887	752	754
447	495	402647	495	497
448	393	403150	393	395
449	384	403551	384	386
450	466	403943	466	468
451	462	404417	462	464
452	539	404887	539	541
453	489	405434	489	491
454	472	405931	472	474
455	2128	406411	2128	2130
456	475	408547	475	477
457	445	409030	445	447
458	476	409483	476	478
459	422	409967	422	424
460	830	410397	830	832
461	545	411235	545	547
462	388	411788	388	390
463	771	412184	771	773
464	431	412963	431	433
465	364	413402	364	366
466	503	413774	503	505
467	719	414285	719	721
468	575	415012	575	577
469	408	415595	408	410
470	377	416011	377	379
471	583	416396	583	585
472	461	416987	461	463
473	340	417456	340	342
474	653	417804	653	655
475	439	418465	439	441
476	412	418912	412	414
477	544	419332	544	546
478	453	419884	453	455
479	642	420345	642	644
480	506	420995	506	508
481	522	421509	522	524
482	595	422039	595	597
483	660	422642	660	662
484	539	423310	539	541
485	640	423857	640	642
486	630	424505	630	632
487	473	425143	473	475
488	545	425624	545	547
489	560	426177	560	562
490	412	426745	412	414
491	889	427165	889	891
492	341	428062	341	343
493	531	428411	531	533
494	391	428950	391	393
495	1074	429349	1074	1076
496	516	430431	516	518
497	528	430955	528	530
498	799	431491	799	801
499	462	432298	462	464
500	344	432768	344	346
501	601	433120	601	603
502	401	433729	401	403
503	867	434138	867	869
504	274	435013	274	276
505	517	435295	517	519
506	416	435820	416	418
507	1183	436244	1183	1185
508	455	437435	455	457
509	608	437898	608	610
510	633	438514	633	635
511	352	439155	352	354
512	403	439515	403	405
513	769	439926	769	771
514	398	440703	398	400
515	494	441109	494	496
516	271	441611	271	273
517	355	441890	355	357
518	1181	442253	1181	1183
519	1215	443442	1215	1217
520	1170	444665	1170	1172
521	1171	445843	1171	1173
522	1602	447022	1602	1604
523	995	448632	995	997
524	1000	449635	1000	1002
525	941	450643	941	943
526	897	451592	897	899
527	1244	452497	1244	1246
528	411	453749	411	413
529	646	454168	646	648
530	889	454822	889	891
531	770	455719	770	772
532	1093	456497	1093	1095
533	1127	457598	1127	1129
534	750	458733	750	752
535	930	459491	930	932
536	920	460429	920	922
537	819	461357	819	821
538	789	462184	789	791
539	1136	462981	1136	1138
540	898	464125	898	900
541	929	465031	929	931
542	902	465968	902	904
543	1035	466878	1035	1037
544	851	467921	851	853
545	868	468780	868	870
546	751	469656	751	753
547	740	470415	740	742
548	793	471163	793	795
549	761	471964	761	763
550	786	472733	786	788
551	1040	473527	1040	1042
552	882	474575	882	884
553	1832	475465	1832	1834
554	751	477305	751	753
555	1320	478064	1320	1322
556	772	479392	772	774
557	830	480172	830	832
558	701	481010	701	703
559	943	481719	943	945
560	774	482670	774	776
561	554	483452	554	556
562	705	484014	705	707
563	765	484727	765	767
564	787	485500	787	789
565	1036	486295	1036	1038
566	607	487339	607	609
567	734	487954	734	736
568	1197	488696	1197	1199
569	709	489901	709	711
570	738	490618	738	740
571	665	491364	665	667
572	709	492037	709	711
573	1220	492754	1220	1222
574	1159	493982	1159	1161
575	952	495149	952	954
576	595	496109	595	597
577	526	496712	526	528
578	525	497246	525	527
579	592	497779	592	594
580	1181	498379	1181	1183
581	817	499568	817	819
582	507	500393	507	509
583	1032	500908	1032	1034
584	626	501948	626	628
585	1116	502582	1116	1118
586	607	503706	607	609
587	635	504321	635	637
588	776	504964	776	778
589	579	505748	579	581
590	807	506335	807	809
591	949	507150	949	951
592	466	508107	466	468
593	541	508581	541	543
594	849	509130	849	851
595	664	509987	664	666
596	341	510659	341	343
597	593	511008	593	595
598	418	511609	418	420
599	278	512035	278	280
600	1105	512321	1105	1107
601	562	513434	562	564
602	571	514004	571	573
603	796	514583	796	798
604	649	515387	649	651
605	608	516044	608	610
606	781	516660	781	783
607	531	517449	531	533
608	444	517988	444	446
609	847	518440	847	849
610	842	519295	842	844
611	293	520145	293	295
612	2955	520446	2955	2957
613	2092	523409	2092	2094
614	1931	525509	1931	1933
615	1883	527448	1883	1885
616	1852	529339	1852	1854
617	1740	531199	1740	1742
618	1696	532947	1696	1698
619	1666	534651	1666	1668
620	1662	536325	1662	1664
621	1640	537995	1640	1642
622	1602	539643	1602	1604
623	1584	541253	1584	1586
624	1785	542845	1785	1787
625	1564	544638	1564	1566
626	1527	546210	1527	1529
627	1495	547745	1495	1497
628	1835	549248	1835	1837
629	1483	551091	1483	1485
630	2080	552582	2080	2082
631	1472	554670	1472	1474
632	1468	556150	1468	1470
633	1447	557626	1447	1449
634	1440	559081	1440	1442
635	1449	560529	1449	1451
636	1446	561986	1446	1448
637	1505	563440	1505	1507
638	1418	564953	1418	1420
639	1412	566379	1412	1414
640	1414	567799	1414	1416
641	1413	569221	1413	1415
642	1492	570642	1492	1494
643	1413	572142	1413	1415
644	1389	573563	1389	1391
645	1387	574960	1387	1389
646	1382	576355	1382	1384
647	1398	577745	1398	1400
648	1367	579151	1367	1369
649	1358	580526	1358	1360
650	1789	581892	1789	1791
651	1372	583689	1372	1374
652	1433	585069	1433	1435
653	1468	586510	1468	1470
654	1408	587986	1408	1410
655	1365	589402	1365	1367
656	1341	590775	1341	1343
657	1503	592124	1503	1505
658	1487	593635	1487	1489
659	1352	595130	1352	1354
660	1356	596490	1356	1358
661	1457	597854	1457	1459
662	1585	599319	1585	1587
663	1345	600912	1345	1347
664	1343	602265	1343	1345
665	1342	603616	1342	1344
666	1336	604966	1336	1338
667	1469	606310	1469	1471
668	1332	607787	1332	1334
669	1331	609127	1331	1333
670	1405	610466	1405	1407
671	1323	611879	1323	1325
672	1550	613210	1550	1552
673	1311	614768	1311	1313
674	1319	616087	1319	1321
675	1370	617414	1370	1372
676	1391	618792	1391	1393
677	1565	620191	1565	1567
678	1473	621764	1473	1475
679	1296	623245	1296	1298
680	1300	624549	1300	1302
681	1703	625857	1703	1705
682	1584	627568	1584	1586
683	1304	629160	1304	1306
684	1289	630472	1289	1291
685	1290	631769	1290	1292
686	1433	633067	1433	1435
687	1284	634508	1284	1286
688	1287	635800	1287	1289
689	1269	637095	1269	1271
690	1280	638372	1280	1282
691	1280	639660	1280	1282
692	1281	640948	1281	1283
693	1211	642237	1211	1213
694	1269	643456	1269	1271
695	1366	644733	1366	1368
696	1335	646107	1335	1337
697	1335	647450	1335	1337
698	1502	648793	1502	1504
699	1368	650303	1368	1370
700	1332	651679	1332	1334
701	1272	653019	1272	1274
702	1432	654299	1432	1434
703	1251	655739	1251	1253
704	1246	656998	1246	1248
705	1378	658252	1378	1380
706	1304	659638	1304	1306
707	1395	660950	1395	1397
708	1248	662353	1248	1250
709	1366	663609	1366	1368
710	1240	664983	1240	1242
711	1228	666231	1228	1230
712	1248	667467	1248	1250
713	1710	668723	1710	1712
714	1236	670441	1236	1238
715	1345	671685	1345	1347
716	1352	673038	1352	1354
717	1224	674398	1224	1226
718	1421	675630	1421	1423
719	1291	677059	1291	1293
720	1281	678358	1281	1283
721	1222	679647	1222	1224
722	1604	680877	1604	1606
723	1362	682489	1362	1364
724	1219	683859	1219	1221
725	1215	685086	1215	1217
726	1220	686309	1220	1222
727	1285	687537	1285	1287
728	1433	688830	1433	1435
729	1858	690271	1858	1860
730	1468	692137	1468	1470
731	1212	693613	1212	1214
732	1304	694833	1304	1306
733	1217	696145	1217	1219
734	1216	697370	1216	1218
735	1212	698594	1212	1214
736	2804	699814	2804	2806
737	1212	702626	1212	1214
738	1320	703846	1320	1322
739	1209	705174	1209	1211
740	1235	706391	1235	1237
741	1232	707634	1232	1234
742	1466	708874	1466	1468
743	1349	710348	1349	1351
744	1208	711705	1208	1210
745	1207	712921	1207	1209
746	1538	714136	1538	1540
747	1529	715682	1529	1531
748	1308	717219	1308	1310
749	1358	718535	1358	1360
750	1193	719901	1193	1195
751	1204	721102	1204	1206
752	1205	722314	1205	1207
753	1198	723527	1198	1200
754	1220	724733	1220	1222
755	1194	725961	1194	1196
756	1197	727163	1197	1199
757	1344	728368	1344	1346
758	1188	729720	1188	1190
759	1194	730916	1194	1196
760	1203	732118	1203	1205
761	1483	733329	1483	1485
762	1346	734820	1346	1348
763	1187	736174	1187	1189
764	1182	737369	1182	1184
765	1186	738559	1186	1188
766	1226	739753	1226	1228
767	1171	740987	1171	1173
768	1174	742166	1174	1176
769	1175	743348	1175	1177
770	1168	744531	1168	1170
771	1173	745707	1173	1175
772	1159	746888	1159	1161
773	1168	748055	1168	1170
774	1798	749231	1798	1800
775	1186	751037	1186	1188
776	1206	752231	1206	1208
777	1168	753445	1168	1170
778	1162	754621	1162	1164
779	1193	755791	1193	1195
780	1164	756992	1164	1166
781	1425	758164	1425	1427
782	1155	759597	1155	1157
783	1156	760760	1156	1158
784	1177	761924	1177	1179
785	1180	763109	1180	1182
786	1548	764297	1548	1550
787	1156	765853	1156	1158
788	1204	767017	1204	1206
789	1153	768229	1153	1155
790	1150	769390	1150	1152
791	1150	770548	1150	1152
792	1150	771706	1150	1152
793	1148	772864	1148	1150
794	1148	774020	1148	1150
795	1392	775176	1392	1394
796	1139	776576	1139	1141
797	1136	777723	1136	1138
798	1142	778867	1142	1144
799	1328	780017	1328	1330
800	1140	781353	1140	1142
801	1141	782501	1141	1143
802	1131	783650	1131	1133
803	1140	784789	1140	1142
804	1259	785937	1259	1261
805	1140	787204	1140	1142
806	1125	788352	1125	1127
807	1136	789485	1136	1138
808	1134	790629	1134	1136
809	1324	791771	1324	1326
810	1234	793103	1234	1236
811	1476	794345	1476	1478
812	1144	795829	1144	1146
813	2394	796981	2394	2396
814	1256	799383	1256	1258
815	1130	800647	1130	1132
816	1235	801785	1235	1237
817	1121	803028	1121	1123
818	1126	804157	1126	1128
819	1311	805291	1311	1313
820	1139	806610	1139	1141
821	1117	807757	1117	1119
822	1227	808882	1227	1229
823	1189	810117	1189	1191
824	1164	811314	1164	1166
825	1124	812486	1124	1126
826	1125	813618	1125	1127
827	1115	814751	1115	1117
828	1161	815874	1161	1163
829	1122	817043	1122	1124
830	1123	818173	1123	1125
831	1268	819304	1268	1270
832	1248	820580	1248	1250
833	1121	821836	1121	1123
834	1122	822965	1122	1124
835	1278	824095	1278	1280
836	1110	825381	1110	1112
837	1398	826499	1398	1400
838	1119	827905	1119	1121
839	1123	829032	1123	1125
840	1116	830163	1116	1118
841	1114	831287	1114	1116
842	1111	832409	1111	1113
843	1618	833528	1618	1620
844	1120	835154	1120	1122
845	1110	836282	1110	1112
846	1113	837400	1113	1115
847	1123	838521	1123	1125
848	1112	839652	1112	1114
849	1175	840772	1175	1177
850	1182	841955	1182	1184
851	1100	843145	1100	1102
852	1203	844253	1203	1205
853	1108	845464	1108	1110
854	1307	846580	1307	1309
855	1247	847895	1247	1249
856	1193	849150	1193	1195
857	1189	850351	1189	1191
858	1299	851548	1299	1301
859	1098	852855	1098	1100
860	1100	853961	1100	1102
861	1190	855069	1190	1192
862	1154	856267	1154	1156
863	1175	857429	1175	1177
864	1099	858612	1099	1101
865	1106	859719	1106	1108
866	1100	860833	1100	1102
867	1099	861941	1099	1101
868	1100	863048	1100	1102
869	1093	864156	1093	1095
870	1172	865257	1172	1174
871	1181	866437	1181	1183
872	1116	867626	1116	1118
873	1148	868750	1148	1150
874	1341	869906	1341	1343
875	1095	871255	1095	1097
876	1081	872358	1081	1083
877	1085	873447	1085	1087
878	1106	874540	1106	1108
879	1083	875654	1083	1085
880	1089	876745	1089	1091
881	1087	877842	1087	1089
882	1088	878937	1088	1090
883	1093	880033	1093	1095
884	1183	881134	1183	1185
885	1086	882325	1086	1088
886	1088	883419	1088	1090
887	1443	884515	1443	1445
888	1175	885966	1175	1177
889	1086	887149	1086	1088
890	1083	888243	1083	1085
891	1140	889334	1140	1142
892	1262	890482	1262	1264
893	2122	891752	2122	2124
894	1085	893882	1085	1087
895	1098	894975	1098	1100
896	1079	896081	1079	1081
897	1214	897168	1214	1216
898	1083	898390	1083	1085
899	1078	899481	1078	1080
900	1073	900567	1073	1075
901	1075	901648	1075	1077
902	1426	902731	1426	1428
903	1080	904165	1080	1082
904	1114	905253	1114	1116
905	1079	906375	1079	1081
906	1362	907462	1362	1364
907	1175	908832	1175	1177
908	1069	910015	1069	1071
909	1112	911092	1112	1114
910	1071	912212	1071	1073
911	1155	913291	1155	1157
912	1074	914454	1074	1076
913	1065	915536	1065	1067
914	1076	916609	1076	1078
915	1074	917693	1074	1076
916	1135	918775	1135	1137
917	1397	919918	1397	1399
918	1357	921323	1357	1359
919	1068	922688	1068	1070
920	1577	923764	1577	1579
921	1060	925349	1060	1062
922	1128	926417	1128	1130
923	1128	927553	1128	1130
924	1165	928689	1165	1167
925	1098	929862	1098	1100
926	1128	930968	1128	1130
927	1135	932104	1135	1137
928	1057	933247	1057	1059
929	1296	934312	1296	1298
930	1165	935616	1165	1167
931	1056	936789	1056	1058
932	1221	937853	1221	1223
933	1314	939082	1314	1316
934	1183	940404	1183	1185
935	1059	941595	1059	1061
936	1057	942662	1057	1059
937	1061	943727	1061	1063
938	1237	944796	1237	1239
939	1114	946041	1114	1116
940	1127	947163	1127	1129
941	1061	948298	1061	1063
942	1072	949367	1072	1074
943	1096	950447	1096	1098
944	1062	951551	1062	1064
945	1055	952621	1055	1057
946	1055	953684	1055	1057
947	1220	954747	1220	1222
948	1095	955975	1095	1097
949	1084	957078	1084	1086
950	1052	958170	1052	1054
951	1110	959230	1110	1112
952	1053	960348	1053	1055
953	1073	961409	1073	1075
954	1045	962490	1045	1047
955	1087	963543	1087	1089
956	1043	964638	1043	1045
957	1049	965689	1049	1051
958	1292	966746	1292	1294
959	1042	968046	1042	1044
960	1048	969096	1048	1050
961	1385	970152	1385	1387
962	1042	971545	1042	1044
963	1064	972595	1064	1066
964	1042	973667	1042	1044
965	1358	974717	1358	1360
966	1727	976083	1727	1729
967	1074	977818	1074	1076
968	1884	978900	1884	1886
969	1041	980792	1041	1043
970	1104	981841	1104	1106
971	1307	982953	1307	1309
972	1039	984268	1039	1041
973	1299	985315	1299	1301
974	1243	986622	1243	1245
975	1338	987873	1338	1340
976	1090	989219	1090	1092
977	1159	990317	1159	1161
978	1154	991484	1154	1156
979	1174	992646	1174	1176
980	1035	993828	1035	1037
981	1029	994871	1029	1031
982	1260	995908	1260	1262
983	1328	997176	1328	1330
984	1291	998512	1291	1293
985	1032	999811	1032	1034
986	1085	1000851	1085	1087
987	1030	1001944	1030	1032
988	1170	1002982	1170	1172
989	1147	1004160	1147	1149
990	1030	1005315	1030	1032
991	1348	1006353	1348	1350
992	1450	1007709	1450	1452
993	1033	1009167	1033	1035
994	1055	1010208	1055	1057
995	1062	1011271	1062	1064
996	1128	1012341	1128	1130
997	1300	1013477	1300	1302
998	1334	1014785	1334	1336
999	1028	1016127	1028	1030
1000	1020	1017164	1020	1022
1001	1301	1018193	1301	1303
1002	1092	1019503	1092	1094
1003	1429	1020604	1429	1431
1004	1453	1022042	1453	1455
1005	1173	1023504	1173	1175
1006	1219	1024686	1219	1221
1007	1447	1025914	1447	1449
1008	1025	1027370	1025	1027
1009	1020	1028404	1020	1022
1010	1024	1029433	1024	1026
1011	1021	1030466	1021	1023
1012	1026	1031496	1026	1028
1013	1083	1032531	1083	1085
1014	1023	1033623	1023	1025
1015	1844	1034655	1844	1846
1016	1114	1036508	1114	1116
1017	1072	1037631	1072	1074
1018	1046	1038712	1046	1048
1019	1061	1039767	1061	1063
1020	1150	1040837	1150	1152
1021	1018	1041996	1018	1020
1022	1078	1043023	1078	1080
1023	1046	1044110	1046	1048
1024	1143	1045165	1143	1145
1025	1115	1046317	1115	1117
1026	1121	1047441	1121	1123
1027	1098	1048571	1098	1100
1028	1087	1049678	1087	1089
1029	1136	1050774	1136	1138
1030	1016	1051919	1016	1018
1031	1016	1052944	1016	1018
1032	1260	1053969	1260	1262
1033	1012	1055238	1012	1014
1034	1072	1056259	1072	1074
1035	1093	1057340	1093	1095
1036	1007	1058442	1007	1009
1037	1018	1059458	1018	1020
1038	1014	1060485	1014	1016
1039	1012	1061508	1012	1014
1040	1008	1062529	1008	1010
1041	1209	1063546	1209	1211
1042	1044	1064764	1044	1046
1043	1105	1065817	1105	1107
1044	1086	1066931	1086	1088
1045	1769	1068026	1769	1771
1046	1015	1069804	1015	1017
1047	1018	1070828	1018	1020
1048	1045	1071855	1045	1047
1049	1006	1072909	1006	1008
1050	998	1073924	998	1000
1051	1081	1074931	1081	1083
1052	1007	1076021	1007	1009
1053	1001	1077037	1001	1003
1054	1002	1078047	1002	1004
1055	1110	1079058	1110	1112
1056	1734	1080177	1734	1736
1057	1007	1081920	1007	1009
1058	1091	1082936	1091	1093
1059	1005	1084036	1005	1007
1060	1004	1085050	1004	1006
1061	1004	1086063	1004	1006
1062	1011	1087076	1011	1013
1063	1148	1088096	1148	1150
1064	1112	1089253	1112	1114
1065	1045	1090374	1045	1047
1066	1003	1091428	1003	1005
1067	1001	1092440	1001	1003
1068	1000	1093450	1000	1002
1069	1002	1094459	1002	1004
1070	1000	1095470	1000	1002
1071	1003	1096479	1003	1005
1072	1003	1097491	1003	1005
1073	999	1098503	999	1001
1074	1164	1099511	1164	1166
1075	1163	1100684	1163	1165
1076	1633	1101856	1633	1635
1077	1104	1103498	1104	1106
1078	1323	1104611	1323	1325
1079	994	1105943	994	996
1080	1001	1106946	1001	1003
1081	997	1107956	997	999
1082	993	1108962	993	995
1083	995	1109964	995	997
1084	998	1110968	998	1000
1085	989	1111975	989	991
1086	1280	1112973	1280	1282
1087	991	1114262	991	993
1088	1011	1115262	1011	1013
1089	1021	1116282	1021	1023
1090	991	1117312	991	993
1091	1095	1118312	1095	1097
1092	991	1119416	991	993
1093	1834	1120416	1834	1836
1094	1104	1122259	1104	1106
1095	1711	1123372	1711	1713
1096	998	1125092	998	1000
1097	1120	1126099	1120	1122
1098	1204	1127228	1204	1206
1099	988	1128441	988	990
1100	1005	1129438	1005	1007
1101	989	1130452	989	991
1102	1643	1131450	1643	1645
1103	1123	1133102	1123	1125
1104	1111	1134234	1111	1113
1105	999	1135354	999	1001
1106	1032	1136362	1032	1034
1107	970	1137403	970	972
1108	1284	1138382	1284	1286
1109	987	1139675	987	989
1110	981	1140671	981	983
1111	1202	1141661	1202	1204
1112	986	1142872	986	988
1113	1190	1143867	1190	1192
1114	1105	1145066	1105	1107
1115	984	1146180	984	986
1116	1131	1147173	1131	1133
1117	980	1148313	980	982
1118	982	1149302	982	984
1119	995	1150293	995	997
1120	974	1151297	974	976
1121	1047	1152280	1047	1049
1122	1022	1153336	1022	1024
1123	1413	1154367	1413	1415
1124	999	1155789	999	1001
1125	978	1156797	978	980
1126	981	1157784	981	983
1127	977	1158774	977	979
1128	988	1159760	988	990
1129	985	1160757	985	987
1130	1056	1161751	1056	1058
1131	1023	1162816	1023	1025
1132	975	1163848	975	977
1133	975	1164832	975	977
1134	1319	1165816	1319	1321
1135	1145	1167144	1145	1147
1136	968	1168298	968	970
1137	1520	1169275	1520	1522
1138	974	1170804	974	976
1139	970	1171787	970	972
1140	1135	1172766	1135	1137
1141	1047	1173910	1047	1049
1142	1161	1174966	1161	1163
1143	1270	1176136	1270	1272
1144	975	1177415	975	977
1145	978	1178399	978	980
1146	1146	1179386	1146	1148
1147	1058	1180541	1058	1060
1148	1308	1181608	1308	1310
1149	972	1182925	972	974
1150	967	1183906	967	969
1151	983	1184882	983	985
1152	1156	1185874	1156	1158
1153	1238	1187039	1238	1240
1154	1279	1188286	1279	1281
1155	1027	1189574	1027	1029
1156	967	1190610	967	969
1157	987	1191586	987	989
1158	962	1192582	962	964
1159	967	1193553	967	969
1160	1422	1194529	1422	1424
1161	1393	1195960	1393	1395
1162	987	1197362	987	989
1163	966	1198358	966	968
1164	995	1199333	995	997
1165	958	1200337	958	960
1166	959	1201304	959	961
1167	1064	1202272	1064	1066
1168	2675	1203345	2675	2677
1169	1140	1206029	1140	1142
1170	1325	1207178	1325	1327
1171	954	1208512	954	956
1172	963	1209475	963	965
1173	964	1210447	964	966
1174	963	1211420	963	965
1175	1016	1212392	1016	1018
1176	1055	1213417	1055	1057
1177	961	1214481	961	963
1178	963	1215451	963	965
1179	962	1216423	962	964
1180	1013	1217394	1013	1015
1181	1166	1218416	1166	1168
1182	953	1219591	953	955
1183	1096	1220553	1096	1098
1184	1013	1221658	1013	1015
1185	993	1222680	993	995
1186	952	1223682	952	954
1187	957	1224643	957	959
1188	961	1225609	961	963
1189	959	1226579	959	961
1190	995	1227547	995	997
1191	1019	1228551	1019	1021
1192	957	1229579	957	959
1193	2053	1230545	2053	2055
1194	1324	1232607	1324	1326
1195	960	1233940	960	962
1196	1320	1234909	1320	1322
1197	944	1236238	944	946
1198	1194	1237191	1194	1196
1199	961	1238394	961	963
1200	1110	1239364	1110	1112
1201	1649	1240483	1649	1651
1202	957	1242141	957	959
1203	1157	1243107	1157	1159
1204	1024	1244273	1024	1026
1205	952	1245306	952	954
1206	1029	1246267	1029	1031
1207	954	1247305	954	956
1208	1452	1248268	1452	1454
1209	948	1249729	948	950
1210	1669	1250686	1669	1671
1211	1223	1252364	1223	1225
1212	1051	1253596	1051	1053
1213	954	1254656	954	956
1214	950	1255619	950	952
1215	1867	1256578	1867	1869
1216	972	1258454	972	974
1217	949	1259435	949	951
1218	1139	1260393	1139	1141
1219	1035	1261541	1035	1037
1220	1063	1262585	1063	1065
1221	951	1263657	951	953
1222	951	1264617	951	953
1223	1121	1265577	1121	1123
1224	946	1266707	946	948
1225	991	1267662	991	993
1226	955	1268662	955	957
1227	1164	1269626	1164	1166
1228	952	1270799	952	954
1229	1116	1271760	1116	1118
1230	1009	1272885	1009	1011
1231	1447	1273903	1447	1449
1232	948	1275359	948	950
1233	948	1276316	948	950
1234	963	1277273	963	965
1235	947	1278245	947	949
1236	946	1279201	946	948
1237	945	1280156	945	947
1238	1279	1281110	1279	1281
1239	1230	1282398	1230	1232
1240	983	1283637	983	985
1241	944	1284629	944	946
1242	976	1285582	976	978
1243	1096	1286567	1096	1098
1244	1066	1287672	1066	1068
1245	1053	1288747	1053	1055
1246	1104	1289809	1104	1106
1247	1040	1290922	1040	1042
1248	941	1291971	941	943
1249	968	1292921	968	970
1250	1000	1293898	1000	1002
1251	943	1294907	943	945
1252	1010	1295859	1010	1012
1253	944	1296878	944	946
1254	938	1297831	938	940
1255	940	1298778	940	942
1256	944	1299727	944	946
1257	942	1300680	942	944
1258	940	1301631	940	942
1259	938	1302580	938	940
1260	1485	1303527	1485	1487
1261	982	1305021	982	984
1262	939	1306012	939	941
1263	1295	1306960	1295	1297
1264	1052	1308264	1052	1054
1265	938	1309325	938	940
1266	974	1310272	974	976
1267	1014	1311255	1014	1016
1268	936	1312278	936	938
1269	939	1313223	939	941
1270	1025	1314171	1025	1027
1271	1276	1315205	1276	1278
1272	999	1316490	999	1001
1273	937	1317498	937	939
1274	1025	1318444	1025	1027
1275	936	1319478	936	938
1276	933	1320423	933	935
1277	964	1321365	964	966
1278	935	1322338	935	937
1279	1089	1323282	1089	1091
1280	928	1324380	928	930
1281	1076	1325317	1076	1078
1282	1092	1326402	1092	1094
1283	918	1327503	918	920
1284	1029	1328430	1029	1031
1285	1174	1329468	1174	1176
1286	931	1330651	931	933
1287	934	1331591	934	936
1288	1101	1332534	1101	1103
1289	1317	1333644	1317	1319
1290	929	1334970	929	931
1291	1533	1335908	1533	1535
1292	1361	1337450	1361	1363
1293	934	1338820	934	936
1294	1194	1339763	1194	1196
1295	1299	1340966	1299	1301
1296	926	1342274	926	928
1297	1087	1343209	1087	1089
1298	1170	1344305	1170	1172
1299	927	1345484	927	929
1300	928	1346420	928	930
1301	1049	1347357	1049	1051
1302	928	1348415	928	930
1303	928	1349352	928	930
1304	948	1350289	948	950
1305	926	1351246	926	928
1306	921	1352181	921	923
1307	1263	1353111	1263	1265
1308	927	1354383	927	929
1309	929	1355319	929	931
1310	983	1356257	983	985
1311	938	1357249	938	940
1312	1055	1358196	1055	1057
1313	1165	1359260	1165	1167
1314	925	1360434	925	927
1315	926	1361368	926	928
1316	942	1362303	942	944
1317	1614	1363254	1614	1616
1318	982	1364877	982	984
1319	923	1365868	923	925
1320	1648	1366800	1648	1650
1321	967	1368457	967	969
1322	1036	1369433	1036	1038
1323	1463	1370478	1463	1465
1324	997	1371950	997	999
1325	1054	1372956	1054	1056
1326	924	1374019	924	926
1327	913	1374952	913	915
1328	949	1375874	949	951
1329	1602	1376832	1602	1604
1330	919	1378443	919	921
1331	922	1379371	922	924
1332	914	1380302	914	916
1333	1064	1381225	1064	1066
1334	927	1382298	927	929
1335	920	1383234	920	922
1336	920	1384163	920	922
1337	1219	1385092	1219	1221
1338	916	1386320	916	918
1339	1504	1387245	1504	1506
1340	974	1388758	974	976
1341	1065	1389741	1065	1067
1342	1106	1390815	1106	1108
1343	1461	1391930	1461	1463
1344	917	1393400	917	919
1345	918	1394326	918	920
1346	981	1395253	981	983
1347	914	1396243	914	916
1348	919	1397166	919	921
1349	1043	1398094	1043	1045
1350	1335	1399146	1335	1337
1351	1707	1400490	1707	1709
1352	1075	1402206	1075	1077
1353	917	1403290	917	919
1354	1124	1404216	1124	1126
1355	938	1405349	938	940
1356	1029	1406296	1029	1031
1357	916	1407334	916	918
1358	906	1408259	906	908
1359	1056	1409174	1056	1058
1360	1021	1410239	1021	1023
1361	995	1411269	995	997
1362	913	1412273	913	915
1363	1128	1413195	1128	1130
1364	916	1414332	916	918
1365	1027	1415257	1027	1029
1366	1074	1416293	1074	1076
1367	910	1417376	910	912
1368	1003	1418295	1003	1005
1369	921	1419307	921	923
1370	1004	1420237	1004	1006
1371	961	1421250	961	963
1372	1304	1422220	1304	1306
1373	908	1423533	908	910
1374	1035	1424450	1035	1037
1375	1021	1425494	1021	1023
1376	911	1426524	911	913
1377	911	1427444	911	913
1378	929	1428364	929	931
1379	907	1429302	907	909
1380	1146	1430218	1146	1148
1381	910	1431373	910	912
1382	905	1432292	905	907
1383	909	1433206	909	911
1384	934	1434124	934	936
1385	1115	1435067	1115	1117
1386	1003	1436191	1003	1005
1387	966	1437203	966	968
1388	1027	1438178	1027	1029
1389	925	1439214	925	927
1390	904	1440148	904	906
1391	908	1441061	908	910
1392	1009	1441978	1009	1011
1393	1132	1442996	1132	1134
1394	907	1444137	907	909
1395	907	1445053	907	909
1396	903	1445969	903	905
1397	942	1446881	942	944
1398	1220	1447832	1220	1222
1399	900	1449061	900	902
1400	902	1449970	902	904
1401	906	1450881	906	908
1402	903	1451796	903	905
1403	905	1452708	905	907
1404	902	1453622	902	904
1405	1004	1454533	1004	1006
1406	899	1455546	899	901
1407	1266	1456454	1266	1268
1408	1018	1457729	1018	1020
1409	904	1458756	904	906
1410	899	1459669	899	901
1411	917	1460577	917	919
1412	965	1461503	965	967
1413	901	1462477	901	903
1414	1027	1463387	1027	1029
1415	924	1464423	924	926
1416	1072	1465356	1072	1074
1417	1030	1466437	1030	1032
1418	1074	1467476	1074	1076
1419	1086	1468559	1086	1088
1420	958	1469654	958	960
1421	971	1470621	971	973
1422	901	1471601	901	903
1423	896	1472511	896	898
1424	945	1473416	945	947
1425	905	1474370	905	907
1426	899	1475284	899	901
1427	893	1476192	893	895
1428	893	1477094	893	895
1429	1565	1477996	1565	1567
1430	899	1479570	899	901
1431	897	1480478	897	899
1432	896	1481384	896	898
1433	948	1482289	948	950
1434	898	1483246	898	900
1435	893	1484153	893	895
1436	890	1485055	890	892
1437	1344	1485954	1344	1346
1438	960	1487307	960	962
1439	889	1488276	889	891
1440	1186	1489174	1186	1188
1441	1027	1490369	1027	1029
1442	1092	1491405	1092	1094
1443	894	1492506	894	896
1444	951	1493409	951	953
1445	893	1494369	893	895
1446	1244	1495271	1244	1246
1447	1071	1496524	1071	1073
1448	891	1497604	891	893
1449	891	1498504	891	893
1450	989	1499404	989	991
1451	889	1500402	889	891
1452	937	1501300	937	939
1453	893	1502246	893	895
1454	894	1503148	894	896
1455	893	1504051	893	895
1456	956	1504953	956	958
1457	926	1505918	926	928
1458	893	1506853	893	895
1459	1023	1507755	1023	1025
1460	1078	1508787	1078	1080
1461	1036	1509874	1036	1038
1462	986	1510919	986	988
1463	888	1511914	888	890
1464	999	1512811	999	1001
1465	890	1513819	890	892
1466	1180	1514718	1180	1182
1467	1251	1515907	1251	1253
1468	890	1517167	890	892
1469	908	1518066	908	910
1470	978	1518983	978	980
1471	1840	1519970	1840	1842
1472	1592	1521819	1592	1594
1473	881	1523420	881	883
1474	1063	1524310	1063	1065
1475	886	1525382	886	888
1476	892	1526277	892	894
1477	1069	1527178	1069	1071
1478	1193	1528256	1193	1195
1479	885	1529458	885	887
1480	887	1530352	887	889
1481	887	1531248	887	889
1482	879	1532144	879	881
1483	880	1533032	880	882
1484	892	1533921	892	894
1485	1226	1534822	1226	1228
1486	880	1536057	880	882
1487	884	1536946	884	886
1488	884	1537839	884	886
1489	883	1538732	883	885
1490	873	1539624	873	875
1491	1094	1540506	1094	1096
1492	1017	1541609	1017	1019
1493	878	1542635	878	880
1494	1083	1543522	1083	1085
1495	1701	1544614	1701	1703
1496	1073	1546324	1073	1075
1497	991	1547406	991	993
1498	1031	1548406	1031	1033
1499	939	1549446	939	941
1500	1401	1550394	1401	1403
1501	1076	1551804	1076	1078
1502	1273	1552889	1273	1275
1503	1031	1554171	1031	1033
1504	1301	1555211	1301	1303
1505	919	1556521	919	921
1506	875	1557449	875	877
1507	1136	1558333	1136	1138
1508	879	1559478	879	881
1509	983	1560366	983	985
1510	880	1561358	880	882
1511	914	1562247	914	916
1512	1514	1563170	1514	1516
1513	978	1564693	978	980
1514	876	1565680	876	878
1515	1053	1566565	1053	1055
1516	878	1567627	878	880
1517	1365	1568514	1365	1367
1518	1311	1569888	1311	1313
1519	901	1571208	901	903
1520	875	1572118	875	877
1521	872	1573002	872	874
1522	876	1573883	876	878
1523	1011	1574768	1011	1013
1524	939	1575788	939	941
1525	1380	1576736	1380	1382
1526	955	1578125	955	957
1527	875	1579089	875	877
1528	978	1579973	978	980
1529	944	1580960	944	946
1530	870	1581913	870	872
1531	1130	1582792	1130	1132
1532	1005	1583931	1005	1007
1533	1043	1584945	1043	1045
1534	868	1585997	868	870
1535	872	1586874	872	874
1536	1010	1587755	1010	1012
1537	867	1588774	867	869
1538	867	1589650	867	869
1539	866	1590526	866	868
1540	961	1591401	961	963
1541	1078	1592371	1078	1080
1542	867	1593458	867	869
1543	911	1594334	911	913
1544	913	1595254	913	915
1545	903	1596176	903	905
1546	1177	1597088	1177	1179
1547	897	1598274	897	899
1548	893	1599180	893	895
1549	1101	1600082	1101	1103
1550	867	1601192	867	869
1551	865	1602068	865	867
1552	864	1602942	864	866
1553	858	1603815	858	860
1554	897	1604682	897	899
1555	938	1605588	938	940
1556	916	1606535	916	918
1557	980	1607460	980	982
1558	857	1608449	857	859
1559	968	1609315	968	970
1560	860	1610292	860	862
1561	864	1611161	864	866
1562	964	1612034	964	966
1563	946	1613007	946	948
1564	1026	1613962	1026	1028
1565	1041	1614997	1041	1043
1566	862	1616047	862	864
1567	1446	1616918	1446	1448
1568	1017	1618373	1017	1019
1569	859	1619399	859	861
1570	1341	1620267	1341	1343
1571	1022	1621617	1022	1024
1572	862	1622648	862	864
1573	965	1623519	965	967
1574	915	1624493	915	917
1575	853	1625417	853	855
1576	1163	1626279	1163	1165
1577	909	1627451	909	911
1578	964	1628369	964	966
1579	987	1629342	987	989
1580	1039	1630338	1039	1041
1581	1329	1631386	1329	1331
1582	853	1632724	853	855
1583	857	1633586	857	859
1584	938	1634452	938	940
1585	857	1635399	857	859
1586	1019	1636265	1019	1021
1587	851	1637293	851	853
1588	1133	1638153	1133	1135
1589	979	1639295	979	981
1590	912	1640283	912	914
1591	856	1641204	856	858
1592	1114	1642069	1114	1116
1593	857	1643192	857	859
1594	893	1644058	893	895
1595	959	1644960	959	961
1596	1156	1645928	1156	1158
1597	856	1647093	856	858
1598	1074	1647958	1074	1076
1599	920	1649041	920	922
1600	1098	1649970	1098	1100
1601	943	1651077	943	945
1602	877	1652029	877	879
1603	1041	1652915	1041	1043
1604	924	1653965	924	926
1605	989	1654898	989	991
1606	1156	1655896	1156	1158
1607	849	1657061	849	851
1608	847	1657919	847	849
1609	1097	1658775	1097	1099
1610	853	1659881	853	855
1611	963	1660743	963	965
1612	845	1661715	845	847
1613	1096	1662569	1096	1098
1614	857	1663674	857	859
1615	854	1664540	854	856
1616	845	1665403	845	847
1617	850	1666257	850	852
1618	970	1667116	970	972
1619	844	1668095	844	846
1620	1026	1668948	1026	1028
1621	859	1669983	859	861
1622	1019	1670851	1019	1021
1623	1268	1671879	1268	1270
1624	905	1673156	905	907
1625	845	1674070	845	847
1626	844	1674924	844	846
1627	846	1675777	846	848
1628	985	1676632	985	987
1629	960	1677626	960	962
1630	842	1678595	842	844
1631	844	1679446	844	846
1632	852	1680299	852	854
1633	1022	1681160	1022	1024
1634	965	1682191	965	967
1635	842	1683165	842	844
1636	845	1684016	845	847
1637	1159	1684870	1159	1161
1638	1109	1686038	1109	1111
1639	935	1687156	935	937
1640	847	1688100	847	849
1641	1247	1688956	1247	1249
1642	1268	1690212	1268	1270
1643	841	1691489	841	843
1644	844	1692339	844	846
1645	874	1693192	874	876
1646	839	1694075	839	841
1647	862	1694923	862	864
1648	933	1695794	933	935
1649	896	1696736	896	898
1650	857	1697641	857	859
1651	838	1698507	838	840
1652	1015	1699354	1015	1017
1653	895	1700378	895	897
1654	913	1701282	913	915
1655	1528	1702204	1528	1530
1656	980	1703741	980	982
1657	887	1704730	887	889
1658	870	1705626	870	872
1659	838	1706505	838	840
1660	1087	1707352	1087	1089
1661	832	1708448	832	834
1662	906	1709289	906	908
1663	2635	1710204	2635	2637
1664	838	1712848	838	840
1665	1082	1713695	1082	1084
1666	1248	1714786	1248	1250
1667	1138	1716043	1138	1140
1668	838	1717190	838	840
1669	1206	1718037	1206	1208
1670	1517	1719252	1517	1519
1671	1454	1720778	1454	1456
1672	1357	1722241	1357	1359
1673	911	1723607	911	913
1674	1018	1724527	1018	1020
1675	1629	1725554	1629	1631
1676	2466	1727192	2466	2468
1677	832	1729667	832	834
1678	830	1730508	830	832
1679	914	1731347	914	916
1680	836	1732270	836	838
1681	832	1733115	832	834
1682	1064	1733956	1064	1066
1683	899	1735029	899	901
1684	841	1735937	841	843
1685	949	1736787	949	951
1686	992	1737745	992	994
1687	860	1738746	860	862
1688	835	1739615	835	837
1689	1108	1740459	1108	1110
1690	1017	1741576	1017	1019
1691	1126	1742602	1126	1128
1692	952	1743737	952	954
1693	832	1744698	832	834
1694	864	1745539	864	866
1695	820	1746412	820	822
1696	831	1747241	831	833
1697	994	1748081	994	996
1698	850	1749084	850	852
1699	846	1749943	846	848
1700	927	1750798	927	929
1701	1104	1751734	1104	1106
1702	991	1752847	991	993
1703	1535	1753847	1535	1537
1704	1129	1755391	1129	1131
1705	1179	1756529	1179	1181
1706	1499	1757717	1499	1501
1707	1030	1759225	1030	1032
1708	901	1760264	901	903
1709	870	1761174	870	872
1710	837	1762053	837	839
1711	885	1762899	885	887
1712	929	1763793	929	931
1713	829	1764731	829	831
1714	1098	1765569	1098	1100
1715	827	1766676	827	829
1716	982	1767512	982	984
1717	900	1768503	900	902
1718	830	1769412	830	832
1719	828	1770251	828	830
1720	1468	1771088	1468	1470
1721	827	1772565	827	829
1722	823	1773401	823	825
1723	1206	1774233	1206	1208
1724	973	1775448	973	975
1725	1141	1776430	1141	1143
1726	830	1777580	830	832
1727	825	1778419	825	827
1728	868	1779253	868	870
1729	867	1780130	867	869
1730	911	1781006	911	913
1731	825	1781926	825	827
1732	999	1782760	999	1001
1733	1622	1783768	1622	1624
1734	874	1785399	874	876
1735	819	1786282	819	821
1736	982	1787110	982	984
1737	943	1788101	943	945
1738	936	1789053	936	938
1739	1140	1789998	1140	1142
1740	822	1791147	822	824
1741	823	1791978	823	825
1742	822	1792810	822	824
1743	926	1793641	926	928
1744	1437	1794576	1437	1439
1745	812	1796022	812	814
1746	1329	1796843	1329	1331
1747	1177	1798181	1177	1179
1748	820	1799367	820	822
1749	820	1800196	820	822
1750	1073	1801025	1073	1075
1751	821	1802107	821	823
1752	938	1802937	938	940
1753	821	1803884	821	823
1754	863	1804714	863	865
1755	980	1805586	980	982
1756	910	1806575	910	912
1757	966	1807494	966	968
1758	822	1808469	822	824
1759	816	1809300	816	818
1760	1082	1810125	1082	1084
1761	2512	1811216	2512	2514
1762	1058	1813737	1058	1060
1763	820	1814804	820	822
1764	818	1815633	818	820
1765	896	1816460	896	898
1766	818	1817365	818	820
1767	899	1818192	899	901
1768	817	1819100	817	819
1769	820	1819926	820	822
1770	868	1820755	868	870
1771	1306	1821632	1306	1308
1772	1739	1822947	1739	1741
1773	825	1824695	825	827
1774	939	1825529	939	941
1775	1072	1826477	1072	1074
1776	872	1827558	872	874
1777	845	1828439	845	847
1778	816	1829293	816	818
1779	1435	1830118	1435	1437
1780	938	1831562	938	940
1781	884	1832509	884	886
1782	812	1833402	812	814
1783	1239	1834223	1239	1241
1784	900	1835471	900	902
1785	812	1836380	812	814
1786	869	1837201	869	871
1787	809	1838079	809	811
1788	1021	1838897	1021	1023
1789	893	1839927	893	895
1790	812	1840829	812	814
1791	874	1841650	874	876
1792	1041	1842533	1041	1043
1793	809	1843583	809	811
1794	935	1844401	935	937
1795	914	1845345	914	916
1796	878	1846268	878	880
1797	813	1847155	813	815
1798	807	1847977	807	809
1799	941	1848793	941	943
1800	895	1849743	895	897
1801	891	1850647	891	893
1802	810	1851547	810	812
1803	847	1852366	847	849
1804	811	1853222	811	813
1805	835	1854042	835	837
1806	1448	1854886	1448	1450
1807	1076	1856343	1076	1078
1808	921	1857428	921	923
1809	1407	1858358	1407	1409
1810	864	1859774	864	866
1811	802	1860647	802	804
1812	804	1861458	804	806
1813	903	1862271	903	905
1814	1054	1863183	1054	1056
1815	810	1864246	810	812
1816	807	1865065	807	809
1817	1033	1865881	1033	1035
1818	973	1866923	973	975
1819	1281	1867905	1281	1283
1820	883	1869195	883	885
1821	1191	1870087	1191	1193
1822	806	1871287	806	808
1823	1144	1872102	1144	1146
1824	852	1873255	852	854
1825	805	1874116	805	807
1826	826	1874930	826	828
1827	1392	1875765	1392	1394
1828	894	1877166	894	896
1829	804	1878069	804	806
1830	804	1878882	804	806
1831	803	1879695	803	805
1832	801	1880507	801	803
1833	795	1881317	795	797
1834	796	1882121	796	798
1835	883	1882926	883	885
1836	803	1883818	803	805
1837	802	1884630	802	804
1838	802	1885441	802	804
1839	889	1886252	889	891
1840	1077	1887150	1077	1079
1841	800	1888236	800	802
1842	804	1889045	804	806
1843	802	1889858	802	804
1844	803	1890669	803	805
1845	3931	1891481	3931	3933
1846	863	1895421	863	865
1847	807	1896293	807	809
1848	800	1897109	800	802
1849	799	1897918	799	801
1850	836	1898726	836	838
1851	882	1899571	882	884
1852	997	1900462	997	999
1853	831	1901468	831	833
1854	903	1902308	903	905
1855	1026	1903220	1026	1028
1856	901	1904255	901	903
1857	935	1905165	935	937
1858	909	1906109	909	911
1859	1181	1907027	1181	1183
1860	881	1908217	881	883
1861	851	1909107	851	853
1862	792	1909967	792	794
1863	813	1910768	813	815
1864	1024	1911590	1024	1026
1865	955	1912623	955	957
1866	897	1913587	897	899
1867	792	1914493	792	794
1868	1041	1915294	1041	1043
1869	852	1916344	852	854
1870	1108	1917205	1108	1110
1871	787	1918322	787	789
1872	847	1919118	847	849
1873	784	1919974	784	786
1874	872	1920767	872	874
1875	790	1921648	790	792
1876	976	1922447	976	978
1877	821	1923432	821	823
1878	1588	1924262	1588	1590
1879	817	1925859	817	819
1880	1333	1926685	1333	1335
1881	824	1928027	824	826
1882	774	1928860	774	776
1883	850	1929643	850	852
1884	783	1930502	783	785
1885	789	1931294	789	791
1886	789	1932092	789	791
1887	788	1932890	788	790
1888	785	1933687	785	787
1889	863	1934481	863	865
1890	1007	1935353	1007	1009
1891	815	1936369	815	817
1892	792	1937193	792	794
1893	788	1937994	788	790
1894	820	1938791	820	822
1895	922	1939620	922	924
1896	893	1940551	893	895
1897	933	1941453	933	935
1898	1202	1942395	1202	1204
1899	1345	1943606	1345	1347
1900	785	1944960	785	787
1901	1180	1945754	1180	1182
1902	796	1946943	796	798
1903	788	1947748	788	790
1904	1046	1948545	1046	1048
1905	879	1949600	879	881
1906	780	1950488	780	782
1907	783	1951277	783	785
1908	934	1952069	934	936
1909	1010	1953012	1010	1012
1910	1038	1954031	1038	1040
1911	1066	1955078	1066	1068
1912	775	1956153	775	777
1913	782	1956937	782	784
1914	907	1957728	907	909
1915	931	1958644	931	933
1916	882	1959584	882	884
1917	782	1960475	782	784
1918	780	1961266	780	782
1919	2192	1962055	2192	2194
1920	782	1964256	782	784
1921	1143	1965047	1143	1145
1922	774	1966199	774	776
1923	1334	1966982	1334	1336
1924	913	1968325	913	915
1925	1298	1969247	1298	1300
1926	844	1970554	844	846
1927	779	1971407	779	781
1928	798	1972195	798	800
1929	780	1973002	780	782
1930	980	1973791	980	982
1931	994	1974780	994	996
1932	779	1975783	779	781
1933	776	1976571	776	778
1934	1308	1977356	1308	1310
1935	798	1978673	798	800
1936	1190	1979480	1190	1192
1937	777	1980679	777	779
1938	1075	1981465	1075	1077
1939	776	1982549	776	778
1940	1071	1983334	1071	1073
1941	841	1984414	841	843
1942	1027	1985264	1027	1029
1943	778	1986300	778	780
1944	956	1987087	956	958
1945	773	1988052	773	775
1946	768	1988834	768	770
1947	1414	1989611	1414	1416
1948	794	1991034	794	796
1949	775	1991837	775	777
1950	764	1992621	764	766
1951	989	1993394	989	991
1952	773	1994392	773	775
1953	936	1995174	936	938
1954	1272	1996119	1272	1274
1955	774	1997400	774	776
1956	769	1998183	769	771
1957	772	1998961	772	774
1958	840	1999742	840	842
1959	1014	2000591	1014	1016
1960	793	2001614	793	795
1961	1076	2002416	1076	1078
1962	772	2003501	772	774
1963	773	2004282	773	775
1964	773	2005064	773	775
1965	771	2005846	771	773
1966	799	2006626	799	801
1967	943	2007434	943	945
1968	1287	2008386	1287	1289
1969	772	2009682	772	774
1970	773	2010463	773	775
1971	1327	2011245	1327	1329
1972	1097	2012581	1097	1099
1973	770	2013687	770	772
1974	769	2014466	769	771
1975	770	2015244	770	772
1976	945	2016023	945	947
1977	770	2016977	770	772
1978	770	2017756	770	772
1979	943	2018535	943	945
1980	818	2019487	818	820
1981	824	2020314	824	826
1982	768	2021147	768	770
1983	985	2021924	985	987
1984	768	2022918	768	770
1985	838	2023695	838	840
1986	891	2024542	891	893
1987	859	2025442	859	861
1988	768	2026310	768	770
1989	1240	2027087	1240	1242
1990	1221	2028336	1221	1223
1991	766	2029566	766	768
1992	1069	2030341	1069	1071
1993	1160	2031419	1160	1162
1994	766	2032588	766	768
1995	768	2033363	768	770
1996	763	2034140	763	765
1997	765	2034912	765	767
1998	1378	2035686	1378	1380
1999	1329	2037073	1329	1331
2000	910	2038411	910	912
[truncated: 119,917 more rows]
