# Supplementary material for: Transcriptome and Proteome Data Reveal Candidate Genes for Pollinator Attraction in Sexually Deceptive Orchids
Source: PLoS One. 2013 May 29;8(5):e64621. doi: 10.1371/journal.pone.0064621 (PMC3667177; doi:10.1371/journal.pone.0064621)
Supplement: File S1 — This zip-compressed file contains (1) the assembled Ophrys reference transcriptome (FASTA), along with (2) an MD5 check-sum, (3) an FAI index file, (4) 454 isotig to isogroup (transcript to gene) mapping (tab-delimited text), and (5) a text file describing the naming scheme for the transcript identifiers used. (ZIP) [file pone.0064621.s011.zip › OphEGS_RefTranscriptomeV1.md5]

fc27ed3ae90ef4bf673e7fa7336242d3 *OphEGS_RefTranscriptomeV1.fna
