# Supplementary material for: Transcriptome and Proteome Data Reveal Candidate Genes for Pollinator Attraction in Sexually Deceptive Orchids
Source: PLoS One. 2013 May 29;8(5):e64621. doi: 10.1371/journal.pone.0064621 (PMC3667177; doi:10.1371/journal.pone.0064621)
Supplement: File S1 — This zip-compressed file contains (1) the assembled Ophrys reference transcriptome (FASTA), along with (2) an MD5 check-sum, (3) an FAI index file, (4) 454 isotig to isogroup (transcript to gene) mapping (tab-delimited text), and (5) a text file describing the naming scheme for the transcript identifiers used. (ZIP) [file pone.0064621.s011.zip › Sequence_Naming_OphrysEGS_RefTK_V1.txt]

The sequences in the Ophrys Reference Transcriptome V1 (file OphEGS_RefTranscriptomeV1.fna) are named as followed:


*** Legend ***

### = number 
xxx = alphanumeric string without special characters
zzz = alphanumeric string, may include special characters (e.g. "-" and "_")
|   = pipe (annotation separator character)
y   = (after pipe) single letter specifying the species (where E: O. exaltata, G: O. garganica, S: O. sphegodes)
s   = (after second pipe) single lower-case letter "s" specifying that a read is a Sanger rather than a 454 read


*** Sequence Naming ***

Naming scheme            Example                        Sequence type
###                      7                              Merged 454/Sanger + Solexa hybrid contig
newbler-contig###        newbler-contig00006            454/Sanger contig
newbler-isotig###        newbler-isotig00001            454/Sanger isotig
Cluster###_Consensus###  Cluster67_Consensus1           Solexa cluster consensus
Singletons###            Singletons3                    Solexa contig
GZxxx|y                  GZ44Y0R01C8M9K|E               454 singleton read, species indicated after pipe
OP-AG-zzz|y|s            OP-AG-01_06_P21_T7-ZL_081|S|s  Sanger singleton read, species (S) indicated after first pipe
