# Supplementary material for: Transcriptome and Proteome Data Reveal Candidate Genes for Pollinator Attraction in Sexually Deceptive Orchids
Source: PLoS One. 2013 May 29;8(5):e64621. doi: 10.1371/journal.pone.0064621 (PMC3667177; doi:10.1371/journal.pone.0064621)
Supplement: File S1 — This zip-compressed file contains (1) the assembled Ophrys reference transcriptome (FASTA), along with (2) an MD5 check-sum, (3) an FAI index file, (4) 454 isotig to isogroup (transcript to gene) mapping (tab-delimited text), and (5) a text file describing the naming scheme for the transcript identifiers used. (ZIP) [file pone.0064621.s011.zip › OphEGS_RefTkV1_454Isotig-to-Isogroups.tsv]

newbler-contig00006	isogroup00001
newbler-contig00039	isogroup00001
newbler-contig00043	isogroup00001
newbler-contig00062	isogroup00001
newbler-contig00182	isogroup00001
newbler-isotig00001	isogroup00003
newbler-isotig00002	isogroup00003
newbler-isotig00003	isogroup00003
newbler-isotig00004	isogroup00003
newbler-isotig00005	isogroup00003
newbler-isotig00006	isogroup00003
newbler-isotig00007	isogroup00003
newbler-isotig00008	isogroup00003
newbler-isotig00009	isogroup00003
newbler-isotig00010	isogroup00003
newbler-isotig00011	isogroup00004
newbler-isotig00012	isogroup00004
newbler-isotig00013	isogroup00004
newbler-isotig00014	isogroup00004
newbler-isotig00015	isogroup00004
newbler-isotig00016	isogroup00004
newbler-isotig00017	isogroup00004
newbler-isotig00018	isogroup00004
newbler-isotig00019	isogroup00004
newbler-isotig00020	isogroup00004
newbler-isotig00021	isogroup00004
newbler-isotig00022	isogroup00004
newbler-isotig00023	isogroup00004
newbler-isotig00024	isogroup00005
newbler-isotig00025	isogroup00005
newbler-isotig00026	isogroup00005
newbler-isotig00027	isogroup00005
newbler-isotig00028	isogroup00005
newbler-isotig00029	isogroup00005
newbler-isotig00030	isogroup00005
newbler-isotig00031	isogroup00005
newbler-isotig00032	isogroup00005
newbler-isotig00033	isogroup00005
newbler-isotig00034	isogroup00005
newbler-isotig00035	isogroup00005
newbler-isotig00036	isogroup00005
newbler-isotig00037	isogroup00005
newbler-isotig00039	isogroup00006
newbler-isotig00040	isogroup00006
newbler-isotig00041	isogroup00006
newbler-isotig00042	isogroup00006
newbler-isotig00043	isogroup00006
newbler-isotig00044	isogroup00006
newbler-isotig00045	isogroup00006
newbler-isotig00046	isogroup00006
newbler-isotig00047	isogroup00006
newbler-isotig00049	isogroup00007
newbler-isotig00050	isogroup00007
newbler-isotig00051	isogroup00007
newbler-isotig00052	isogroup00007
newbler-isotig00053	isogroup00007
newbler-isotig00054	isogroup00008
newbler-isotig00055	isogroup00008
newbler-isotig00056	isogroup00008
newbler-isotig00057	isogroup00008
newbler-isotig00058	isogroup00008
newbler-isotig00059	isogroup00008
newbler-isotig00060	isogroup00008
newbler-isotig00061	isogroup00008
newbler-isotig00063	isogroup00009
newbler-isotig00064	isogroup00009
newbler-isotig00065	isogroup00009
newbler-isotig00066	isogroup00009
newbler-isotig00067	isogroup00009
newbler-isotig00068	isogroup00009
newbler-isotig00069	isogroup00009
newbler-isotig00070	isogroup00009
newbler-isotig00071	isogroup00009
newbler-isotig00072	isogroup00009
newbler-isotig00073	isogroup00010
newbler-isotig00074	isogroup00010
newbler-isotig00075	isogroup00010
newbler-isotig00076	isogroup00010
newbler-isotig00077	isogroup00010
newbler-isotig00078	isogroup00010
newbler-isotig00079	isogroup00010
newbler-isotig00080	isogroup00010
newbler-isotig00081	isogroup00011
newbler-isotig00082	isogroup00011
newbler-isotig00083	isogroup00011
newbler-isotig00084	isogroup00011
newbler-isotig00085	isogroup00011
newbler-isotig00086	isogroup00011
newbler-isotig00087	isogroup00011
newbler-isotig00088	isogroup00012
newbler-isotig00089	isogroup00012
newbler-isotig00090	isogroup00012
newbler-isotig00091	isogroup00012
newbler-isotig00092	isogroup00012
newbler-isotig00093	isogroup00012
newbler-isotig00094	isogroup00012
newbler-isotig00095	isogroup00012
newbler-isotig00096	isogroup00013
newbler-isotig00097	isogroup00013
newbler-isotig00098	isogroup00013
newbler-isotig00099	isogroup00013
newbler-isotig00100	isogroup00013
newbler-isotig00101	isogroup00013
newbler-isotig00102	isogroup00013
newbler-isotig00103	isogroup00014
newbler-isotig00104	isogroup00014
newbler-isotig00105	isogroup00014
newbler-isotig00106	isogroup00014
newbler-isotig00107	isogroup00014
newbler-isotig00108	isogroup00015
newbler-isotig00109	isogroup00015
newbler-isotig00110	isogroup00015
newbler-isotig00112	isogroup00015
newbler-isotig00113	isogroup00016
newbler-isotig00114	isogroup00016
newbler-isotig00115	isogroup00016
newbler-isotig00116	isogroup00017
newbler-isotig00117	isogroup00017
newbler-isotig00118	isogroup00017
newbler-isotig00119	isogroup00017
newbler-isotig00120	isogroup00017
newbler-isotig00121	isogroup00018
newbler-isotig00122	isogroup00018
newbler-isotig00123	isogroup00018
newbler-isotig00124	isogroup00018
newbler-isotig00125	isogroup00018
newbler-isotig00126	isogroup00018
newbler-isotig00127	isogroup00019
newbler-isotig00128	isogroup00019
newbler-isotig00129	isogroup00019
newbler-isotig00130	isogroup00019
newbler-isotig00131	isogroup00019
newbler-isotig00132	isogroup00019
newbler-isotig00133	isogroup00020
newbler-isotig00134	isogroup00020
newbler-isotig00135	isogroup00020
newbler-isotig00136	isogroup00020
newbler-isotig00137	isogroup00020
newbler-isotig00139	isogroup00021
newbler-isotig00140	isogroup00021
newbler-isotig00141	isogroup00021
newbler-isotig00143	isogroup00022
newbler-isotig00144	isogroup00023
newbler-isotig00145	isogroup00023
newbler-isotig00146	isogroup00023
newbler-isotig00147	isogroup00023
newbler-isotig00148	isogroup00023
newbler-isotig00149	isogroup00023
newbler-isotig00151	isogroup00024
newbler-isotig00152	isogroup00024
newbler-isotig00153	isogroup00024
newbler-isotig00154	isogroup00024
newbler-isotig00155	isogroup00024
newbler-isotig00156	isogroup00025
newbler-isotig00157	isogroup00025
newbler-isotig00158	isogroup00025
newbler-isotig00159	isogroup00025
newbler-isotig00160	isogroup00025
newbler-isotig00161	isogroup00025
newbler-isotig00162	isogroup00026
newbler-isotig00163	isogroup00026
newbler-isotig00164	isogroup00026
newbler-isotig00165	isogroup00026
newbler-isotig00166	isogroup00026
newbler-isotig00167	isogroup00026
newbler-isotig00169	isogroup00027
newbler-isotig00170	isogroup00027
newbler-isotig00171	isogroup00027
newbler-isotig00172	isogroup00027
newbler-isotig00173	isogroup00027
newbler-isotig00174	isogroup00028
newbler-isotig00175	isogroup00028
newbler-isotig00176	isogroup00028
newbler-isotig00177	isogroup00028
newbler-isotig00178	isogroup00028
newbler-isotig00179	isogroup00028
newbler-isotig00180	isogroup00029
newbler-isotig00182	isogroup00029
newbler-isotig00183	isogroup00029
newbler-isotig00184	isogroup00029
newbler-isotig00185	isogroup00030
newbler-isotig00186	isogroup00030
newbler-isotig00187	isogroup00030
newbler-isotig00188	isogroup00030
newbler-isotig00189	isogroup00031
newbler-isotig00190	isogroup00031
newbler-isotig00191	isogroup00031
newbler-isotig00192	isogroup00031
newbler-isotig00193	isogroup00032
newbler-isotig00194	isogroup00032
newbler-isotig00195	isogroup00032
newbler-isotig00196	isogroup00032
newbler-isotig00197	isogroup00033
newbler-isotig00198	isogroup00033
newbler-isotig00199	isogroup00033
newbler-isotig00200	isogroup00033
newbler-isotig00201	isogroup00034
newbler-isotig00202	isogroup00034
newbler-isotig00203	isogroup00034
newbler-isotig00204	isogroup00034
newbler-isotig00205	isogroup00035
newbler-isotig00206	isogroup00035
newbler-isotig00207	isogroup00035
newbler-isotig00208	isogroup00035
newbler-isotig00209	isogroup00036
newbler-isotig00210	isogroup00036
newbler-isotig00211	isogroup00036
newbler-isotig00212	isogroup00036
newbler-isotig00214	isogroup00037
newbler-isotig00215	isogroup00037
newbler-isotig00216	isogroup00037
newbler-isotig00218	isogroup00038
newbler-isotig00219	isogroup00038
newbler-isotig00220	isogroup00039
newbler-isotig00221	isogroup00039
newbler-isotig00222	isogroup00039
newbler-isotig00223	isogroup00039
newbler-isotig00224	isogroup00039
newbler-isotig00225	isogroup00039
newbler-isotig00226	isogroup00040
newbler-isotig00227	isogroup00040
newbler-isotig00228	isogroup00040
newbler-isotig00229	isogroup00040
newbler-isotig00230	isogroup00040
newbler-isotig00231	isogroup00040
newbler-isotig00233	isogroup00041
newbler-isotig00234	isogroup00041
newbler-isotig00235	isogroup00041
newbler-isotig00236	isogroup00041
newbler-isotig00237	isogroup00041
newbler-isotig00238	isogroup00042
newbler-isotig00239	isogroup00042
newbler-isotig00240	isogroup00042
newbler-isotig00241	isogroup00042
newbler-isotig00242	isogroup00042
newbler-isotig00243	isogroup00042
newbler-isotig00244	isogroup00043
newbler-isotig00245	isogroup00043
newbler-isotig00246	isogroup00043
newbler-isotig00247	isogroup00043
newbler-isotig00248	isogroup00043
newbler-isotig00249	isogroup00043
newbler-isotig00250	isogroup00044
newbler-isotig00251	isogroup00044
newbler-isotig00252	isogroup00044
newbler-isotig00253	isogroup00044
newbler-isotig00254	isogroup00044
newbler-isotig00255	isogroup00045
newbler-isotig00256	isogroup00045
newbler-isotig00257	isogroup00045
newbler-isotig00258	isogroup00045
newbler-isotig00260	isogroup00046
newbler-isotig00261	isogroup00046
newbler-isotig00262	isogroup00046
newbler-isotig00264	isogroup00047
newbler-isotig00265	isogroup00047
newbler-isotig00266	isogroup00047
newbler-isotig00268	isogroup00048
newbler-isotig00269	isogroup00048
newbler-isotig00271	isogroup00049
newbler-isotig00272	isogroup00049
newbler-isotig00273	isogroup00049
newbler-isotig00274	isogroup00049
newbler-isotig00275	isogroup00050
newbler-isotig00276	isogroup00050
newbler-isotig00277	isogroup00050
newbler-isotig00278	isogroup00050
newbler-isotig00280	isogroup00051
newbler-isotig00281	isogroup00051
newbler-isotig00283	isogroup00052
newbler-isotig00284	isogroup00052
newbler-isotig00285	isogroup00052
newbler-isotig00286	isogroup00052
newbler-isotig00287	isogroup00053
newbler-isotig00288	isogroup00053
newbler-isotig00289	isogroup00053
newbler-isotig00290	isogroup00054
newbler-isotig00291	isogroup00054
newbler-isotig00292	isogroup00054
newbler-isotig00293	isogroup00055
newbler-isotig00295	isogroup00056
newbler-isotig00296	isogroup00056
newbler-isotig00297	isogroup00057
newbler-isotig00298	isogroup00057
newbler-isotig00299	isogroup00057
newbler-isotig00300	isogroup00058
newbler-isotig00301	isogroup00058
newbler-isotig00302	isogroup00058
newbler-isotig00303	isogroup00059
newbler-isotig00304	isogroup00059
newbler-isotig00307	isogroup00060
newbler-isotig00308	isogroup00060
newbler-isotig00309	isogroup00061
newbler-isotig00310	isogroup00061
newbler-isotig00311	isogroup00061
newbler-isotig00313	isogroup00062
newbler-isotig00314	isogroup00062
newbler-isotig00315	isogroup00063
newbler-isotig00316	isogroup00063
newbler-isotig00317	isogroup00063
newbler-isotig00318	isogroup00064
newbler-isotig00319	isogroup00064
newbler-isotig00320	isogroup00064
newbler-isotig00321	isogroup00065
newbler-isotig00322	isogroup00065
newbler-isotig00323	isogroup00065
newbler-isotig00324	isogroup00065
newbler-isotig00325	isogroup00065
newbler-isotig00326	isogroup00065
newbler-isotig00328	isogroup00066
newbler-isotig00329	isogroup00066
newbler-isotig00330	isogroup00066
newbler-isotig00332	isogroup00067
newbler-isotig00333	isogroup00067
newbler-isotig00334	isogroup00067
newbler-isotig00335	isogroup00067
newbler-isotig00336	isogroup00068
newbler-isotig00337	isogroup00068
newbler-isotig00338	isogroup00068
newbler-isotig00340	isogroup00069
newbler-isotig00341	isogroup00069
newbler-isotig00342	isogroup00069
newbler-isotig00345	isogroup00070
newbler-isotig00346	isogroup00070
newbler-isotig00347	isogroup00071
newbler-isotig00348	isogroup00071
newbler-isotig00349	isogroup00071
newbler-isotig00350	isogroup00071
newbler-isotig00352	isogroup00072
newbler-isotig00353	isogroup00072
newbler-isotig00354	isogroup00072
newbler-isotig00355	isogroup00073
newbler-isotig00356	isogroup00073
newbler-isotig00357	isogroup00073
newbler-isotig00358	isogroup00073
newbler-isotig00359	isogroup00074
newbler-isotig00360	isogroup00074
newbler-isotig00361	isogroup00074
newbler-isotig00362	isogroup00074
newbler-isotig00363	isogroup00075
newbler-isotig00365	isogroup00075
newbler-isotig00368	isogroup00076
newbler-isotig00369	isogroup00076
newbler-isotig00370	isogroup00076
newbler-isotig00371	isogroup00077
newbler-isotig00372	isogroup00077
newbler-isotig00373	isogroup00077
newbler-isotig00374	isogroup00077
newbler-isotig00375	isogroup00078
newbler-isotig00376	isogroup00078
newbler-isotig00377	isogroup00078
newbler-isotig00378	isogroup00078
newbler-isotig00379	isogroup00079
newbler-isotig00380	isogroup00079
newbler-isotig00381	isogroup00079
newbler-isotig00382	isogroup00079
newbler-isotig00383	isogroup00080
newbler-isotig00384	isogroup00080
newbler-isotig00385	isogroup00080
newbler-isotig00386	isogroup00080
newbler-isotig00388	isogroup00081
newbler-isotig00389	isogroup00081
newbler-isotig00390	isogroup00081
newbler-isotig00391	isogroup00082
newbler-isotig00393	isogroup00082
newbler-isotig00394	isogroup00082
newbler-isotig00395	isogroup00083
newbler-isotig00397	isogroup00084
newbler-isotig00399	isogroup00085
newbler-isotig00400	isogroup00085
newbler-isotig00403	isogroup00086
newbler-isotig00404	isogroup00086
newbler-isotig00407	isogroup00087
newbler-isotig00410	isogroup00088
newbler-isotig00411	isogroup00089
newbler-isotig00413	isogroup00089
newbler-isotig00414	isogroup00090
newbler-isotig00415	isogroup00090
newbler-isotig00416	isogroup00090
newbler-isotig00418	isogroup00091
newbler-isotig00419	isogroup00091
newbler-isotig00420	isogroup00092
newbler-isotig00421	isogroup00092
newbler-isotig00422	isogroup00092
newbler-isotig00423	isogroup00093
newbler-isotig00424	isogroup00093
newbler-isotig00425	isogroup00093
newbler-isotig00427	isogroup00094
newbler-isotig00428	isogroup00094
newbler-isotig00429	isogroup00095
newbler-isotig00430	isogroup00095
newbler-isotig00431	isogroup00095
newbler-isotig00432	isogroup00096
newbler-isotig00433	isogroup00096
newbler-isotig00434	isogroup00096
newbler-isotig00435	isogroup00097
newbler-isotig00436	isogroup00097
newbler-isotig00437	isogroup00097
newbler-isotig00438	isogroup00098
newbler-isotig00439	isogroup00098
newbler-isotig00440	isogroup00098
newbler-isotig00441	isogroup00099
newbler-isotig00442	isogroup00099
newbler-isotig00443	isogroup00099
newbler-isotig00444	isogroup00100
newbler-isotig00445	isogroup00100
newbler-isotig00446	isogroup00100
newbler-isotig00448	isogroup00101
newbler-isotig00449	isogroup00101
newbler-isotig00450	isogroup00102
newbler-isotig00451	isogroup00102
newbler-isotig00452	isogroup00102
newbler-isotig00455	isogroup00103
newbler-isotig00456	isogroup00104
newbler-isotig00457	isogroup00104
newbler-isotig00458	isogroup00104
newbler-isotig00459	isogroup00105
newbler-isotig00460	isogroup00105
newbler-isotig00463	isogroup00106
newbler-isotig00464	isogroup00106
newbler-isotig00466	isogroup00107
newbler-isotig00467	isogroup00107
newbler-isotig00468	isogroup00108
newbler-isotig00469	isogroup00108
newbler-isotig00470	isogroup00108
newbler-isotig00472	isogroup00109
newbler-isotig00473	isogroup00109
newbler-isotig00474	isogroup00110
newbler-isotig00475	isogroup00110
newbler-isotig00476	isogroup00111
newbler-isotig00477	isogroup00111
newbler-isotig00478	isogroup00111
newbler-isotig00480	isogroup00112
newbler-isotig00481	isogroup00112
newbler-isotig00482	isogroup00113
newbler-isotig00484	isogroup00113
newbler-isotig00485	isogroup00114
newbler-isotig00486	isogroup00114
newbler-isotig00487	isogroup00114
newbler-isotig00488	isogroup00115
newbler-isotig00489	isogroup00115
newbler-isotig00490	isogroup00115
newbler-isotig00491	isogroup00116
newbler-isotig00492	isogroup00116
newbler-isotig00493	isogroup00116
newbler-isotig00494	isogroup00117
newbler-isotig00495	isogroup00117
newbler-isotig00496	isogroup00117
newbler-isotig00497	isogroup00118
newbler-isotig00498	isogroup00118
newbler-isotig00499	isogroup00118
newbler-isotig00500	isogroup00119
newbler-isotig00502	isogroup00119
newbler-isotig00503	isogroup00120
newbler-isotig00504	isogroup00120
newbler-isotig00505	isogroup00120
newbler-isotig00506	isogroup00121
newbler-isotig00507	isogroup00121
newbler-isotig00509	isogroup00122
newbler-isotig00510	isogroup00122
newbler-isotig00511	isogroup00122
newbler-isotig00512	isogroup00123
newbler-isotig00513	isogroup00123
newbler-isotig00514	isogroup00123
newbler-isotig00515	isogroup00124
newbler-isotig00516	isogroup00124
newbler-isotig00517	isogroup00124
newbler-isotig00519	isogroup00125
newbler-isotig00520	isogroup00125
newbler-isotig00521	isogroup00126
newbler-isotig00522	isogroup00126
newbler-isotig00523	isogroup00126
newbler-isotig00524	isogroup00127
newbler-isotig00525	isogroup00127
newbler-isotig00526	isogroup00128
newbler-isotig00527	isogroup00128
newbler-isotig00528	isogroup00128
newbler-isotig00529	isogroup00129
newbler-isotig00530	isogroup00129
newbler-isotig00531	isogroup00129
newbler-isotig00532	isogroup00130
newbler-isotig00533	isogroup00130
newbler-isotig00534	isogroup00130
newbler-isotig00535	isogroup00131
newbler-isotig00536	isogroup00131
newbler-isotig00537	isogroup00131
newbler-isotig00538	isogroup00132
newbler-isotig00539	isogroup00132
newbler-isotig00540	isogroup00132
newbler-isotig00541	isogroup00133
newbler-isotig00542	isogroup00133
newbler-isotig00543	isogroup00133
newbler-isotig00544	isogroup00134
newbler-isotig00545	isogroup00134
newbler-isotig00546	isogroup00134
newbler-isotig00548	isogroup00135
newbler-isotig00549	isogroup00135
newbler-isotig00550	isogroup00135
newbler-isotig00552	isogroup00136
newbler-isotig00553	isogroup00136
newbler-isotig00554	isogroup00136
newbler-isotig00556	isogroup00137
newbler-isotig00557	isogroup00137
newbler-isotig00558	isogroup00137
newbler-isotig00560	isogroup00138
newbler-isotig00561	isogroup00138
newbler-isotig00562	isogroup00138
newbler-isotig00563	isogroup00139
newbler-isotig00564	isogroup00139
newbler-isotig00565	isogroup00139
newbler-isotig00566	isogroup00139
newbler-isotig00567	isogroup00140
newbler-isotig00568	isogroup00140
newbler-isotig00569	isogroup00140
newbler-isotig00570	isogroup00140
newbler-isotig00572	isogroup00141
newbler-isotig00573	isogroup00141
newbler-isotig00574	isogroup00141
newbler-isotig00576	isogroup00142
newbler-isotig00577	isogroup00142
newbler-isotig00578	isogroup00142
newbler-isotig00580	isogroup00143
newbler-isotig00581	isogroup00143
newbler-isotig00582	isogroup00143
newbler-isotig00584	isogroup00144
newbler-isotig00585	isogroup00144
newbler-isotig00586	isogroup00144
newbler-isotig00588	isogroup00145
newbler-isotig00589	isogroup00145
newbler-isotig00590	isogroup00145
newbler-isotig00591	isogroup00146
newbler-isotig00592	isogroup00146
newbler-isotig00593	isogroup00146
newbler-isotig00594	isogroup00146
newbler-isotig00595	isogroup00147
newbler-isotig00596	isogroup00147
newbler-isotig00597	isogroup00147
newbler-isotig00598	isogroup00147
newbler-isotig00600	isogroup00148
newbler-isotig00601	isogroup00148
newbler-isotig00602	isogroup00148
newbler-isotig00603	isogroup00149
newbler-isotig00604	isogroup00149
newbler-isotig00605	isogroup00149
newbler-isotig00606	isogroup00149
newbler-isotig00607	isogroup00150
newbler-isotig00608	isogroup00150
newbler-isotig00609	isogroup00150
newbler-isotig00610	isogroup00150
newbler-isotig00612	isogroup00151
newbler-isotig00615	isogroup00152
newbler-isotig00616	isogroup00152
newbler-isotig00617	isogroup00152
newbler-isotig00618	isogroup00152
newbler-isotig00619	isogroup00153
newbler-isotig00620	isogroup00153
newbler-isotig00621	isogroup00153
newbler-isotig00622	isogroup00153
newbler-isotig00624	isogroup00154
newbler-isotig00625	isogroup00154
newbler-isotig00626	isogroup00154
newbler-isotig00627	isogroup00155
newbler-isotig00628	isogroup00155
newbler-isotig00629	isogroup00155
newbler-isotig00630	isogroup00155
newbler-isotig00631	isogroup00156
newbler-isotig00632	isogroup00156
newbler-isotig00633	isogroup00156
newbler-isotig00634	isogroup00156
newbler-isotig00635	isogroup00157
newbler-isotig00636	isogroup00157
newbler-isotig00637	isogroup00157
newbler-isotig00638	isogroup00157
newbler-isotig00639	isogroup00159
newbler-isotig00640	isogroup00159
newbler-isotig00642	isogroup00160
newbler-isotig00643	isogroup00160
newbler-isotig00644	isogroup00160
newbler-isotig00645	isogroup00161
newbler-isotig00646	isogroup00161
newbler-isotig00647	isogroup00161
newbler-isotig00650	isogroup00162
newbler-isotig00652	isogroup00163
newbler-isotig00653	isogroup00163
newbler-isotig00654	isogroup00164
newbler-isotig00655	isogroup00164
newbler-isotig00656	isogroup00164
newbler-isotig00657	isogroup00165
newbler-isotig00658	isogroup00165
newbler-isotig00661	isogroup00166
newbler-isotig00662	isogroup00166
newbler-isotig00664	isogroup00167
newbler-isotig00666	isogroup00168
newbler-isotig00667	isogroup00168
newbler-isotig00668	isogroup00168
newbler-isotig00670	isogroup00169
newbler-isotig00671	isogroup00169
newbler-isotig00674	isogroup00170
newbler-isotig00675	isogroup00171
newbler-isotig00676	isogroup00171
newbler-isotig00677	isogroup00171
newbler-isotig00678	isogroup00172
newbler-isotig00679	isogroup00172
newbler-isotig00680	isogroup00172
newbler-isotig00682	isogroup00173
newbler-isotig00684	isogroup00174
newbler-isotig00685	isogroup00174
newbler-isotig00686	isogroup00175
newbler-isotig00687	isogroup00175
newbler-isotig00688	isogroup00176
newbler-isotig00689	isogroup00176
newbler-isotig00690	isogroup00177
newbler-isotig00691	isogroup00177
newbler-isotig00693	isogroup00178
newbler-isotig00694	isogroup00178
newbler-isotig00695	isogroup00178
newbler-isotig00700	isogroup00180
newbler-isotig00701	isogroup00180
newbler-isotig00702	isogroup00181
newbler-isotig00703	isogroup00181
newbler-isotig00704	isogroup00181
newbler-isotig00705	isogroup00182
newbler-isotig00706	isogroup00182
newbler-isotig00707	isogroup00182
newbler-isotig00708	isogroup00183
newbler-isotig00709	isogroup00183
newbler-isotig00710	isogroup00183
newbler-isotig00711	isogroup00184
newbler-isotig00712	isogroup00184
newbler-isotig00713	isogroup00184
newbler-isotig00714	isogroup00185
newbler-isotig00716	isogroup00185
newbler-isotig00718	isogroup00186
newbler-isotig00719	isogroup00186
newbler-isotig00721	isogroup00187
newbler-isotig00723	isogroup00188
newbler-isotig00724	isogroup00188
newbler-isotig00725	isogroup00188
newbler-isotig00726	isogroup00189
newbler-isotig00727	isogroup00189
newbler-isotig00728	isogroup00189
newbler-isotig00730	isogroup00190
newbler-isotig00731	isogroup00190
newbler-isotig00732	isogroup00191
newbler-isotig00733	isogroup00192
newbler-isotig00734	isogroup00192
newbler-isotig00735	isogroup00192
newbler-isotig00736	isogroup00193
newbler-isotig00737	isogroup00193
newbler-isotig00738	isogroup00193
newbler-isotig00739	isogroup00194
newbler-isotig00740	isogroup00194
newbler-isotig00741	isogroup00195
newbler-isotig00742	isogroup00195
newbler-isotig00743	isogroup00196
newbler-isotig00744	isogroup00196
newbler-isotig00745	isogroup00196
newbler-isotig00747	isogroup00197
newbler-isotig00748	isogroup00198
newbler-isotig00749	isogroup00198
newbler-isotig00750	isogroup00199
newbler-isotig00751	isogroup00199
newbler-isotig00753	isogroup00200
newbler-isotig00755	isogroup00201
newbler-isotig00756	isogroup00202
newbler-isotig00757	isogroup00202
newbler-isotig00759	isogroup00203
newbler-isotig00761	isogroup00204
newbler-isotig00762	isogroup00205
newbler-isotig00763	isogroup00205
newbler-isotig00764	isogroup00206
newbler-isotig00765	isogroup00206
newbler-isotig00767	isogroup00207
newbler-isotig00768	isogroup00208
newbler-isotig00770	isogroup00209
newbler-isotig00771	isogroup00209
newbler-isotig00773	isogroup00210
newbler-isotig00775	isogroup00211
newbler-isotig00777	isogroup00212
newbler-isotig00779	isogroup00213
newbler-isotig00781	isogroup00214
newbler-isotig00783	isogroup00215
newbler-isotig00785	isogroup00216
newbler-isotig00787	isogroup00217
newbler-isotig00789	isogroup00218
newbler-isotig00790	isogroup00219
newbler-isotig00791	isogroup00219
newbler-isotig00793	isogroup00220
newbler-isotig00794	isogroup00221
newbler-isotig00795	isogroup00221
newbler-isotig00796	isogroup00222
newbler-isotig00797	isogroup00222
newbler-isotig00799	isogroup00223
newbler-isotig00801	isogroup00224
newbler-isotig00802	isogroup00225
newbler-isotig00803	isogroup00225
newbler-isotig00804	isogroup00226
newbler-isotig00805	isogroup00226
newbler-isotig00806	isogroup00227
newbler-isotig00807	isogroup00227
newbler-isotig00808	isogroup00228
newbler-isotig00809	isogroup00228
newbler-isotig00811	isogroup00229
newbler-isotig00812	isogroup00230
newbler-isotig00813	isogroup00230
newbler-isotig00815	isogroup00231
newbler-isotig00816	isogroup00232
newbler-isotig00819	isogroup00233
newbler-isotig00820	isogroup00234
newbler-isotig00821	isogroup00234
newbler-isotig00822	isogroup00235
newbler-isotig00823	isogroup00235
newbler-isotig00825	isogroup00236
newbler-isotig00826	isogroup00237
newbler-isotig00827	isogroup00237
newbler-isotig00828	isogroup00238
newbler-isotig00830	isogroup00239
newbler-isotig00831	isogroup00240
newbler-isotig00832	isogroup00240
newbler-isotig00834	isogroup00241
newbler-isotig00835	isogroup00242
newbler-isotig00836	isogroup00242
newbler-isotig00837	isogroup00243
newbler-isotig00838	isogroup00243
newbler-isotig00839	isogroup00244
newbler-isotig00840	isogroup00244
newbler-isotig00841	isogroup00245
newbler-isotig00842	isogroup00245
newbler-isotig00843	isogroup00246
newbler-isotig00845	isogroup00247
newbler-isotig00846	isogroup00248
newbler-isotig00847	isogroup00248
newbler-isotig00848	isogroup00249
newbler-isotig00849	isogroup00249
newbler-isotig00850	isogroup00250
newbler-isotig00851	isogroup00250
newbler-isotig00852	isogroup00251
newbler-isotig00853	isogroup00251
newbler-isotig00854	isogroup00252
newbler-isotig00855	isogroup00252
newbler-isotig00856	isogroup00253
newbler-isotig00857	isogroup00253
newbler-isotig00858	isogroup00254
newbler-isotig00859	isogroup00254
newbler-isotig00861	isogroup00255
newbler-isotig00862	isogroup00256
newbler-isotig00863	isogroup00256
newbler-isotig00865	isogroup00257
newbler-isotig00866	isogroup00258
newbler-isotig00867	isogroup00258
newbler-isotig00868	isogroup00259
newbler-isotig00869	isogroup00259
newbler-isotig00870	isogroup00260
newbler-isotig00872	isogroup00261
newbler-isotig00873	isogroup00261
newbler-isotig00874	isogroup00262
newbler-isotig00875	isogroup00262
newbler-isotig00877	isogroup00264
newbler-isotig00878	isogroup00264
newbler-isotig00879	isogroup00265
newbler-isotig00880	isogroup00265
newbler-isotig00881	isogroup00266
newbler-isotig00882	isogroup00266
newbler-isotig00885	isogroup00268
newbler-isotig00887	isogroup00269
newbler-isotig00888	isogroup00270
newbler-isotig00890	isogroup00271
newbler-isotig00891	isogroup00271
newbler-isotig00892	isogroup00272
newbler-isotig00893	isogroup00272
newbler-isotig00895	isogroup00274
newbler-isotig00896	isogroup00274
newbler-isotig00899	isogroup00276
newbler-isotig00901	isogroup00277
newbler-isotig00902	isogroup00277
newbler-isotig00903	isogroup00278
newbler-isotig00904	isogroup00278
newbler-isotig00905	isogroup00278
newbler-isotig00906	isogroup00279
newbler-isotig00907	isogroup00279
newbler-isotig00908	isogroup00279
newbler-isotig00909	isogroup00280
newbler-isotig00910	isogroup00280
newbler-isotig00911	isogroup00280
newbler-isotig00913	isogroup00282
newbler-isotig00917	isogroup00284
newbler-isotig00918	isogroup00285
newbler-isotig00919	isogroup00285
newbler-isotig00920	isogroup00286
newbler-isotig00921	isogroup00286
newbler-isotig00923	isogroup00287
newbler-isotig00925	isogroup00288
newbler-isotig00926	isogroup00289
newbler-isotig00927	isogroup00289
newbler-isotig00930	isogroup00291
newbler-isotig00931	isogroup00291
newbler-isotig00933	isogroup00292
newbler-isotig00936	isogroup00294
newbler-isotig00937	isogroup00294
newbler-isotig00938	isogroup00295
newbler-isotig00939	isogroup00295
newbler-isotig00941	isogroup00296
newbler-isotig00942	isogroup00297
newbler-isotig00943	isogroup00297
newbler-isotig00947	isogroup00299
newbler-isotig00949	isogroup00300
newbler-isotig00955	isogroup00303
newbler-isotig00959	isogroup00305
newbler-isotig00960	isogroup00306
newbler-isotig00963	isogroup00307
newbler-isotig00965	isogroup00308
newbler-isotig00968	isogroup00310
newbler-isotig00969	isogroup00310
newbler-isotig00970	isogroup00311
newbler-isotig00971	isogroup00311
newbler-isotig00975	isogroup00313
newbler-isotig00980	isogroup00316
newbler-isotig00981	isogroup00316
newbler-isotig00985	isogroup00318
newbler-isotig00988	isogroup00320
newbler-isotig00989	isogroup00320
newbler-isotig00990	isogroup00321
newbler-isotig00991	isogroup00321
newbler-isotig00993	isogroup00322
newbler-isotig00995	isogroup00323
newbler-isotig00997	isogroup00324
newbler-isotig00998	isogroup00325
newbler-isotig00999	isogroup00325
newbler-isotig01001	isogroup00326
newbler-isotig01004	isogroup00328
newbler-isotig01005	isogroup00328
newbler-isotig01009	isogroup00330
newbler-isotig01011	isogroup00331
newbler-isotig01012	isogroup00332
newbler-isotig01015	isogroup00333
newbler-isotig01017	isogroup00334
newbler-isotig01018	isogroup00335
newbler-isotig01019	isogroup00335
newbler-isotig01020	isogroup00336
newbler-isotig01023	isogroup00337
newbler-isotig01025	isogroup00338
newbler-isotig01026	isogroup00339
newbler-isotig01027	isogroup00339
newbler-isotig01028	isogroup00340
newbler-isotig01029	isogroup00340
newbler-isotig01030	isogroup00341
newbler-isotig01031	isogroup00341
newbler-isotig01034	isogroup00343
newbler-isotig01035	isogroup00343
newbler-isotig01037	isogroup00344
newbler-isotig01038	isogroup00345
newbler-isotig01039	isogroup00345
newbler-isotig01045	isogroup00348
newbler-isotig01046	isogroup00349
newbler-isotig01047	isogroup00349
newbler-isotig01050	isogroup00351
newbler-isotig01051	isogroup00351
newbler-isotig01053	isogroup00352
newbler-isotig01058	isogroup00355
newbler-isotig01062	isogroup00357
newbler-isotig01063	isogroup00357
newbler-isotig01065	isogroup00358
newbler-isotig01066	isogroup00359
newbler-isotig01067	isogroup00359
newbler-isotig01070	isogroup00361
newbler-isotig01071	isogroup00361
newbler-isotig01072	isogroup00362
newbler-isotig01073	isogroup00362
newbler-isotig01074	isogroup00363
newbler-isotig01076	isogroup00364
newbler-isotig01077	isogroup00364
newbler-isotig01079	isogroup00365
newbler-isotig01081	isogroup00366
newbler-isotig01082	isogroup00367
newbler-isotig01083	isogroup00367
newbler-isotig01084	isogroup00368
newbler-isotig01087	isogroup00369
newbler-isotig01088	isogroup00370
newbler-isotig01089	isogroup00370
newbler-isotig01090	isogroup00371
newbler-isotig01091	isogroup00371
newbler-isotig01092	isogroup00372
newbler-isotig01093	isogroup00372
newbler-isotig01094	isogroup00373
newbler-isotig01095	isogroup00373
newbler-isotig01096	isogroup00374
newbler-isotig01097	isogroup00374
newbler-isotig01101	isogroup00376
newbler-isotig01102	isogroup00377
newbler-isotig01103	isogroup00377
newbler-isotig01107	isogroup00379
newbler-isotig01109	isogroup00380
newbler-isotig01110	isogroup00381
newbler-isotig01111	isogroup00381
newbler-isotig01113	isogroup00382
newbler-isotig01115	isogroup00383
newbler-isotig01117	isogroup00384
newbler-isotig01119	isogroup00385
newbler-isotig01121	isogroup00386
newbler-isotig01122	isogroup00387
newbler-isotig01123	isogroup00387
newbler-isotig01128	isogroup00390
newbler-isotig01129	isogroup00390
newbler-isotig01131	isogroup00391
newbler-isotig01134	isogroup00393
newbler-isotig01135	isogroup00393
newbler-isotig01137	isogroup00394
newbler-isotig01139	isogroup00395
newbler-isotig01140	isogroup00396
newbler-isotig01141	isogroup00396
newbler-isotig01143	isogroup00397
newbler-isotig01144	isogroup00398
newbler-isotig01145	isogroup00398
newbler-isotig01147	isogroup00399
newbler-isotig01148	isogroup00400
newbler-isotig01149	isogroup00400
newbler-isotig01150	isogroup00401
newbler-isotig01151	isogroup00401
newbler-isotig01154	isogroup00403
newbler-isotig01155	isogroup00403
newbler-isotig01157	isogroup00404
newbler-isotig01159	isogroup00405
newbler-isotig01163	isogroup00407
newbler-isotig01165	isogroup00408
newbler-isotig01166	isogroup00409
newbler-isotig01167	isogroup00409
newbler-isotig01168	isogroup00410
newbler-isotig01169	isogroup00410
newbler-isotig01171	isogroup00411
newbler-isotig01174	isogroup00413
newbler-isotig01175	isogroup00413
newbler-isotig01178	isogroup00415
newbler-isotig01179	isogroup00415
newbler-isotig01180	isogroup00416
newbler-isotig01183	isogroup00417
newbler-isotig01184	isogroup00418
newbler-isotig01185	isogroup00418
newbler-isotig01186	isogroup00419
newbler-isotig01187	isogroup00419
newbler-isotig01189	isogroup00420
newbler-isotig01191	isogroup00421
newbler-isotig01193	isogroup00422
newbler-isotig01195	isogroup00423
newbler-isotig01197	isogroup00424
newbler-isotig01198	isogroup00425
newbler-isotig01199	isogroup00425
newbler-isotig01201	isogroup00426
newbler-isotig01202	isogroup00427
newbler-isotig01203	isogroup00427
newbler-isotig01204	isogroup00428
newbler-isotig01205	isogroup00428
newbler-isotig01207	isogroup00429
newbler-isotig01209	isogroup00430
newbler-isotig01211	isogroup00431
newbler-isotig01212	isogroup00432
newbler-isotig01213	isogroup00432
newbler-isotig01215	isogroup00433
newbler-isotig01217	isogroup00434
newbler-isotig01219	isogroup00435
newbler-isotig01220	isogroup00436
newbler-isotig01221	isogroup00436
newbler-isotig01224	isogroup00438
newbler-isotig01225	isogroup00438
newbler-isotig01227	isogroup00439
newbler-isotig01228	isogroup00440
newbler-isotig01230	isogroup00441
newbler-isotig01231	isogroup00441
newbler-isotig01237	isogroup00444
newbler-isotig01239	isogroup00445
newbler-isotig01240	isogroup00446
newbler-isotig01241	isogroup00446
newbler-isotig01242	isogroup00447
newbler-isotig01243	isogroup00447
newbler-isotig01244	isogroup00448
newbler-isotig01245	isogroup00448
newbler-isotig01246	isogroup00449
newbler-isotig01247	isogroup00449
newbler-isotig01248	isogroup00450
newbler-isotig01249	isogroup00450
newbler-isotig01252	isogroup00452
newbler-isotig01253	isogroup00452
newbler-isotig01255	isogroup00453
newbler-isotig01257	isogroup00454
newbler-isotig01258	isogroup00455
newbler-isotig01259	isogroup00455
newbler-isotig01261	isogroup00456
newbler-isotig01262	isogroup00457
newbler-isotig01263	isogroup00457
newbler-isotig01265	isogroup00458
newbler-isotig01266	isogroup00459
newbler-isotig01267	isogroup00459
newbler-isotig01268	isogroup00460
newbler-isotig01274	isogroup00463
newbler-isotig01275	isogroup00463
newbler-isotig01277	isogroup00464
newbler-isotig01278	isogroup00465
newbler-isotig01279	isogroup00465
newbler-isotig01280	isogroup00466
newbler-isotig01281	isogroup00466
newbler-isotig01282	isogroup00467
newbler-isotig01283	isogroup00467
newbler-isotig01285	isogroup00468
newbler-isotig01287	isogroup00469
newbler-isotig01288	isogroup00470
newbler-isotig01289	isogroup00470
newbler-isotig01290	isogroup00471
newbler-isotig01291	isogroup00471
newbler-isotig01293	isogroup00472
newbler-isotig01294	isogroup00473
newbler-isotig01295	isogroup00473
newbler-isotig01296	isogroup00474
newbler-isotig01298	isogroup00475
newbler-isotig01299	isogroup00475
newbler-isotig01300	isogroup00476
newbler-isotig01301	isogroup00476
newbler-isotig01305	isogroup00478
newbler-isotig01306	isogroup00479
newbler-isotig01307	isogroup00479
newbler-isotig01308	isogroup00480
newbler-isotig01309	isogroup00480
newbler-isotig01310	isogroup00481
newbler-isotig01311	isogroup00481
newbler-isotig01312	isogroup00482
newbler-isotig01313	isogroup00482
newbler-isotig01315	isogroup00483
newbler-isotig01317	isogroup00484
newbler-isotig01320	isogroup00486
newbler-isotig01321	isogroup00486
newbler-isotig01323	isogroup00487
newbler-isotig01324	isogroup00488
newbler-isotig01325	isogroup00488
newbler-isotig01326	isogroup00489
newbler-isotig01327	isogroup00489
newbler-isotig01329	isogroup00490
newbler-isotig01332	isogroup00492
newbler-isotig01334	isogroup00493
newbler-isotig01335	isogroup00493
newbler-isotig01337	isogroup00494
newbler-isotig01338	isogroup00495
newbler-isotig01339	isogroup00495
newbler-isotig01341	isogroup00496
newbler-isotig01342	isogroup00497
newbler-isotig01345	isogroup00498
newbler-isotig01347	isogroup00499
newbler-isotig01349	isogroup00500
newbler-isotig01350	isogroup00501
newbler-isotig01351	isogroup00501
newbler-isotig01353	isogroup00502
newbler-isotig01355	isogroup00503
newbler-isotig01357	isogroup00504
newbler-isotig01359	isogroup00505
newbler-isotig01361	isogroup00506
newbler-isotig01362	isogroup00507
newbler-isotig01363	isogroup00507
newbler-isotig01365	isogroup00508
newbler-isotig01367	isogroup00509
newbler-isotig01368	isogroup00510
newbler-isotig01369	isogroup00510
newbler-isotig01370	isogroup00511
newbler-isotig01371	isogroup00511
newbler-isotig01373	isogroup00512
newbler-isotig01374	isogroup00513
newbler-isotig01375	isogroup00513
newbler-isotig01376	isogroup00514
newbler-isotig01379	isogroup00515
newbler-isotig01380	isogroup00516
newbler-isotig01381	isogroup00516
newbler-isotig01383	isogroup00517
newbler-isotig01384	isogroup00518
newbler-isotig01385	isogroup00518
newbler-isotig01387	isogroup00519
newbler-isotig01389	isogroup00520
newbler-isotig01391	isogroup00521
newbler-isotig01392	isogroup00522
newbler-isotig01393	isogroup00522
newbler-isotig01394	isogroup00523
newbler-isotig01395	isogroup00523
newbler-isotig01397	isogroup00524
newbler-isotig01398	isogroup00525
newbler-isotig01399	isogroup00525
newbler-isotig01400	isogroup00526
newbler-isotig01401	isogroup00526
newbler-isotig01403	isogroup00527
newbler-isotig01406	isogroup00529
newbler-isotig01407	isogroup00529
newbler-isotig01408	isogroup00530
newbler-isotig01409	isogroup00530
newbler-isotig01414	isogroup00533
newbler-isotig01415	isogroup00533
newbler-isotig01419	isogroup00535
newbler-isotig01421	isogroup00536
newbler-isotig01422	isogroup00537
newbler-isotig01423	isogroup00537
newbler-isotig01425	isogroup00538
newbler-isotig01429	isogroup00540
newbler-isotig01430	isogroup00541
newbler-isotig01433	isogroup00542
newbler-isotig01435	isogroup00543
newbler-isotig01439	isogroup00545
newbler-isotig01440	isogroup00546
newbler-isotig01441	isogroup00546
newbler-isotig01442	isogroup00547
newbler-isotig01444	isogroup00548
newbler-isotig01446	isogroup00549
newbler-isotig01447	isogroup00549
newbler-isotig01448	isogroup00550
newbler-isotig01449	isogroup00550
newbler-isotig01451	isogroup00551
newbler-isotig01454	isogroup00553
newbler-isotig01456	isogroup00554
newbler-isotig01457	isogroup00554
newbler-isotig01458	isogroup00555
newbler-isotig01459	isogroup00555
newbler-isotig01461	isogroup00556
newbler-isotig01462	isogroup00557
newbler-isotig01464	isogroup00558
newbler-isotig01465	isogroup00558
newbler-isotig01466	isogroup00559
newbler-isotig01467	isogroup00559
newbler-isotig01470	isogroup00561
newbler-isotig01471	isogroup00561
newbler-isotig01472	isogroup00562
newbler-isotig01473	isogroup00562
newbler-isotig01474	isogroup00563
newbler-isotig01476	isogroup00564
newbler-isotig01477	isogroup00564
newbler-isotig01481	isogroup00566
newbler-isotig01483	isogroup00567
newbler-isotig01485	isogroup00568
newbler-isotig01486	isogroup00569
newbler-isotig01488	isogroup00570
newbler-isotig01489	isogroup00570
newbler-isotig01491	isogroup00571
newbler-isotig01492	isogroup00572
newbler-isotig01493	isogroup00572
newbler-isotig01495	isogroup00573
newbler-isotig01496	isogroup00574
newbler-isotig01497	isogroup00574
newbler-isotig01498	isogroup00575
newbler-isotig01499	isogroup00575
newbler-isotig01502	isogroup00577
newbler-isotig01503	isogroup00577
newbler-isotig01504	isogroup00578
newbler-isotig01507	isogroup00579
newbler-isotig01508	isogroup00580
newbler-isotig01509	isogroup00580
newbler-isotig01513	isogroup00582
newbler-isotig01514	isogroup00583
newbler-isotig01515	isogroup00583
newbler-isotig01517	isogroup00584
newbler-isotig01518	isogroup00585
newbler-isotig01519	isogroup00585
newbler-isotig01521	isogroup00586
newbler-isotig01523	isogroup00587
newbler-isotig01524	isogroup00588
newbler-isotig01527	isogroup00589
newbler-isotig01528	isogroup00590
newbler-isotig01529	isogroup00590
newbler-isotig01531	isogroup00591
newbler-isotig01532	isogroup00592
newbler-isotig01533	isogroup00592
newbler-isotig01534	isogroup00593
newbler-isotig01535	isogroup00593
newbler-isotig01536	isogroup00594
newbler-isotig01537	isogroup00594
newbler-isotig01539	isogroup00595
newbler-isotig01542	isogroup00597
newbler-isotig01543	isogroup00597
newbler-isotig01544	isogroup00598
newbler-isotig01546	isogroup00599
newbler-isotig01547	isogroup00599
newbler-isotig01548	isogroup00600
newbler-isotig01549	isogroup00600
newbler-isotig01550	isogroup00601
newbler-isotig01551	isogroup00601
newbler-isotig01552	isogroup00602
newbler-isotig01553	isogroup00602
newbler-isotig01554	isogroup00603
newbler-isotig01555	isogroup00603
newbler-isotig01556	isogroup00604
newbler-isotig01557	isogroup00604
newbler-isotig01558	isogroup00605
newbler-isotig01559	isogroup00605
newbler-isotig01560	isogroup00606
newbler-isotig01561	isogroup00606
newbler-isotig01563	isogroup00607
newbler-isotig01566	isogroup00609
newbler-isotig01567	isogroup00609
newbler-isotig01569	isogroup00610
newbler-isotig01570	isogroup00611
newbler-isotig01571	isogroup00611
newbler-isotig01574	isogroup00613
newbler-isotig01577	isogroup00614
newbler-isotig01579	isogroup00615
newbler-isotig01580	isogroup00616
newbler-isotig01581	isogroup00616
newbler-isotig01584	isogroup00618
newbler-isotig01585	isogroup00618
newbler-isotig01586	isogroup00619
newbler-isotig01587	isogroup00619
newbler-isotig01588	isogroup00620
newbler-isotig01589	isogroup00620
newbler-isotig01590	isogroup00621
newbler-isotig01591	isogroup00621
newbler-isotig01593	isogroup00622
newbler-isotig01594	isogroup00623
newbler-isotig01595	isogroup00623
newbler-isotig01596	isogroup00624
newbler-isotig01597	isogroup00624
newbler-isotig01598	isogroup00625
newbler-isotig01601	isogroup00626
newbler-isotig01602	isogroup00627
newbler-isotig01603	isogroup00627
newbler-isotig01604	isogroup00628
newbler-isotig01607	isogroup00629
newbler-isotig01609	isogroup00630
newbler-isotig01611	isogroup00631
newbler-isotig01612	isogroup00632
newbler-isotig01613	isogroup00632
newbler-isotig01614	isogroup00633
newbler-isotig01615	isogroup00633
newbler-isotig01617	isogroup00634
newbler-isotig01619	isogroup00635
newbler-isotig01620	isogroup00636
newbler-isotig01621	isogroup00636
newbler-isotig01622	isogroup00637
newbler-isotig01623	isogroup00637
newbler-isotig01624	isogroup00638
newbler-isotig01625	isogroup00638
newbler-isotig01626	isogroup00639
newbler-isotig01629	isogroup00640
newbler-isotig01630	isogroup00641
newbler-isotig01631	isogroup00641
newbler-isotig01632	isogroup00642
newbler-isotig01634	isogroup00643
newbler-isotig01636	isogroup00644
newbler-isotig01637	isogroup00644
newbler-isotig01639	isogroup00645
newbler-isotig01640	isogroup00646
newbler-isotig01641	isogroup00646
newbler-isotig01642	isogroup00647
newbler-isotig01643	isogroup00647
newbler-isotig01644	isogroup00648
newbler-isotig01645	isogroup00648
newbler-isotig01646	isogroup00649
newbler-isotig01650	isogroup00651
newbler-isotig01651	isogroup00651
newbler-isotig01652	isogroup00652
newbler-isotig01653	isogroup00652
newbler-isotig01657	isogroup00654
newbler-isotig01659	isogroup00655
newbler-isotig01660	isogroup00656
newbler-isotig01661	isogroup00656
newbler-isotig01663	isogroup00657
newbler-isotig01665	isogroup00658
newbler-isotig01666	isogroup00659
newbler-isotig01667	isogroup00659
newbler-isotig01670	isogroup00661
newbler-isotig01671	isogroup00661
newbler-isotig01673	isogroup00662
newbler-isotig01675	isogroup00663
newbler-isotig01676	isogroup00664
newbler-isotig01677	isogroup00664
newbler-isotig01678	isogroup00665
newbler-isotig01679	isogroup00665
newbler-isotig01680	isogroup00666
newbler-isotig01681	isogroup00666
newbler-isotig01682	isogroup00667
newbler-isotig01683	isogroup00667
newbler-isotig01684	isogroup00668
newbler-isotig01685	isogroup00668
newbler-isotig01686	isogroup00669
newbler-isotig01688	isogroup00670
newbler-isotig01689	isogroup00670
newbler-isotig01691	isogroup00671
newbler-isotig01693	isogroup00672
newbler-isotig01694	isogroup00673
newbler-isotig01695	isogroup00673
newbler-isotig01696	isogroup00674
newbler-isotig01698	isogroup00675
newbler-isotig01699	isogroup00675
newbler-isotig01700	isogroup00676
newbler-isotig01701	isogroup00676
newbler-isotig01702	isogroup00677
newbler-isotig01703	isogroup00677
newbler-isotig01704	isogroup00678
newbler-isotig01705	isogroup00678
newbler-isotig01706	isogroup00679
newbler-isotig01707	isogroup00679
newbler-isotig01708	isogroup00680
newbler-isotig01709	isogroup00680
newbler-isotig01711	isogroup00681
newbler-isotig01712	isogroup00682
newbler-isotig01713	isogroup00682
newbler-isotig01715	isogroup00683
newbler-isotig01717	isogroup00684
newbler-isotig01719	isogroup00685
newbler-isotig01721	isogroup00686
newbler-isotig01723	isogroup00687
newbler-isotig01724	isogroup00688
newbler-isotig01725	isogroup00688
newbler-isotig01726	isogroup00689
newbler-isotig01729	isogroup00690
newbler-isotig01730	isogroup00691
newbler-isotig01731	isogroup00691
newbler-isotig01733	isogroup00692
newbler-isotig01734	isogroup00693
newbler-isotig01735	isogroup00693
newbler-isotig01736	isogroup00694
newbler-isotig01737	isogroup00694
newbler-isotig01738	isogroup00695
newbler-isotig01741	isogroup00696
newbler-isotig01743	isogroup00697
newbler-isotig01747	isogroup00699
newbler-isotig01749	isogroup00700
newbler-isotig01750	isogroup00701
newbler-isotig01751	isogroup00701
newbler-isotig01752	isogroup00702
newbler-isotig01753	isogroup00702
newbler-isotig01755	isogroup00703
newbler-isotig01756	isogroup00704
newbler-isotig01757	isogroup00704
newbler-isotig01758	isogroup00705
newbler-isotig01759	isogroup00705
newbler-isotig01761	isogroup00706
newbler-isotig01765	isogroup00708
newbler-isotig01766	isogroup00709
newbler-isotig01768	isogroup00710
newbler-isotig01769	isogroup00710
newbler-isotig01771	isogroup00711
newbler-isotig01772	isogroup00712
newbler-isotig01773	isogroup00712
newbler-isotig01774	isogroup00713
newbler-isotig01775	isogroup00713
newbler-isotig01776	isogroup00714
newbler-isotig01777	isogroup00714
newbler-isotig01778	isogroup00715
newbler-isotig01779	isogroup00715
newbler-isotig01781	isogroup00716
newbler-isotig01782	isogroup00717
newbler-isotig01784	isogroup00718
newbler-isotig01785	isogroup00718
newbler-isotig01786	isogroup00719
newbler-isotig01787	isogroup00719
newbler-isotig01788	isogroup00720
newbler-isotig01789	isogroup00720
newbler-isotig01790	isogroup00721
newbler-isotig01791	isogroup00721
newbler-isotig01793	isogroup00722
newbler-isotig01795	isogroup00723
newbler-isotig01797	isogroup00724
newbler-isotig01799	isogroup00725
newbler-isotig01800	isogroup00726
newbler-isotig01801	isogroup00726
newbler-isotig01802	isogroup00727
newbler-isotig01803	isogroup00727
newbler-isotig01804	isogroup00728
newbler-isotig01805	isogroup00728
newbler-isotig01806	isogroup00729
newbler-isotig01807	isogroup00729
newbler-isotig01808	isogroup00730
newbler-isotig01809	isogroup00730
newbler-isotig01810	isogroup00731
newbler-isotig01811	isogroup00731
newbler-isotig01812	isogroup00732
newbler-isotig01813	isogroup00732
newbler-isotig01814	isogroup00733
newbler-isotig01815	isogroup00733
newbler-isotig01816	isogroup00734
newbler-isotig01818	isogroup00735
newbler-isotig01819	isogroup00735
newbler-isotig01822	isogroup00737
newbler-isotig01823	isogroup00737
newbler-isotig01824	isogroup00738
newbler-isotig01825	isogroup00738
newbler-isotig01826	isogroup00739
newbler-isotig01827	isogroup00739
newbler-isotig01828	isogroup00740
newbler-isotig01829	isogroup00740
newbler-isotig01830	isogroup00741
newbler-isotig01831	isogroup00741
newbler-isotig01833	isogroup00742
newbler-isotig01834	isogroup00743
newbler-isotig01835	isogroup00743
newbler-isotig01836	isogroup00744
newbler-isotig01837	isogroup00744
newbler-isotig01838	isogroup00745
newbler-isotig01840	isogroup00746
newbler-isotig01841	isogroup00746
newbler-isotig01843	isogroup00747
newbler-isotig01844	isogroup00748
newbler-isotig01851	isogroup00751
newbler-isotig01852	isogroup00752
newbler-isotig01853	isogroup00752
newbler-isotig01855	isogroup00753
newbler-isotig01858	isogroup00755
newbler-isotig01859	isogroup00755
newbler-isotig01860	isogroup00756
newbler-isotig01863	isogroup00757
newbler-isotig01864	isogroup00758
newbler-isotig01866	isogroup00759
newbler-isotig01867	isogroup00759
newbler-isotig01868	isogroup00760
newbler-isotig01869	isogroup00760
newbler-isotig01872	isogroup00762
newbler-isotig01873	isogroup00762
newbler-isotig01875	isogroup00763
newbler-isotig01876	isogroup00764
newbler-isotig01877	isogroup00764
newbler-isotig01879	isogroup00765
newbler-isotig01881	isogroup00766
newbler-isotig01882	isogroup00767
newbler-isotig01883	isogroup00767
newbler-isotig01884	isogroup00768
newbler-isotig01885	isogroup00768
newbler-isotig01887	isogroup00769
newbler-isotig01888	isogroup00770
newbler-isotig01889	isogroup00770
newbler-isotig01890	isogroup00771
newbler-isotig01893	isogroup00772
newbler-isotig01894	isogroup00773
newbler-isotig01895	isogroup00773
newbler-isotig01896	isogroup00774
newbler-isotig01897	isogroup00774
newbler-isotig01898	isogroup00775
newbler-isotig01899	isogroup00775
newbler-isotig01902	isogroup00777
newbler-isotig01904	isogroup00778
newbler-isotig01905	isogroup00778
newbler-isotig01907	isogroup00779
newbler-isotig01909	isogroup00780
newbler-isotig01910	isogroup00781
newbler-isotig01913	isogroup00782
newbler-isotig01914	isogroup00783
newbler-isotig01915	isogroup00783
newbler-isotig01917	isogroup00784
newbler-isotig01918	isogroup00785
newbler-isotig01919	isogroup00785
newbler-isotig01921	isogroup00786
newbler-isotig01923	isogroup00787
newbler-isotig01924	isogroup00788
newbler-isotig01926	isogroup00789
newbler-isotig01927	isogroup00789
newbler-isotig01928	isogroup00790
newbler-isotig01929	isogroup00790
newbler-isotig01930	isogroup00791
newbler-isotig01931	isogroup00791
newbler-isotig01932	isogroup00792
newbler-isotig01933	isogroup00792
newbler-isotig01934	isogroup00793
newbler-isotig01935	isogroup00793
newbler-isotig01936	isogroup00794
newbler-isotig01937	isogroup00794
newbler-isotig01938	isogroup00795
newbler-isotig01939	isogroup00795
newbler-isotig01940	isogroup00796
newbler-isotig01941	isogroup00796
newbler-isotig01943	isogroup00797
newbler-isotig01947	isogroup00799
newbler-isotig01949	isogroup00800
newbler-isotig01950	isogroup00801
newbler-isotig01951	isogroup00801
newbler-isotig01952	isogroup00802
newbler-isotig01953	isogroup00802
newbler-isotig01954	isogroup00803
newbler-isotig01955	isogroup00803
newbler-isotig01957	isogroup00804
newbler-isotig01959	isogroup00805
newbler-isotig01960	isogroup00806
newbler-isotig01963	isogroup00807
newbler-isotig01964	isogroup00808
newbler-isotig01965	isogroup00808
newbler-isotig01966	isogroup00809
newbler-isotig01967	isogroup00809
newbler-isotig01969	isogroup00810
newbler-isotig01970	isogroup00811
newbler-isotig01971	isogroup00811
newbler-isotig01973	isogroup00812
newbler-isotig01974	isogroup00813
newbler-isotig01975	isogroup00813
newbler-isotig01976	isogroup00814
newbler-isotig01977	isogroup00814
newbler-isotig01978	isogroup00815
newbler-isotig01979	isogroup00815
newbler-isotig01980	isogroup00816
newbler-isotig01981	isogroup00816
newbler-isotig01983	isogroup00817
newbler-isotig01984	isogroup00818
newbler-isotig01985	isogroup00818
newbler-isotig01987	isogroup00819
newbler-isotig01989	isogroup00820
newbler-isotig01990	isogroup00821
newbler-isotig01991	isogroup00821
newbler-isotig01992	isogroup00822
newbler-isotig01993	isogroup00822
newbler-isotig01994	isogroup00823
newbler-isotig01995	isogroup00823
newbler-isotig01996	isogroup00824
newbler-isotig01998	isogroup00825
newbler-isotig01999	isogroup00825
newbler-isotig02000	isogroup00826
newbler-isotig02002	isogroup00827
newbler-isotig02003	isogroup00827
newbler-isotig02004	isogroup00828
newbler-isotig02005	isogroup00828
newbler-isotig02006	isogroup00829
newbler-isotig02007	isogroup00829
newbler-isotig02009	isogroup00830
newbler-isotig02010	isogroup00831
newbler-isotig02013	isogroup00832
newbler-isotig02014	isogroup00833
newbler-isotig02015	isogroup00833
newbler-isotig02016	isogroup00834
newbler-isotig02017	isogroup00834
newbler-isotig02018	isogroup00835
newbler-isotig02019	isogroup00835
newbler-isotig02020	isogroup00836
newbler-isotig02021	isogroup00836
newbler-isotig02022	isogroup00837
newbler-isotig02023	isogroup00837
newbler-isotig02024	isogroup00838
newbler-isotig02025	isogroup00838
newbler-isotig02026	isogroup00839
newbler-isotig02027	isogroup00839
newbler-isotig02029	isogroup00840
newbler-isotig02031	isogroup00841
newbler-isotig02032	isogroup00842
newbler-isotig02033	isogroup00842
newbler-isotig02034	isogroup00843
newbler-isotig02035	isogroup00843
newbler-isotig02036	isogroup00844
newbler-isotig02038	isogroup00845
newbler-isotig02041	isogroup00846
newbler-isotig02042	isogroup00847
newbler-isotig02043	isogroup00847
newbler-isotig02044	isogroup00848
newbler-isotig02045	isogroup00848
newbler-isotig02046	isogroup00849
newbler-isotig02047	isogroup00849
newbler-isotig02048	isogroup00850
newbler-isotig02049	isogroup00850
newbler-isotig02051	isogroup00851
newbler-isotig02052	isogroup00852
newbler-isotig02053	isogroup00852
newbler-isotig02055	isogroup00853
newbler-isotig02057	isogroup00854
newbler-isotig02059	isogroup00855
newbler-isotig02062	isogroup00857
newbler-isotig02063	isogroup00857
newbler-isotig02064	isogroup00858
newbler-isotig02065	isogroup00858
newbler-isotig02066	isogroup00859
newbler-isotig02067	isogroup00859
newbler-isotig02068	isogroup00860
newbler-isotig02069	isogroup00860
newbler-isotig02070	isogroup00861
newbler-isotig02071	isogroup00861
newbler-isotig02073	isogroup00862
newbler-isotig02074	isogroup00863
newbler-isotig02075	isogroup00863
newbler-isotig02076	isogroup00864
newbler-isotig02077	isogroup00864
newbler-isotig02078	isogroup00865
newbler-isotig02079	isogroup00865
newbler-isotig02081	isogroup00866
newbler-isotig02083	isogroup00867
newbler-isotig02085	isogroup00868
newbler-isotig02086	isogroup00869
newbler-isotig02087	isogroup00869
newbler-isotig02088	isogroup00870
newbler-isotig02089	isogroup00870
newbler-isotig02090	isogroup00871
newbler-isotig02091	isogroup00871
newbler-isotig02092	isogroup00872
newbler-isotig02093	isogroup00872
newbler-isotig02094	isogroup00873
newbler-isotig02095	isogroup00873
newbler-isotig02096	isogroup00874
newbler-isotig02098	isogroup00875
newbler-isotig02101	isogroup00876
newbler-isotig02102	isogroup00877
newbler-isotig02103	isogroup00877
newbler-isotig02104	isogroup00878
newbler-isotig02105	isogroup00878
newbler-isotig02106	isogroup00879
newbler-isotig02107	isogroup00879
newbler-isotig02108	isogroup00880
newbler-isotig02109	isogroup00880
newbler-isotig02110	isogroup00881
newbler-isotig02111	isogroup00881
newbler-isotig02112	isogroup00882
newbler-isotig02113	isogroup00882
newbler-isotig02114	isogroup00883
newbler-isotig02115	isogroup00883
newbler-isotig02116	isogroup00884
newbler-isotig02117	isogroup00884
newbler-isotig02119	isogroup00885
newbler-isotig02121	isogroup00886
newbler-isotig02122	isogroup00887
newbler-isotig02123	isogroup00887
newbler-isotig02125	isogroup00888
newbler-isotig02126	isogroup00889
newbler-isotig02127	isogroup00889
newbler-isotig02128	isogroup00890
newbler-isotig02129	isogroup00890
newbler-isotig02130	isogroup00891
newbler-isotig02132	isogroup00892
newbler-isotig02133	isogroup00892
newbler-isotig02134	isogroup00893
newbler-isotig02135	isogroup00893
newbler-isotig02138	isogroup00895
newbler-isotig02139	isogroup00895
newbler-isotig02140	isogroup00896
newbler-isotig02141	isogroup00896
newbler-isotig02142	isogroup00897
newbler-isotig02143	isogroup00897
newbler-isotig02144	isogroup00898
newbler-isotig02147	isogroup00899
newbler-isotig02148	isogroup00900
newbler-isotig02149	isogroup00900
newbler-isotig02151	isogroup00901
newbler-isotig02153	isogroup00902
newbler-isotig02154	isogroup00903
newbler-isotig02155	isogroup00903
newbler-isotig02156	isogroup00904
newbler-isotig02157	isogroup00904
newbler-isotig02158	isogroup00905
newbler-isotig02159	isogroup00905
newbler-isotig02160	isogroup00906
newbler-isotig02161	isogroup00906
newbler-isotig02162	isogroup00907
newbler-isotig02163	isogroup00907
newbler-isotig02164	isogroup00908
newbler-isotig02165	isogroup00908
newbler-isotig02166	isogroup00909
newbler-isotig02167	isogroup00909
newbler-isotig02168	isogroup00910
newbler-isotig02170	isogroup00911
newbler-isotig02171	isogroup00911
newbler-isotig02172	isogroup00912
newbler-isotig02175	isogroup00913
newbler-isotig02177	isogroup00914
newbler-isotig02179	isogroup00915
newbler-isotig02180	isogroup00916
newbler-isotig02181	isogroup00916
newbler-isotig02182	isogroup00917
newbler-isotig02183	isogroup00917
newbler-isotig02184	isogroup00918
newbler-isotig02185	isogroup00918
newbler-isotig02186	isogroup00919
newbler-isotig02187	isogroup00919
newbler-isotig02188	isogroup00920
newbler-isotig02190	isogroup00921
newbler-isotig02191	isogroup00921
newbler-isotig02192	isogroup00922
newbler-isotig02194	isogroup00923
newbler-isotig02195	isogroup00923
newbler-isotig02196	isogroup00924
newbler-isotig02197	isogroup00924
newbler-isotig02199	isogroup00925
newbler-isotig02201	isogroup00926
newbler-isotig02202	isogroup00927
newbler-isotig02203	isogroup00927
newbler-isotig02204	isogroup00928
newbler-isotig02205	isogroup00928
newbler-isotig02206	isogroup00929
newbler-isotig02207	isogroup00929
newbler-isotig02209	isogroup00930
newbler-isotig02211	isogroup00931
newbler-isotig02212	isogroup00932
newbler-isotig02213	isogroup00932
newbler-isotig02215	isogroup00933
newbler-isotig02216	isogroup00934
newbler-isotig02217	isogroup00934
newbler-isotig02218	isogroup00935
newbler-isotig02219	isogroup00935
newbler-isotig02220	isogroup00936
newbler-isotig02221	isogroup00936
newbler-isotig02223	isogroup00937
newbler-isotig02224	isogroup00938
newbler-isotig02225	isogroup00938
newbler-isotig02226	isogroup00939
newbler-isotig02227	isogroup00939
newbler-isotig02229	isogroup00940
newbler-isotig02231	isogroup00941
newbler-isotig02233	isogroup00942
newbler-isotig02235	isogroup00943
newbler-isotig02236	isogroup00944
newbler-isotig02238	isogroup00945
newbler-isotig02241	isogroup00946
newbler-isotig02242	isogroup00947
newbler-isotig02243	isogroup00947
newbler-isotig02244	isogroup00948
newbler-isotig02245	isogroup00948
newbler-isotig02247	isogroup00949
newbler-isotig02249	isogroup00950
newbler-isotig02250	isogroup00951
newbler-isotig02251	isogroup00951
newbler-isotig02253	isogroup00952
newbler-isotig02254	isogroup00953
newbler-isotig02255	isogroup00953
newbler-isotig02257	isogroup00954
newbler-isotig02259	isogroup00955
newbler-isotig02261	isogroup00956
newbler-isotig02262	isogroup00957
newbler-isotig02263	isogroup00957
newbler-isotig02264	isogroup00958
newbler-isotig02265	isogroup00958
newbler-isotig02267	isogroup00959
newbler-isotig02268	isogroup00960
newbler-isotig02269	isogroup00960
newbler-isotig02271	isogroup00961
newbler-isotig02273	isogroup00962
newbler-isotig02275	isogroup00963
newbler-isotig02277	isogroup00964
newbler-isotig02278	isogroup00965
newbler-isotig02279	isogroup00965
newbler-isotig02280	isogroup00966
newbler-isotig02281	isogroup00966
newbler-isotig02283	isogroup00967
newbler-isotig02284	isogroup00968
newbler-isotig02285	isogroup00968
newbler-isotig02286	isogroup00969
newbler-isotig02287	isogroup00969
newbler-isotig02289	isogroup00970
newbler-isotig02290	isogroup00971
newbler-isotig02291	isogroup00971
newbler-isotig02293	isogroup00972
newbler-isotig02295	isogroup00973
newbler-isotig02297	isogroup00974
newbler-isotig02299	isogroup00975
newbler-isotig02301	isogroup00976
newbler-isotig02302	isogroup00977
newbler-isotig02303	isogroup00977
newbler-isotig02305	isogroup00978
newbler-isotig02307	isogroup00979
newbler-isotig02309	isogroup00980
newbler-isotig02310	isogroup00981
newbler-isotig02311	isogroup00981
newbler-isotig02314	isogroup00983
newbler-isotig02315	isogroup00983
newbler-isotig02316	isogroup00984
newbler-isotig02317	isogroup00984
newbler-isotig02318	isogroup00985
newbler-isotig02319	isogroup00985
newbler-isotig02321	isogroup00986
newbler-isotig02323	isogroup00987
newbler-isotig02325	isogroup00988
newbler-isotig02326	isogroup00989
newbler-isotig02327	isogroup00989
newbler-isotig02329	isogroup00990
newbler-isotig02331	isogroup00991
newbler-isotig02333	isogroup00992
newbler-isotig02334	isogroup00993
newbler-isotig02335	isogroup00993
newbler-isotig02337	isogroup00994
newbler-isotig02338	isogroup00995
newbler-isotig02339	isogroup00995
newbler-isotig02341	isogroup00996
newbler-isotig02343	isogroup00997
newbler-isotig02344	isogroup00998
newbler-isotig02345	isogroup00998
newbler-isotig02346	isogroup00999
newbler-isotig02348	isogroup01000
newbler-isotig02349	isogroup01000
newbler-isotig02351	isogroup01001
newbler-isotig02352	isogroup01002
newbler-isotig02353	isogroup01002
newbler-isotig02355	isogroup01003
newbler-isotig02357	isogroup01004
newbler-isotig02359	isogroup01005
newbler-isotig02360	isogroup01006
newbler-isotig02361	isogroup01006
newbler-isotig02363	isogroup01007
newbler-isotig02364	isogroup01008
newbler-isotig02365	isogroup01008
newbler-isotig02367	isogroup01009
newbler-isotig02368	isogroup01010
newbler-isotig02370	isogroup01011
newbler-isotig02371	isogroup01011
newbler-isotig02373	isogroup01012
newbler-isotig02374	isogroup01013
newbler-isotig02375	isogroup01013
newbler-isotig02376	isogroup01014
newbler-isotig02377	isogroup01014
newbler-isotig02378	isogroup01015
newbler-isotig02379	isogroup01015
newbler-isotig02380	isogroup01016
newbler-isotig02381	isogroup01016
newbler-isotig02382	isogroup01017
newbler-isotig02383	isogroup01017
newbler-isotig02384	isogroup01018
newbler-isotig02385	isogroup01018
newbler-isotig02387	isogroup01019
newbler-isotig02389	isogroup01020
newbler-isotig02390	isogroup01021
newbler-isotig02391	isogroup01021
newbler-isotig02393	isogroup01022
newbler-isotig02395	isogroup01023
newbler-isotig02396	isogroup01024
newbler-isotig02397	isogroup01024
newbler-isotig02399	isogroup01026
newbler-isotig02400	isogroup01026
newbler-isotig02402	isogroup01027
newbler-isotig02403	isogroup01028
newbler-isotig02404	isogroup01028
newbler-isotig02405	isogroup01029
newbler-isotig02406	isogroup01029
newbler-isotig02407	isogroup01030
newbler-isotig02408	isogroup01030
newbler-isotig02410	isogroup01031
newbler-isotig02411	isogroup01032
newbler-isotig02412	isogroup01032
newbler-isotig02413	isogroup01033
newbler-isotig02414	isogroup01033
newbler-isotig02415	isogroup01034
newbler-isotig02416	isogroup01034
newbler-isotig02417	isogroup01035
newbler-isotig02418	isogroup01035
newbler-isotig02419	isogroup01036
newbler-isotig02420	isogroup01036
newbler-isotig02422	isogroup01037
newbler-isotig02423	isogroup01038
newbler-isotig02424	isogroup01038
newbler-isotig02426	isogroup01039
newbler-isotig02428	isogroup01040
newbler-isotig02429	isogroup01041
newbler-isotig02430	isogroup01041
newbler-isotig02432	isogroup01042
newbler-isotig02433	isogroup01043
newbler-isotig02434	isogroup01043
newbler-isotig02436	isogroup01044
newbler-isotig02437	isogroup01045
newbler-isotig02438	isogroup01045
newbler-isotig02439	isogroup01046
newbler-isotig02441	isogroup01047
newbler-isotig02442	isogroup01048
newbler-isotig02443	isogroup01048
newbler-isotig02444	isogroup01049
newbler-isotig02445	isogroup01049
newbler-isotig02449	isogroup01051
newbler-isotig02450	isogroup01052
newbler-isotig02451	isogroup01052
newbler-isotig02452	isogroup01053
newbler-isotig02453	isogroup01053
newbler-isotig02454	isogroup01054
newbler-isotig02455	isogroup01054
newbler-isotig02457	isogroup01055
newbler-isotig02459	isogroup01056
newbler-isotig02461	isogroup01057
newbler-isotig02462	isogroup01058
newbler-isotig02463	isogroup01058
newbler-isotig02464	isogroup01059
newbler-isotig02465	isogroup01059
newbler-isotig02466	isogroup01060
newbler-isotig02467	isogroup01060
newbler-isotig02471	isogroup01062
newbler-isotig02472	isogroup01063
newbler-isotig02473	isogroup01063
newbler-isotig02475	isogroup01064
newbler-isotig02476	isogroup01065
newbler-isotig02477	isogroup01065
newbler-isotig02481	isogroup01067
newbler-isotig02482	isogroup01068
newbler-isotig02483	isogroup01068
newbler-isotig02486	isogroup01070
newbler-isotig02487	isogroup01070
newbler-isotig02488	isogroup01071
newbler-isotig02489	isogroup01071
newbler-isotig02490	isogroup01072
newbler-isotig02491	isogroup01072
newbler-isotig02493	isogroup01073
newbler-isotig02494	isogroup01074
newbler-isotig02495	isogroup01074
newbler-isotig02496	isogroup01075
newbler-isotig02497	isogroup01075
newbler-isotig02499	isogroup01076
newbler-isotig02500	isogroup01077
newbler-isotig02501	isogroup01077
newbler-isotig02502	isogroup01078
newbler-isotig02503	isogroup01079
newbler-isotig02504	isogroup01079
newbler-isotig02505	isogroup01080
newbler-isotig02506	isogroup01080
newbler-isotig02507	isogroup01081
newbler-isotig02508	isogroup01081
newbler-isotig02510	isogroup01082
newbler-isotig02511	isogroup01083
newbler-isotig02512	isogroup01083
newbler-isotig02519	isogroup01087
newbler-isotig02520	isogroup01087
newbler-isotig02522	isogroup01088
newbler-isotig02523	isogroup01089
newbler-isotig02524	isogroup01089
newbler-isotig02525	isogroup01090
newbler-isotig02526	isogroup01090
newbler-isotig02527	isogroup01091
newbler-isotig02528	isogroup01091
newbler-isotig02529	isogroup01092
newbler-isotig02530	isogroup01092
newbler-isotig02531	isogroup01093
newbler-isotig02532	isogroup01093
newbler-isotig02533	isogroup01094
newbler-isotig02534	isogroup01094
newbler-isotig02535	isogroup01095
newbler-isotig02537	isogroup01096
newbler-isotig02538	isogroup01096
newbler-isotig02539	isogroup01097
newbler-isotig02540	isogroup01097
newbler-isotig02541	isogroup01098
newbler-isotig02542	isogroup01098
newbler-isotig02543	isogroup01099
newbler-isotig02544	isogroup01099
newbler-isotig02546	isogroup01100
newbler-isotig02548	isogroup01101
newbler-isotig02549	isogroup01102
newbler-isotig02550	isogroup01102
newbler-isotig02552	isogroup01103
newbler-isotig02554	isogroup01104
newbler-isotig02555	isogroup01105
newbler-isotig02556	isogroup01105
newbler-isotig02557	isogroup01106
newbler-isotig02558	isogroup01106
newbler-isotig02559	isogroup01107
newbler-isotig02560	isogroup01107
newbler-isotig02561	isogroup01108
newbler-isotig02563	isogroup01109
newbler-isotig02564	isogroup01109
newbler-isotig02565	isogroup01110
newbler-isotig02566	isogroup01110
newbler-isotig02567	isogroup01111
newbler-isotig02568	isogroup01111
newbler-isotig02569	isogroup01112
newbler-isotig02570	isogroup01112
newbler-isotig02571	isogroup01113
newbler-isotig02572	isogroup01113
newbler-isotig02573	isogroup01114
newbler-isotig02574	isogroup01114
newbler-isotig02578	isogroup01117
newbler-isotig02579	isogroup01117
newbler-isotig02581	isogroup01119
newbler-isotig02582	isogroup01119
newbler-isotig02584	isogroup01120
newbler-isotig02585	isogroup01121
newbler-isotig02586	isogroup01121
newbler-isotig02587	isogroup01122
newbler-isotig02588	isogroup01122
newbler-isotig02589	isogroup01123
newbler-isotig02590	isogroup01123
newbler-isotig02591	isogroup01124
newbler-isotig02592	isogroup01124
newbler-isotig02597	isogroup01129
newbler-isotig02598	isogroup01130
newbler-isotig02599	isogroup01131
newbler-isotig02600	isogroup01132
newbler-isotig02602	isogroup01134
newbler-isotig02603	isogroup01135
newbler-isotig02609	isogroup01141
newbler-isotig02610	isogroup01142
newbler-isotig02620	isogroup01152
newbler-isotig02622	isogroup01154
newbler-isotig02625	isogroup01157
newbler-isotig02631	isogroup01163
newbler-isotig02636	isogroup01168
newbler-isotig02648	isogroup01180
newbler-isotig02654	isogroup01186
newbler-isotig02671	isogroup01203
newbler-isotig02678	isogroup01210
newbler-isotig02686	isogroup01218
newbler-isotig02687	isogroup01219
newbler-isotig02693	isogroup01225
newbler-isotig02696	isogroup01228
newbler-isotig02708	isogroup01240
newbler-isotig02709	isogroup01241
newbler-isotig02710	isogroup01242
newbler-isotig02711	isogroup01243
newbler-isotig02747	isogroup01279
newbler-isotig02753	isogroup01285
newbler-isotig02761	isogroup01293
newbler-isotig02763	isogroup01295
newbler-isotig02764	isogroup01296
newbler-isotig02776	isogroup01308
newbler-isotig02785	isogroup01317
newbler-isotig02786	isogroup01318
newbler-isotig02787	isogroup01319
newbler-isotig02791	isogroup01323
newbler-isotig02794	isogroup01326
newbler-isotig02799	isogroup01331
newbler-isotig02802	isogroup01334
newbler-isotig02807	isogroup01339
newbler-isotig02822	isogroup01354
newbler-isotig02823	isogroup01355
newbler-isotig02825	isogroup01357
newbler-isotig02834	isogroup01366
newbler-isotig02836	isogroup01368
newbler-isotig02837	isogroup01369
newbler-isotig02839	isogroup01371
newbler-isotig02840	isogroup01372
newbler-isotig02853	isogroup01385
newbler-isotig02866	isogroup01398
[truncated: 1,835 more rows]
