# Supplementary material for: Transcriptome and Proteome Data Reveal Candidate Genes for Pollinator Attraction in Sexually Deceptive Orchids
Source: PLoS One. 2013 May 29;8(5):e64621. doi: 10.1371/journal.pone.0064621 (PMC3667177; doi:10.1371/journal.pone.0064621)
Supplement: File S2 — This spreadsheet document contains the annotation information for the Ophrys reference transcriptome in several tables. (XLSX) [file pone.0064621.s012.xlsx]

## Sheet: GO_nr_Summary
Level	GO ID	Term	Type	#Seqs_pooled	#Seqs_Exa01	#Seqs_Gar01	#Seqs_Sph01
6	GO:0046379	extracellular polysaccharide metabolic process	biological_process	1	0	0	1
7	GO:0060042	retina morphogenesis in camera-type eye	biological_process	1	0	0	1
7	GO:0009534	chloroplast thylakoid	cellular_component	56	26	37	0
7	GO:0052111	modification by symbiont of host structure	biological_process	2	1	2	5
6	GO:0005747	mitochondrial respiratory chain complex I	cellular_component	6	1	4	0
9	GO:0006421	asparaginyl-tRNA aminoacylation	biological_process	8	1	1	7
3	GO:0044237	cellular metabolic process	biological_process	6063	1876	2545	5775
6	GO:0019430	removal of superoxide radicals	biological_process	3	2	5	4
8	GO:0009263	deoxyribonucleotide biosynthetic process	biological_process	2	0	0	2
3	GO:0031406	carboxylic acid binding	molecular_function	68	16	28	68
4	GO:0008092	cytoskeletal protein binding	molecular_function	60	17	17	50
6	GO:0015922	aspartate oxidase activity	molecular_function	2	1	1	3
4	GO:0016695	oxidoreductase activity, acting on hydrogen as donor	molecular_function	2	0	1	2
8	GO:0048527	lateral root development	biological_process	1	0	0	2
7	GO:0008360	regulation of cell shape	biological_process	2	1	0	1
10	GO:0004003	ATP-dependent DNA helicase activity	molecular_function	13	0	7	11
5	GO:0009751	response to salicylic acid stimulus	biological_process	1	0	1	0
8	GO:0006817	phosphate transport	biological_process	2	0	0	2
7	GO:0042409	caffeoyl-CoA O-methyltransferase activity	molecular_function	1	0	1	2
10	GO:0008094	DNA-dependent ATPase activity	molecular_function	36	3	17	25
5	GO:0043190	ATP-binding cassette (ABC) transporter complex	cellular_component	16	1	1	0
9	GO:0001897	cytolysis by symbiont of host cells	biological_process	2	1	2	5
6	GO:0019321	pentose metabolic process	biological_process	22	5	11	18
4	GO:0048598	embryonic morphogenesis	biological_process	1	0	0	1
5	GO:0016709	oxidoreductase activity, acting on paired donors, with incorporation or reduction of molecular oxygen, NADH or NADPH as one donor, and incorporation of one atom of oxygen	molecular_function	10	1	2	9
6	GO:0005663	DNA replication factor C complex	cellular_component	13	1	7	0
8	GO:0009206	purine ribonucleoside triphosphate biosynthetic process	biological_process	160	70	66	148
5	GO:0006904	vesicle docking during exocytosis	biological_process	21	0	9	24
8	GO:0006537	glutamate biosynthetic process	biological_process	9	1	3	6
5	GO:0080090	regulation of primary metabolic process	biological_process	543	143	222	529
5	GO:0003725	double-stranded RNA binding	molecular_function	11	0	3	10
6	GO:0030243	cellulose metabolic process	biological_process	30	6	12	39
6	GO:0004448	isocitrate dehydrogenase activity	molecular_function	16	11	11	18
4	GO:0016705	oxidoreductase activity, acting on paired donors, with incorporation or reduction of molecular oxygen	molecular_function	65	20	30	67
5	GO:0019684	photosynthesis, light reaction	biological_process	45	35	31	50
11	GO:0009052	pentose-phosphate shunt, non-oxidative branch	biological_process	6	0	1	6
5	GO:0019439	aromatic compound catabolic process	biological_process	17	3	3	24
3	GO:0003702	RNA polymerase II transcription factor activity	molecular_function	27	14	13	32
7	GO:0031047	gene silencing by RNA	biological_process	9	2	2	8
5	GO:0009647	skotomorphogenesis	biological_process	3	0	2	1
5	GO:0045252	oxoglutarate dehydrogenase complex	cellular_component	0	2	0	0
8	GO:0015746	citrate transport	biological_process	4	0	2	2
7	GO:0007143	female meiosis	biological_process	4	0	0	4
6	GO:0051172	negative regulation of nitrogen compound metabolic process	biological_process	14	4	3	15
4	GO:0016810	hydrolase activity, acting on carbon-nitrogen (but not peptide) bonds	molecular_function	100	15	45	85
7	GO:0015698	inorganic anion transport	biological_process	27	2	7	23
6	GO:0033559	unsaturated fatty acid metabolic process	biological_process	0	0	1	2
5	GO:0042375	quinone cofactor metabolic process	biological_process	4	2	6	10
5	GO:0004657	proline dehydrogenase activity	molecular_function	3	1	0	2
9	GO:0006885	regulation of pH	biological_process	11	2	0	9
4	GO:0022803	passive transmembrane transporter activity	molecular_function	62	12	34	63
6	GO:0044042	glucan metabolic process	biological_process	90	24	30	101
6	GO:0004856	xylulokinase activity	molecular_function	1	0	1	0
6	GO:0009313	oligosaccharide catabolic process	biological_process	1	0	2	0
6	GO:0008234	cysteine-type peptidase activity	molecular_function	63	31	33	56
7	GO:0008192	RNA guanylyltransferase activity	molecular_function	1	0	1	0
6	GO:0050311	sulfite reductase (ferredoxin) activity	molecular_function	6	0	3	7
8	GO:0045892	negative regulation of transcription, DNA-dependent	biological_process	5	1	1	5
8	GO:0006223	uracil salvage	biological_process	1	5	1	1
5	GO:0044270	cellular nitrogen compound catabolic process	biological_process	18	2	7	12
9	GO:0045040	protein import into mitochondrial outer membrane	biological_process	1	4	3	1
4	GO:0044462	external encapsulating structure part	cellular_component	5	1	3	0
4	GO:0046483	heterocycle metabolic process	biological_process	474	161	228	449
7	GO:0009196	pyrimidine deoxyribonucleoside diphosphate metabolic process	biological_process	1	0	0	1
4	GO:0006139	nucleobase, nucleoside, nucleotide and nucleic acid metabolic process	biological_process	2276	538	732	1954
6	GO:0046058	cAMP metabolic process	biological_process	5	0	2	3
6	GO:0008017	microtubule binding	molecular_function	1	2	1	2
5	GO:0009496	plastoquinol-plastocyanin reductase activity	molecular_function	2	2	2	2
5	GO:0031968	organelle outer membrane	cellular_component	16	14	23	0
6	GO:0016210	naringenin-chalcone synthase activity	molecular_function	18	9	5	6
6	GO:0004470	malic enzyme activity	molecular_function	24	6	8	24
6	GO:0016137	glycoside metabolic process	biological_process	80	13	25	68
4	GO:0016131	brassinosteroid metabolic process	biological_process	4	1	0	3
6	GO:0004591	oxoglutarate dehydrogenase (succinyl-transferring) activity	molecular_function	1	0	0	1
3	GO:0016740	transferase activity	molecular_function	3273	721	1148	2920
5	GO:0016802	trialkylsulfonium hydrolase activity	molecular_function	6	0	1	6
7	GO:0004320	oleoyl-[acyl-carrier-protein] hydrolase activity	molecular_function	0	0	0	2
6	GO:0008238	exopeptidase activity	molecular_function	102	32	54	106
5	GO:0045430	chalcone isomerase activity	molecular_function	2	2	0	4
7	GO:0015924	mannosyl-oligosaccharide mannosidase activity	molecular_function	7	2	2	5
6	GO:0006023	aminoglycan biosynthetic process	biological_process	2	1	0	1
6	GO:0001522	pseudouridine synthesis	biological_process	17	2	2	18
5	GO:0006691	leukotriene metabolic process	biological_process	0	0	1	2
5	GO:0015930	glutamate synthase activity	molecular_function	7	0	3	5
7	GO:0017060	3-galactosyl-N-acetylglucosaminide 4-alpha-L-fucosyltransferase activity	molecular_function	2	1	1	1
2	GO:0008283	cell proliferation	biological_process	3	1	2	3
8	GO:0009141	nucleoside triphosphate metabolic process	biological_process	163	71	70	153
6	GO:0006562	proline catabolic process	biological_process	3	1	0	2
7	GO:0004652	polynucleotide adenylyltransferase activity	molecular_function	10	1	4	5
6	GO:0016036	cellular response to phosphate starvation	biological_process	2	1	0	1
6	GO:0046914	transition metal ion binding	molecular_function	1403	408	577	1317
5	GO:0009579	thylakoid	cellular_component	163	101	121	0
6	GO:0042257	ribosomal subunit assembly	biological_process	1	0	0	1
4	GO:0016661	oxidoreductase activity, acting on other nitrogenous compounds as donors	molecular_function	9	3	4	7
5	GO:0005672	transcription factor TFIIA complex	cellular_component	3	2	3	0
5	GO:0000280	nuclear division	biological_process	20	5	4	20
6	GO:0031332	RNAi effector complex	cellular_component	6	2	2	0
6	GO:0016630	protochlorophyllide reductase activity	molecular_function	5	4	1	6
4	GO:0015232	heme transporter activity	molecular_function	6	1	3	2
8	GO:0004331	fructose-2,6-bisphosphate 2-phosphatase activity	molecular_function	2	1	3	6
5	GO:0015850	organic alcohol transport	biological_process	1	0	0	1
4	GO:0004134	4-alpha-glucanotransferase activity	molecular_function	7	0	3	4
7	GO:0004844	uracil DNA N-glycosylase activity	molecular_function	2	0	0	2
5	GO:0034038	deoxyhypusine synthase activity	molecular_function	3	0	4	4
7	GO:0030301	cholesterol transport	biological_process	3	0	1	2
7	GO:0004818	glutamate-tRNA ligase activity	molecular_function	12	3	1	8
3	GO:0048869	cellular developmental process	biological_process	29	3	7	23
6	GO:0003939	L-iditol 2-dehydrogenase activity	molecular_function	2	1	0	1
6	GO:0042724	thiamin and derivative biosynthetic process	biological_process	18	4	9	22
6	GO:0004499	flavin-containing monooxygenase activity	molecular_function	3	0	2	2
6	GO:0010207	photosystem II assembly	biological_process	1	0	0	0
6	GO:0030570	pectate lyase activity	molecular_function	5	2	1	4
4	GO:0006265	DNA topological change	biological_process	11	4	4	17
9	GO:0006122	mitochondrial electron transport, ubiquinol to cytochrome c	biological_process	9	5	5	9
8	GO:0006612	protein targeting to membrane	biological_process	29	12	19	28
8	GO:0004849	uridine kinase activity	molecular_function	2	3	2	1
6	GO:0045181	glutamate synthase activity, NADH or NADPH as acceptor	molecular_function	1	0	0	1
8	GO:0009162	deoxyribonucleoside monophosphate metabolic process	biological_process	1	0	0	1
7	GO:0050897	cobalt ion binding	molecular_function	9	2	3	10
6	GO:0043543	protein amino acid acylation	biological_process	6	0	0	6
6	GO:0070001	aspartic-type peptidase activity	molecular_function	210	30	49	166
6	GO:0009089	lysine biosynthetic process via diaminopimelate	biological_process	6	1	6	7
5	GO:0033177	proton-transporting two-sector ATPase complex, proton-transporting domain	cellular_component	34	17	18	0
3	GO:0033036	macromolecule localization	biological_process	377	143	201	383
7	GO:0070071	proton-transporting two-sector ATPase complex assembly	biological_process	2	0	1	3
8	GO:0019566	arabinose metabolic process	biological_process	7	1	2	4
6	GO:0004604	phosphoadenylyl-sulfate reductase (thioredoxin) activity	molecular_function	1	0	0	2
6	GO:0004452	isopentenyl-diphosphate delta-isomerase activity	molecular_function	5	2	4	8
4	GO:0006970	response to osmotic stress	biological_process	37	10	17	38
6	GO:0009526	plastid envelope	cellular_component	42	16	20	0
5	GO:0009113	purine base biosynthetic process	biological_process	11	7	9	11
8	GO:0008515	sucrose transmembrane transporter activity	molecular_function	10	0	4	6
3	GO:0055114	oxidation reduction	biological_process	859	312	429	841
7	GO:0008832	dGTPase activity	molecular_function	0	0	0	1
6	GO:0046527	glucosyltransferase activity	molecular_function	98	14	28	101
5	GO:0007229	integrin-mediated signaling pathway	biological_process	0	0	0	1
10	GO:0008568	microtubule-severing ATPase activity	molecular_function	0	1	0	0
3	GO:0003712	transcription cofactor activity	molecular_function	12	2	3	10
4	GO:0045550	geranylgeranyl reductase activity	molecular_function	2	1	1	2
9	GO:0004081	bis(5'-nucleosyl)-tetraphosphatase (asymmetrical) activity	molecular_function	1	3	1	3
6	GO:0004616	phosphogluconate dehydrogenase (decarboxylating) activity	molecular_function	5	1	2	6
8	GO:0004534	5'-3' exoribonuclease activity	molecular_function	1	0	0	1
6	GO:0009288	bacterial-type flagellum	cellular_component	3	2	1	0
7	GO:0006566	threonine metabolic process	biological_process	5	1	2	4
6	GO:0048307	ferredoxin-nitrite reductase activity	molecular_function	3	1	0	2
6	GO:0009044	xylan 1,4-beta-xylosidase activity	molecular_function	2	0	0	2
4	GO:0016859	cis-trans isomerase activity	molecular_function	45	20	25	57
6	GO:0003952	NAD+ synthase (glutamine-hydrolyzing) activity	molecular_function	3	0	0	3
6	GO:0007008	outer mitochondrial membrane organization	biological_process	1	4	3	1
5	GO:0004106	chorismate mutase activity	molecular_function	3	1	1	4
6	GO:0005960	glycine cleavage complex	cellular_component	3	4	3	0
6	GO:0042773	ATP synthesis coupled electron transport	biological_process	46	20	30	44
3	GO:0031982	vesicle	cellular_component	1302	348	524	0
5	GO:0060255	regulation of macromolecule metabolic process	biological_process	563	146	228	551
7	GO:0009139	pyrimidine nucleoside diphosphate biosynthetic process	biological_process	1	0	0	1
3	GO:0009606	tropism	biological_process	1	0	1	0
7	GO:0004661	protein geranylgeranyltransferase activity	molecular_function	2	0	1	1
6	GO:0033353	S-adenosylmethionine cycle	biological_process	1	1	0	1
6	GO:0003697	single-stranded DNA binding	molecular_function	1	0	0	1
4	GO:0016675	oxidoreductase activity, acting on heme group of donors	molecular_function	27	14	17	23
5	GO:0046857	oxidoreductase activity, acting on other nitrogenous compounds as donors, with NAD or NADP as acceptor	molecular_function	2	1	0	1
8	GO:0019720	Mo-molybdopterin cofactor metabolic process	biological_process	4	0	0	5
6	GO:0004029	aldehyde dehydrogenase (NAD) activity	molecular_function	8	2	3	5
6	GO:0044427	chromosomal part	cellular_component	168	38	46	0
9	GO:0006359	regulation of transcription from RNA polymerase III promoter	biological_process	3	1	1	3
4	GO:0030154	cell differentiation	biological_process	13	1	3	11
8	GO:0000398	nuclear mRNA splicing, via spliceosome	biological_process	11	2	12	10
8	GO:0051273	beta-glucan metabolic process	biological_process	11	2	1	13
11	GO:0033170	protein-DNA loading ATPase activity	molecular_function	12	1	7	6
8	GO:0043066	negative regulation of apoptosis	biological_process	1	1	1	1
5	GO:0008759	UDP-3-O-[3-hydroxymyristoyl] N-acetylglucosamine deacetylase activity	molecular_function	1	0	2	2
10	GO:0004004	ATP-dependent RNA helicase activity	molecular_function	2	0	1	1
4	GO:0051235	maintenance of location	biological_process	4	7	4	4
6	GO:0004359	glutaminase activity	molecular_function	1	0	0	1
5	GO:0016715	oxidoreductase activity, acting on paired donors, with incorporation or reduction of molecular oxygen, reduced ascorbate as one donor, and incorporation of one atom of oxygen	molecular_function	3	0	0	3
6	GO:0046467	membrane lipid biosynthetic process	biological_process	6	2	2	6
4	GO:0022804	active transmembrane transporter activity	molecular_function	385	94	122	340
6	GO:0009064	glutamine family amino acid metabolic process	biological_process	86	17	33	74
4	GO:0031177	phosphopantetheine binding	molecular_function	4	4	6	5
8	GO:0008615	pyridoxine biosynthetic process	biological_process	6	2	8	11
5	GO:0010318	pyrophosphate-dependent phosphofructokinase complex, beta-subunit complex	cellular_component	1	1	1	0
3	GO:0022415	viral reproductive process	biological_process	3	0	0	3
5	GO:0016790	thiolester hydrolase activity	molecular_function	41	11	21	37
6	GO:0009073	aromatic amino acid family biosynthetic process	biological_process	33	9	10	40
5	GO:0016783	sulfurtransferase activity	molecular_function	21	5	16	17
5	GO:0016838	carbon-oxygen lyase activity, acting on phosphates	molecular_function	10	3	3	5
3	GO:0048037	cofactor binding	molecular_function	688	205	306	679
7	GO:0016894	endonuclease activity, active with either ribo- or deoxyribonucleic acids and producing 3'-phosphomonoesters	molecular_function	1	4	1	0
5	GO:0006637	acyl-CoA metabolic process	biological_process	2	2	2	1
4	GO:0044249	cellular biosynthetic process	biological_process	2749	904	1170	2650
8	GO:0015079	potassium ion transmembrane transporter activity	molecular_function	20	7	2	16
6	GO:0030329	prenylcysteine metabolic process	biological_process	1	0	1	1
6	GO:0018193	peptidyl-amino acid modification	biological_process	46	8	18	46
6	GO:0051814	movement in other organism during symbiotic interaction	biological_process	2	0	0	2
7	GO:0004808	tRNA (5-methylaminomethyl-2-thiouridylate)-methyltransferase activity	molecular_function	2	0	0	2
6	GO:0004476	mannose-6-phosphate isomerase activity	molecular_function	4	0	0	4
6	GO:0004614	phosphoglucomutase activity	molecular_function	12	1	4	12
7	GO:0000228	nuclear chromosome	cellular_component	16	2	3	0
6	GO:0019752	carboxylic acid metabolic process	biological_process	783	241	335	775
4	GO:0019904	protein domain specific binding	molecular_function	18	10	17	27
4	GO:0042594	response to starvation	biological_process	4	2	3	4
6	GO:0046429	4-hydroxy-3-methylbut-2-en-1-yl diphosphate synthase activity	molecular_function	6	1	2	4
4	GO:0019899	enzyme binding	molecular_function	18	3	7	17
7	GO:0050513	glycoprotein 2-beta-D-xylosyltransferase activity	molecular_function	2	0	0	2
6	GO:0008324	cation transmembrane transporter activity	molecular_function	319	114	135	294
4	GO:0031984	organelle subcompartment	cellular_component	57	27	37	0
4	GO:0050662	coenzyme binding	molecular_function	458	133	198	439
4	GO:0042446	hormone biosynthetic process	biological_process	6	1	2	3
3	GO:0022613	ribonucleoprotein complex biogenesis	biological_process	65	19	39	60
6	GO:0003955	NAD(P)H dehydrogenase (quinone) activity	molecular_function	0	1	0	0
8	GO:0009082	branched chain family amino acid biosynthetic process	biological_process	26	6	11	23
8	GO:0009749	response to glucose stimulus	biological_process	0	0	0	1
8	GO:0030041	actin filament polymerization	biological_process	15	6	9	11
6	GO:0003842	1-pyrroline-5-carboxylate dehydrogenase activity	molecular_function	1	0	0	0
7	GO:0042242	cobyrinic acid a,c-diamide synthase activity	molecular_function	1	0	0	1
6	GO:0005654	nucleoplasm	cellular_component	33	14	11	0
9	GO:0006231	dTMP biosynthetic process	biological_process	1	0	0	1
7	GO:0016208	AMP binding	molecular_function	8	0	1	7
4	GO:0044262	cellular carbohydrate metabolic process	biological_process	508	146	205	540
10	GO:0043492	ATPase activity, coupled to movement of substances	molecular_function	195	55	57	171
4	GO:0009408	response to heat	biological_process	3	0	0	4
7	GO:0008422	beta-glucosidase activity	molecular_function	9	1	3	8
4	GO:0043168	anion binding	molecular_function	1	1	0	1
8	GO:0008780	acyl-[acyl-carrier-protein]-UDP-N-acetylglucosamine O-acyltransferase activity	molecular_function	2	0	0	2
6	GO:0033365	protein localization in organelle	biological_process	73	23	35	65
7	GO:0010558	negative regulation of macromolecule biosynthetic process	biological_process	16	4	4	19
7	GO:0042450	arginine biosynthetic process via ornithine	biological_process	2	0	0	2
5	GO:0016843	amine-lyase activity	molecular_function	2	3	4	2
8	GO:0030244	cellulose biosynthetic process	biological_process	29	6	12	37
3	GO:0032196	transposition	biological_process	7	2	1	5
6	GO:0008839	dihydrodipicolinate reductase activity	molecular_function	2	0	1	1
5	GO:0046903	secretion	biological_process	29	1	11	30
6	GO:0000922	spindle pole	cellular_component	7	1	1	0
7	GO:0019203	carbohydrate phosphatase activity	molecular_function	3	3	5	10
5	GO:0018130	heterocycle biosynthetic process	biological_process	164	52	88	165
5	GO:0009739	response to gibberellin stimulus	biological_process	7	2	2	4
5	GO:0005275	amine transmembrane transporter activity	molecular_function	37	4	11	27
7	GO:0007088	regulation of mitosis	biological_process	6	1	1	5
7	GO:0050278	sedoheptulose-bisphosphatase activity	molecular_function	1	1	1	0
7	GO:0031977	thylakoid lumen	cellular_component	13	3	7	0
5	GO:0010346	shoot formation	biological_process	1	1	0	0
6	GO:0004348	glucosylceramidase activity	molecular_function	2	0	1	2
5	GO:0004462	lactoylglutathione lyase activity	molecular_function	6	9	9	5
7	GO:0050307	sucrose-phosphatase activity	molecular_function	7	1	2	4
6	GO:0008909	isochorismate synthase activity	molecular_function	2	0	0	1
5	GO:0003883	CTP synthase activity	molecular_function	4	0	0	4
4	GO:0010817	regulation of hormone levels	biological_process	10	1	4	6
6	GO:0008081	phosphoric diester hydrolase activity	molecular_function	32	4	12	37
6	GO:0009331	glycerol-3-phosphate dehydrogenase complex	cellular_component	7	0	5	0
5	GO:0030529	ribonucleoprotein complex	cellular_component	450	274	313	0
3	GO:0051301	cell division	biological_process	33	5	16	33
5	GO:0015450	P-P-bond-hydrolysis-driven protein transmembrane transporter activity	molecular_function	25	11	12	24
6	GO:0008375	acetylglucosaminyltransferase activity	molecular_function	26	6	10	25
4	GO:0050794	regulation of cellular process	biological_process	782	205	314	732
7	GO:0009535	chloroplast thylakoid membrane	cellular_component	44	24	31	0
5	GO:0046907	intracellular transport	biological_process	269	81	123	260
7	GO:0008878	glucose-1-phosphate adenylyltransferase activity	molecular_function	13	5	0	15
6	GO:0007346	regulation of mitotic cell cycle	biological_process	6	1	1	5
6	GO:0006260	DNA replication	biological_process	383	65	81	297
6	GO:0003690	double-stranded DNA binding	molecular_function	10	3	3	13
5	GO:0003984	acetolactate synthase activity	molecular_function	8	3	2	5
6	GO:0004424	imidazoleglycerol-phosphate dehydratase activity	molecular_function	3	4	0	2
6	GO:0004176	ATP-dependent peptidase activity	molecular_function	12	5	3	8
4	GO:0030170	pyridoxal phosphate binding	molecular_function	189	58	79	186
6	GO:0006576	cellular biogenic amine metabolic process	biological_process	48	14	23	54
5	GO:0003906	DNA-(apurinic or apyrimidinic site) lyase activity	molecular_function	2	0	0	2
4	GO:0006884	cell volume homeostasis	biological_process	1	0	0	1
6	GO:0031163	metallo-sulfur cluster assembly	biological_process	12	5	8	17
7	GO:0006467	protein thiol-disulfide exchange	biological_process	1	0	0	1
7	GO:0046922	peptide-O-fucosyltransferase activity	molecular_function	1	0	0	1
7	GO:0030874	nucleolar chromatin	cellular_component	4	0	0	0
6	GO:0004022	alcohol dehydrogenase (NAD) activity	molecular_function	12	3	4	9
7	GO:0009211	pyrimidine deoxyribonucleoside triphosphate metabolic process	biological_process	2	0	2	4
6	GO:0006626	protein targeting to mitochondrion	biological_process	7	8	7	7
6	GO:0003840	gamma-glutamyltransferase activity	molecular_function	4	0	2	4
7	GO:0003830	beta-1,4-mannosylglycoprotein 4-beta-N-acetylglucosaminyltransferase activity	molecular_function	7	1	7	8
6	GO:0008131	amine oxidase activity	molecular_function	12	2	3	13
6	GO:0046146	tetrahydrobiopterin metabolic process	biological_process	1	0	0	1
6	GO:0006857	oligopeptide transport	biological_process	41	9	9	29
3	GO:0007275	multicellular organismal development	biological_process	75	13	23	70
8	GO:0004338	glucan 1,3-beta-glucosidase activity	molecular_function	4	0	1	3
6	GO:0008972	phosphomethylpyrimidine kinase activity	molecular_function	2	0	1	1
6	GO:0051818	disruption of cells of other organism during symbiotic interaction	biological_process	2	1	2	5
6	GO:0009218	pyrimidine ribonucleotide metabolic process	biological_process	15	6	11	13
9	GO:0006433	prolyl-tRNA aminoacylation	biological_process	8	2	2	11
6	GO:0008203	cholesterol metabolic process	biological_process	1	0	0	1
8	GO:0071173	spindle assembly checkpoint	biological_process	0	1	0	0
6	GO:0016021	integral to membrane	cellular_component	1016	296	433	0
5	GO:0019843	rRNA binding	molecular_function	44	32	26	37
4	GO:0031668	cellular response to extracellular stimulus	biological_process	5	2	3	5
4	GO:0043022	ribosome binding	molecular_function	3	3	4	4
2	GO:0043226	organelle	cellular_component	7156	2149	3043	0
5	GO:0016864	intramolecular oxidoreductase activity, transposing S-S bonds	molecular_function	1	0	0	2
9	GO:0018279	protein amino acid N-linked glycosylation via asparagine	biological_process	1	1	1	5
6	GO:0010016	shoot morphogenesis	biological_process	2	1	0	1
8	GO:0004181	metallocarboxypeptidase activity	molecular_function	15	2	8	10
8	GO:0009097	isoleucine biosynthetic process	biological_process	2	1	1	3
5	GO:0006873	cellular ion homeostasis	biological_process	14	4	11	10
4	GO:0016788	hydrolase activity, acting on ester bonds	molecular_function	519	143	226	492
6	GO:0004516	nicotinate phosphoribosyltransferase activity	molecular_function	3	1	1	3
5	GO:0016823	hydrolase activity, acting on acid carbon-carbon bonds, in ketonic substances	molecular_function	1	1	1	6
6	GO:0009685	gibberellin metabolic process	biological_process	1	0	0	3
8	GO:0015125	bile acid transmembrane transporter activity	molecular_function	8	2	4	7
4	GO:0050793	regulation of developmental process	biological_process	16	3	1	12
8	GO:0046073	dTMP metabolic process	biological_process	1	0	0	1
6	GO:0019370	leukotriene biosynthetic process	biological_process	0	0	1	2
9	GO:0031591	wybutosine biosynthetic process	biological_process	3	0	0	3
6	GO:0004835	tubulin-tyrosine ligase activity	molecular_function	8	1	2	5
6	GO:0009117	nucleotide metabolic process	biological_process	305	104	121	289
7	GO:0006522	alanine metabolic process	biological_process	5	2	1	2
4	GO:0043449	cellular alkene metabolic process	biological_process	2	1	3	3
5	GO:0008373	sialyltransferase activity	molecular_function	8	0	2	6
6	GO:0008158	hedgehog receptor activity	molecular_function	3	0	1	2
8	GO:0006032	chitin catabolic process	biological_process	3	2	2	4
10	GO:0046933	hydrogen ion transporting ATP synthase activity, rotational mechanism	molecular_function	36	35	24	35
7	GO:0006909	phagocytosis	biological_process	5	4	1	4
5	GO:0016702	oxidoreductase activity, acting on single donors with incorporation of molecular oxygen, incorporation of two atoms of oxygen	molecular_function	49	19	11	38
7	GO:0006605	protein targeting	biological_process	76	18	35	66
9	GO:0006432	phenylalanyl-tRNA aminoacylation	biological_process	5	3	1	6
7	GO:0005786	signal recognition particle, endoplasmic reticulum targeting	cellular_component	1	0	1	0
5	GO:0045283	fumarate reductase complex	cellular_component	0	0	1	0
6	GO:0015886	heme transport	biological_process	6	1	3	2
6	GO:0042170	plastid membrane	cellular_component	15	9	9	0
5	GO:0042887	amide transmembrane transporter activity	molecular_function	1	0	1	1
9	GO:0005347	ATP transmembrane transporter activity	molecular_function	1	0	0	1
5	GO:0034599	cellular response to oxidative stress	biological_process	14	11	8	13
5	GO:0048544	recognition of pollen	biological_process	6	1	0	6
6	GO:0015939	pantothenate metabolic process	biological_process	1	1	0	1
5	GO:0008079	translation termination factor activity	molecular_function	12	1	5	14
6	GO:0003951	NAD+ kinase activity	molecular_function	4	0	1	4
6	GO:0031226	intrinsic to plasma membrane	cellular_component	14	0	5	0
6	GO:0009101	glycoprotein biosynthetic process	biological_process	69	13	17	69
7	GO:0033587	shikimate biosynthetic process	biological_process	3	0	1	2
6	GO:0004370	glycerol kinase activity	molecular_function	5	0	1	4
7	GO:0005791	rough endoplasmic reticulum	cellular_component	8	2	3	0
4	GO:0016679	oxidoreductase activity, acting on diphenols and related substances as donors	molecular_function	21	9	11	24
6	GO:0006073	cellular glucan metabolic process	biological_process	89	24	30	99
5	GO:0004418	hydroxymethylbilane synthase activity	molecular_function	1	1	0	1
3	GO:0003715	transcription termination factor activity	molecular_function	1	0	0	1
4	GO:0009608	response to symbiont	biological_process	3	1	1	1
7	GO:0008535	respiratory chain complex IV assembly	biological_process	12	3	9	8
7	GO:0006891	intra-Golgi vesicle-mediated transport	biological_process	5	0	2	4
5	GO:0009723	response to ethylene stimulus	biological_process	3	1	3	3
6	GO:0004673	protein histidine kinase activity	molecular_function	37	6	17	35
6	GO:0035252	UDP-xylosyltransferase activity	molecular_function	2	0	0	2
3	GO:0019725	cellular homeostasis	biological_process	118	52	70	117
4	GO:0009341	beta-galactosidase complex	cellular_component	26	7	11	0
null	GO:0008605	protein kinase CK2 regulator activity	molecular_function	4	0	1	4
7	GO:0005798	Golgi-associated vesicle	cellular_component	27	9	8	0
6	GO:0010639	negative regulation of organelle organization	biological_process	0	1	0	0
9	GO:0018346	protein amino acid prenylation	biological_process	3	0	2	2
8	GO:0004435	phosphoinositide phospholipase C activity	molecular_function	3	0	1	3
9	GO:0004525	ribonuclease III activity	molecular_function	8	1	5	4
7	GO:0005753	mitochondrial proton-transporting ATP synthase complex	cellular_component	10	7	7	0
5	GO:0030964	NADH dehydrogenase complex	cellular_component	10	3	9	0
6	GO:0008173	RNA methyltransferase activity	molecular_function	22	3	9	20
4	GO:0031975	envelope	cellular_component	261	96	138	0
4	GO:0052314	phytoalexin metabolic process	biological_process	2	2	3	4
6	GO:0007128	meiotic prophase I	biological_process	7	1	2	4
9	GO:0006222	UMP biosynthetic process	biological_process	7	1	4	4
5	GO:0016768	spermine synthase activity	molecular_function	1	0	0	1
9	GO:0006273	lagging strand elongation	biological_process	3	1	1	3
5	GO:0042895	antibiotic transporter activity	molecular_function	1	0	0	1
6	GO:0032561	guanyl ribonucleotide binding	molecular_function	301	109	150	304
7	GO:0030870	Mre11 complex	cellular_component	4	0	2	0
6	GO:0007265	Ras protein signal transduction	biological_process	4	0	0	4
8	GO:0009570	chloroplast stroma	cellular_component	94	33	54	0
9	GO:0045859	regulation of protein kinase activity	biological_process	19	3	7	17
5	GO:0016855	racemase and epimerase activity, acting on amino acids and derivatives	molecular_function	1	0	2	3
6	GO:0008020	G-protein coupled photoreceptor activity	molecular_function	11	2	4	13
4	GO:0006997	nucleus organization	biological_process	1	0	1	0
4	GO:0016688	L-ascorbate peroxidase activity	molecular_function	6	3	4	5
7	GO:0006069	ethanol oxidation	biological_process	3	1	1	3
8	GO:0006526	arginine biosynthetic process	biological_process	14	5	8	10
4	GO:0006313	transposition, DNA-mediated	biological_process	6	1	1	4
5	GO:0006783	heme biosynthetic process	biological_process	13	9	9	15
6	GO:0048864	stem cell development	biological_process	7	0	0	7
4	GO:0005049	nuclear export signal receptor activity	molecular_function	1	1	0	0
5	GO:0048468	cell development	biological_process	8	0	0	8
5	GO:0004152	dihydroorotate dehydrogenase activity	molecular_function	7	1	4	4
6	GO:0003855	3-dehydroquinate dehydratase activity	molecular_function	1	0	0	1
6	GO:0004798	thymidylate kinase activity	molecular_function	1	0	0	1
7	GO:0004823	leucine-tRNA ligase activity	molecular_function	4	0	2	2
5	GO:0031320	hexitol dehydrogenase activity	molecular_function	1	0	0	1
5	GO:0016616	oxidoreductase activity, acting on the CH-OH group of donors, NAD or NADP as acceptor	molecular_function	180	65	90	194
9	GO:0005231	excitatory extracellular ligand-gated ion channel activity	molecular_function	5	0	0	5
6	GO:0003973	(S)-2-hydroxy-acid oxidase activity	molecular_function	3	2	1	5
5	GO:0031970	organelle envelope lumen	cellular_component	7	5	5	0
6	GO:0003865	3-oxo-5-alpha-steroid 4-dehydrogenase activity	molecular_function	2	1	7	3
3	GO:0042277	peptide binding	molecular_function	5	8	6	9
6	GO:0006812	cation transport	biological_process	322	98	118	296
7	GO:0004310	farnesyl-diphosphate farnesyltransferase activity	molecular_function	1	1	1	5
8	GO:0019544	arginine catabolic process to glutamate	biological_process	0	1	0	1
8	GO:0006400	tRNA modification	biological_process	20	5	10	20
3	GO:0017056	structural constituent of nuclear pore	molecular_function	1	1	1	0
7	GO:0003871	5-methyltetrahydropteroyltriglutamate-homocysteine S-methyltransferase activity	molecular_function	9	3	1	8
7	GO:0015298	solute:cation antiporter activity	molecular_function	24	2	2	20
6	GO:0043632	modification-dependent macromolecule catabolic process	biological_process	188	78	103	209
4	GO:0016651	oxidoreductase activity, acting on NADH or NADPH	molecular_function	94	40	57	98
8	GO:0046519	sphingoid metabolic process	biological_process	3	0	1	2
6	GO:0004044	amidophosphoribosyltransferase activity	molecular_function	1	0	0	1
5	GO:0032508	DNA duplex unwinding	biological_process	3	2	3	8
5	GO:0070988	demethylation	biological_process	4	0	0	4
7	GO:0009127	purine nucleoside monophosphate biosynthetic process	biological_process	28	3	14	22
6	GO:0001727	lipid kinase activity	molecular_function	19	6	5	16
6	GO:0003997	acyl-CoA oxidase activity	molecular_function	11	2	4	15
6	GO:0044038	cell wall macromolecule biosynthetic process	biological_process	2	1	0	1
5	GO:0004392	heme oxygenase (decyclizing) activity	molecular_function	3	0	1	2
7	GO:0051252	regulation of RNA metabolic process	biological_process	281	74	113	268
6	GO:0035004	phosphoinositide 3-kinase activity	molecular_function	4	5	0	3
4	GO:0042545	cell wall modification	biological_process	27	8	19	23
8	GO:0070076	histone lysine demethylation	biological_process	4	0	0	4
7	GO:0005244	voltage-gated ion channel activity	molecular_function	23	8	22	33
6	GO:0007134	meiotic telophase I	biological_process	1	0	0	1
6	GO:0016458	gene silencing	biological_process	11	2	2	10
6	GO:0009411	response to UV	biological_process	2	0	0	2
6	GO:0004385	guanylate kinase activity	molecular_function	5	0	0	5
6	GO:0004163	diphosphomevalonate decarboxylase activity	molecular_function	1	0	2	7
8	GO:0006446	regulation of translational initiation	biological_process	1	2	1	1
6	GO:0048832	specification of organ number	biological_process	1	1	0	0
7	GO:0046481	digalactosyldiacylglycerol synthase activity	molecular_function	1	0	0	1
7	GO:0045935	positive regulation of nucleobase, nucleoside, nucleotide and nucleic acid metabolic process	biological_process	8	3	2	7
6	GO:0009150	purine ribonucleotide metabolic process	biological_process	189	74	82	170
5	GO:0050658	RNA transport	biological_process	2	1	1	0
6	GO:0042559	pteridine and derivative biosynthetic process	biological_process	8	1	0	8
6	GO:0008478	pyridoxal kinase activity	molecular_function	1	1	4	5
5	GO:0030119	AP-type membrane coat adaptor complex	cellular_component	31	5	18	0
9	GO:0006426	glycyl-tRNA aminoacylation	biological_process	2	0	1	1
6	GO:0047661	amino-acid racemase activity	molecular_function	1	0	2	3
7	GO:0047334	diphosphate-fructose-6-phosphate 1-phosphotransferase activity	molecular_function	3	4	7	4
8	GO:0032324	molybdopterin cofactor biosynthetic process	biological_process	5	0	0	6
6	GO:0009147	pyrimidine nucleoside triphosphate metabolic process	biological_process	10	5	9	13
8	GO:0006289	nucleotide-excision repair	biological_process	28	14	12	22
7	GO:0015988	energy coupled proton transport, against electrochemical gradient	biological_process	2	2	2	2
4	GO:0005496	steroid binding	molecular_function	0	0	1	1
7	GO:0004573	mannosyl-oligosaccharide glucosidase activity	molecular_function	2	0	1	1
8	GO:0035315	hair cell differentiation	biological_process	1	0	0	1
7	GO:0004832	valine-tRNA ligase activity	molecular_function	2	0	2	0
8	GO:0045941	positive regulation of transcription	biological_process	5	2	2	3
2	GO:0008152	metabolic process	biological_process	8378	2542	3569	7872
7	GO:0031577	spindle checkpoint	biological_process	0	1	0	0
4	GO:0000441	SSL2-core TFIIH complex	cellular_component	2	0	0	0
9	GO:0016607	nuclear speck	cellular_component	5	2	1	0
7	GO:0042054	histone methyltransferase activity	molecular_function	17	0	4	13
8	GO:0003924	GTPase activity	molecular_function	126	33	51	115
5	GO:0005787	signal peptidase complex	cellular_component	6	5	7	0
5	GO:0032535	regulation of cellular component size	biological_process	13	5	9	9
7	GO:0009306	protein secretion	biological_process	1	1	1	0
7	GO:0030785	[ribulose-bisphosphate carboxylase]-lysine N-methyltransferase activity	molecular_function	1	0	1	2
6	GO:0005743	mitochondrial inner membrane	cellular_component	134	54	63	0
8	GO:0015295	solute:hydrogen symporter activity	molecular_function	36	12	18	39
9	GO:0004723	calcium-dependent protein serine/threonine phosphatase activity	molecular_function	2	0	0	2
1	GO:0008150	biological_process	biological_process	10486	3144	4463	9844
3	GO:0051540	metal cluster binding	molecular_function	108	28	56	119
4	GO:0000278	mitotic cell cycle	biological_process	20	5	4	20
7	GO:0044439	peroxisomal part	cellular_component	8	2	8	0
8	GO:0006878	cellular copper ion homeostasis	biological_process	4	0	3	1
5	GO:0005673	transcription factor TFIIE complex	cellular_component	4	4	1	0
9	GO:0008618	7-methylguanosine metabolic process	biological_process	4	0	3	2
5	GO:0015075	ion transmembrane transporter activity	molecular_function	428	131	175	393
4	GO:0071214	cellular response to abiotic stimulus	biological_process	13	4	9	15
4	GO:0016886	ligase activity, forming phosphoric ester bonds	molecular_function	1	0	0	1
6	GO:0044452	nucleolar part	cellular_component	4	0	0	0
8	GO:0006578	betaine biosynthetic process	biological_process	3	2	0	1
2	GO:0016530	metallochaperone activity	molecular_function	2	1	1	2
4	GO:0044403	symbiosis, encompassing mutualism through parasitism	biological_process	6	1	2	9
7	GO:0017111	nucleoside-triphosphatase activity	molecular_function	914	212	321	803
2	GO:0051704	multi-organism process	biological_process	30	12	9	33
6	GO:0015940	pantothenate biosynthetic process	biological_process	1	1	0	1
3	GO:0007267	cell-cell signaling	biological_process	1	1	0	1
3	GO:0042546	cell wall biogenesis	biological_process	5	1	0	4
7	GO:0009236	cobalamin biosynthetic process	biological_process	4	1	2	5
8	GO:0004314	[acyl-carrier-protein] S-malonyltransferase activity	molecular_function	1	0	1	2
8	GO:0008033	tRNA processing	biological_process	67	9	20	60
7	GO:0015986	ATP synthesis coupled proton transport	biological_process	75	53	41	80
6	GO:0016071	mRNA metabolic process	biological_process	46	16	32	50
5	GO:0016876	ligase activity, forming aminoacyl-tRNA and related compounds	molecular_function	106	32	32	97
7	GO:0004830	tryptophan-tRNA ligase activity	molecular_function	4	1	0	3
2	GO:0000003	reproduction	biological_process	33	5	9	31
6	GO:0030384	phosphoinositide metabolic process	biological_process	30	10	8	25
5	GO:0016682	oxidoreductase activity, acting on diphenols and related substances as donors, oxygen as acceptor	molecular_function	10	3	0	10
6	GO:0034220	ion transmembrane transport	biological_process	77	55	43	82
7	GO:0042776	mitochondrial ATP synthesis coupled proton transport	biological_process	1	0	0	1
4	GO:0046983	protein dimerization activity	molecular_function	107	28	57	93
6	GO:0016629	12-oxophytodienoate reductase activity	molecular_function	3	1	0	2
10	GO:0015385	sodium:hydrogen antiporter activity	molecular_function	11	2	0	9
7	GO:0006842	tricarboxylic acid transport	biological_process	4	0	2	2
4	GO:0034623	cellular macromolecular complex disassembly	biological_process	11	1	4	13
5	GO:0042743	hydrogen peroxide metabolic process	biological_process	11	9	3	10
7	GO:0009220	pyrimidine ribonucleotide biosynthetic process	biological_process	15	6	11	13
7	GO:0042392	sphingosine-1-phosphate phosphatase activity	molecular_function	0	0	0	1
5	GO:0000062	acyl-CoA binding	molecular_function	7	3	3	9
8	GO:0004781	sulfate adenylyltransferase (ATP) activity	molecular_function	8	4	2	8
6	GO:0006067	ethanol metabolic process	biological_process	3	1	1	3
5	GO:0034613	cellular protein localization	biological_process	237	73	109	223
8	GO:0009446	putrescine biosynthetic process	biological_process	1	1	3	3
4	GO:0004000	adenosine deaminase activity	molecular_function	3	1	0	3
3	GO:0006950	response to stress	biological_process	369	140	158	348
7	GO:0008119	thiopurine S-methyltransferase activity	molecular_function	0	2	1	0
7	GO:0006414	translational elongation	biological_process	58	27	35	50
8	GO:0016411	acylglycerol O-acyltransferase activity	molecular_function	1	1	1	1
6	GO:0007133	meiotic anaphase I	biological_process	1	0	0	1
5	GO:0046715	boron transmembrane transporter activity	molecular_function	4	1	1	4
5	GO:0055123	digestive system development	biological_process	1	0	0	1
8	GO:0005667	transcription factor complex	cellular_component	19	11	9	0
6	GO:0005829	cytosol	cellular_component	97	58	68	0
6	GO:0006144	purine base metabolic process	biological_process	15	8	13	15
5	GO:0015932	nucleobase, nucleoside, nucleotide and nucleic acid transmembrane transporter activity	molecular_function	11	0	3	8
6	GO:0016165	lipoxygenase activity	molecular_function	19	7	2	13
6	GO:0009120	deoxyribonucleoside metabolic process	biological_process	2	0	2	4
9	GO:0055070	copper ion homeostasis	biological_process	4	0	3	1
8	GO:0010223	secondary shoot formation	biological_process	1	1	0	0
4	GO:0048532	anatomical structure arrangement	biological_process	0	0	0	1
9	GO:0016246	RNA interference	biological_process	7	2	2	6
10	GO:0034243	regulation of RNA elongation from RNA polymerase II promoter	biological_process	3	1	0	4
5	GO:0016799	hydrolase activity, hydrolyzing N-glycosyl compounds	molecular_function	10	1	4	7
6	GO:0009890	negative regulation of biosynthetic process	biological_process	16	4	4	19
4	GO:0016998	cell wall macromolecule catabolic process	biological_process	11	3	4	12
7	GO:0006551	leucine metabolic process	biological_process	11	3	6	12
7	GO:0006549	isoleucine metabolic process	biological_process	2	1	1	3
10	GO:0006189	'de novo' IMP biosynthetic process	biological_process	15	0	7	9
6	GO:0042542	response to hydrogen peroxide	biological_process	11	9	3	10
3	GO:0006996	organelle organization	biological_process	320	84	108	249
6	GO:0043414	macromolecule methylation	biological_process	23	7	8	27
7	GO:0009688	abscisic acid biosynthetic process	biological_process	5	0	0	5
8	GO:0009260	ribonucleotide biosynthetic process	biological_process	203	74	88	181
7	GO:0004965	GABA-B receptor activity	molecular_function	3	0	0	3
7	GO:0015038	glutathione disulfide oxidoreductase activity	molecular_function	6	3	4	4
3	GO:0048589	developmental growth	biological_process	2	1	2	0
2	GO:0040007	growth	biological_process	3	2	2	1
8	GO:0050821	protein stabilization	biological_process	1	0	0	1
5	GO:0001578	microtubule bundle formation	biological_process	3	0	2	1
7	GO:0016417	S-acyltransferase activity	molecular_function	4	3	2	4
5	GO:0051188	cofactor biosynthetic process	biological_process	139	51	81	161
6	GO:0046365	monosaccharide catabolic process	biological_process	123	44	56	132
7	GO:0044434	chloroplast part	cellular_component	166	61	95	0
6	GO:0046486	glycerolipid metabolic process	biological_process	50	14	15	47
7	GO:0045549	9-cis-epoxycarotenoid dioxygenase activity	molecular_function	1	1	0	0
6	GO:0009909	regulation of flower development	biological_process	5	1	1	2
9	GO:0003841	1-acylglycerol-3-phosphate O-acyltransferase activity	molecular_function	1	1	1	1
6	GO:0050136	NADH dehydrogenase (quinone) activity	molecular_function	44	21	30	56
6	GO:0008654	phospholipid biosynthetic process	biological_process	41	18	17	38
8	GO:0001907	killing by symbiont of host cells	biological_process	2	1	2	5
8	GO:0004693	cyclin-dependent protein kinase activity	molecular_function	1	1	0	4
6	GO:0016485	protein processing	biological_process	14	13	19	16
8	GO:0009156	ribonucleoside monophosphate biosynthetic process	biological_process	43	4	20	32
5	GO:0016861	intramolecular oxidoreductase activity, interconverting aldoses and ketoses	molecular_function	25	10	7	28
5	GO:0032259	methylation	biological_process	40	10	14	36
5	GO:0000096	sulfur amino acid metabolic process	biological_process	50	12	17	56
7	GO:0005778	peroxisomal membrane	cellular_component	8	2	8	0
5	GO:0016774	phosphotransferase activity, carboxyl group as acceptor	molecular_function	22	8	8	25
7	GO:0045493	xylan catabolic process	biological_process	1	0	4	1
6	GO:0042371	vitamin K biosynthetic process	biological_process	0	0	1	3
6	GO:0033947	mannosylglycoprotein endo-beta-mannosidase activity	molecular_function	6	0	0	6
8	GO:0009085	lysine biosynthetic process	biological_process	6	1	6	7
5	GO:0009893	positive regulation of metabolic process	biological_process	8	3	2	7
4	GO:0007005	mitochondrion organization	biological_process	8	8	7	8
6	GO:0034702	ion channel complex	cellular_component	1	0	0	0
7	GO:0032271	regulation of protein polymerization	biological_process	12	5	7	9
6	GO:0006534	cysteine metabolic process	biological_process	23	4	7	27
3	GO:0016564	transcription repressor activity	molecular_function	25	4	11	26
6	GO:0004411	homogentisate 1,2-dioxygenase activity	molecular_function	2	0	0	2
5	GO:0005789	endoplasmic reticulum membrane	cellular_component	57	23	25	0
6	GO:0006310	DNA recombination	biological_process	154	32	34	103
8	GO:0006106	fumarate metabolic process	biological_process	3	0	1	3
6	GO:0016236	macroautophagy	biological_process	1	0	2	1
5	GO:0009873	ethylene mediated signaling pathway	biological_process	2	1	2	3
7	GO:0019783	small conjugating protein-specific protease activity	molecular_function	2	1	0	2
8	GO:0045841	negative regulation of mitotic metaphase/anaphase transition	biological_process	0	1	0	0
6	GO:0033692	cellular polysaccharide biosynthetic process	biological_process	80	17	26	96
6	GO:0004103	choline kinase activity	molecular_function	5	3	2	4
6	GO:0010605	negative regulation of macromolecule metabolic process	biological_process	25	6	6	27
1	GO:0005575	cellular_component	cellular_component	10631	3051	4408	0
7	GO:0009854	oxidative photosynthetic carbon pathway	biological_process	1	1	0	2
6	GO:0018812	3-hydroxyacyl-CoA dehydratase activity	molecular_function	3	0	2	2
6	GO:0008883	glutamyl-tRNA reductase activity	molecular_function	5	1	3	6
6	GO:0003879	ATP phosphoribosyltransferase activity	molecular_function	8	1	1	6
6	GO:0008465	glycerate dehydrogenase activity	molecular_function	1	1	0	1
5	GO:0016469	proton-transporting two-sector ATPase complex	cellular_component	83	59	50	0
5	GO:0070818	protoporphyrinogen oxidase activity	molecular_function	2	0	0	2
7	GO:0004842	ubiquitin-protein ligase activity	molecular_function	93	33	41	89
7	GO:0006563	L-serine metabolic process	biological_process	30	13	13	37
5	GO:0003779	actin binding	molecular_function	59	15	16	48
4	GO:0016757	transferase activity, transferring glycosyl groups	molecular_function	438	101	144	409
5	GO:0016671	oxidoreductase activity, acting on sulfur group of donors, disulfide as acceptor	molecular_function	14	5	8	16
5	GO:0005618	cell wall	cellular_component	90	36	43	0
5	GO:0045263	proton-transporting ATP synthase complex, coupling factor F(o)	cellular_component	20	9	10	0
3	GO:0070271	protein complex biogenesis	biological_process	150	36	63	124
5	GO:0006760	folic acid and derivative metabolic process	biological_process	18	9	9	21
4	GO:0005096	GTPase activator activity	molecular_function	26	8	8	25
6	GO:0016099	monoterpenoid biosynthetic process	biological_process	3	2	0	1
6	GO:0009165	nucleotide biosynthetic process	biological_process	249	85	101	229
4	GO:0048285	organelle fission	biological_process	22	6	6	23
3	GO:0022892	substrate-specific transporter activity	molecular_function	632	174	248	583
7	GO:0031127	alpha(1,2)-fucosyltransferase activity	molecular_function	1	0	0	1
8	GO:0005471	ATP:ADP antiporter activity	molecular_function	3	0	1	2
6	GO:0050126	N-carbamoylputrescine amidase activity	molecular_function	3	0	1	2
3	GO:0004362	glutathione-disulfide reductase activity	molecular_function	6	3	3	4
3	GO:0051184	cofactor transporter activity	molecular_function	8	1	4	3
5	GO:0031669	cellular response to nutrient levels	biological_process	4	2	3	4
5	GO:0006575	cellular amino acid derivative metabolic process	biological_process	119	41	49	125
5	GO:0006714	sesquiterpenoid metabolic process	biological_process	5	0	0	5
8	GO:0009088	threonine biosynthetic process	biological_process	5	1	2	4
4	GO:0019008	molybdopterin synthase complex	cellular_component	1	0	0	0
5	GO:0010451	floral meristem growth	biological_process	1	1	0	0
7	GO:0009173	pyrimidine ribonucleoside monophosphate metabolic process	biological_process	7	1	4	4
3	GO:0044423	virion part	cellular_component	1	2	0	0
3	GO:0016986	transcription initiation factor activity	molecular_function	8	2	4	8
6	GO:0004335	galactokinase activity	molecular_function	9	1	2	9
8	GO:0055067	monovalent inorganic cation homeostasis	biological_process	11	2	0	9
6	GO:0010229	inflorescence development	biological_process	3	0	0	3
8	GO:0006355	regulation of transcription, DNA-dependent	biological_process	276	74	109	264
8	GO:0010921	regulation of phosphatase activity	biological_process	3	1	0	3
5	GO:0045185	maintenance of protein location	biological_process	3	7	4	3
9	GO:0042624	ATPase activity, uncoupled	molecular_function	0	1	0	1
5	GO:0009792	embryonic development ending in birth or egg hatching	biological_process	2	1	0	2
7	GO:0004177	aminopeptidase activity	molecular_function	23	4	17	28
7	GO:0034705	potassium channel complex	cellular_component	1	0	0	0
6	GO:0015992	proton transport	biological_process	103	61	53	100
6	GO:0009401	phosphoenolpyruvate-dependent sugar phosphotransferase system	biological_process	3	1	0	2
4	GO:0009755	hormone-mediated signaling pathway	biological_process	33	8	10	36
6	GO:0045017	glycerolipid biosynthetic process	biological_process	18	7	6	16
7	GO:0010087	phloem or xylem histogenesis	biological_process	2	0	1	1
5	GO:0050832	defense response to fungus	biological_process	1	0	1	3
3	GO:0019882	antigen processing and presentation	biological_process	4	2	0	3
4	GO:0007018	microtubule-based movement	biological_process	63	9	16	51
2	GO:0060089	molecular transducer activity	molecular_function	202	50	84	177
6	GO:0044432	endoplasmic reticulum part	cellular_component	78	24	33	0
4	GO:0009409	response to cold	biological_process	9	4	4	7
5	GO:0016421	CoA carboxylase activity	molecular_function	13	3	4	18
7	GO:0005813	centrosome	cellular_component	1	1	1	0
6	GO:0042219	cellular amino acid derivative catabolic process	biological_process	9	1	5	12
7	GO:0006890	retrograde vesicle-mediated transport, Golgi to ER	biological_process	2	3	2	4
7	GO:0009060	aerobic respiration	biological_process	66	31	33	60
8	GO:0031365	N-terminal protein amino acid modification	biological_process	6	0	0	6
6	GO:0009109	coenzyme catabolic process	biological_process	49	26	27	47
4	GO:0010467	gene expression	biological_process	1450	532	680	1412
6	GO:0046173	polyol biosynthetic process	biological_process	6	1	2	6
4	GO:0001883	purine nucleoside binding	molecular_function	2073	468	727	1865
3	GO:0009056	catabolic process	biological_process	527	201	270	569
7	GO:0042981	regulation of apoptosis	biological_process	1	1	1	1
3	GO:0007049	cell cycle	biological_process	71	9	22	66
5	GO:0016634	oxidoreductase activity, acting on the CH-CH group of donors, oxygen as acceptor	molecular_function	21	6	8	24
5	GO:0006801	superoxide metabolic process	biological_process	13	7	13	18
8	GO:0046125	pyrimidine deoxyribonucleoside metabolic process	biological_process	2	0	2	4
6	GO:0006752	group transfer coenzyme metabolic process	biological_process	30	14	14	33
6	GO:0004500	dopamine beta-monooxygenase activity	molecular_function	3	0	0	3
4	GO:0030695	GTPase regulator activity	molecular_function	44	12	14	46
8	GO:0046854	phosphoinositide phosphorylation	biological_process	6	4	1	4
7	GO:0016279	protein-lysine N-methyltransferase activity	molecular_function	17	0	4	13
7	GO:0006354	RNA elongation	biological_process	3	4	3	12
5	GO:0042157	lipoprotein metabolic process	biological_process	22	5	5	19
8	GO:0000041	transition metal ion transport	biological_process	34	9	13	24
4	GO:0030036	actin cytoskeleton organization	biological_process	27	10	14	22
8	GO:0008213	protein amino acid alkylation	biological_process	12	5	3	11
5	GO:0015144	carbohydrate transmembrane transporter activity	molecular_function	47	12	24	48
8	GO:0043100	pyrimidine base salvage	biological_process	1	5	1	1
2	GO:0003824	catalytic activity	molecular_function	8906	2397	3591	8257
3	GO:0016563	transcription activator activity	molecular_function	11	3	3	10
5	GO:0015931	nucleobase, nucleoside, nucleotide and nucleic acid transport	biological_process	2	1	1	0
6	GO:0008937	ferredoxin reductase activity	molecular_function	7	4	9	4
3	GO:0051606	detection of stimulus	biological_process	12	4	9	14
6	GO:0009556	microsporogenesis	biological_process	12	1	2	9
5	GO:0000918	selection of site for barrier septum formation	biological_process	1	0	0	1
6	GO:0004473	malate dehydrogenase (oxaloacetate-decarboxylating) (NADP+) activity	molecular_function	7	2	2	8
7	GO:0004197	cysteine-type endopeptidase activity	molecular_function	41	21	24	34
7	GO:0016459	myosin complex	cellular_component	21	5	6	0
9	GO:0006436	tryptophanyl-tRNA aminoacylation	biological_process	4	1	0	3
4	GO:0008104	protein localization	biological_process	359	134	189	369
6	GO:0004396	hexokinase activity	molecular_function	4	0	2	3
8	GO:0008553	hydrogen-exporting ATPase activity, phosphorylative mechanism	molecular_function	20	6	8	15
3	GO:0005199	structural constituent of cell wall	molecular_function	2	0	0	2
6	GO:0043562	cellular response to nitrogen levels	biological_process	1	0	1	1
4	GO:0042995	cell projection	cellular_component	3	2	1	0
7	GO:0005506	iron ion binding	molecular_function	420	154	199	405
9	GO:0006121	mitochondrial electron transport, succinate to ubiquinone	biological_process	0	0	1	0
6	GO:0031461	cullin-RING ubiquitin ligase complex	cellular_component	41	5	20	0
5	GO:0015837	amine transport	biological_process	21	2	4	20
4	GO:0006081	cellular aldehyde metabolic process	biological_process	24	8	6	28
4	GO:0009664	plant-type cell wall organization	biological_process	13	10	7	8
5	GO:0006732	coenzyme metabolic process	biological_process	148	71	83	165
5	GO:0032774	RNA biosynthetic process	biological_process	335	100	130	319
7	GO:0030580	quinone cofactor methyltransferase activity	molecular_function	2	1	1	3
6	GO:0047746	chlorophyllase activity	molecular_function	1	0	1	0
5	GO:0009439	cyanate metabolic process	biological_process	2	1	1	2
5	GO:0031323	regulation of cellular metabolic process	biological_process	519	122	196	494
7	GO:0005739	mitochondrion	cellular_component	1746	491	703	0
5	GO:0016108	tetraterpenoid metabolic process	biological_process	25	3	9	23
6	GO:0000902	cell morphogenesis	biological_process	4	1	2	2
8	GO:0006529	asparagine biosynthetic process	biological_process	10	3	1	6
6	GO:0017040	ceramidase activity	molecular_function	6	0	1	6
5	GO:0045267	proton-transporting ATP synthase, catalytic core	cellular_component	1	2	1	0
6	GO:0004665	prephenate dehydrogenase (NADP+) activity	molecular_function	1	0	0	1
9	GO:0006437	tyrosyl-tRNA aminoacylation	biological_process	7	5	3	3
4	GO:0050790	regulation of catalytic activity	biological_process	63	22	25	65
5	GO:0009887	organ morphogenesis	biological_process	3	0	0	3
7	GO:0006497	protein amino acid lipidation	biological_process	22	5	5	19
7	GO:0004660	protein farnesyltransferase activity	molecular_function	3	0	2	1
4	GO:0033554	cellular response to stress	biological_process	140	35	51	121
6	GO:0006097	glyoxylate cycle	biological_process	13	3	4	17
5	GO:0008601	protein phosphatase type 2A regulator activity	molecular_function	13	1	6	12
7	GO:0004356	glutamate-ammonia ligase activity	molecular_function	17	3	6	11
4	GO:0016251	general RNA polymerase II transcription factor activity	molecular_function	5	0	1	4
6	GO:0009637	response to blue light	biological_process	1	0	1	0
6	GO:0009692	ethylene metabolic process	biological_process	2	1	2	1
7	GO:0017004	cytochrome complex assembly	biological_process	18	4	9	15
6	GO:0044275	cellular carbohydrate catabolic process	biological_process	129	45	61	141
6	GO:0000105	histidine biosynthetic process	biological_process	16	6	3	14
5	GO:0048523	negative regulation of cellular process	biological_process	24	6	5	27
7	GO:0009229	thiamin diphosphate biosynthetic process	biological_process	5	1	4	9
6	GO:0046274	lignin catabolic process	biological_process	5	1	0	7
7	GO:0046873	metal ion transmembrane transporter activity	molecular_function	106	18	25	83
6	GO:0070013	intracellular organelle lumen	cellular_component	108	33	38	0
8	GO:0005992	trehalose biosynthetic process	biological_process	34	8	8	30
6	GO:0006479	protein amino acid methylation	biological_process	12	5	3	11
6	GO:0010043	response to zinc ion	biological_process	6	0	2	4
5	GO:0048438	floral whorl development	biological_process	6	2	4	8
6	GO:0004030	aldehyde dehydrogenase [NAD(P)+] activity	molecular_function	10	4	1	10
7	GO:0005680	anaphase-promoting complex	cellular_component	6	0	1	0
7	GO:0006505	GPI anchor metabolic process	biological_process	14	5	3	12
7	GO:0061064	negative regulation of nematode larval development	biological_process	1	1	0	1
5	GO:0006461	protein complex assembly	biological_process	150	36	63	124
6	GO:0048367	shoot development	biological_process	15	3	1	11
6	GO:0006720	isoprenoid metabolic process	biological_process	72	24	46	93
4	GO:0031072	heat shock protein binding	molecular_function	85	21	63	91
7	GO:0009176	pyrimidine deoxyribonucleoside monophosphate metabolic process	biological_process	1	0	0	1
5	GO:0005956	protein kinase CK2 complex	cellular_component	4	0	1	0
5	GO:0009851	auxin biosynthetic process	biological_process	2	0	2	0
5	GO:0016868	intramolecular transferase activity, phosphotransferases	molecular_function	28	3	11	28
5	GO:0016192	vesicle-mediated transport	biological_process	187	57	93	187
9	GO:0006825	copper ion transport	biological_process	10	2	4	6
8	GO:0005977	glycogen metabolic process	biological_process	13	5	0	15
6	GO:0015914	phospholipid transport	biological_process	4	1	1	2
8	GO:0042455	ribonucleoside biosynthetic process	biological_process	18	5	14	9
7	GO:0016410	N-acyltransferase activity	molecular_function	37	5	12	41
9	GO:0006916	anti-apoptosis	biological_process	1	0	0	1
6	GO:0070568	guanylyltransferase activity	molecular_function	1	1	1	0
9	GO:0005247	voltage-gated chloride channel activity	molecular_function	5	1	2	2
7	GO:0005763	mitochondrial small ribosomal subunit	cellular_component	10	5	1	0
9	GO:0002097	tRNA wobble base modification	biological_process	3	0	0	3
6	GO:0008930	methylthioadenosine nucleosidase activity	molecular_function	1	1	0	1
4	GO:0051536	iron-sulfur cluster binding	molecular_function	108	28	56	119
4	GO:0016798	hydrolase activity, acting on glycosyl bonds	molecular_function	311	72	108	271
6	GO:0055046	microgametogenesis	biological_process	4	0	0	4
3	GO:0030029	actin filament-based process	biological_process	27	10	14	22
6	GO:0043038	amino acid activation	biological_process	102	33	31	94
8	GO:0030127	COPII vesicle coat	cellular_component	9	3	4	0
6	GO:0004067	asparaginase activity	molecular_function	1	0	0	1
8	GO:0016433	rRNA (adenine) methyltransferase activity	molecular_function	2	0	0	3
7	GO:0004647	phosphoserine phosphatase activity	molecular_function	0	1	1	2
8	GO:0005982	starch metabolic process	biological_process	9	1	5	11
4	GO:0030312	external encapsulating structure	cellular_component	95	37	46	0
5	GO:0019898	extrinsic to membrane	cellular_component	11	9	9	0
5	GO:0016132	brassinosteroid biosynthetic process	biological_process	4	1	0	3
9	GO:0004358	glutamate N-acetyltransferase activity	molecular_function	3	1	2	1
2	GO:0032991	macromolecular complex	cellular_component	1316	576	736	0
6	GO:0048827	phyllome development	biological_process	13	1	1	11
7	GO:0005887	integral to plasma membrane	cellular_component	14	0	5	0
7	GO:0042598	vesicular fraction	cellular_component	4	1	1	0
2	GO:0005623	cell	cellular_component	10590	3041	4392	0
8	GO:0046040	IMP metabolic process	biological_process	27	2	13	16
8	GO:0008796	bis(5'-nucleosyl)-tetraphosphatase activity	molecular_function	1	3	1	3
6	GO:0043096	purine base salvage	biological_process	9	7	9	9
6	GO:0004609	phosphatidylserine decarboxylase activity	molecular_function	5	3	2	4
8	GO:0000790	nuclear chromatin	cellular_component	4	0	0	0
7	GO:0009744	response to sucrose stimulus	biological_process	0	0	0	1
7	GO:0016760	cellulose synthase (UDP-forming) activity	molecular_function	20	4	8	24
4	GO:0000155	two-component sensor activity	molecular_function	31	6	16	28
7	GO:0004809	tRNA (guanine-N2-)-methyltransferase activity	molecular_function	3	0	0	3
7	GO:0003887	DNA-directed DNA polymerase activity	molecular_function	21	3	4	16
5	GO:0008940	nitrate reductase activity	molecular_function	1	0	0	1
4	GO:0031497	chromatin assembly	biological_process	40	21	25	36
6	GO:0051326	telophase	biological_process	1	0	0	1
2	GO:0032502	developmental process	biological_process	81	16	25	76
3	GO:0017126	nucleologenesis	biological_process	1	0	1	0
6	GO:0016116	carotenoid metabolic process	biological_process	25	3	9	23
6	GO:0017057	6-phosphogluconolactonase activity	molecular_function	2	2	2	5
5	GO:0016653	oxidoreductase activity, acting on NADH or NADPH, heme protein as acceptor	molecular_function	3	1	1	2
7	GO:0016122	xanthophyll metabolic process	biological_process	1	0	0	1
5	GO:0048475	coated membrane	cellular_component	88	20	37	0
6	GO:0010166	wax metabolic process	biological_process	0	2	3	3
5	GO:0030880	RNA polymerase complex	cellular_component	2	1	1	0
8	GO:0008425	2-polyprenyl-6-methoxy-1,4-benzoquinone methyltransferase activity	molecular_function	2	1	1	3
7	GO:0042727	riboflavin and derivative biosynthetic process	biological_process	8	1	4	11
9	GO:0008853	exodeoxyribonuclease III activity	molecular_function	1	0	1	0
5	GO:0009651	response to salt stress	biological_process	13	5	9	13
6	GO:0004058	aromatic-L-amino-acid decarboxylase activity	molecular_function	1	0	0	1
6	GO:0016070	RNA metabolic process	biological_process	677	177	253	633
8	GO:0006397	mRNA processing	biological_process	44	16	32	48
7	GO:0004712	protein serine/threonine/tyrosine kinase activity	molecular_function	7	5	4	5
7	GO:0043650	dicarboxylic acid biosynthetic process	biological_process	4	0	1	3
8	GO:0006298	mismatch repair	biological_process	11	2	3	14
6	GO:0015780	nucleotide-sugar transport	biological_process	5	0	2	5
2	GO:0030234	enzyme regulator activity	molecular_function	107	28	55	114
5	GO:0090304	nucleic acid metabolic process	biological_process	1896	408	572	1596
7	GO:0047325	inositol tetrakisphosphate 1-kinase activity	molecular_function	0	0	0	3
6	GO:0004070	aspartate carbamoyltransferase activity	molecular_function	7	0	6	1
3	GO:0007568	aging	biological_process	0	1	0	1
8	GO:0009065	glutamine family amino acid catabolic process	biological_process	6	2	1	7
5	GO:0043288	apocarotenoid metabolic process	biological_process	5	0	0	5
4	GO:0019222	regulation of metabolic process	biological_process	587	151	236	575
8	GO:0004185	serine-type carboxypeptidase activity	molecular_function	43	14	23	41
4	GO:0005344	oxygen transporter activity	molecular_function	6	0	0	5
8	GO:0006303	double-strand break repair via nonhomologous end joining	biological_process	5	0	5	4
4	GO:0019028	viral capsid	cellular_component	0	1	0	0
7	GO:0009501	amyloplast	cellular_component	12	3	3	0
4	GO:0016721	oxidoreductase activity, acting on superoxide radicals as acceptor	molecular_function	11	5	7	11
4	GO:0016817	hydrolase activity, acting on acid anhydrides	molecular_function	952	225	337	843
2	GO:0050896	response to stimulus	biological_process	547	180	217	512
4	GO:0042168	heme metabolic process	biological_process	16	9	10	17
7	GO:0003880	C-terminal protein carboxyl methyltransferase activity	molecular_function	0	0	0	1
4	GO:0016835	carbon-oxygen lyase activity	molecular_function	92	29	40	91
5	GO:0008410	CoA-transferase activity	molecular_function	1	1	0	0
7	GO:0006342	chromatin silencing	biological_process	2	0	0	2
7	GO:0016906	sterol 3-beta-glucosyltransferase activity	molecular_function	1	0	0	1
6	GO:0055035	plastid thylakoid membrane	cellular_component	45	25	31	0
7	GO:0007398	ectoderm development	biological_process	1	0	0	1
4	GO:0009266	response to temperature stimulus	biological_process	13	4	4	13
6	GO:0004326	tetrahydrofolylpolyglutamate synthase activity	molecular_function	2	0	1	2
8	GO:0040027	negative regulation of vulval development	biological_process	1	1	0	1
7	GO:0005525	GTP binding	molecular_function	301	109	150	304
2	GO:0009987	cellular process	biological_process	7160	2183	2991	6774
6	GO:0010109	regulation of photosynthesis	biological_process	1	1	1	3
8	GO:0009132	nucleoside diphosphate metabolic process	biological_process	10	0	1	9
7	GO:0004365	glyceraldehyde-3-phosphate dehydrogenase (phosphorylating) activity	molecular_function	15	4	4	18
6	GO:0009806	lignan metabolic process	biological_process	0	2	1	3
6	GO:0031267	small GTPase binding	molecular_function	2	0	1	1
6	GO:0019400	alditol metabolic process	biological_process	17	1	9	16
5	GO:0044265	cellular macromolecule catabolic process	biological_process	205	83	112	227
3	GO:0003008	system process	biological_process	1	0	0	2
7	GO:0003993	acid phosphatase activity	molecular_function	21	5	10	28
8	GO:0006166	purine ribonucleoside salvage	biological_process	14	5	11	7
5	GO:0009610	response to symbiotic fungus	biological_process	3	1	1	1
8	GO:0071451	cellular response to superoxide	biological_process	3	2	5	4
6	GO:0004794	L-threonine ammonia-lyase activity	molecular_function	0	1	1	1
6	GO:0016289	CoA hydrolase activity	molecular_function	3	2	3	1
5	GO:0030076	light-harvesting complex	cellular_component	3	3	4	0
8	GO:0018208	peptidyl-proline modification	biological_process	5	3	1	4
6	GO:0004594	pantothenate kinase activity	molecular_function	3	0	0	3
4	GO:0030976	thiamin pyrophosphate binding	molecular_function	19	5	8	14
6	GO:0046834	lipid phosphorylation	biological_process	6	4	1	4
6	GO:0004638	phosphoribosylaminoimidazole carboxylase activity	molecular_function	2	0	0	2
6	GO:0030659	cytoplasmic vesicle membrane	cellular_component	37	12	14	0
6	GO:0004351	glutamate decarboxylase activity	molecular_function	3	0	0	3
9	GO:0006388	tRNA splicing, via endonucleolytic cleavage and ligation	biological_process	1	0	0	1
6	GO:0000030	mannosyltransferase activity	molecular_function	3	1	1	2
6	GO:0016917	GABA receptor activity	molecular_function	3	0	0	3
8	GO:0032313	regulation of Rab GTPase activity	biological_process	15	5	5	13
5	GO:0009432	SOS response	biological_process	1	0	0	1
5	GO:0045273	respiratory chain complex II	cellular_component	0	0	1	0
5	GO:0022603	regulation of anatomical structure morphogenesis	biological_process	2	1	0	1
6	GO:0008415	acyltransferase activity	molecular_function	156	43	70	138
7	GO:0004814	arginine-tRNA ligase activity	molecular_function	1	0	0	2
2	GO:0015976	carbon utilization	biological_process	5	6	2	6
8	GO:0042549	photosystem II stabilization	biological_process	1	1	1	3
5	GO:0010476	gibberellin mediated signaling pathway	biological_process	4	1	1	2
4	GO:0009725	response to hormone stimulus	biological_process	63	10	21	60
8	GO:0005262	calcium channel activity	molecular_function	1	0	1	0
8	GO:0006012	galactose metabolic process	biological_process	13	8	7	19
7	GO:0012511	monolayer-surrounded lipid storage body	cellular_component	1	0	0	0
6	GO:0046943	carboxylic acid transmembrane transporter activity	molecular_function	27	4	9	23
8	GO:0009095	aromatic amino acid family biosynthetic process, prephenate pathway	biological_process	6	0	0	6
7	GO:0015904	tetracycline transport	biological_process	1	0	0	1
5	GO:0051537	2 iron, 2 sulfur cluster binding	molecular_function	23	10	18	23
3	GO:0022414	reproductive process	biological_process	31	5	7	30
6	GO:0008831	dTDP-4-dehydrorhamnose reductase activity	molecular_function	1	0	0	1
6	GO:0006020	inositol metabolic process	biological_process	9	2	4	16
7	GO:0016577	histone demethylation	biological_process	4	0	0	4
9	GO:0006777	Mo-molybdopterin cofactor biosynthetic process	biological_process	4	0	0	5
4	GO:0090046	regulation of transcription regulator activity	biological_process	3	1	0	2
6	GO:0008171	O-methyltransferase activity	molecular_function	21	3	7	19
4	GO:0044255	cellular lipid metabolic process	biological_process	334	108	176	354
8	GO:0018196	peptidyl-asparagine modification	biological_process	1	1	1	5
6	GO:0043174	nucleoside salvage	biological_process	14	5	11	7
5	GO:0009451	RNA modification	biological_process	43	7	15	47
5	GO:0016643	oxidoreductase activity, acting on the CH-NH2 group of donors, iron-sulfur protein as acceptor	molecular_function	3	0	2	2
6	GO:0010208	pollen wall assembly	biological_process	1	0	0	2
5	GO:0006775	fat-soluble vitamin metabolic process	biological_process	0	0	1	3
6	GO:0033819	lipoyl(octanoyl) transferase activity	molecular_function	1	0	0	1
4	GO:0030276	clathrin binding	molecular_function	12	1	4	7
6	GO:0031301	integral to organelle membrane	cellular_component	17	4	5	0
5	GO:0000273	lipoic acid metabolic process	biological_process	5	2	7	5
3	GO:0003711	transcription elongation regulator activity	molecular_function	7	5	3	15
7	GO:0070972	protein localization in endoplasmic reticulum	biological_process	26	11	16	26
7	GO:0005093	Rab GDP-dissociation inhibitor activity	molecular_function	6	2	4	7
7	GO:0007140	male meiosis	biological_process	4	0	0	4
6	GO:0051493	regulation of cytoskeleton organization	biological_process	12	5	7	9
7	GO:0016767	geranylgeranyl-diphosphate geranylgeranyltransferase activity	molecular_function	0	0	2	0
5	GO:0051020	GTPase binding	molecular_function	3	0	1	2
6	GO:0004400	histidinol-phosphate transaminase activity	molecular_function	3	1	0	3
7	GO:0016308	1-phosphatidylinositol-4-phosphate 5-kinase activity	molecular_function	8	0	1	8
6	GO:0004812	aminoacyl-tRNA ligase activity	molecular_function	106	32	32	97
5	GO:0004086	carbamoyl-phosphate synthase activity	molecular_function	7	2	1	4
5	GO:0016559	peroxisome fission	biological_process	2	1	2	3
5	GO:0046451	diaminopimelate metabolic process	biological_process	6	1	6	7
5	GO:0003917	DNA topoisomerase type I activity	molecular_function	3	2	3	8
8	GO:0006571	tyrosine biosynthetic process	biological_process	1	0	0	1
4	GO:0008565	protein transporter activity	molecular_function	95	27	37	87
4	GO:0051087	chaperone binding	molecular_function	3	2	9	6
7	GO:0048592	eye morphogenesis	biological_process	1	0	0	1
8	GO:0016896	exoribonuclease activity, producing 5'-phosphomonoesters	molecular_function	11	1	5	6
7	GO:0008886	glyceraldehyde-3-phosphate dehydrogenase (NADP+) activity	molecular_function	2	0	2	2
7	GO:0008508	bile acid:sodium symporter activity	molecular_function	8	2	4	7
5	GO:0016676	oxidoreductase activity, acting on heme group of donors, oxygen as acceptor	molecular_function	27	14	17	23
6	GO:0009527	plastid outer membrane	cellular_component	3	2	2	0
4	GO:0048870	cell motility	biological_process	3	2	1	1
7	GO:0004318	enoyl-[acyl-carrier-protein] reductase (NADH) activity	molecular_function	3	1	1	1
6	GO:0042256	mature ribosome assembly	biological_process	2	1	3	3
8	GO:0009168	purine ribonucleoside monophosphate biosynthetic process	biological_process	28	3	14	22
7	GO:0030145	manganese ion binding	molecular_function	32	12	23	38
6	GO:0016568	chromatin modification	biological_process	35	3	8	30
5	GO:0016814	hydrolase activity, acting on carbon-nitrogen (but not peptide) bonds, in cyclic amidines	molecular_function	15	2	5	16
8	GO:0009161	ribonucleoside monophosphate metabolic process	biological_process	43	4	20	32
6	GO:0004617	phosphoglycerate dehydrogenase activity	molecular_function	4	1	0	5
6	GO:0048040	UDP-glucuronate decarboxylase activity	molecular_function	2	1	2	3
7	GO:0010557	positive regulation of macromolecule biosynthetic process	biological_process	5	2	2	3
6	GO:0031407	oxylipin metabolic process	biological_process	21	7	3	13
6	GO:0047635	alanine-oxo-acid transaminase activity	molecular_function	0	0	0	1
6	GO:0009112	nucleobase metabolic process	biological_process	39	15	25	32
7	GO:0004674	protein serine/threonine kinase activity	molecular_function	674	125	212	573
6	GO:0045239	tricarboxylic acid cycle enzyme complex	cellular_component	3	0	1	0
6	GO:0051766	inositol trisphosphate kinase activity	molecular_function	0	0	0	3
3	GO:0004133	glycogen debranching enzyme activity	molecular_function	7	0	3	4
6	GO:0009348	ornithine carbamoyltransferase complex	cellular_component	5	0	2	0
6	GO:0030599	pectinesterase activity	molecular_function	31	9	19	28
8	GO:0009259	ribonucleotide metabolic process	biological_process	204	75	89	181
8	GO:0008725	DNA-3-methyladenine glycosylase I activity	molecular_function	5	0	3	2
6	GO:0009648	photoperiodism	biological_process	2	0	0	2
7	GO:0015674	di-, tri-valent inorganic cation transport	biological_process	26	8	6	22
6	GO:0004161	dimethylallyltranstransferase activity	molecular_function	1	0	0	1
7	GO:0030662	coated vesicle membrane	cellular_component	37	12	14	0
8	GO:0009249	protein lipoylation	biological_process	1	0	0	1
6	GO:0042083	5,10-methylenetetrahydrofolate-dependent methyltransferase activity	molecular_function	1	0	0	1
6	GO:0004737	pyruvate decarboxylase activity	molecular_function	5	2	2	7
5	GO:0016646	oxidoreductase activity, acting on the CH-NH group of donors, NAD or NADP as acceptor	molecular_function	10	1	7	12
6	GO:0004615	phosphomannomutase activity	molecular_function	1	1	3	2
9	GO:0000377	RNA splicing, via transesterification reactions with bulged adenosine as nucleophile	biological_process	11	2	12	10
4	GO:0009410	response to xenobiotic stimulus	biological_process	2	0	0	1
6	GO:0008614	pyridoxine metabolic process	biological_process	6	2	8	11
6	GO:0004345	glucose-6-phosphate dehydrogenase activity	molecular_function	9	2	9	8
7	GO:0008409	5'-3' exonuclease activity	molecular_function	1	0	0	1
6	GO:0046522	S-methyl-5-thioribose kinase activity	molecular_function	2	1	2	2
4	GO:0044248	cellular catabolic process	biological_process	334	140	171	358
5	GO:0051702	interaction with symbiont	biological_process	2	1	2	5
5	GO:0016856	racemase and epimerase activity, acting on hydroxy acids and derivatives	molecular_function	5	0	3	3
6	GO:0003938	IMP dehydrogenase activity	molecular_function	1	0	1	5
5	GO:0004019	adenylosuccinate synthase activity	molecular_function	2	2	1	3
8	GO:0006545	glycine biosynthetic process	biological_process	2	0	1	1
8	GO:0009070	serine family amino acid biosynthetic process	biological_process	25	7	6	32
5	GO:0016719	carotene 7,8-desaturase activity	molecular_function	5	2	2	4
8	GO:0019511	peptidyl-proline hydroxylation	biological_process	5	3	1	4
7	GO:0004605	phosphatidate cytidylyltransferase activity	molecular_function	1	0	1	0
5	GO:0004124	cysteine synthase activity	molecular_function	9	4	4	14
5	GO:0009416	response to light stimulus	biological_process	41	6	15	40
6	GO:0009074	aromatic amino acid family catabolic process	biological_process	12	2	3	17
8	GO:0046489	phosphoinositide biosynthetic process	biological_process	13	5	3	11
9	GO:0006368	RNA elongation from RNA polymerase II promoter	biological_process	3	1	0	4
5	GO:0046165	alcohol biosynthetic process	biological_process	23	7	10	26
6	GO:0005761	mitochondrial ribosome	cellular_component	15	5	4	0
9	GO:0006177	GMP biosynthetic process	biological_process	0	0	0	1
4	GO:0033293	monocarboxylic acid binding	molecular_function	18	5	5	24
5	GO:0019751	polyol metabolic process	biological_process	26	3	13	32
8	GO:0051801	cytolysis of cells in other organism during symbiotic interaction	biological_process	2	1	2	5
7	GO:0006531	aspartate metabolic process	biological_process	5	2	1	2
7	GO:0016893	endonuclease activity, active with either ribo- or deoxyribonucleic acids and producing 5'-phosphomonoesters	molecular_function	22	3	7	17
4	GO:0050661	NADP or NADPH binding	molecular_function	31	6	19	30
10	GO:0016480	negative regulation of transcription from RNA polymerase III promoter	biological_process	3	1	1	3
5	GO:0033178	proton-transporting two-sector ATPase complex, catalytic domain	cellular_component	47	40	31	0
7	GO:0006835	dicarboxylic acid transport	biological_process	1	1	0	0
5	GO:0032555	purine ribonucleotide binding	molecular_function	2213	539	804	2025
8	GO:0009209	pyrimidine ribonucleoside triphosphate biosynthetic process	biological_process	8	5	7	9
4	GO:0043412	macromolecule modification	biological_process	1256	276	428	1139
5	GO:0047458	beta-pyrazolylalanine synthase activity	molecular_function	0	1	0	0
8	GO:0006527	arginine catabolic process	biological_process	3	1	1	5
8	GO:0016985	mannan endo-1,4-beta-mannosidase activity	molecular_function	4	0	1	6
6	GO:0046470	phosphatidylcholine metabolic process	biological_process	15	2	4	17
8	GO:0003774	motor activity	molecular_function	62	14	21	53
6	GO:0047652	allantoate deiminase activity	molecular_function	3	0	1	2
8	GO:0006024	glycosaminoglycan biosynthetic process	biological_process	2	1	0	1
10	GO:0008026	ATP-dependent helicase activity	molecular_function	137	14	47	112
7	GO:0009646	response to absence of light	biological_process	3	0	2	1
6	GO:0008531	riboflavin kinase activity	molecular_function	3	0	0	3
5	GO:0016655	oxidoreductase activity, acting on NADH or NADPH, quinone or similar compound as acceptor	molecular_function	48	26	34	62
4	GO:0006519	cellular amino acid and derivative metabolic process	biological_process	581	172	227	561
6	GO:0003987	acetate-CoA ligase activity	molecular_function	8	0	1	7
6	GO:0004774	succinate-CoA ligase activity	molecular_function	7	3	7	11
6	GO:0051173	positive regulation of nitrogen compound metabolic process	biological_process	8	3	2	7
9	GO:0019288	isopentenyl diphosphate biosynthetic process, mevalonate-independent pathway	biological_process	1	1	1	1
7	GO:0003905	alkylbase DNA N-glycosylase activity	molecular_function	5	0	4	2
4	GO:0015977	carbon fixation	biological_process	18	16	12	26
5	GO:0007000	nucleolus organization	biological_process	1	0	1	0
6	GO:0006665	sphingolipid metabolic process	biological_process	5	1	3	4
3	GO:0043227	membrane-bounded organelle	cellular_component	6518	1881	2727	0
6	GO:0008863	formate dehydrogenase activity	molecular_function	0	2	1	0
7	GO:0016291	acyl-CoA thioesterase activity	molecular_function	3	2	3	1
4	GO:0016801	hydrolase activity, acting on ether bonds	molecular_function	6	0	1	6
5	GO:0031361	integral to thylakoid membrane	cellular_component	1	1	1	0
5	GO:0046500	S-adenosylmethionine metabolic process	biological_process	1	1	0	1
4	GO:0043235	receptor complex	cellular_component	8	2	3	0
7	GO:0008290	F-actin capping protein complex	cellular_component	6	2	3	0
6	GO:0019685	photosynthesis, dark reaction	biological_process	5	15	11	14
5	GO:0001539	ciliary or flagellar motility	biological_process	3	2	1	1
5	GO:0051003	ligase activity, forming nitrogen-metal bonds, forming coordination complexes	molecular_function	13	3	3	13
8	GO:0015116	sulfate transmembrane transporter activity	molecular_function	15	0	1	14
5	GO:0016881	acid-amino acid ligase activity	molecular_function	143	50	66	145
7	GO:0016151	nickel ion binding	molecular_function	8	0	2	6
4	GO:0016627	oxidoreductase activity, acting on the CH-CH group of donors	molecular_function	82	25	38	73
10	GO:0006740	NADPH regeneration	biological_process	18	12	9	23
9	GO:0003724	RNA helicase activity	molecular_function	2	0	1	1
3	GO:0016853	isomerase activity	molecular_function	264	101	127	309
7	GO:0019107	myristoyltransferase activity	molecular_function	6	0	0	6
6	GO:0030131	clathrin adaptor complex	cellular_component	31	5	18	0
6	GO:0006351	transcription, DNA-dependent	biological_process	335	100	130	319
5	GO:0044179	hemolysis of cells in other organism	biological_process	2	1	2	5
6	GO:0030272	5-formyltetrahydrofolate cyclo-ligase activity	molecular_function	2	1	1	2
5	GO:0043094	cellular metabolic compound salvage	biological_process	34	22	26	29
3	GO:0003676	nucleic acid binding	molecular_function	2951	698	902	2421
6	GO:0030118	clathrin coat	cellular_component	53	9	25	0
5	GO:0017089	glycolipid transporter activity	molecular_function	3	5	2	5
6	GO:0000305	response to oxygen radical	biological_process	3	2	5	5
8	GO:0015991	ATP hydrolysis coupled proton transport	biological_process	2	2	2	2
7	GO:0048528	post-embryonic root development	biological_process	1	0	0	3
8	GO:0030133	transport vesicle	cellular_component	18	7	7	0
6	GO:0004420	hydroxymethylglutaryl-CoA reductase (NADPH) activity	molecular_function	3	1	2	4
3	GO:0008430	selenium binding	molecular_function	7	0	3	5
6	GO:0051851	modification by host of symbiont morphology or physiology	biological_process	2	1	2	5
6	GO:0033903	endo-1,3(4)-beta-glucanase activity	molecular_function	0	0	0	1
6	GO:0004471	malate dehydrogenase (decarboxylating) activity	molecular_function	1	0	0	2
8	GO:0031123	RNA 3'-end processing	biological_process	9	0	3	6
4	GO:0005615	extracellular space	cellular_component	2	0	0	0
7	GO:0004582	dolichyl-phosphate beta-D-mannosyltransferase activity	molecular_function	1	1	0	1
5	GO:0016724	oxidoreductase activity, oxidizing metal ions, oxygen as acceptor	molecular_function	2	1	0	3
6	GO:0009320	phosphoribosylaminoimidazole carboxylase complex	cellular_component	2	0	0	0
8	GO:0031124	mRNA 3'-end processing	biological_process	1	0	0	1
6	GO:0015520	tetracycline:hydrogen antiporter activity	molecular_function	1	0	0	1
7	GO:0008239	dipeptidyl-peptidase activity	molecular_function	1	0	0	1
8	GO:0009142	nucleoside triphosphate biosynthetic process	biological_process	160	70	67	149
6	GO:0006112	energy reserve metabolic process	biological_process	13	5	0	15
3	GO:0051707	response to other organism	biological_process	17	10	6	18
3	GO:0008037	cell recognition	biological_process	6	1	0	6
5	GO:0004368	glycerol-3-phosphate dehydrogenase activity	molecular_function	4	0	3	2
5	GO:0033279	ribosomal subunit	cellular_component	85	68	59	0
6	GO:0016297	acyl-[acyl-carrier-protein] hydrolase activity	molecular_function	0	0	0	2
6	GO:0004158	dihydroorotate oxidase activity	molecular_function	7	1	4	4
6	GO:0008361	regulation of cell size	biological_process	1	0	2	0
6	GO:0006805	xenobiotic metabolic process	biological_process	2	0	0	1
7	GO:0046509	1,2-diacylglycerol 3-beta-galactosyltransferase activity	molecular_function	2	1	0	1
7	GO:0055080	cation homeostasis	biological_process	25	6	11	19
8	GO:0034968	histone lysine methylation	biological_process	1	0	0	1
7	GO:0009316	3-isopropylmalate dehydratase complex	cellular_component	1	0	0	0
5	GO:0042128	nitrate assimilation	biological_process	4	1	0	3
7	GO:0032040	small-subunit processome	cellular_component	15	3	2	0
7	GO:0008195	phosphatidate phosphatase activity	molecular_function	2	0	1	1
6	GO:0015035	protein disulfide oxidoreductase activity	molecular_function	18	15	18	24
6	GO:0004749	ribose phosphate diphosphokinase activity	molecular_function	16	3	6	16
5	GO:0004801	transaldolase activity	molecular_function	2	1	1	2
6	GO:0046516	hypusine metabolic process	biological_process	3	0	4	4
6	GO:0044435	plastid part	cellular_component	179	67	104	0
8	GO:0046915	transition metal ion transmembrane transporter activity	molecular_function	28	5	9	17
8	GO:0009077	histidine family amino acid catabolic process	biological_process	3	0	0	3
7	GO:0004810	tRNA adenylyltransferase activity	molecular_function	1	0	0	1
10	GO:0046116	queuosine metabolic process	biological_process	4	0	3	2
8	GO:0005254	chloride channel activity	molecular_function	5	1	2	2
5	GO:0008824	cyanate hydratase activity	molecular_function	2	1	1	2
6	GO:0070569	uridylyltransferase activity	molecular_function	3	1	3	4
8	GO:0009514	glyoxysome	cellular_component	10	5	4	0
4	GO:0042558	pteridine and derivative metabolic process	biological_process	8	1	0	8
5	GO:0016117	carotenoid biosynthetic process	biological_process	24	2	9	23
5	GO:0006818	hydrogen transport	biological_process	104	61	54	100
7	GO:0031969	chloroplast membrane	cellular_component	4	3	2	0
7	GO:0005746	mitochondrial respiratory chain	cellular_component	17	5	9	0
4	GO:0016840	carbon-nitrogen lyase activity	molecular_function	22	9	11	27
6	GO:0015215	nucleotide transmembrane transporter activity	molecular_function	1	0	0	1
5	GO:0016979	lipoate-protein ligase activity	molecular_function	2	2	7	2
5	GO:0044271	cellular nitrogen compound biosynthetic process	biological_process	610	193	262	580
5	GO:0034645	cellular macromolecule biosynthetic process	biological_process	1752	575	705	1659
5	GO:0005839	proteasome core complex	cellular_component	28	23	30	0
5	GO:0005083	small GTPase regulator activity	molecular_function	40	12	14	42
5	GO:0009309	amine biosynthetic process	biological_process	222	61	81	217
6	GO:0004322	ferroxidase activity	molecular_function	2	1	0	3
7	GO:0015018	galactosylgalactosylxylosylprotein 3-beta-glucuronosyltransferase activity	molecular_function	6	3	3	7
7	GO:0009533	chloroplast stromal thylakoid	cellular_component	3	0	2	0
6	GO:0043604	amide biosynthetic process	biological_process	5	1	2	3
5	GO:0009225	nucleotide-sugar metabolic process	biological_process	5	0	1	5
6	GO:0015927	trehalase activity	molecular_function	0	0	1	1
3	GO:0022857	transmembrane transporter activity	molecular_function	666	166	246	605
7	GO:0080008	CUL4 RING ubiquitin ligase complex	cellular_component	25	2	13	0
3	GO:0044421	extracellular region part	cellular_component	2	2	3	0
4	GO:0030904	retromer complex	cellular_component	4	1	1	0
5	GO:0005626	insoluble fraction	cellular_component	5	1	1	0
6	GO:0009116	nucleoside metabolic process	biological_process	85	32	48	80
5	GO:0016538	cyclin-dependent protein kinase regulator activity	molecular_function	3	2	4	4
5	GO:0006096	glycolysis	biological_process	106	34	48	110
5	GO:0052192	movement in environment of other organism during symbiotic interaction	biological_process	2	0	0	2
7	GO:0004521	endoribonuclease activity	molecular_function	22	7	8	16
8	GO:0018409	peptide or protein amino-terminal blocking	biological_process	6	0	0	6
6	GO:0042398	cellular amino acid derivative biosynthetic process	biological_process	68	26	28	66
8	GO:0016413	O-acetyltransferase activity	molecular_function	2	0	0	2
6	GO:0004585	ornithine carbamoyltransferase activity	molecular_function	5	0	2	3
7	GO:0030832	regulation of actin filament length	biological_process	12	5	7	9
5	GO:0016847	1-aminocyclopropane-1-carboxylate synthase activity	molecular_function	24	5	7	22
8	GO:0015380	anion exchanger activity	molecular_function	6	1	2	5
7	GO:0005785	signal recognition particle receptor complex	cellular_component	8	2	3	0
6	GO:0007129	synapsis	biological_process	6	1	2	3
6	GO:0048562	embryonic organ morphogenesis	biological_process	1	0	0	1
4	GO:0042180	cellular ketone metabolic process	biological_process	787	243	341	785
6	GO:0030258	lipid modification	biological_process	25	8	11	26
5	GO:0016831	carboxy-lyase activity	molecular_function	69	19	35	87
6	GO:0006555	methionine metabolic process	biological_process	27	8	10	29
5	GO:0016778	diphosphotransferase activity	molecular_function	21	4	10	25
8	GO:0008536	Ran GTPase binding	molecular_function	2	0	1	1
6	GO:0004419	hydroxymethylglutaryl-CoA lyase activity	molecular_function	6	2	3	3
6	GO:0051347	positive regulation of transferase activity	biological_process	19	3	7	17
6	GO:0010436	carotenoid dioxygenase activity	molecular_function	1	1	0	0
9	GO:0006431	methionyl-tRNA aminoacylation	biological_process	7	2	1	4
6	GO:0048564	photosystem I assembly	biological_process	1	0	1	0
5	GO:0019154	glycolate dehydrogenase activity	molecular_function	1	0	0	1
5	GO:0005548	phospholipid transporter activity	molecular_function	4	1	1	2
8	GO:0006476	protein amino acid deacetylation	biological_process	10	2	3	7
5	GO:0032507	maintenance of protein location in cell	biological_process	3	7	4	3
6	GO:0051322	anaphase	biological_process	1	0	0	1
6	GO:0005338	nucleotide-sugar transmembrane transporter activity	molecular_function	2	0	1	2
6	GO:0004451	isocitrate lyase activity	molecular_function	3	0	0	3
7	GO:0008235	metalloexopeptidase activity	molecular_function	37	9	24	39
3	GO:0019953	sexual reproduction	biological_process	2	0	2	1
6	GO:0007169	transmembrane receptor protein tyrosine kinase signaling pathway	biological_process	7	0	4	5
5	GO:0009100	glycoprotein metabolic process	biological_process	70	13	17	70
4	GO:0042254	ribosome biogenesis	biological_process	64	19	39	59
8	GO:0005656	pre-replicative complex	cellular_component	2	0	0	0
5	GO:0007264	small GTPase mediated signal transduction	biological_process	98	52	73	121
5	GO:0016455	RNA polymerase II transcription mediator activity	molecular_function	1	0	0	1
6	GO:0071482	cellular response to light stimulus	biological_process	13	4	9	15
5	GO:0051336	regulation of hydrolase activity	biological_process	32	11	12	31
7	GO:0004799	thymidylate synthase activity	molecular_function	1	0	0	1
6	GO:0016110	tetraterpenoid catabolic process	biological_process	1	1	0	0
6	GO:0008172	S-methyltransferase activity	molecular_function	9	5	2	8
4	GO:0022900	electron transport chain	biological_process	163	74	99	151
8	GO:0004571	mannosyl-oligosaccharide 1,2-alpha-mannosidase activity	molecular_function	7	2	2	5
6	GO:0009126	purine nucleoside monophosphate metabolic process	biological_process	28	3	14	22
5	GO:0015996	chlorophyll catabolic process	biological_process	13	2	5	8
9	GO:0006427	histidyl-tRNA aminoacylation	biological_process	2	1	2	1
4	GO:0009638	phototropism	biological_process	1	0	1	0
6	GO:0004014	adenosylmethionine decarboxylase activity	molecular_function	5	2	1	5
3	GO:0009975	cyclase activity	molecular_function	5	0	2	3
4	GO:0045454	cell redox homeostasis	biological_process	106	48	61	107
5	GO:0044267	cellular protein metabolic process	biological_process	2162	746	987	2142
6	GO:0043067	regulation of programmed cell death	biological_process	1	1	1	2
8	GO:0003864	3-methyl-2-oxobutanoate hydroxymethyltransferase activity	molecular_function	1	0	0	1
8	GO:0030120	vesicle coat	cellular_component	37	12	14	0
10	GO:0006075	1,3-beta-glucan biosynthetic process	biological_process	11	2	1	13
5	GO:0016125	sterol metabolic process	biological_process	3	1	5	3
5	GO:0051236	establishment of RNA localization	biological_process	2	1	1	0
3	GO:0017140	lipoic acid synthase activity	molecular_function	1	0	0	1
6	GO:0003878	ATP citrate synthase activity	molecular_function	5	2	6	8
2	GO:0031974	membrane-enclosed lumen	cellular_component	115	38	43	0
7	GO:0005856	cytoskeleton	cellular_component	154	36	60	0
4	GO:0007031	peroxisome organization	biological_process	8	2	8	6
6	GO:0052126	movement in host environment	biological_process	2	0	0	2
6	GO:0048581	negative regulation of post-embryonic development	biological_process	1	1	0	1
6	GO:0015020	glucuronosyltransferase activity	molecular_function	6	3	3	7
6	GO:0008276	protein methyltransferase activity	molecular_function	30	7	8	27
11	GO:0032147	activation of protein kinase activity	biological_process	19	3	7	17
5	GO:0048833	specification of floral organ number	biological_process	1	1	0	0
4	GO:0000910	cytokinesis	biological_process	1	0	0	1
6	GO:0003856	3-dehydroquinate synthase activity	molecular_function	5	1	2	1
8	GO:0000375	RNA splicing, via transesterification reactions	biological_process	11	2	12	10
8	GO:0009189	deoxyribonucleoside diphosphate biosynthetic process	biological_process	1	0	0	1
5	GO:0051338	regulation of transferase activity	biological_process	19	3	7	17
6	GO:0009765	photosynthesis, light harvesting	biological_process	22	21	15	21
6	GO:0006865	amino acid transport	biological_process	21	2	4	20
5	GO:0007548	sex differentiation	biological_process	1	0	0	1
7	GO:0008374	O-acyltransferase activity	molecular_function	13	2	5	13
6	GO:0004750	ribulose-phosphate 3-epimerase activity	molecular_function	3	7	2	10
5	GO:0016763	transferase activity, transferring pentosyl groups	molecular_function	39	19	20	35
6	GO:0042816	vitamin B6 metabolic process	biological_process	6	2	8	11
8	GO:0033865	nucleoside bisphosphate metabolic process	biological_process	19	5	7	18
6	GO:0009813	flavonoid biosynthetic process	biological_process	25	12	6	15
8	GO:0006074	1,3-beta-glucan metabolic process	biological_process	11	2	1	13
6	GO:0006744	ubiquinone biosynthetic process	biological_process	4	2	5	7
8	GO:0004386	helicase activity	molecular_function	184	19	63	156
5	GO:0034654	nucleobase, nucleoside, nucleotide and nucleic acid biosynthetic process	biological_process	290	101	129	256
4	GO:0071496	cellular response to external stimulus	biological_process	5	2	3	5
8	GO:0004662	CAAX-protein geranylgeranyltransferase activity	molecular_function	2	0	1	1
7	GO:0004824	lysine-tRNA ligase activity	molecular_function	2	4	3	6
5	GO:0008312	7S RNA binding	molecular_function	23	4	13	23
5	GO:0016837	carbon-oxygen lyase activity, acting on polysaccharides	molecular_function	5	2	1	4
6	GO:0017050	D-erythro-sphingosine kinase activity	molecular_function	1	0	0	1
7	GO:0004164	diphthine synthase activity	molecular_function	4	0	1	3
4	GO:0005047	signal recognition particle binding	molecular_function	8	2	3	8
6	GO:0004375	glycine dehydrogenase (decarboxylating) activity	molecular_function	12	5	3	12
6	GO:0004045	aminoacyl-tRNA hydrolase activity	molecular_function	6	4	3	5
7	GO:0009706	chloroplast inner membrane	cellular_component	2	2	1	0
8	GO:0009174	pyrimidine ribonucleoside monophosphate biosynthetic process	biological_process	7	1	4	4
5	GO:0016054	organic acid catabolic process	biological_process	39	12	15	48
6	GO:0009505	plant-type cell wall	cellular_component	28	6	13	0
6	GO:0044242	cellular lipid catabolic process	biological_process	15	4	7	17
3	GO:0034621	cellular macromolecular complex subunit organization	biological_process	173	42	79	146
6	GO:0009528	plastid inner membrane	cellular_component	6	4	4	0
4	GO:0012501	programmed cell death	biological_process	12	3	5	15
4	GO:0009273	peptidoglycan-based cell wall biogenesis	biological_process	4	1	0	3
2	GO:0051179	localization	biological_process	1438	440	638	1377
5	GO:0043667	pollen wall	cellular_component	0	2	3	0
8	GO:0042732	D-xylose metabolic process	biological_process	1	1	1	1
6	GO:0003975	UDP-N-acetylglucosamine-dolichyl-phosphate N-acetylglucosaminephosphotransferase activity	molecular_function	1	1	0	0
6	GO:0006308	DNA catabolic process	biological_process	6	5	5	10
7	GO:0004719	protein-L-isoaspartate (D-aspartate) O-methyltransferase activity	molecular_function	2	2	1	4
6	GO:0034062	RNA polymerase activity	molecular_function	88	24	32	77
8	GO:0000162	tryptophan biosynthetic process	biological_process	8	1	2	12
6	GO:0009654	oxygen evolving complex	cellular_component	9	9	11	0
9	GO:0006422	aspartyl-tRNA aminoacylation	biological_process	7	2	1	10
5	GO:0016869	intramolecular transferase activity, transferring amino groups	molecular_function	3	1	1	4
3	GO:0004871	signal transducer activity	molecular_function	202	50	84	177
8	GO:0008080	N-acetyltransferase activity	molecular_function	31	5	12	35
7	GO:0009941	chloroplast envelope	cellular_component	30	10	13	0
7	GO:0008137	NADH dehydrogenase (ubiquinone) activity	molecular_function	44	21	30	56
7	GO:0016796	exonuclease activity, active with either ribo- or deoxyribonucleic acids and producing 5'-phosphomonoesters	molecular_function	12	1	6	6
7	GO:0004827	proline-tRNA ligase activity	molecular_function	8	2	2	11
8	GO:0046456	icosanoid biosynthetic process	biological_process	0	0	1	2
6	GO:0050567	glutaminyl-tRNA synthase (glutamine-hydrolyzing) activity	molecular_function	2	1	1	2
3	GO:0022607	cellular component assembly	biological_process	201	59	93	172
6	GO:0000075	cell cycle checkpoint	biological_process	0	1	0	0
4	GO:0006979	response to oxidative stress	biological_process	61	31	36	62
6	GO:0046554	malate dehydrogenase (NADP+) activity	molecular_function	4	4	0	4
5	GO:0005528	FK506 binding	molecular_function	1	0	0	0
9	GO:0003985	acetyl-CoA C-acetyltransferase activity	molecular_function	1	1	0	1
3	GO:0016531	copper chaperone activity	molecular_function	2	1	1	2
6	GO:0030494	bacteriochlorophyll biosynthetic process	biological_process	4	1	1	3
6	GO:0004764	shikimate 5-dehydrogenase activity	molecular_function	6	1	3	7
3	GO:0071103	DNA conformation change	biological_process	51	25	29	53
8	GO:0016419	S-malonyltransferase activity	molecular_function	1	0	1	2
6	GO:0051193	regulation of cofactor metabolic process	biological_process	1	0	0	0
5	GO:0010017	red or far-red light signaling pathway	biological_process	13	4	9	15
6	GO:0004337	geranyltranstransferase activity	molecular_function	1	0	2	1
6	GO:0010468	regulation of gene expression	biological_process	505	120	188	483
7	GO:0004427	inorganic diphosphatase activity	molecular_function	17	8	7	15
2	GO:0030528	transcription regulator activity	molecular_function	316	85	121	314
6	GO:0016871	cycloartenol synthase activity	molecular_function	5	1	3	5
7	GO:0004815	aspartate-tRNA ligase activity	molecular_function	7	2	1	10
4	GO:0016822	hydrolase activity, acting on acid carbon-carbon bonds	molecular_function	1	1	1	6
9	GO:0008890	glycine C-acetyltransferase activity	molecular_function	1	0	1	0
6	GO:0042373	vitamin K metabolic process	biological_process	0	0	1	3
5	GO:0006119	oxidative phosphorylation	biological_process	121	73	71	124
6	GO:0005681	spliceosomal complex	cellular_component	15	6	8	0
6	GO:0070647	protein modification by small protein conjugation or removal	biological_process	94	32	44	90
5	GO:0009735	response to cytokinin stimulus	biological_process	5	0	1	5
6	GO:0010410	hemicellulose metabolic process	biological_process	1	0	4	1
3	GO:0016491	oxidoreductase activity	molecular_function	1522	498	719	1490
7	GO:0009507	chloroplast	cellular_component	616	306	372	0
6	GO:0004175	endopeptidase activity	molecular_function	436	120	161	389
6	GO:0043231	intracellular membrane-bounded organelle	cellular_component	6514	1878	2721	0
8	GO:0015969	guanosine tetraphosphate metabolic process	biological_process	8	1	2	7
6	GO:0043254	regulation of protein complex assembly	biological_process	12	5	7	9
8	GO:0022843	voltage-gated cation channel activity	molecular_function	7	0	2	12
4	GO:0033013	tetrapyrrole metabolic process	biological_process	84	26	46	81
5	GO:0046923	ER retention sequence binding	molecular_function	3	7	4	3
7	GO:0016303	1-phosphatidylinositol-3-kinase activity	molecular_function	4	5	0	3
5	GO:0015833	peptide transport	biological_process	41	9	9	29
4	GO:0000036	acyl carrier activity	molecular_function	7	5	7	15
7	GO:0047763	caffeate O-methyltransferase activity	molecular_function	1	0	0	0
6	GO:0015994	chlorophyll metabolic process	biological_process	43	11	18	39
4	GO:0016875	ligase activity, forming carbon-oxygen bonds	molecular_function	106	32	32	97
6	GO:0005086	ARF guanyl-nucleotide exchange factor activity	molecular_function	4	0	0	4
8	GO:0009098	leucine biosynthetic process	biological_process	9	1	5	10
3	GO:0016787	hydrolase activity	molecular_function	2753	715	1095	2506
5	GO:0048029	monosaccharide binding	molecular_function	0	1	0	0
5	GO:0000159	protein phosphatase type 2A complex	cellular_component	13	1	6	0
6	GO:0016756	glutathione gamma-glutamylcysteinyltransferase activity	molecular_function	4	1	1	3
6	GO:0030684	preribosome	cellular_component	15	3	2	0
5	GO:0004364	glutathione transferase activity	molecular_function	3	1	4	3
7	GO:0030126	COPI vesicle coat	cellular_component	16	3	5	0
9	GO:0006241	CTP biosynthetic process	biological_process	8	5	6	8
7	GO:0008444	CDP-diacylglycerol-glycerol-3-phosphate 3-phosphatidyltransferase activity	molecular_function	5	2	1	4
3	GO:0044464	cell part	cellular_component	10589	3041	4392	0
6	GO:0035251	UDP-glucosyltransferase activity	molecular_function	80	12	22	82
8	GO:0015082	di-, tri-valent inorganic cation transmembrane transporter activity	molecular_function	47	8	11	33
4	GO:0043169	cation binding	molecular_function	2229	624	927	2100
5	GO:0008429	phosphatidylethanolamine binding	molecular_function	1	0	0	1
9	GO:0003777	microtubule motor activity	molecular_function	32	9	8	26
6	GO:0009081	branched chain family amino acid metabolic process	biological_process	44	11	19	40
7	GO:0005310	dicarboxylic acid transmembrane transporter activity	molecular_function	1	1	0	0
3	GO:0045156	electron transporter, transferring electrons within the cyclic electron transport pathway of photosynthesis activity	molecular_function	4	4	7	8
7	GO:0004629	phospholipase C activity	molecular_function	7	0	2	7
6	GO:0031225	anchored to membrane	cellular_component	6	1	2	0
6	GO:0009045	xylose isomerase activity	molecular_function	2	1	1	2
3	GO:0043167	ion binding	molecular_function	2230	625	927	2101
4	GO:0050792	regulation of viral reproduction	biological_process	1	0	0	1
9	GO:0006357	regulation of transcription from RNA polymerase II promoter	biological_process	7	4	4	15
5	GO:0004091	carboxylesterase activity	molecular_function	64	23	38	51
7	GO:0004373	glycogen (starch) synthase activity	molecular_function	2	0	0	2
4	GO:0044282	small molecule catabolic process	biological_process	176	58	79	201
8	GO:0018410	peptide or protein carboxyl-terminal blocking	biological_process	0	0	0	1
7	GO:0005819	spindle	cellular_component	7	1	1	0
8	GO:0015629	actin cytoskeleton	cellular_component	33	9	11	0
10	GO:0045860	positive regulation of protein kinase activity	biological_process	19	3	7	17
5	GO:0016731	oxidoreductase activity, acting on iron-sulfur proteins as donors, NAD or NADP as acceptor	molecular_function	7	4	9	4
6	GO:0016311	dephosphorylation	biological_process	69	14	19	73
8	GO:0009250	glucan biosynthetic process	biological_process	76	15	22	89
6	GO:0006820	anion transport	biological_process	49	12	30	52
7	GO:0005634	nucleus	cellular_component	944	249	356	0
8	GO:0009826	unidimensional cell growth	biological_process	1	0	2	0
4	GO:0016701	oxidoreductase activity, acting on single donors with incorporation of molecular oxygen	molecular_function	53	20	14	47
5	GO:0008676	3-deoxy-8-phosphooctulonate synthase activity	molecular_function	2	1	2	4
7	GO:0006417	regulation of translation	biological_process	10	3	5	13
5	GO:0022622	root system development	biological_process	3	0	2	4
4	GO:0016860	intramolecular oxidoreductase activity	molecular_function	37	13	17	43
6	GO:0045547	dehydrodolichyl diphosphate synthase activity	molecular_function	0	0	0	1
5	GO:0019139	cytokinin dehydrogenase activity	molecular_function	3	0	0	3
6	GO:0035299	inositol pentakisphosphate 2-kinase activity	molecular_function	0	1	0	0
7	GO:0004828	serine-tRNA ligase activity	molecular_function	6	1	2	4
6	GO:0000097	sulfur amino acid biosynthetic process	biological_process	34	10	8	40
4	GO:0031988	membrane-bounded vesicle	cellular_component	1299	345	520	0
6	GO:0048443	stamen development	biological_process	5	2	3	8
4	GO:0044036	cell wall macromolecule metabolic process	biological_process	14	4	8	14
8	GO:0006672	ceramide metabolic process	biological_process	3	0	1	2
3	GO:0003735	structural constituent of ribosome	molecular_function	345	233	243	377
6	GO:0004496	mevalonate kinase activity	molecular_function	4	0	1	3
4	GO:0008610	lipid biosynthetic process	biological_process	279	97	156	302
7	GO:0019829	cation-transporting ATPase activity	molecular_function	60	40	26	55
6	GO:0009538	photosystem I reaction center	cellular_component	5	6	6	0
8	GO:0016892	endoribonuclease activity, producing 3'-phosphomonoesters	molecular_function	1	4	1	0
4	GO:0065003	macromolecular complex assembly	biological_process	198	59	91	168
4	GO:0016744	transferase activity, transferring aldehyde or ketonic groups	molecular_function	20	6	14	19
7	GO:0007091	mitotic metaphase/anaphase transition	biological_process	6	1	1	5
4	GO:0006771	riboflavin metabolic process	biological_process	8	1	4	11
6	GO:0009108	coenzyme biosynthetic process	biological_process	64	23	35	78
8	GO:0006418	tRNA aminoacylation for protein translation	biological_process	102	33	31	94
6	GO:0034637	cellular carbohydrate biosynthetic process	biological_process	143	33	46	155
6	GO:0000774	adenyl-nucleotide exchange factor activity	molecular_function	2	1	7	4
2	GO:0001906	cell killing	biological_process	2	1	2	5
5	GO:0044106	cellular amine metabolic process	biological_process	515	146	205	499
7	GO:0005945	6-phosphofructokinase complex	cellular_component	10	4	7	0
8	GO:0019632	shikimate metabolic process	biological_process	3	0	1	2
5	GO:0010036	response to boron	biological_process	4	1	1	4
8	GO:0008441	3'(2'),5'-bisphosphate nucleotidase activity	molecular_function	1	0	0	1
8	GO:0032786	positive regulation of RNA elongation	biological_process	3	1	0	4
5	GO:0003689	DNA clamp loader activity	molecular_function	12	1	7	6
6	GO:0005730	nucleolus	cellular_component	12	3	3	0
8	GO:0045047	protein targeting to ER	biological_process	23	4	12	23
8	GO:0019359	nicotinamide nucleotide biosynthetic process	biological_process	9	3	3	10
6	GO:0004514	nicotinate-nucleotide diphosphorylase (carboxylating) activity	molecular_function	0	1	2	1
6	GO:0004349	glutamate 5-kinase activity	molecular_function	12	2	5	11
6	GO:0022616	DNA strand elongation	biological_process	3	1	1	3
8	GO:0004484	mRNA guanylyltransferase activity	molecular_function	1	0	1	0
8	GO:0006874	cellular calcium ion homeostasis	biological_process	1	0	0	1
8	GO:0052043	modification by symbiont of host cellular component	biological_process	2	1	2	5
5	GO:0009881	photoreceptor activity	molecular_function	11	2	4	14
5	GO:0009877	nodulation	biological_process	2	0	0	2
6	GO:0016633	galactonolactone dehydrogenase activity	molecular_function	1	0	4	1
4	GO:0005529	sugar binding	molecular_function	57	14	16	54
8	GO:0006000	fructose metabolic process	biological_process	4	1	3	8
4	GO:0007030	Golgi organization	biological_process	1	0	1	1
5	GO:0030163	protein catabolic process	biological_process	233	93	134	256
4	GO:0048583	regulation of response to stimulus	biological_process	0	0	0	1
4	GO:0016992	lipoate synthase activity	molecular_function	2	2	7	2
7	GO:0006913	nucleocytoplasmic transport	biological_process	44	6	15	36
5	GO:0016101	diterpenoid metabolic process	biological_process	3	2	3	7
4	GO:0016782	transferase activity, transferring sulfur-containing groups	molecular_function	24	6	16	19
7	GO:0043461	proton-transporting ATP synthase complex assembly	biological_process	2	0	1	3
6	GO:0009812	flavonoid metabolic process	biological_process	25	12	6	15
5	GO:0016672	oxidoreductase activity, acting on sulfur group of donors, quinone or similar compound as acceptor	molecular_function	0	0	1	0
6	GO:0005852	eukaryotic translation initiation factor 3 complex	cellular_component	5	2	1	0
8	GO:0048366	leaf development	biological_process	13	1	1	11
6	GO:0005097	Rab GTPase activator activity	molecular_function	15	5	5	13
7	GO:0004551	nucleotide diphosphatase activity	molecular_function	1	3	1	3
7	GO:0003919	FMN adenylyltransferase activity	molecular_function	1	0	1	0
4	GO:0034728	nucleosome organization	biological_process	40	21	25	36
7	GO:0030130	clathrin coat of trans-Golgi network vesicle	cellular_component	9	4	3	0
5	GO:0009267	cellular response to starvation	biological_process	4	2	3	4
4	GO:0007006	mitochondrial membrane organization	biological_process	6	8	7	5
8	GO:0015299	solute:hydrogen antiporter activity	molecular_function	24	2	2	20
8	GO:0030137	COPI-coated vesicle	cellular_component	16	3	5	0
7	GO:0006541	glutamine metabolic process	biological_process	42	5	12	33
9	GO:0048510	regulation of timing of transition from vegetative to reproductive phase	biological_process	1	0	0	1
4	GO:0009791	post-embryonic development	biological_process	21	5	7	20
5	GO:0016775	phosphotransferase activity, nitrogenous group as acceptor	molecular_function	37	6	17	35
4	GO:0048519	negative regulation of biological process	biological_process	33	9	7	35
9	GO:0043189	H4/H2A histone acetyltransferase complex	cellular_component	2	0	0	0
7	GO:0009086	methionine biosynthetic process	biological_process	21	7	4	21
7	GO:0001654	eye development	biological_process	1	0	0	1
6	GO:0004146	dihydrofolate reductase activity	molecular_function	2	0	1	1
8	GO:0046030	inositol trisphosphate phosphatase activity	molecular_function	1	0	0	1
4	GO:0070482	response to oxygen levels	biological_process	0	0	0	1
7	GO:0008690	3-deoxy-manno-octulosonate cytidylyltransferase activity	molecular_function	1	1	2	3
5	GO:0043624	cellular protein complex disassembly	biological_process	11	1	4	13
6	GO:0008066	glutamate receptor activity	molecular_function	9	1	1	9
6	GO:0042176	regulation of protein catabolic process	biological_process	6	1	1	6
5	GO:0016818	hydrolase activity, acting on acid anhydrides, in phosphorus-containing anhydrides	molecular_function	945	223	335	834
6	GO:0004540	ribonuclease activity	molecular_function	39	9	16	26
5	GO:0016899	oxidoreductase activity, acting on the CH-OH group of donors, oxygen as acceptor	molecular_function	8	3	5	10
5	GO:0050486	intramolecular transferase activity, transferring hydroxy groups	molecular_function	2	0	0	1
7	GO:0005788	endoplasmic reticulum lumen	cellular_component	21	1	8	0
7	GO:0019206	nucleoside kinase activity	molecular_function	11	8	8	6
8	GO:0016567	protein ubiquitination	biological_process	61	14	18	52
6	GO:0004428	inositol or phosphatidylinositol kinase activity	molecular_function	23	9	6	21
9	GO:0006450	regulation of translational fidelity	biological_process	1	1	1	0
5	GO:0003913	DNA photolyase activity	molecular_function	12	0	5	12
4	GO:0010927	cellular component assembly involved in morphogenesis	biological_process	1	0	0	2
6	GO:0048268	clathrin coat assembly	biological_process	12	1	4	7
4	GO:0048278	vesicle docking	biological_process	24	0	9	27
9	GO:0015087	cobalt ion transmembrane transporter activity	molecular_function	2	1	1	0
5	GO:0007186	G-protein coupled receptor protein signaling pathway	biological_process	32	5	8	27
8	GO:0032483	regulation of Rab protein signal transduction	biological_process	15	5	5	13
8	GO:0032446	protein modification by small protein conjugation	biological_process	62	15	19	54
6	GO:0016363	nuclear matrix	cellular_component	1	0	0	0
7	GO:0047429	nucleoside-triphosphate diphosphatase activity	molecular_function	2	0	2	4
7	GO:0004565	beta-galactosidase activity	molecular_function	26	7	11	24
7	GO:0031647	regulation of protein stability	biological_process	1	0	0	1
7	GO:0008175	tRNA methyltransferase activity	molecular_function	7	2	5	8
8	GO:0008934	inositol-1(or 4)-monophosphatase activity	molecular_function	2	1	0	1
6	GO:0004048	anthranilate phosphoribosyltransferase activity	molecular_function	2	0	0	2
6	GO:0070297	regulation of two-component signal transduction system (phosphorelay)	biological_process	0	0	0	1
7	GO:0015294	solute:cation symporter activity	molecular_function	45	15	22	46
4	GO:0015562	efflux transmembrane transporter activity	molecular_function	1	0	0	1
6	GO:0008915	lipid-A-disaccharide synthase activity	molecular_function	1	0	0	1
7	GO:0070290	NAPE-specific phospholipase D activity	molecular_function	13	1	2	12
4	GO:0016885	ligase activity, forming carbon-carbon bonds	molecular_function	13	3	4	18
7	GO:0015935	small ribosomal subunit	cellular_component	54	39	33	0
6	GO:0006839	mitochondrial transport	biological_process	19	11	11	18
8	GO:0052332	modification by organism of cell membrane in other organism during symbiotic interaction	biological_process	2	1	2	5
7	GO:0010026	trichome differentiation	biological_process	1	0	0	1
9	GO:0006428	isoleucyl-tRNA aminoacylation	biological_process	3	1	1	4
4	GO:0051668	localization within membrane	biological_process	2	0	2	1
5	GO:0016649	oxidoreductase activity, acting on the CH-NH group of donors, quinone or similar compound as acceptor	molecular_function	5	1	3	2
6	GO:0006586	indolalkylamine metabolic process	biological_process	13	5	6	16
7	GO:0006413	translational initiation	biological_process	43	21	18	45
7	GO:0005742	mitochondrial outer membrane translocase complex	cellular_component	1	4	3	0
8	GO:0012510	trans-Golgi network transport vesicle membrane	cellular_component	9	4	3	0
7	GO:0004831	tyrosine-tRNA ligase activity	molecular_function	7	5	3	3
6	GO:0009642	response to light intensity	biological_process	3	0	2	2
6	GO:0004655	porphobilinogen synthase activity	molecular_function	3	2	5	4
6	GO:0005759	mitochondrial matrix	cellular_component	26	11	9	0
8	GO:0016072	rRNA metabolic process	biological_process	35	5	8	33
4	GO:0012506	vesicle membrane	cellular_component	37	12	14	0
5	GO:0048608	reproductive structure development	biological_process	21	4	7	20
4	GO:0051098	regulation of binding	biological_process	3	1	0	2
8	GO:0031167	rRNA methylation	biological_process	2	1	1	4
4	GO:0009399	nitrogen fixation	biological_process	8	0	2	6
8	GO:0009199	ribonucleoside triphosphate metabolic process	biological_process	161	71	68	149
6	GO:0004707	MAP kinase activity	molecular_function	28	6	10	18
5	GO:0015995	chlorophyll biosynthetic process	biological_process	30	9	13	31
6	GO:0046394	carboxylic acid biosynthetic process	biological_process	348	101	157	349
9	GO:0004445	inositol-polyphosphate 5-phosphatase activity	molecular_function	1	0	0	1
4	GO:0046149	pigment catabolic process	biological_process	13	2	5	8
5	GO:0032940	secretion by cell	biological_process	29	1	11	30
6	GO:0046474	glycerophospholipid biosynthetic process	biological_process	17	7	6	15
7	GO:0006171	cAMP biosynthetic process	biological_process	5	0	2	3
5	GO:0009310	amine catabolic process	biological_process	28	9	12	35
5	GO:0006325	chromatin organization	biological_process	205	48	55	157
6	GO:0031976	plastid thylakoid	cellular_component	57	27	37	0
7	GO:0000015	phosphopyruvate hydratase complex	cellular_component	15	2	9	0
2	GO:0005198	structural molecule activity	molecular_function	423	257	276	465
6	GO:0008493	tetracycline transporter activity	molecular_function	1	0	0	1
5	GO:0004506	squalene monooxygenase activity	molecular_function	6	1	2	5
7	GO:0009295	nucleoid	cellular_component	13	0	3	0
6	GO:0015171	amino acid transmembrane transporter activity	molecular_function	14	1	3	14
7	GO:0051603	proteolysis involved in cellular protein catabolic process	biological_process	188	78	103	209
6	GO:0016129	phytosteroid biosynthetic process	biological_process	4	1	0	3
5	GO:0016857	racemase and epimerase activity, acting on carbohydrates and derivatives	molecular_function	19	14	8	30
6	GO:0004735	pyrroline-5-carboxylate reductase activity	molecular_function	2	0	2	3
5	GO:0071310	cellular response to organic substance	biological_process	33	8	10	36
4	GO:0046677	response to antibiotic	biological_process	1	1	0	1
8	GO:0016604	nuclear body	cellular_component	5	2	1	0
8	GO:0030523	dihydrolipoamide S-acyltransferase activity	molecular_function	3	1	1	2
7	GO:0004024	alcohol dehydrogenase activity, zinc-dependent	molecular_function	1	0	0	1
8	GO:0010498	proteasomal protein catabolic process	biological_process	9	10	5	8
3	GO:0071704	organic substance metabolic process	biological_process	18	16	12	26
7	GO:0004775	succinate-CoA ligase (ADP-forming) activity	molecular_function	7	3	7	11
4	GO:0008835	diaminohydroxyphosphoribosylaminopyrimidine deaminase activity	molecular_function	3	0	0	7
9	GO:0004008	copper-exporting ATPase activity	molecular_function	9	2	3	6
4	GO:0020037	heme binding	molecular_function	181	62	73	164
8	GO:0009190	cyclic nucleotide biosynthetic process	biological_process	5	0	2	3
3	GO:0008289	lipid binding	molecular_function	49	20	25	45
6	GO:0005996	monosaccharide metabolic process	biological_process	223	79	104	243
5	GO:0008643	carbohydrate transport	biological_process	45	11	21	41
7	GO:0009221	pyrimidine deoxyribonucleotide biosynthetic process	biological_process	2	0	0	2
4	GO:0034641	cellular nitrogen compound metabolic process	biological_process	2792	683	958	2466
5	GO:0002240	response to molecule of oomycetes origin	biological_process	0	0	0	1
4	GO:0009059	macromolecule biosynthetic process	biological_process	1754	579	706	1660
5	GO:0006304	DNA modification	biological_process	9	1	4	12
6	GO:0003867	4-aminobutyrate transaminase activity	molecular_function	5	0	2	3
6	GO:0016710	trans-cinnamate 4-monooxygenase activity	molecular_function	3	1	0	2
6	GO:0032301	MutSalpha complex	cellular_component	2	0	0	0
10	GO:0019836	hemolysis by symbiont of host erythrocytes	biological_process	2	1	2	5
8	GO:0046034	ATP metabolic process	biological_process	153	66	61	140
8	GO:0009124	nucleoside monophosphate biosynthetic process	biological_process	49	4	22	36
5	GO:0035272	exocrine system development	biological_process	1	0	0	1
8	GO:0006284	base-excision repair	biological_process	12	1	5	9
4	GO:0000139	Golgi membrane	cellular_component	45	8	15	0
6	GO:0032302	MutSbeta complex	cellular_component	2	0	0	0
7	GO:0010380	regulation of chlorophyll biosynthetic process	biological_process	1	0	0	0
6	GO:0009809	lignin biosynthetic process	biological_process	8	0	2	9
7	GO:0045934	negative regulation of nucleobase, nucleoside, nucleotide and nucleic acid metabolic process	biological_process	14	4	3	15
7	GO:0008270	zinc ion binding	molecular_function	859	229	330	798
8	GO:0030665	clathrin coated vesicle membrane	cellular_component	12	6	5	0
6	GO:0001700	embryonic development via the syncytial blastoderm	biological_process	1	0	0	1
8	GO:0046247	terpene catabolic process	biological_process	1	1	0	0
7	GO:0050518	2-C-methyl-D-erythritol 4-phosphate cytidylyltransferase activity	molecular_function	2	0	0	4
9	GO:0015675	nickel ion transport	biological_process	1	0	1	0
8	GO:0008253	5'-nucleotidase activity	molecular_function	2	0	0	2
8	GO:0006007	glucose catabolic process	biological_process	123	44	56	132
7	GO:0031403	lithium ion binding	molecular_function	2	1	0	1
6	GO:0043413	macromolecule glycosylation	biological_process	69	13	17	69
7	GO:0004021	L-alanine:2-oxoglutarate aminotransferase activity	molecular_function	0	0	0	1
8	GO:0019362	pyridine nucleotide metabolic process	biological_process	31	16	13	37
4	GO:0008287	protein serine/threonine phosphatase complex	cellular_component	52	7	18	0
5	GO:0032989	cellular component morphogenesis	biological_process	5	1	2	4
6	GO:0004334	fumarylacetoacetase activity	molecular_function	1	1	1	6
6	GO:0004641	phosphoribosylformylglycinamidine cyclo-ligase activity	molecular_function	5	0	3	3
6	GO:0046938	phytochelatin biosynthetic process	biological_process	4	1	1	3
5	GO:0042719	mitochondrial intermembrane space protein transporter complex	cellular_component	5	4	4	0
8	GO:0006559	L-phenylalanine catabolic process	biological_process	12	2	3	17
5	GO:0016166	phytoene dehydrogenase activity	molecular_function	1	1	0	0
6	GO:0031965	nuclear membrane	cellular_component	7	2	3	0
5	GO:0004129	cytochrome-c oxidase activity	molecular_function	27	14	17	23
4	GO:0005622	intracellular	cellular_component	8248	2500	3519	0
6	GO:0005985	sucrose metabolic process	biological_process	46	5	16	37
6	GO:0004412	homoserine dehydrogenase activity	molecular_function	4	0	0	4
8	GO:0006364	rRNA processing	biological_process	35	5	8	33
6	GO:0044003	modification by symbiont of host morphology or physiology	biological_process	2	1	2	5
6	GO:0009039	urease activity	molecular_function	3	0	1	2
7	GO:0006788	heme oxidation	biological_process	3	0	1	2
7	GO:0009543	chloroplast thylakoid lumen	cellular_component	13	3	7	0
5	GO:0009743	response to carbohydrate stimulus	biological_process	1	0	1	2
4	GO:0019538	protein metabolic process	biological_process	2719	904	1227	2613
6	GO:0010383	cell wall polysaccharide metabolic process	biological_process	1	0	4	1
5	GO:0006743	ubiquinone metabolic process	biological_process	4	2	5	7
7	GO:0005524	ATP binding	molecular_function	1905	432	653	1715
5	GO:0008146	sulfotransferase activity	molecular_function	2	0	0	2
5	GO:0006869	lipid transport	biological_process	16	8	11	14
5	GO:0050461	L-mimosine synthase activity	molecular_function	0	1	0	0
7	GO:0016161	beta-amylase activity	molecular_function	4	0	2	4
7	GO:0016049	cell growth	biological_process	1	0	2	0
3	GO:0044281	small molecule metabolic process	biological_process	1516	478	670	1527
6	GO:0009585	red, far-red light phototransduction	biological_process	12	4	9	14
6	GO:0046942	carboxylic acid transport	biological_process	26	3	6	22
2	GO:0032501	multicellular organismal process	biological_process	85	15	24	83
6	GO:0033180	proton-transporting V-type ATPase, V1 domain	cellular_component	15	10	6	0
7	GO:0000179	rRNA (adenine-N6,N6-)-dimethyltransferase activity	molecular_function	1	0	0	2
7	GO:0008076	voltage-gated potassium channel complex	cellular_component	1	0	0	0
4	GO:0042597	periplasmic space	cellular_component	5	1	3	0
6	GO:0009105	lipoic acid biosynthetic process	biological_process	5	2	7	5
5	GO:0003849	3-deoxy-7-phosphoheptulonate synthase activity	molecular_function	4	1	1	4
4	GO:0010022	meristem determinacy	biological_process	1	0	1	0
5	GO:0016642	oxidoreductase activity, acting on the CH-NH2 group of donors, disulfide as acceptor	molecular_function	12	5	3	12
6	GO:0009933	meristem structural organization	biological_process	0	0	0	1
5	GO:0016813	hydrolase activity, acting on carbon-nitrogen (but not peptide) bonds, in linear amidines	molecular_function	6	3	6	8
9	GO:0006228	UTP biosynthetic process	biological_process	8	5	6	8
4	GO:0019213	deacetylase activity	molecular_function	11	2	5	9
9	GO:0006297	nucleotide-excision repair, DNA gap filling	biological_process	0	1	0	0
7	GO:0022832	voltage-gated channel activity	molecular_function	23	8	22	33
6	GO:0006164	purine nucleotide biosynthetic process	biological_process	200	76	84	180
4	GO:0070279	vitamin B6 binding	molecular_function	189	58	79	186
7	GO:0030658	transport vesicle membrane	cellular_component	18	7	7	0
6	GO:0043687	post-translational protein modification	biological_process	1020	209	340	900
7	GO:0030867	rough endoplasmic reticulum membrane	cellular_component	8	2	3	0
6	GO:0004795	threonine synthase activity	molecular_function	1	0	0	1
5	GO:0016726	oxidoreductase activity, acting on CH or CH2 groups, NAD or NADP as acceptor	molecular_function	1	1	1	2
6	GO:0030077	plasma membrane light-harvesting complex	cellular_component	2	3	3	0
6	GO:0030054	cell junction	cellular_component	9	2	4	0
6	GO:0009066	aspartate family amino acid metabolic process	biological_process	51	15	20	46
3	GO:0003682	chromatin binding	molecular_function	128	23	22	89
5	GO:0016882	cyclo-ligase activity	molecular_function	7	1	4	5
4	GO:0044420	extracellular matrix part	cellular_component	0	2	3	0
5	GO:0022621	shoot system development	biological_process	15	3	1	11
8	GO:0006598	polyamine catabolic process	biological_process	3	0	4	4
8	GO:0031455	glycine betaine metabolic process	biological_process	3	2	0	1
5	GO:0016743	carboxyl- or carbamoyltransferase activity	molecular_function	12	0	8	4
6	GO:0003868	4-hydroxyphenylpyruvate dioxygenase activity	molecular_function	1	1	0	1
5	GO:0046996	oxidoreductase activity, acting on paired donors, with incorporation or reduction of molecular oxygen, with NADH or NADPH as one donor, and the other dehydrogenated	molecular_function	1	0	2	0
6	GO:0004107	chorismate synthase activity	molecular_function	2	2	1	2
5	GO:0000049	tRNA binding	molecular_function	10	2	3	6
4	GO:0004325	ferrochelatase activity	molecular_function	9	7	8	11
9	GO:0031119	tRNA pseudouridine synthesis	biological_process	3	1	0	3
8	GO:0016481	negative regulation of transcription	biological_process	14	4	3	15
8	GO:0003988	acetyl-CoA C-acyltransferase activity	molecular_function	0	1	2	1
8	GO:0018392	glycoprotein 3-alpha-L-fucosyltransferase activity	molecular_function	2	0	1	1
6	GO:0004639	phosphoribosylaminoimidazolesuccinocarboxamide synthase activity	molecular_function	2	1	0	1
4	GO:0010181	FMN binding	molecular_function	49	11	17	45
6	GO:0009119	ribonucleoside metabolic process	biological_process	56	17	31	43
5	GO:0005544	calcium-dependent phospholipid binding	molecular_function	4	3	2	7
4	GO:0016042	lipid catabolic process	biological_process	32	7	14	30
4	GO:0016730	oxidoreductase activity, acting on iron-sulfur proteins as donors	molecular_function	7	4	9	4
3	GO:0016044	cellular membrane organization	biological_process	27	13	17	22
6	GO:0009396	folic acid and derivative biosynthetic process	biological_process	18	8	7	18
9	GO:0030134	ER to Golgi transport vesicle	cellular_component	9	3	4	0
5	GO:0042301	phosphate binding	molecular_function	1	0	0	1
6	GO:0009561	megagametogenesis	biological_process	4	0	0	4
8	GO:0009133	nucleoside diphosphate biosynthetic process	biological_process	1	0	0	1
6	GO:0004352	glutamate dehydrogenase activity	molecular_function	8	2	8	3
3	GO:0044238	primary metabolic process	biological_process	6454	1873	2617	6053
7	GO:0015662	ATPase activity, coupled to transmembrane movement of ions, phosphorylative mechanism	molecular_function	89	16	21	70
4	GO:0051276	chromosome organization	biological_process	215	54	57	164
7	GO:0033862	UMP kinase activity	molecular_function	7	0	1	7
7	GO:0009836	ripening, climacteric	biological_process	1	0	0	1
5	GO:0004811	tRNA isopentenyltransferase activity	molecular_function	1	0	0	1
5	GO:0006811	ion transport	biological_process	393	114	159	362
4	GO:0006900	membrane budding	biological_process	12	1	4	7
3	GO:0000150	recombinase activity	molecular_function	5	1	0	4
5	GO:0015893	drug transport	biological_process	21	4	10	17
8	GO:0015770	sucrose transport	biological_process	10	0	4	6
8	GO:0019320	hexose catabolic process	biological_process	123	44	56	132
7	GO:0003886	DNA (cytosine-5-)-methyltransferase activity	molecular_function	3	1	0	5
6	GO:0022627	cytosolic small ribosomal subunit	cellular_component	2	2	0	0
6	GO:0033179	proton-transporting V-type ATPase, V0 domain	cellular_component	7	6	4	0
6	GO:0042278	purine nucleoside metabolic process	biological_process	41	11	21	31
6	GO:0016791	phosphatase activity	molecular_function	190	49	75	198
5	GO:0051129	negative regulation of cellular component organization	biological_process	0	1	0	0
6	GO:0042586	peptide deformylase activity	molecular_function	8	2	6	5
5	GO:0010209	vacuolar sorting signal binding	molecular_function	0	0	0	5
8	GO:0006824	cobalt ion transport	biological_process	2	1	1	0
9	GO:0006423	cysteinyl-tRNA aminoacylation	biological_process	1	0	0	1
8	GO:0018024	histone-lysine N-methyltransferase activity	molecular_function	17	0	4	13
2	GO:0009055	electron carrier activity	molecular_function	387	123	184	379
5	GO:0035197	siRNA binding	molecular_function	4	0	0	4
7	GO:0004555	alpha,alpha-trehalase activity	molecular_function	0	0	1	1
6	GO:0050657	nucleic acid transport	biological_process	2	1	1	0
6	GO:0006753	nucleoside phosphate metabolic process	biological_process	305	104	121	289
6	GO:0004430	1-phosphatidylinositol 4-kinase activity	molecular_function	2	0	1	1
5	GO:0006650	glycerophospholipid metabolic process	biological_process	49	14	15	46
5	GO:0006749	glutathione metabolic process	biological_process	13	5	10	13
8	GO:0006261	DNA-dependent DNA replication	biological_process	27	6	10	29
8	GO:0008617	guanosine metabolic process	biological_process	15	1	5	12
6	GO:0042158	lipoprotein biosynthetic process	biological_process	22	5	5	19
8	GO:0046037	GMP metabolic process	biological_process	0	0	0	1
5	GO:0009555	pollen development	biological_process	17	1	2	15
4	GO:0009414	response to water deprivation	biological_process	11	3	6	10
6	GO:0007600	sensory perception	biological_process	1	0	0	2
9	GO:0055074	calcium ion homeostasis	biological_process	1	0	0	1
3	GO:0000166	nucleotide binding	molecular_function	2979	718	1095	2732
6	GO:0008260	3-oxoacid CoA-transferase activity	molecular_function	1	1	0	0
6	GO:0042362	fat-soluble vitamin biosynthetic process	biological_process	0	0	1	3
7	GO:0000785	chromatin	cellular_component	151	36	39	0
3	GO:0042221	response to chemical stimulus	biological_process	206	71	93	194
5	GO:0042578	phosphoric ester hydrolase activity	molecular_function	225	54	90	239
7	GO:0016423	tRNA (guanine) methyltransferase activity	molecular_function	5	2	5	6
5	GO:0015980	energy derivation by oxidation of organic compounds	biological_process	127	59	74	122
8	GO:0019478	D-amino acid catabolic process	biological_process	1	1	1	1
5	GO:0009626	plant-type hypersensitive response	biological_process	0	0	0	1
8	GO:0045814	negative regulation of gene expression, epigenetic	biological_process	2	0	0	2
4	GO:0006082	organic acid metabolic process	biological_process	785	242	336	777
3	GO:0048856	anatomical structure development	biological_process	44	9	10	42
8	GO:0006506	GPI anchor biosynthetic process	biological_process	13	5	3	11
6	GO:0004421	hydroxymethylglutaryl-CoA synthase activity	molecular_function	1	4	4	2
6	GO:0034440	lipid oxidation	biological_process	14	3	7	17
6	GO:0031410	cytoplasmic vesicle	cellular_component	1302	348	524	0
6	GO:0008124	4-alpha-hydroxytetrahydrobiopterin dehydratase activity	molecular_function	1	0	0	1
6	GO:0051119	sugar transmembrane transporter activity	molecular_function	46	12	22	45
7	GO:0005801	cis-Golgi network	cellular_component	4	1	3	0
5	GO:0048568	embryonic organ development	biological_process	1	0	0	1
7	GO:0008905	mannose-phosphate guanylyltransferase activity	molecular_function	0	1	0	0
6	GO:0030003	cellular cation homeostasis	biological_process	14	4	11	10
6	GO:0004160	dihydroxy-acid dehydratase activity	molecular_function	3	0	0	3
8	GO:0006826	iron ion transport	biological_process	5	4	3	7
6	GO:0031324	negative regulation of cellular metabolic process	biological_process	16	4	4	19
4	GO:0006766	vitamin metabolic process	biological_process	54	13	30	69
7	GO:0008964	phosphoenolpyruvate carboxylase activity	molecular_function	12	1	1	12
9	GO:0006270	DNA replication initiation	biological_process	21	4	7	18
4	GO:0006730	one-carbon metabolic process	biological_process	62	18	23	60
6	GO:0019673	GDP-mannose metabolic process	biological_process	4	0	1	3
7	GO:0009775	photosynthetic electron transport in cytochrome b6/f	biological_process	1	1	3	3
6	GO:0000315	organellar large ribosomal subunit	cellular_component	1	0	1	0
5	GO:0006508	proteolysis	biological_process	700	211	312	632
7	GO:0008266	poly(U) RNA binding	molecular_function	2	0	0	2
5	GO:0004738	pyruvate dehydrogenase activity	molecular_function	6	1	4	6
8	GO:0008138	protein tyrosine/serine/threonine phosphatase activity	molecular_function	13	2	2	12
6	GO:0019253	reductive pentose-phosphate cycle	biological_process	5	15	11	14
4	GO:0016866	intramolecular transferase activity	molecular_function	67	10	20	65
8	GO:0006207	'de novo' pyrimidine base biosynthetic process	biological_process	21	2	11	14
4	GO:0000917	barrier septum formation	biological_process	1	0	0	1
6	GO:0016307	phosphatidylinositol phosphate kinase activity	molecular_function	13	1	4	12
6	GO:0000428	DNA-directed RNA polymerase complex	cellular_component	2	0	1	0
8	GO:0019786	APG8-specific protease activity	molecular_function	2	1	0	2
6	GO:0043289	apocarotenoid biosynthetic process	biological_process	5	0	0	5
6	GO:0009317	acetyl-CoA carboxylase complex	cellular_component	5	1	2	0
8	GO:0010090	trichome morphogenesis	biological_process	1	0	0	1
7	GO:0004532	exoribonuclease activity	molecular_function	11	1	5	6
6	GO:0051246	regulation of protein metabolic process	biological_process	61	29	39	75
9	GO:0042775	mitochondrial ATP synthesis coupled electron transport	biological_process	22	10	12	19
7	GO:0006888	ER to Golgi vesicle-mediated transport	biological_process	18	10	13	21
6	GO:0008943	glyceraldehyde-3-phosphate dehydrogenase activity	molecular_function	17	4	6	20
8	GO:0006278	RNA-dependent DNA replication	biological_process	292	50	57	222
6	GO:0004066	asparagine synthase (glutamine-hydrolyzing) activity	molecular_function	10	3	1	6
6	GO:0004174	electron-transferring-flavoprotein dehydrogenase activity	molecular_function	5	1	3	2
12	GO:0007205	activation of protein kinase C activity by G-protein coupled receptor protein signaling pathway	biological_process	19	3	7	17
6	GO:0004650	polygalacturonase activity	molecular_function	12	1	4	12
8	GO:0004379	glycylpeptide N-tetradecanoyltransferase activity	molecular_function	6	0	0	6
4	GO:0006066	alcohol metabolic process	biological_process	272	88	129	301
6	GO:0004038	allantoinase activity	molecular_function	2	0	1	2
4	GO:0051002	ligase activity, forming nitrogen-metal bonds	molecular_function	13	3	3	13
7	GO:0019144	ADP-sugar diphosphatase activity	molecular_function	4	0	1	3
5	GO:0009821	alkaloid biosynthetic process	biological_process	2	0	0	1
6	GO:0003756	protein disulfide isomerase activity	molecular_function	1	0	0	2
9	GO:0015078	hydrogen ion transmembrane transporter activity	molecular_function	138	79	80	132
6	GO:0010564	regulation of cell cycle process	biological_process	6	1	1	5
6	GO:0044264	cellular polysaccharide metabolic process	biological_process	93	26	34	106
6	GO:0043605	cellular amide catabolic process	biological_process	2	0	1	2
3	GO:0043228	non-membrane-bounded organelle	cellular_component	746	336	395	0
6	GO:0009913	epidermal cell differentiation	biological_process	1	0	0	1
9	GO:0006499	N-terminal protein myristoylation	biological_process	6	0	0	6
9	GO:0030136	clathrin-coated vesicle	cellular_component	12	6	5	0
4	GO:0006091	generation of precursor metabolites and energy	biological_process	425	211	229	423
7	GO:0051784	negative regulation of nuclear division	biological_process	0	1	0	0
6	GO:0004372	glycine hydroxymethyltransferase activity	molecular_function	28	6	17	19
3	GO:0045158	electron transporter, transferring electrons within cytochrome b6/f complex of photosystem II activity	molecular_function	2	1	4	3
6	GO:0008544	epidermis development	biological_process	1	0	0	1
6	GO:0005216	ion channel activity	molecular_function	62	12	34	63
5	GO:0008603	cAMP-dependent protein kinase regulator activity	molecular_function	2	0	0	2
6	GO:0051501	diterpene phytoalexin metabolic process	biological_process	2	2	3	4
4	GO:0009790	embryonic development	biological_process	4	1	1	3
6	GO:0047995	hydroxyphenylpyruvate reductase activity	molecular_function	1	0	0	1
5	GO:0022403	cell cycle phase	biological_process	31	6	6	28
8	GO:0004198	calcium-dependent cysteine-type endopeptidase activity	molecular_function	9	1	3	5
4	GO:0003677	DNA binding	molecular_function	1185	272	363	969
5	GO:0040034	regulation of development, heterochronic	biological_process	1	0	0	1
6	GO:0019787	small conjugating protein ligase activity	molecular_function	118	42	55	121
6	GO:0004357	glutamate-cysteine ligase activity	molecular_function	4	2	3	5
6	GO:0003844	1,4-alpha-glucan branching enzyme activity	molecular_function	4	2	2	4
8	GO:0003934	GTP cyclohydrolase I activity	molecular_function	2	1	0	1
4	GO:0034754	cellular hormone metabolic process	biological_process	3	0	0	3
4	GO:0006810	transport	biological_process	1431	437	632	1374
8	GO:0030125	clathrin vesicle coat	cellular_component	12	6	5	0
4	GO:0023034	intracellular signaling pathway	biological_process	117	58	83	140
4	GO:0004872	receptor activity	molecular_function	113	27	51	100
6	GO:0016138	glycoside biosynthetic process	biological_process	40	9	10	33
8	GO:0006402	mRNA catabolic process	biological_process	2	0	0	2
5	GO:0048580	regulation of post-embryonic development	biological_process	6	2	1	3
6	GO:0008443	phosphofructokinase activity	molecular_function	14	6	11	19
6	GO:0046351	disaccharide biosynthetic process	biological_process	40	9	10	33
5	GO:0008685	2-C-methyl-D-erythritol 2,4-cyclodiphosphate synthase activity	molecular_function	1	1	2	1
7	GO:0015296	anion:cation symporter activity	molecular_function	1	1	0	0
4	GO:0017025	TATA-binding protein binding	molecular_function	1	0	0	1
5	GO:0033014	tetrapyrrole biosynthetic process	biological_process	68	24	40	71
5	GO:0043436	oxoacid metabolic process	biological_process	783	241	335	775
7	GO:0000045	autophagic vacuole assembly	biological_process	1	0	2	1
6	GO:0008757	S-adenosylmethionine-dependent methyltransferase activity	molecular_function	57	9	21	61
6	GO:0016310	phosphorylation	biological_process	961	223	340	851
6	GO:0050080	malonyl-CoA decarboxylase activity	molecular_function	1	0	0	1
7	GO:0030001	metal ion transport	biological_process	163	33	48	140
4	GO:0016903	oxidoreductase activity, acting on the aldehyde or oxo group of donors	molecular_function	77	22	29	73
7	GO:0051028	mRNA transport	biological_process	2	1	1	0
8	GO:0006821	chloride transport	biological_process	6	1	2	3
6	GO:0070008	serine-type exopeptidase activity	molecular_function	43	14	23	41
5	GO:0004888	transmembrane receptor activity	molecular_function	27	4	8	26
4	GO:0009653	anatomical structure morphogenesis	biological_process	8	2	2	8
6	GO:0004221	ubiquitin thiolesterase activity	molecular_function	33	7	15	31
5	GO:0009889	regulation of biosynthetic process	biological_process	489	117	184	464
3	GO:0019239	deaminase activity	molecular_function	7	2	1	17
7	GO:0016226	iron-sulfur cluster assembly	biological_process	12	5	8	17
6	GO:0051765	inositol tetrakisphosphate kinase activity	molecular_function	0	0	0	3
4	GO:0005504	fatty acid binding	molecular_function	7	3	3	9
5	GO:0048806	genitalia development	biological_process	1	0	0	1
5	GO:0003995	acyl-CoA dehydrogenase activity	molecular_function	24	6	9	25
4	GO:0042430	indole and derivative metabolic process	biological_process	13	5	6	16
6	GO:0048015	phosphoinositide-mediated signaling	biological_process	6	4	1	4
5	GO:0048878	chemical homeostasis	biological_process	28	6	13	20
6	GO:0050242	pyruvate, phosphate dikinase activity	molecular_function	5	0	2	5
7	GO:0022834	ligand-gated channel activity	molecular_function	5	0	0	5
4	GO:0019627	urea metabolic process	biological_process	3	0	1	2
7	GO:0015300	solute:solute antiporter activity	molecular_function	33	3	5	27
6	GO:0048546	digestive tract morphogenesis	biological_process	1	0	0	1
2	GO:0002376	immune system process	biological_process	7	2	2	5
6	GO:0009312	oligosaccharide biosynthetic process	biological_process	41	9	10	34
4	GO:0016168	chlorophyll binding	molecular_function	17	7	10	15
5	GO:0015849	organic acid transport	biological_process	26	3	6	22
5	GO:0006974	response to DNA damage stimulus	biological_process	121	22	40	102
7	GO:0031463	Cul3-RING ubiquitin ligase complex	cellular_component	2	0	1	0
8	GO:0018202	peptidyl-histidine modification	biological_process	31	4	12	27
9	GO:0052025	modification by symbiont of host cell membrane	biological_process	2	1	2	5
6	GO:0034061	DNA polymerase activity	molecular_function	320	58	62	243
3	GO:0030246	carbohydrate binding	molecular_function	88	30	42	89
8	GO:0032012	regulation of ARF protein signal transduction	biological_process	12	3	3	12
7	GO:0016442	RNA-induced silencing complex	cellular_component	6	2	2	0
5	GO:0044436	thylakoid part	cellular_component	78	43	57	0
8	GO:0070838	divalent metal ion transport	biological_process	19	3	2	15
6	GO:0042625	ATPase activity, coupled to transmembrane movement of ions	molecular_function	122	47	44	102
6	GO:0030259	lipid glycosylation	biological_process	5	1	3	5
6	GO:0017038	protein import	biological_process	47	12	19	39
6	GO:0004017	adenylate kinase activity	molecular_function	4	4	2	8
5	GO:0050113	inositol oxygenase activity	molecular_function	2	1	2	6
7	GO:0009130	pyrimidine nucleoside monophosphate biosynthetic process	biological_process	8	1	4	5
6	GO:0005984	disaccharide metabolic process	biological_process	80	13	25	68
5	GO:0000255	allantoin metabolic process	biological_process	2	0	1	2
5	GO:0006796	phosphate metabolic process	biological_process	1045	243	368	938
8	GO:0008214	protein amino acid dealkylation	biological_process	4	0	0	4
6	GO:0031408	oxylipin biosynthetic process	biological_process	21	7	3	13
7	GO:0010602	regulation of 1-aminocyclopropane-1-carboxylate metabolic process	biological_process	0	0	0	1
4	GO:0008428	ribonuclease inhibitor activity	molecular_function	5	0	4	4
7	GO:0009678	hydrogen-translocating pyrophosphatase activity	molecular_function	12	2	4	8
6	GO:0003904	deoxyribodipyrimidine photo-lyase activity	molecular_function	2	0	1	2
8	GO:0008798	beta-aspartyl-peptidase activity	molecular_function	0	1	1	1
8	GO:0005792	microsome	cellular_component	4	1	1	0
6	GO:0080010	regulation of oxygen and reactive oxygen species metabolic process	biological_process	0	0	0	1
5	GO:0007165	signal transduction	biological_process	124	28	44	111
5	GO:0006520	cellular amino acid metabolic process	biological_process	483	137	189	464
4	GO:0016830	carbon-carbon lyase activity	molecular_function	106	23	51	129
5	GO:0005669	transcription factor TFIID complex	cellular_component	7	2	2	0
5	GO:0000151	ubiquitin ligase complex	cellular_component	94	13	31	0
5	GO:0051726	regulation of cell cycle	biological_process	14	1	2	14
6	GO:0004588	orotate phosphoribosyltransferase activity	molecular_function	0	1	0	2
4	GO:0019212	phosphatase inhibitor activity	molecular_function	3	1	0	3
4	GO:0006629	lipid metabolic process	biological_process	485	157	254	509
6	GO:0009639	response to red or far red light	biological_process	14	4	9	16
6	GO:0006030	chitin metabolic process	biological_process	3	2	2	4
8	GO:0046373	L-arabinose metabolic process	biological_process	7	1	2	4
4	GO:0051321	meiotic cell cycle	biological_process	17	1	2	14
7	GO:0009011	starch synthase activity	molecular_function	20	2	6	21
8	GO:0045491	xylan metabolic process	biological_process	1	0	4	1
8	GO:0016591	DNA-directed RNA polymerase II, holoenzyme	cellular_component	17	8	9	0
6	GO:0008810	cellulase activity	molecular_function	5	1	2	3
4	GO:0001671	ATPase activator activity	molecular_function	0	1	2	1
6	GO:0035250	UDP-galactosyltransferase activity	molecular_function	3	1	0	2
6	GO:0009129	pyrimidine nucleoside monophosphate metabolic process	biological_process	8	1	4	5
6	GO:0004645	phosphorylase activity	molecular_function	19	3	7	18
5	GO:0004518	nuclease activity	molecular_function	132	34	53	108
4	GO:0005543	phospholipid binding	molecular_function	34	9	12	28
6	GO:0003999	adenine phosphoribosyltransferase activity	molecular_function	8	7	8	9
4	GO:0006952	defense response	biological_process	25	15	12	28
7	GO:0030176	integral to endoplasmic reticulum membrane	cellular_component	5	3	1	0
6	GO:0004459	L-lactate dehydrogenase activity	molecular_function	2	0	2	2
6	GO:0008177	succinate dehydrogenase (ubiquinone) activity	molecular_function	0	0	1	0
4	GO:0008134	transcription factor binding	molecular_function	12	4	3	10
7	GO:0005089	Rho guanyl-nucleotide exchange factor activity	molecular_function	6	1	1	4
6	GO:0003885	D-arabinono-1,4-lactone oxidase activity	molecular_function	5	1	4	5
8	GO:0016571	histone methylation	biological_process	1	0	0	1
4	GO:0016645	oxidoreductase activity, acting on the CH-NH group of donors	molecular_function	21	3	10	19
7	GO:0005783	endoplasmic reticulum	cellular_component	187	82	111	0
4	GO:0016725	oxidoreductase activity, acting on CH or CH2 groups	molecular_function	23	3	5	19
9	GO:0043666	regulation of phosphoprotein phosphatase activity	biological_process	3	1	0	3
6	GO:0010025	wax biosynthetic process	biological_process	0	2	3	3
5	GO:0003746	translation elongation factor activity	molecular_function	53	24	31	51
6	GO:0016972	thiol oxidase activity	molecular_function	1	0	1	1
7	GO:0018920	glyphosate metabolic process	biological_process	1	0	0	1
6	GO:0018738	S-formylglutathione hydrolase activity	molecular_function	4	2	2	1
5	GO:0019058	viral infectious cycle	biological_process	1	0	0	1
6	GO:0042651	thylakoid membrane	cellular_component	54	29	40	0
7	GO:0004437	inositol or phosphatidylinositol phosphatase activity	molecular_function	13	2	5	9
7	GO:0004721	phosphoprotein phosphatase activity	molecular_function	120	29	41	117
6	GO:0007218	neuropeptide signaling pathway	biological_process	5	1	0	4
4	GO:0045087	innate immune response	biological_process	2	0	2	1
5	GO:0016755	transferase activity, transferring amino-acyl groups	molecular_function	8	1	3	7
8	GO:0006090	pyruvate metabolic process	biological_process	20	7	7	21
8	GO:0006546	glycine catabolic process	biological_process	3	4	3	3
6	GO:0004590	orotidine-5'-phosphate decarboxylase activity	molecular_function	0	1	0	2
6	GO:0005750	mitochondrial respiratory chain complex III	cellular_component	2	2	0	0
2	GO:0016032	viral reproduction	biological_process	4	0	0	4
4	GO:0001666	response to hypoxia	biological_process	0	0	0	1
4	GO:0030414	peptidase inhibitor activity	molecular_function	5	3	1	10
4	GO:0005976	polysaccharide metabolic process	biological_process	105	30	42	119
7	GO:0015937	coenzyme A biosynthetic process	biological_process	3	0	0	3
6	GO:0045300	acyl-[acyl-carrier-protein] desaturase activity	molecular_function	6	2	6	4
8	GO:0004607	phosphatidylcholine-sterol O-acyltransferase activity	molecular_function	6	0	3	6
5	GO:0071478	cellular response to radiation	biological_process	13	4	9	15
9	GO:0006367	transcription initiation from RNA polymerase II promoter	biological_process	15	8	8	12
7	GO:0043874	acireductone synthase activity	molecular_function	3	1	0	4
5	GO:0045595	regulation of cell differentiation	biological_process	7	0	0	7
8	GO:0019563	glycerol catabolic process	biological_process	3	0	1	3
8	GO:0000726	non-recombinational repair	biological_process	5	0	5	4
7	GO:0045257	succinate dehydrogenase complex (ubiquinone)	cellular_component	0	0	1	0
7	GO:0015766	disaccharide transport	biological_process	10	0	4	6
7	GO:0006470	protein amino acid dephosphorylation	biological_process	60	10	16	62
6	GO:0019171	3-hydroxyacyl-[acyl-carrier-protein] dehydratase activity	molecular_function	1	1	0	1
5	GO:0043085	positive regulation of catalytic activity	biological_process	20	7	9	19
7	GO:0009740	gibberellic acid mediated signaling pathway	biological_process	4	1	1	2
3	GO:0043933	macromolecular complex subunit organization	biological_process	209	60	95	181
4	GO:0032549	ribonucleoside binding	molecular_function	24	5	5	15
7	GO:0004298	threonine-type endopeptidase activity	molecular_function	28	22	28	45
4	GO:0048236	plant-type spore development	biological_process	12	1	2	9
4	GO:0009374	biotin binding	molecular_function	11	2	2	15
6	GO:0004069	L-aspartate:2-oxoglutarate aminotransferase activity	molecular_function	16	6	6	13
5	GO:0016670	oxidoreductase activity, acting on sulfur group of donors, oxygen as acceptor	molecular_function	2	0	2	2
7	GO:0003873	6-phosphofructo-2-kinase activity	molecular_function	3	0	3	7
4	GO:0071495	cellular response to endogenous stimulus	biological_process	33	8	10	36
6	GO:0007034	vacuolar transport	biological_process	4	1	1	4
8	GO:0006366	transcription from RNA polymerase II promoter	biological_process	24	12	13	28
6	GO:0051189	prosthetic group metabolic process	biological_process	5	0	0	6
9	GO:0006267	pre-replicative complex assembly	biological_process	2	0	0	2
7	GO:0004821	histidine-tRNA ligase activity	molecular_function	2	1	2	1
6	GO:0004150	dihydroneopterin aldolase activity	molecular_function	0	0	1	0
7	GO:0031327	negative regulation of cellular biosynthetic process	biological_process	16	4	4	19
9	GO:0006424	glutamyl-tRNA aminoacylation	biological_process	16	8	3	12
5	GO:0004329	formate-tetrahydrofolate ligase activity	molecular_function	1	2	3	2
7	GO:0004556	alpha-amylase activity	molecular_function	7	1	3	4
4	GO:0006518	peptide metabolic process	biological_process	27	13	25	28
6	GO:0004363	glutathione synthase activity	molecular_function	3	0	4	4
8	GO:0000295	adenine nucleotide transmembrane transporter activity	molecular_function	1	0	0	1
5	GO:0008194	UDP-glycosyltransferase activity	molecular_function	118	22	36	120
6	GO:0051169	nuclear transport	biological_process	44	6	15	36
6	GO:0033176	proton-transporting V-type ATPase complex	cellular_component	23	17	10	0
6	GO:0004792	thiosulfate sulfurtransferase activity	molecular_function	4	1	4	4
5	GO:0044272	sulfur compound biosynthetic process	biological_process	69	19	33	79
8	GO:0009234	menaquinone biosynthetic process	biological_process	0	0	1	3
7	GO:0019295	coenzyme M biosynthetic process	biological_process	4	3	0	4
6	GO:0009539	photosystem II reaction center	cellular_component	3	2	2	0
5	GO:0042826	histone deacetylase binding	molecular_function	1	0	0	1
6	GO:0004623	phospholipase A2 activity	molecular_function	1	2	3	0
6	GO:0015926	glucosidase activity	molecular_function	11	1	4	9
8	GO:0032784	regulation of RNA elongation	biological_process	3	1	0	4
6	GO:0046246	terpene biosynthetic process	biological_process	6	0	0	6
7	GO:0008825	cyclopropane-fatty-acyl-phospholipid synthase activity	molecular_function	10	2	7	10
6	GO:0032559	adenyl ribonucleotide binding	molecular_function	1913	432	654	1722
4	GO:0005527	macrolide binding	molecular_function	1	0	0	0
8	GO:0009695	jasmonic acid biosynthetic process	biological_process	5	1	2	2
8	GO:0004321	fatty-acyl-CoA synthase activity	molecular_function	2	0	2	0
7	GO:0016149	translation release factor activity, codon specific	molecular_function	9	1	2	12
5	GO:0004802	transketolase activity	molecular_function	4	1	4	3
5	GO:0016624	oxidoreductase activity, acting on the aldehyde or oxo group of donors, disulfide as acceptor	molecular_function	9	1	5	9
6	GO:0004108	citrate (Si)-synthase activity	molecular_function	4	6	5	7
7	GO:0009145	purine nucleoside triphosphate biosynthetic process	biological_process	160	70	66	148
7	GO:0052188	modification of cellular component in other organism during symbiotic interaction	biological_process	2	1	2	5
4	GO:0003006	reproductive developmental process	biological_process	22	4	7	21
5	GO:0000502	proteasome complex	cellular_component	38	25	32	0
6	GO:0044430	cytoskeletal part	cellular_component	121	22	44	0
5	GO:0000302	response to reactive oxygen species	biological_process	14	11	8	15
5	GO:0004553	hydrolase activity, hydrolyzing O-glycosyl compounds	molecular_function	266	64	90	231
7	GO:0009205	purine ribonucleoside triphosphate metabolic process	biological_process	161	71	67	148
7	GO:0035300	inositol-1,3,4-trisphosphate 5/6-kinase activity	molecular_function	0	0	0	3
5	GO:0016884	carbon-nitrogen ligase activity, with glutamine as amido-N-donor	molecular_function	29	8	6	26
6	GO:0061062	regulation of nematode larval development	biological_process	1	1	0	1
5	GO:0046493	lipid A metabolic process	biological_process	2	0	2	3
8	GO:0046961	proton-transporting ATPase activity, rotational mechanism	molecular_function	42	37	25	40
6	GO:0065004	protein-DNA complex assembly	biological_process	42	21	25	38
5	GO:0048513	organ development	biological_process	29	7	7	27
6	GO:0046739	spread of virus in host	biological_process	2	0	0	2
6	GO:0005758	mitochondrial intermembrane space	cellular_component	7	5	5	0
6	GO:0042285	xylosyltransferase activity	molecular_function	2	0	0	2
7	GO:0051090	regulation of transcription factor activity	biological_process	3	1	0	2
8	GO:0006596	polyamine biosynthetic process	biological_process	14	5	8	15
4	GO:0009850	auxin metabolic process	biological_process	3	0	4	0
6	GO:0006464	protein modification process	biological_process	1206	268	409	1082
8	GO:0006535	cysteine biosynthetic process from serine	biological_process	11	3	4	16
8	GO:0043682	copper-transporting ATPase activity	molecular_function	9	2	3	6
6	GO:0009062	fatty acid catabolic process	biological_process	14	3	7	17
5	GO:0005674	transcription factor TFIIF complex	cellular_component	1	0	2	0
7	GO:0031399	regulation of protein modification process	biological_process	2	0	0	2
6	GO:0006021	inositol biosynthetic process	biological_process	6	1	2	6
8	GO:0017148	negative regulation of translation	biological_process	2	0	1	4
7	GO:0005507	copper ion binding	molecular_function	81	17	30	69
5	GO:0046164	alcohol catabolic process	biological_process	128	45	59	141
6	GO:0042357	thiamin diphosphate metabolic process	biological_process	5	1	4	9
5	GO:0009690	cytokinin metabolic process	biological_process	3	0	0	3
6	GO:0042434	indole derivative metabolic process	biological_process	13	5	6	16
3	GO:0006323	DNA packaging	biological_process	40	21	25	36
6	GO:0016462	pyrophosphatase activity	molecular_function	941	223	333	831
9	GO:0052331	hemolysis of cells in other organism during symbiotic interaction	biological_process	2	1	2	5
4	GO:0051213	dioxygenase activity	molecular_function	50	19	11	39
7	GO:0010628	positive regulation of gene expression	biological_process	5	2	2	3
6	GO:0004788	thiamin diphosphokinase activity	molecular_function	5	1	4	9
7	GO:0022890	inorganic cation transmembrane transporter activity	molecular_function	205	94	93	181
5	GO:0016114	terpenoid biosynthetic process	biological_process	47	8	24	48
8	GO:0008380	RNA splicing	biological_process	25	11	20	32
4	GO:0009617	response to bacterium	biological_process	7	8	4	7
5	GO:0005342	organic acid transmembrane transporter activity	molecular_function	27	4	9	23
4	GO:0003723	RNA binding	molecular_function	623	168	210	522
6	GO:0022625	cytosolic large ribosomal subunit	cellular_component	4	5	5	0
5	GO:0016632	oxidoreductase activity, acting on the CH-CH group of donors, cytochrome as acceptor	molecular_function	1	0	4	1
6	GO:0005741	mitochondrial outer membrane	cellular_component	13	12	21	0
7	GO:0005253	anion channel activity	molecular_function	15	8	19	21
4	GO:0060560	developmental growth involved in morphogenesis	biological_process	1	0	2	0
3	GO:0000156	two-component response regulator activity	molecular_function	15	2	6	16
6	GO:0008974	phosphoribulokinase activity	molecular_function	1	1	1	2
5	GO:0015036	disulfide oxidoreductase activity	molecular_function	28	20	25	30
6	GO:0006694	steroid biosynthetic process	biological_process	15	7	10	12
6	GO:0034256	chlorophyll(ide) b reductase activity	molecular_function	6	0	3	3
6	GO:0019200	carbohydrate kinase activity	molecular_function	35	10	21	37
6	GO:0004489	methylenetetrahydrofolate reductase (NADPH) activity	molecular_function	5	1	4	8
4	GO:0006793	phosphorus metabolic process	biological_process	1045	243	368	938
3	GO:0019208	phosphatase regulator activity	molecular_function	19	2	6	18
3	GO:0061024	membrane organization	biological_process	27	13	17	22
4	GO:0016667	oxidoreductase activity, acting on sulfur group of donors	molecular_function	63	28	46	66
5	GO:0044444	cytoplasmic part	cellular_component	6088	1898	2697	0
6	GO:0004576	oligosaccharyl transferase activity	molecular_function	15	3	2	15
6	GO:0031017	exocrine pancreas development	biological_process	1	0	0	1
6	GO:0015671	oxygen transport	biological_process	3	1	3	2
8	GO:0030833	regulation of actin filament polymerization	biological_process	12	5	7	9
5	GO:0000103	sulfate assimilation	biological_process	9	4	2	9
4	GO:0031090	organelle membrane	cellular_component	341	144	192	0
8	GO:0016895	exodeoxyribonuclease activity, producing 5'-phosphomonoesters	molecular_function	1	0	1	0
4	GO:0004602	glutathione peroxidase activity	molecular_function	7	2	3	9
3	GO:0060589	nucleoside-triphosphatase regulator activity	molecular_function	46	14	23	51
8	GO:0017006	protein-tetrapyrrole linkage	biological_process	10	2	4	12
6	GO:0009078	pyruvate family amino acid metabolic process	biological_process	5	2	1	2
6	GO:0004399	histidinol dehydrogenase activity	molecular_function	1	0	1	2
5	GO:0031559	oxidosqualene cyclase activity	molecular_function	5	1	3	5
5	GO:0010646	regulation of cell communication	biological_process	18	2	1	18
3	GO:0007154	cell communication	biological_process	38	8	7	35
4	GO:0009415	response to water	biological_process	12	4	6	11
7	GO:0004450	isocitrate dehydrogenase (NADP+) activity	molecular_function	12	7	5	14
6	GO:0046686	response to cadmium ion	biological_process	27	17	13	26
7	GO:0046488	phosphatidylinositol metabolic process	biological_process	10	1	4	9
7	GO:0004970	ionotropic glutamate receptor activity	molecular_function	5	0	0	5
7	GO:0004816	asparagine-tRNA ligase activity	molecular_function	8	1	1	7
5	GO:0016811	hydrolase activity, acting on carbon-nitrogen (but not peptide) bonds, in linear amides	molecular_function	59	7	22	42
7	GO:0008649	rRNA methyltransferase activity	molecular_function	6	0	0	7
4	GO:0042723	thiamin and derivative metabolic process	biological_process	18	4	9	22
6	GO:0047750	cholestenol delta-isomerase activity	molecular_function	1	1	3	2
6	GO:0006333	chromatin assembly or disassembly	biological_process	168	45	47	126
6	GO:0005643	nuclear pore	cellular_component	48	5	14	0
9	GO:0070035	purine NTP-dependent helicase activity	molecular_function	137	14	47	112
6	GO:0034614	cellular response to reactive oxygen species	biological_process	14	11	8	13
[truncated: 1,365 more rows]

## Sheet: KOG_Summary
Major Functional Category	Function Description	KOG CODE	All	Exa01	Gar01	Sph01
CELLULAR PROCESSES AND SIGNALING	Cell cycle control, cell division, chromosome partitioning	[D]	551	78	151	528
CELLULAR PROCESSES AND SIGNALING	Cell wall/membrane/envelope biogenesis	[M]	365	86	123	373
CELLULAR PROCESSES AND SIGNALING	Cell motility	[N]	11		4	10
CELLULAR PROCESSES AND SIGNALING	Posttranslational modification, protein turnover, chaperones	[O]	2527	790	1167	2544
CELLULAR PROCESSES AND SIGNALING	Signal transduction mechanisms	[T]	2490	425	762	2302
CELLULAR PROCESSES AND SIGNALING	Intracellular trafficking, secretion, and vesicular transport	[U]	1405	357	624	1436
CELLULAR PROCESSES AND SIGNALING	Defense mechanisms	[V]	146	49	69	140
CELLULAR PROCESSES AND SIGNALING	Extracellular structures	[W]	58	6	15	57
CELLULAR PROCESSES AND SIGNALING	Nuclear structure	[Y]	117	11	27	108
CELLULAR PROCESSES AND SIGNALING	Cytoskeleton	[Z]	571	94	142	525
INFORMATION STORAGE AND PROCESSING	RNA processing and modification	[A]	1260	224	393	1127
INFORMATION STORAGE AND PROCESSING	Chromatin structure and dynamics	[B]	408	87	123	363
INFORMATION STORAGE AND PROCESSING	Translation, ribosomal structure and biogenesis	[J]	1339	478	617	1315
INFORMATION STORAGE AND PROCESSING	Transcription	[K]	1209	233	354	1160
INFORMATION STORAGE AND PROCESSING	Replication, recombination and repair	[L]	773	96	155	673
METABOLISM	Energy production and conversion	[C]	973	365	507	923
METABOLISM	Amino acid transport and metabolism	[E]	1146	317	493	1030
METABOLISM	Nucleotide transport and metabolism	[F]	296	70	128	275
METABOLISM	Carbohydrate transport and metabolism	[G]	1296	342	549	1260
METABOLISM	Coenzyme transport and metabolism	[H]	294	77	124	293
METABOLISM	Lipid transport and metabolism	[I]	1004	263	447	955
METABOLISM	Inorganic ion transport and metabolism	[P]	679	135	230	631
METABOLISM	Secondary metabolites biosynthesis, transport and catabolism	[Q]	1142	228	336	1040
POORLY CHARACTERIZED	General function prediction only	[R]	2893	634	1004	2712
POORLY CHARACTERIZED	Function unknown	[S]	1459	336	535	1379
	Total number of transcripts with KOG assigned		24412	5781	9079	23159
	% of transcripts with KOG assigned		20.14	15.3	19.55	24.46
	Total number of transcripts		121234	37773	46433	94693

## Sheet: uniprot2go
Transcript_ID	GO_Term	PCF*	Description	GO_Slim	BestHit	BestHitBitScore	BestHitEValue	HitNumber	MaxHits	Fraction
1	GO:0030425	C	dendrite	GO:0005623	O88531	147	3e-35	1	634	0.2
1	GO:0005615	C	extracellular space	GO:0005576	O88531	147	3e-35	1	2232	0.2
1	GO:0044257	P	cellular protein catabolic process	GO:0008152	Q20390	174	2e-43	2	23	0.4
1	GO:0008344	P	adult locomotory behavior	GO:0007610	O88531	147	3e-35	1	173	0.2
1	GO:0007601	P	visual perception	NA	O88531	147	3e-35	1	293	0.2
1	GO:0007420	P	brain development	GO:0007275	P45479	151	1e-36	2	675	0.4
1	GO:0048666	P	neuron development	GO:0030154	P50897	142	9e-34	1	271	0.2
1	GO:0043025	C	neuronal cell body	GO:0005623	P45479	151	1e-36	2	858	0.4
1	GO:0007269	P	neurotransmitter secretion	GO:0007154	O88531	147	3e-35	1	256	0.2
1	GO:0009791	P	post-embryonic development	GO:0007275	Q20390	174	2e-43	1	338	0.2
1	GO:0008474	F	palmitoyl-(protein) hydrolase activity	GO:0003824	Q20390	174	2e-43	5	21	1
1	GO:0032429	P	regulation of phospholipase A2 activity	GO:0050789	O88531	147	3e-35	1	9	0.2
1	GO:0007625	P	grooming behavior	GO:0007610	O88531	147	3e-35	1	49	0.2
1	GO:0015031	P	protein transport	GO:0006810	P45479	151	1e-36	4	202	0.8
1	GO:0030149	P	sphingolipid catabolic process	GO:0008152	P50897	142	9e-34	1	8	0.2
1	GO:0048549	P	positive regulation of pinocytosis	GO:0050789	P45479	151	1e-36	4	7	0.8
1	GO:0006309	P	DNA fragmentation involved in apoptotic nuclear change	GO:0006139	P45479	151	1e-36	4	114	0.8
1	GO:0008021	C	synaptic vesicle	GO:0005622	P45479	151	1e-36	4	308	0.8
1	GO:0043524	P	negative regulation of neuron apoptosis	GO:0050789	P45479	151	1e-36	4	286	0.8
1	GO:0043066	P	negative regulation of apoptosis	GO:0050789	P45479	151	1e-36	4	787	0.8
1	GO:0005764	C	lysosome	GO:0005622	P45479	151	1e-36	4	456	0.8
1	GO:0043005	C	neuron projection	GO:0005623	P45479	151	1e-36	1	343	0.2
1	GO:0007005	P	mitochondrion organization	GO:0009987	Q20390	174	2e-43	1	240	0.2
1	GO:0045121	C	membrane raft	GO:0016020	P45479	151	1e-36	4	389	0.8
1	GO:0006898	P	receptor-mediated endocytosis	GO:0006810	P50897	142	9e-34	1	816	0.2
1	GO:0007042	P	lysosomal lumen acidification	GO:0009987	P45479	151	1e-36	4	26	0.8
1	GO:0031579	P	membrane raft organization	GO:0009987	P45479	151	1e-36	4	13	0.8
1	GO:0048167	P	regulation of synaptic plasticity	GO:0050789	P45479	151	1e-36	1	83	0.2
1	GO:0007399	P	nervous system development	GO:0007275	P45479	151	1e-36	4	709	0.8
1	GO:0016042	P	lipid catabolic process	GO:0008152	P45479	151	1e-36	4	41	0.8
1	GO:0050803	P	regulation of synapse structure and activity	GO:0007154	P50897	142	9e-34	1	51	0.2
1	GO:0044265	P	cellular macromolecule catabolic process	GO:0008152	O88531	147	3e-35	1	15	0.2
1	GO:0002084	P	protein depalmitoylation	GO:0008152	P45479	151	1e-36	4	14	0.8
1	GO:0051181	P	cofactor transport	GO:0006810	P45479	151	1e-36	4	6	0.8
1	GO:0005829	C	cytosol	GO:0005622	P45479	151	1e-36	4	7320	0.8
1	GO:0005576	C	extracellular region	GO:0005576	P45479	151	1e-36	4	2707	0.8
1	GO:0016290	F	palmitoyl-CoA hydrolase activity	GO:0003824	P45479	151	1e-36	4	17	0.8
1	GO:0006907	P	pinocytosis	GO:0006810	P50897	142	9e-34	1	42	0.2
1	GO:0005624	C	membrane fraction	GO:0005623	P45479	151	1e-36	4	1465	0.8
1	GO:0045202	C	synapse	NA	P45479	151	1e-36	1	425	0.2
1	GO:0007040	P	lysosome organization	GO:0009987	O88531	147	3e-35	1	128	0.2
1	GO:0051186	P	cofactor metabolic process	GO:0008152	P45479	151	1e-36	4	6	0.8
1	GO:0030308	P	negative regulation of cell growth	GO:0050789	P45479	151	1e-36	4	316	0.8
1	GO:0030424	C	axon	GO:0005623	P45479	151	1e-36	4	673	0.8
1	GO:0005634	C	nucleus	GO:0005622	P45479	151	1e-36	4	17087	0.8
1	GO:0018991	P	oviposition	GO:0007610	Q20390	174	2e-43	1	319	0.2
1	GO:0030163	P	protein catabolic process	GO:0008152	P50897	142	9e-34	1	119	0.2
1	GO:0008306	P	associative learning	GO:0007610	O88531	147	3e-35	1	79	0.2
1	GO:0005794	C	Golgi apparatus	GO:0005622	P45479	151	1e-36	4	1810	0.8
1	GO:0048260	P	positive regulation of receptor-mediated endocytosis	GO:0050789	P45479	151	1e-36	4	42	0.8
2	GO:0005737	C	cytoplasm	GO:0005622	P19881	129	4e-30	1	12883	0.2
2	GO:0005515	F	protein binding	GO:0005488	P19881	129	4e-30	1	28128	0.2
2	GO:0004721	F	phosphoprotein phosphatase activity	GO:0003824	P19881	129	4e-30	2	138	0.4
2	GO:0004035	F	alkaline phosphatase activity	GO:0003824	P19881	129	4e-30	1	27	0.2
2	GO:0031072	F	heat shock protein binding	GO:0005488	Q96GD0	114	1e-25	1	41	0.2
2	GO:0031247	P	actin rod assembly	GO:0009987	Q96GD0	114	1e-25	1	3	0.33
2	GO:0071318	P	cellular response to ATP	GO:0050896	Q96GD0	114	1e-25	1	6	0.2
2	GO:0005829	C	cytosol	GO:0005622	Q00472	131	1e-30	1	7320	0.2
2	GO:0006470	P	protein dephosphorylation	GO:0008152	P19881	129	4e-30	1	587	0.2
2	GO:0005634	C	nucleus	GO:0005622	Q00472	131	1e-30	2	17087	0.4
2	GO:0003869	F	4-nitrophenylphosphatase activity	GO:0003824	Q00472	131	1e-30	2	9	0.4
4	GO:0016020	C	membrane	GO:0016020	Q9C9C5	263	3e-70	2	1834	0.4
4	GO:0005783	C	endoplasmic reticulum	GO:0005622	Q9FZ76	256	4e-68	1	2436	0.2
4	GO:0019058	P	viral infectious cycle	NA	Q02878	140	3e-33	1	110	0.2
4	GO:0044267	P	cellular protein metabolic process	GO:0008152	Q02878	140	3e-33	1	301	0.2
4	GO:0005515	F	protein binding	GO:0005488	Q9C9C5	263	3e-70	1	28128	0.2
4	GO:0003735	F	structural constituent of ribosome	GO:0005198	Q02878	140	3e-33	2	494	0.4
4	GO:0000027	P	ribosomal large subunit assembly	GO:0009987	P05739	139	9e-33	1	52	0.2
4	GO:0031018	P	endocrine pancreas development	GO:0007275	Q02878	140	3e-33	1	200	0.2
4	GO:0016032	P	viral reproduction	NA	Q02878	140	3e-33	1	512	0.2
4	GO:0006412	P	translation	GO:0008152	Q02878	140	3e-33	2	559	0.4
4	GO:0022626	C	cytosolic ribosome	GO:0005622	Q9C9C6	266	5e-71	2	219	0.4
4	GO:0003723	F	RNA binding	GO:0005488	Q02878	140	3e-33	2	844	0.4
4	GO:0003677	F	DNA binding	GO:0005488	Q02878	140	3e-33	1	2826	0.2
4	GO:0006355	P	regulation of transcription, DNA-dependent	GO:0050789	Q02878	140	3e-33	1	2154	0.2
4	GO:0022625	C	cytosolic large ribosomal subunit	GO:0005622	Q9C9C6	266	5e-71	5	241	1
4	GO:0005730	C	nucleolus	GO:0005622	Q9C9C6	266	5e-71	1	3399	0.2
4	GO:0005829	C	cytosol	GO:0005622	Q02878	140	3e-33	1	7320	0.2
4	GO:0005886	C	plasma membrane	GO:0016020	Q9C9C5	263	3e-70	2	8915	0.4
4	GO:0009507	C	chloroplast	GO:0005622	Q9FZ76	256	4e-68	1	1686	0.2
4	GO:0006415	P	translational termination	GO:0008152	Q02878	140	3e-33	1	105	0.2
4	GO:0010467	P	gene expression	GO:0008152	Q02878	140	3e-33	1	445	0.2
4	GO:0019083	P	viral transcription	GO:0006139	Q02878	140	3e-33	1	93	0.2
6	GO:0005737	C	cytoplasm	GO:0005622	Q9AR07	92	3e-43	1	12883	0.2
6	GO:0009611	P	response to wounding	GO:0050896	Q9AR07	92	3e-43	1	271	0.2
6	GO:0042802	F	identical protein binding	GO:0005488	Q9FLN8	98.2	1e-35	1	1606	0.2
6	GO:0051749	F	indole acetic acid carboxyl methyltransferase activity	GO:0016740	Q9FLN8	98.2	1e-35	2	2	1
6	GO:0030795	F	jasmonate O-methyltransferase activity	GO:0016740	Q9AR07	92	3e-43	1	1	1
6	GO:0009694	P	jasmonic acid metabolic process	GO:0008152	Q9AR07	92	3e-43	1	4	0.25
6	GO:0000287	F	magnesium ion binding	GO:0005488	Q9FLN8	98.2	1e-35	1	487	0.2
6	GO:0009944	P	polarity specification of adaxial/abaxial axis	GO:0007275	Q9FLN8	98.2	1e-35	1	16	0.2
6	GO:0010252	P	auxin homeostasis	NA	Q9FLN8	98.2	1e-35	2	21	0.4
7	GO:0047077	F	Photinus-luciferin 4-monooxygenase (ATP-hydrolyzing) activity	GO:0016491	Q26304	59.7	4e-09	1	1	1
7	GO:0009611	P	response to wounding	GO:0050896	Q84P21	68.9	7e-12	1	271	0.2
7	GO:0009695	P	jasmonic acid biosynthetic process	GO:0008152	Q9M0X9	84	2e-17	3	20	0.6
7	GO:0004321	F	fatty-acyl-CoA synthase activity	GO:0016740	Q9M0X9	84	2e-17	2	9	0.4
7	GO:0000287	F	magnesium ion binding	GO:0005488	Q26304	59.7	4e-09	1	487	0.2
7	GO:0005777	C	peroxisome	GO:0005622	Q9M0X9	84	2e-17	5	448	1
7	GO:0009851	P	auxin biosynthetic process	GO:0008152	Q9M0X9	84	2e-17	2	12	0.4
7	GO:0008218	P	bioluminescence	GO:0008152	Q26304	59.7	4e-09	1	3	0.33
7	GO:0009850	P	auxin metabolic process	GO:0008152	Q9M0X9	84	2e-17	2	13	0.4
8	GO:0009741	P	response to brassinosteroid stimulus	GO:0050896	P46689	65.1	2e-10	1	26	0.2
8	GO:0045454	P	cell redox homeostasis	GO:0050789	P46690	71.6	2e-12	1	79	0.2
8	GO:0005515	F	protein binding	GO:0005488	P46690	71.6	2e-12	2	28128	0.4
8	GO:0009737	P	response to abscisic acid stimulus	GO:0050896	P46689	65.1	2e-10	1	307	0.2
8	GO:0009739	P	response to gibberellin stimulus	GO:0050896	P46690	71.6	2e-12	3	82	0.6
8	GO:0009740	P	gibberellic acid mediated signaling pathway	GO:0050789	P46690	71.6	2e-12	1	30	0.2
8	GO:0009826	P	unidimensional cell growth	GO:0009987	P46689	65.1	2e-10	1	75	0.2
8	GO:0009505	C	plant-type cell wall	GO:0005623	P46689	65.1	2e-10	1	201	0.2
9	GO:0006066	P	alcohol metabolic process	GO:0008152	B5WWZ8	134	1e-31	2	19	0.4
9	GO:0005792	C	microsome	GO:0005623	Q9LW56	121	1e-27	1	720	0.2
9	GO:0046577	F	long-chain-alcohol oxidase activity	GO:0016491	B5WWZ8	134	1e-31	2	6	0.4
9	GO:0055114	P	oxidation-reduction process	GO:0008152	B5WWZ8	134	1e-31	2	326	0.4
9	GO:0009409	P	response to cold	GO:0050896	B5WWZ8	134	1e-31	1	340	0.2
10	GO:0016020	C	membrane	GO:0016020	Q9SV20	319	3e-87	1	1834	0.2
10	GO:0030137	C	COPI-coated vesicle	GO:0005622	Q9JIF7	231	1e-60	1	27	0.2
10	GO:0005515	F	protein binding	GO:0005488	Q9SV20	319	3e-87	5	28128	1
10	GO:0030126	C	COPI vesicle coat	GO:0016020	P23514	231	1e-60	2	36	0.4
10	GO:0006911	P	phagocytosis, engulfment	GO:0006810	P45437	225	6e-59	1	380	0.2
10	GO:0006891	P	intra-Golgi vesicle-mediated transport	GO:0006810	P23514	231	1e-60	2	62	0.4
10	GO:0000139	C	Golgi membrane	GO:0016020	P53618	230	2e-60	1	305	0.2
10	GO:0005829	C	cytosol	GO:0005622	P53618	230	2e-60	1	7320	0.2
10	GO:0005798	C	Golgi-associated vesicle	GO:0005622	P23514	231	1e-60	2	38	0.4
10	GO:0010883	P	regulation of lipid storage	GO:0050789	P45437	225	6e-59	1	20	0.2
10	GO:0006890	P	retrograde vesicle-mediated transport, Golgi to ER	GO:0006810	P23514	231	1e-60	1	67	0.2
10	GO:0005794	C	Golgi apparatus	GO:0005622	Q9JIF7	231	1e-60	3	1810	0.6
11	GO:0005783	C	endoplasmic reticulum	GO:0005622	Q10320	74.7	2e-13	2	2436	0.4
11	GO:0005515	F	protein binding	GO:0005488	P38301	62.8	6e-10	1	28128	0.2
11	GO:0009941	C	chloroplast envelope	GO:0005622	Q9T0H9	98.2	1e-20	1	396	0.2
11	GO:0080167	P	response to karrikin	GO:0050896	Q9C6M1	69.3	7e-12	1	123	0.2
11	GO:0009507	C	chloroplast	GO:0005622	Q9T0H9	98.2	1e-20	1	1686	0.2
11	GO:0000324	C	fungal-type vacuole	GO:0005622	P38301	62.8	6e-10	1	137	0.2
11	GO:0009706	C	chloroplast inner membrane	GO:0016020	Q9T0H9	98.2	1e-20	1	33	0.2
11	GO:0005794	C	Golgi apparatus	GO:0005622	Q10320	74.7	2e-13	1	1810	0.2
12	GO:0005783	C	endoplasmic reticulum	GO:0005622	Q8R317	116	8e-26	3	2436	0.6
12	GO:0005102	F	receptor binding	GO:0005488	Q8R317	116	8e-26	1	513	0.2
12	GO:0005737	C	cytoplasm	GO:0005622	Q8R317	116	8e-26	4	12883	0.8
12	GO:0005515	F	protein binding	GO:0005488	Q9UMX0	113	5e-25	2	28128	0.4
12	GO:0031396	P	regulation of protein ubiquitination	GO:0050789	Q8R317	116	8e-26	3	40	0.6
12	GO:0019215	F	intermediate filament binding	GO:0005488	Q8R317	116	8e-26	1	15	0.2
12	GO:0048471	C	perinuclear region of cytoplasm	GO:0005622	Q8R317	116	8e-26	3	870	0.6
12	GO:0006915	P	apoptosis	GO:0008219	Q8R317	116	8e-26	3	948	0.6
12	GO:0001666	P	response to hypoxia	GO:0050896	Q8R317	116	8e-26	3	623	0.6
12	GO:0045335	C	phagocytic vesicle	GO:0005622	Q9NIF3	123	7e-28	1	293	0.2
12	GO:0019900	F	kinase binding	GO:0005488	Q8R317	116	8e-26	2	85	0.4
12	GO:0005886	C	plasma membrane	GO:0016020	Q9UHD9	110	6e-24	1	8915	0.2
12	GO:0019904	F	protein domain specific binding	GO:0005488	Q9JJP9	112	2e-24	1	424	0.2
12	GO:0043234	C	protein complex	NA	Q9UMX0	113	5e-25	1	772	0.2
14	GO:0010023	P	proanthocyanidin biosynthetic process	GO:0008152	Q9LYT3	125	5e-29	1	5	0.2
14	GO:0015299	F	solute:hydrogen antiporter activity	GO:0005215	Q9LYT3	125	5e-29	1	4	0.25
14	GO:0009705	C	plant-type vacuole membrane	GO:0016020	Q9LYT3	125	5e-29	1	55	0.2
14	GO:0000329	C	fungal-type vacuole membrane	GO:0016020	Q9USK3	70.9	2e-12	1	188	0.2
14	GO:0046618	P	drug export	GO:0006810	Q86VL8	72	8e-13	2	18	0.4
14	GO:0015691	P	cadmium ion transport	GO:0006810	Q9SIA5	95.5	7e-20	1	12	0.2
14	GO:0006855	P	drug transmembrane transport	GO:0006810	Q9SIA5	95.5	7e-20	1	51	0.2
14	GO:0015238	F	drug transmembrane transporter activity	GO:0005215	Q9SIA5	95.5	7e-20	1	38	0.2
14	GO:0015307	F	drug:hydrogen antiporter activity	GO:0005215	Q86VL8	72	8e-13	2	4	0.5
14	GO:0005886	C	plasma membrane	GO:0016020	Q9SIA5	95.5	7e-20	3	8915	0.6
14	GO:0010231	P	maintenance of seed dormancy	GO:0007275	Q9LYT3	125	5e-29	1	4	0.25
14	GO:0055085	P	transmembrane transport	GO:0006810	Q86VL8	72	8e-13	2	656	0.4
14	GO:0051238	P	sequestering of metal ion	NA	Q9SIA5	95.5	7e-20	1	2	0.5
15	GO:0009705	C	plant-type vacuole membrane	GO:0016020	Q8RWN2	119	6e-27	1	55	0.2
15	GO:0055069	P	zinc ion homeostasis	NA	Q8RWN2	119	6e-27	1	14	0.2
15	GO:0010043	P	response to zinc ion	GO:0050896	Q8RWN2	119	6e-27	1	113	0.2
15	GO:0009624	P	response to nematode	GO:0050896	Q8RWN2	119	6e-27	2	66	0.4
15	GO:0080167	P	response to karrikin	GO:0050896	Q94BZ1	122	5e-28	1	123	0.2
18	GO:0007346	P	regulation of mitotic cell cycle	GO:0050789	Q3TCH7	85.1	9e-17	1	245	0.2
18	GO:0048575	P	short-day photoperiodism, flowering	GO:0007275	Q8LGH4	108	6e-24	1	4	0.25
18	GO:0005515	F	protein binding	GO:0005488	Q8LGH4	108	6e-24	3	28128	0.6
18	GO:0010100	P	negative regulation of photomorphogenesis	GO:0050789	Q8LGH4	108	6e-24	1	7	0.2
18	GO:0008285	P	negative regulation of cell proliferation	GO:0050789	Q13619	87	2e-17	1	935	0.2
18	GO:0000209	P	protein polyubiquitination	GO:0008152	Q8LGH4	108	6e-24	1	174	0.2
18	GO:0045750	P	positive regulation of S phase of mitotic cell cycle	GO:0050789	A2A432	90.5	2e-18	2	19	0.4
18	GO:0071445	P	cellular response to protein stimulus	GO:0050896	A2A432	90.5	2e-18	2	154	0.4
18	GO:0008629	P	induction of apoptosis by intracellular signals	GO:0050789	Q13619	87	2e-17	1	72	0.2
18	GO:0009908	P	flower development	GO:0007275	Q8LGH4	108	6e-24	1	76	0.2
18	GO:0000082	P	G1/S transition of mitotic cell cycle	GO:0009987	Q13619	87	2e-17	1	293	0.2
18	GO:0031465	C	Cul4B-RING ubiquitin ligase complex	GO:0005622	A2A432	90.5	2e-18	2	22	0.4
18	GO:0048367	P	shoot development	GO:0007275	Q8LGH4	108	6e-24	1	40	0.2
18	GO:0031464	C	Cul4A-RING ubiquitin ligase complex	GO:0005622	Q13619	87	2e-17	2	32	0.4
18	GO:0010154	P	fruit development	NA	Q8LGH4	108	6e-24	1	24	0.2
18	GO:0007050	P	cell cycle arrest	GO:0050789	Q13619	87	2e-17	1	211	0.2
18	GO:0009640	P	photomorphogenesis	GO:0007275	Q8LGH4	108	6e-24	1	33	0.2
18	GO:0010182	P	sugar mediated signaling pathway	GO:0050789	Q8LGH4	108	6e-24	1	27	0.2
18	GO:0009755	P	hormone-mediated signaling pathway	GO:0050789	Q8LGH4	108	6e-24	1	45	0.2
18	GO:0005634	C	nucleus	GO:0005622	Q8LGH4	108	6e-24	1	17087	0.2
18	GO:0048825	P	cotyledon development	GO:0007275	Q8LGH4	108	6e-24	1	23	0.2
18	GO:0006281	P	DNA repair	GO:0006139	Q8LGH4	108	6e-24	1	593	0.2
18	GO:0051246	P	regulation of protein metabolic process	GO:0050789	Q3TCH7	85.1	9e-17	1	22	0.2
18	GO:0045732	P	positive regulation of protein catabolic process	GO:0050789	A2A432	90.5	2e-18	1	66	0.2
18	GO:0007049	P	cell cycle	GO:0009987	Q13620	90.5	2e-18	1	185	0.2
18	GO:0048366	P	leaf development	GO:0007275	Q8LGH4	108	6e-24	1	88	0.2
19	GO:0005515	F	protein binding	GO:0005488	Q9LUA9	73.2	4e-13	1	28128	0.2
19	GO:0006355	P	regulation of transcription, DNA-dependent	GO:0050789	Q9C7E8	85.5	8e-17	4	2154	0.8
19	GO:0048579	P	negative regulation of long-day photoperiodism, flowering	GO:0050789	Q9SSE5	73.6	3e-13	1	5	0.2
19	GO:0005886	C	plasma membrane	GO:0016020	Q9LUA9	73.2	4e-13	1	8915	0.2
19	GO:0005634	C	nucleus	GO:0005622	Q9SSE5	73.6	3e-13	1	17087	0.2
21	GO:0000003	P	reproduction	NA	Q9NEW6	149	1e-35	1	1845	0.2
21	GO:0006376	P	mRNA splice site selection	GO:0006139	Q07955	150	3e-36	2	27	0.4
21	GO:0031124	P	mRNA 3{prime}-end processing	GO:0006139	Q07955	150	3e-36	2	51	0.4
21	GO:0005515	F	protein binding	GO:0005488	O22315	211	2e-54	3	28128	0.6
21	GO:0001703	P	gastrulation with mouth forming first	GO:0007275	Q9NEW6	149	1e-35	1	60	0.2
21	GO:0005654	C	nucleoplasm	GO:0005622	Q07955	150	3e-36	2	1389	0.4
21	GO:0000398	P	nuclear mRNA splicing, via spliceosome	GO:0006139	Q07955	150	3e-36	2	644	0.4
21	GO:0016607	C	nuclear speck	GO:0005622	O22315	211	2e-54	1	204	0.2
21	GO:0050733	F	RS domain binding	GO:0005488	Q6PDM2	150	3e-36	1	26	0.2
21	GO:0006898	P	receptor-mediated endocytosis	GO:0006810	Q9NEW6	149	1e-35	1	816	0.2
21	GO:0009790	P	embryo development	GO:0007275	Q9NEW6	149	1e-35	1	832	0.2
21	GO:0008380	P	RNA splicing	GO:0006139	Q6PDM2	150	3e-36	2	188	0.4
21	GO:0006406	P	mRNA export from nucleus	GO:0006810	Q07955	150	3e-36	2	179	0.4
21	GO:0003723	F	RNA binding	GO:0005488	Q9NEW6	149	1e-35	1	844	0.2
21	GO:0006369	P	termination of RNA polymerase II transcription	GO:0006139	Q07955	150	3e-36	2	55	0.4
21	GO:0009792	P	embryo development ending in birth or egg hatching	GO:0007275	Q9NEW6	149	1e-35	1	2781	0.2
21	GO:0040035	P	hermaphrodite genitalia development	GO:0007275	Q9NEW6	149	1e-35	1	691	0.2
21	GO:0035061	C	interchromatin granule	GO:0005622	O22315	211	2e-54	1	2	0.5
21	GO:0006397	P	mRNA processing	GO:0006139	Q07955	150	3e-36	2	129	0.4
21	GO:0005634	C	nucleus	GO:0005622	Q6PDM2	150	3e-36	1	17087	0.2
21	GO:0001701	P	in utero embryonic development	GO:0007275	Q6PDM2	150	3e-36	1	712	0.2
21	GO:0071013	C	catalytic step 2 spliceosome	GO:0005622	Q07955	150	3e-36	1	260	0.2
21	GO:0006366	P	transcription from RNA polymerase II promoter	GO:0006139	Q07955	150	3e-36	2	559	0.4
21	GO:0010467	P	gene expression	GO:0008152	Q07955	150	3e-36	2	445	0.4
21	GO:0040011	P	locomotion	NA	Q9NEW6	149	1e-35	1	1271	0.2
21	GO:0040007	P	growth	NA	Q9NEW6	149	1e-35	1	2112	0.2
21	GO:0002119	P	nematode larval development	GO:0007275	Q9NEW6	149	1e-35	1	1711	0.2
23	GO:0005783	C	endoplasmic reticulum	GO:0005622	O22203	142	8e-34	2	2436	0.4
23	GO:0009699	P	phenylpropanoid biosynthetic process	GO:0008152	O22203	142	8e-34	2	6	0.4
23	GO:0009805	P	coumarin biosynthetic process	GO:0008152	O22203	142	8e-34	1	3	0.33
23	GO:0018674	F	(S)-limonene 3-monooxygenase activity	GO:0016491	Q9XHE7	122	7e-28	1	2	0.5
23	GO:0046409	F	p-coumarate 3-hydroxylase activity	GO:0016491	O22203	142	8e-34	1	1	1
23	GO:0005792	C	microsome	GO:0005623	O22203	142	8e-34	1	720	0.2
23	GO:0004497	F	monooxygenase activity	GO:0016491	O22203	142	8e-34	2	118	0.4
23	GO:0009617	P	response to bacterium	GO:0050896	O49340	124	2e-28	1	263	0.2
23	GO:0009813	P	flavonoid biosynthetic process	GO:0008152	O22203	142	8e-34	1	9	0.2
23	GO:0055114	P	oxidation-reduction process	GO:0008152	Q9XHE7	122	7e-28	1	326	0.2
23	GO:0009809	P	lignin biosynthetic process	GO:0008152	O22203	142	8e-34	2	27	0.4
23	GO:0005739	C	mitochondrion	GO:0005622	O22203	142	8e-34	1	6724	0.2
23	GO:0005886	C	plasma membrane	GO:0016020	O22203	142	8e-34	2	8915	0.4
23	GO:0010224	P	response to UV-B	GO:0050896	Q42600	126	5e-29	1	68	0.2
24	GO:0009535	C	chloroplast thylakoid membrane	GO:0016020	P82869	192	2e-49	2	290	0.4
24	GO:0030288	C	outer membrane-bounded periplasmic space	GO:0005623	P72704	66.6	2e-11	1	87	0.2
24	GO:0042742	P	defense response to bacterium	GO:0050896	Q9SSA5	62.4	4e-10	1	362	0.2
24	GO:0031977	C	thylakoid lumen	GO:0005622	P82869	192	2e-49	2	50	0.4
24	GO:0009507	C	chloroplast	GO:0005622	P82869	192	2e-49	2	1686	0.4
24	GO:0009579	C	thylakoid	GO:0005622	P82869	192	2e-49	2	190	0.4
24	GO:0009570	C	chloroplast stroma	GO:0005622	Q9SSA5	62.4	4e-10	1	376	0.2
25	GO:0016020	C	membrane	GO:0016020	P0A6G7	142	8e-34	1	1834	0.2
25	GO:0009408	P	response to heat	GO:0050896	P0A6G7	142	8e-34	1	463	0.2
25	GO:0006515	P	misfolded or incompletely synthesized protein catabolic process	GO:0008152	P0A6G7	142	8e-34	1	41	0.2
25	GO:0009536	C	plastid	GO:0005622	P0C314	214	3e-55	4	570	0.8
25	GO:0005829	C	cytosol	GO:0005622	P0A6G7	142	8e-34	1	7320	0.2
26	GO:0016020	C	membrane	GO:0016020	P0A6G7	103	3e-22	1	1834	0.2
26	GO:0009408	P	response to heat	GO:0050896	P0A6G7	103	3e-22	1	463	0.2
26	GO:0006515	P	misfolded or incompletely synthesized protein catabolic process	GO:0008152	P0A6G7	103	3e-22	1	41	0.2
26	GO:0009536	C	plastid	GO:0005622	P0C314	133	5e-31	4	570	0.8
26	GO:0005829	C	cytosol	GO:0005622	P0A6G7	103	3e-22	1	7320	0.2
27	GO:0005783	C	endoplasmic reticulum	GO:0005622	Q9GZP9	150	4e-36	1	2436	0.2
27	GO:0005515	F	protein binding	GO:0005488	Q96Q80	161	2e-39	2	28128	0.4
27	GO:0030968	P	endoplasmic reticulum unfolded protein response	GO:0050789	Q96Q80	161	2e-39	4	109	0.8
27	GO:0030433	P	ER-associated protein catabolic process	GO:0008152	Q54NN1	165	2e-40	5	141	1
27	GO:0030970	P	retrograde protein transport, ER to cytosol	GO:0006810	Q8BNI4	150	3e-36	3	13	0.6
27	GO:0030307	P	positive regulation of cell growth	GO:0050789	Q8BNI4	150	3e-36	3	134	0.6
27	GO:0030176	C	integral to endoplasmic reticulum membrane	GO:0016020	Q54NN1	165	2e-40	5	202	1
27	GO:0008284	P	positive regulation of cell proliferation	GO:0050789	Q8BNI4	150	3e-36	3	1021	0.6
28	GO:0016020	C	membrane	GO:0016020	P93819	59.7	8e-09	1	1834	0.2
28	GO:0005783	C	endoplasmic reticulum	GO:0005622	Q9LZM7	266	3e-71	3	2436	0.6
28	GO:0005515	F	protein binding	GO:0005488	P93819	59.7	8e-09	1	28128	0.2
28	GO:0010043	P	response to zinc ion	GO:0050896	P93819	59.7	8e-09	1	113	0.2
28	GO:0046686	P	response to cadmium ion	GO:0050896	P93819	59.7	8e-09	1	431	0.2
28	GO:0016615	F	malate dehydrogenase activity	GO:0016491	P0A5J6	66.6	6e-11	1	9	0.2
28	GO:0048046	C	apoplast	GO:0005576	P93819	59.7	8e-09	1	231	0.2
28	GO:0016192	P	vesicle-mediated transport	GO:0006810	Q9LZM7	266	3e-71	3	382	0.6
28	GO:0005829	C	cytosol	GO:0005622	P0A5J6	66.6	6e-11	1	7320	0.2
28	GO:0009651	P	response to salt stress	GO:0050896	P93819	59.7	8e-09	1	426	0.2
28	GO:0005886	C	plasma membrane	GO:0016020	P0A5J6	66.6	6e-11	2	8915	0.4
28	GO:0009507	C	chloroplast	GO:0005622	P93819	59.7	8e-09	1	1686	0.2
28	GO:0005634	C	nucleus	GO:0005622	P93819	59.7	8e-09	1	17087	0.2
28	GO:0005773	C	vacuole	GO:0005622	P93819	59.7	8e-09	1	541	0.2
28	GO:0005774	C	vacuolar membrane	GO:0016020	P93819	59.7	8e-09	1	446	0.2
28	GO:0009570	C	chloroplast stroma	GO:0005622	P93819	59.7	8e-09	1	376	0.2
29	GO:0016020	C	membrane	GO:0016020	P93819	67.4	4e-11	1	1834	0.2
29	GO:0005783	C	endoplasmic reticulum	GO:0005622	Q9LZM7	266	3e-71	3	2436	0.6
29	GO:0005515	F	protein binding	GO:0005488	P93819	67.4	4e-11	1	28128	0.2
29	GO:0010043	P	response to zinc ion	GO:0050896	P93819	67.4	4e-11	1	113	0.2
29	GO:0046686	P	response to cadmium ion	GO:0050896	P93819	67.4	4e-11	1	431	0.2
29	GO:0016615	F	malate dehydrogenase activity	GO:0016491	P0A5J6	75.9	1e-13	1	9	0.2
29	GO:0048046	C	apoplast	GO:0005576	P93819	67.4	4e-11	1	231	0.2
29	GO:0016192	P	vesicle-mediated transport	GO:0006810	Q9LZM7	266	3e-71	3	382	0.6
29	GO:0005829	C	cytosol	GO:0005622	P0A5J6	75.9	1e-13	1	7320	0.2
29	GO:0009651	P	response to salt stress	GO:0050896	P93819	67.4	4e-11	1	426	0.2
29	GO:0005886	C	plasma membrane	GO:0016020	P0A5J6	75.9	1e-13	2	8915	0.4
29	GO:0009507	C	chloroplast	GO:0005622	P93819	67.4	4e-11	1	1686	0.2
29	GO:0005634	C	nucleus	GO:0005622	P93819	67.4	4e-11	1	17087	0.2
29	GO:0005773	C	vacuole	GO:0005622	P93819	67.4	4e-11	1	541	0.2
29	GO:0005774	C	vacuolar membrane	GO:0016020	P93819	67.4	4e-11	1	446	0.2
29	GO:0009570	C	chloroplast stroma	GO:0005622	P93819	67.4	4e-11	1	376	0.2
30	GO:0005622	C	intracellular	GO:0005622	Q9H063	66.6	2e-12	1	640	0.2
32	GO:0006066	P	alcohol metabolic process	GO:0008152	B5WWZ8	83.2	2e-16	2	19	0.4
32	GO:0005792	C	microsome	GO:0005623	Q9LW56	68.9	3e-12	1	720	0.2
32	GO:0046577	F	long-chain-alcohol oxidase activity	GO:0016491	B5WWZ8	83.2	2e-16	2	6	0.4
32	GO:0055114	P	oxidation-reduction process	GO:0008152	B5WWZ8	83.2	2e-16	2	326	0.4
32	GO:0009409	P	response to cold	GO:0050896	B5WWZ8	83.2	2e-16	1	340	0.2
33	GO:0006783	P	heme biosynthetic process	GO:0008152	Q54DF9	151	1e-36	1	77	0.2
33	GO:0005515	F	protein binding	GO:0005488	P29680	163	2e-40	1	28128	0.2
33	GO:0009941	C	chloroplast envelope	GO:0005622	O22886	377	1e-105	1	396	0.2
33	GO:0046686	P	response to cadmium ion	GO:0050896	Q93ZB6	249	3e-66	1	431	0.2
33	GO:0019353	P	protoporphyrinogen IX biosynthetic process from glutamate	GO:0008152	P29680	163	2e-40	1	3	0.33
33	GO:0045335	C	phagocytic vesicle	GO:0005622	Q54DF9	151	1e-36	1	293	0.2
33	GO:0005829	C	cytosol	GO:0005622	O53231	153	2e-37	1	7320	0.2
33	GO:0006780	P	uroporphyrinogen III biosynthetic process	GO:0008152	P29680	163	2e-40	1	4	0.25
33	GO:0009507	C	chloroplast	GO:0005622	O22886	377	1e-105	2	1686	0.4
33	GO:0004853	F	uroporphyrinogen decarboxylase activity	GO:0016829	P29680	163	2e-40	2	8	0.4
33	GO:0009570	C	chloroplast stroma	GO:0005622	O22886	377	1e-105	2	376	0.4
34	GO:0030096	C	plasma membrane-derived thylakoid photosystem II	GO:0016020	P09193	473	1e-133	1	26	0.2
34	GO:0009536	C	plastid	GO:0005622	P0C367	539	1e-153	4	570	0.8
35	GO:0009536	C	plastid	GO:0005622	P0C467	72	7e-13	4	570	0.8
36	GO:0005737	C	cytoplasm	GO:0005622	Q9FF86	81.6	3e-15	1	12883	0.2
36	GO:0048730	P	epidermis morphogenesis	GO:0007275	Q9FF86	81.6	3e-15	1	56	0.2
36	GO:0033810	F	anthocyanin 5-O-glucoside 6{prime}{prime}{prime}-O-malonyltransferase activity	GO:0016740	Q8W1W9	55.8	2e-07	1	1	1
36	GO:0033809	F	anthocyanin 6{prime}{prime}-O-malonyltransferase activity	GO:0016740	Q8GSN8	79.3	2e-14	1	1	1
36	GO:0047634	F	agmatine N4-coumaroyltransferase activity	GO:0016740	A9ZPJ7	53.5	1e-06	1	3	0.33
36	GO:0010345	P	suberin biosynthetic process	GO:0008152	Q94CD1	72.4	2e-12	1	8	0.2
36	GO:0010143	P	cutin biosynthetic process	GO:0008152	Q9FF86	81.6	3e-15	1	11	0.2
36	GO:0052325	P	cell wall pectin biosynthetic process	GO:0008152	Q94CD1	72.4	2e-12	1	2	0.5
36	GO:0050734	F	hydroxycinnamoyltransferase activity	GO:0016740	Q94CD1	72.4	2e-12	1	1	1
36	GO:0010090	P	trichome morphogenesis	GO:0030154	Q9FF86	81.6	3e-15	1	29	0.2
36	GO:0051179	P	localization	NA	Q9FF86	81.6	3e-15	1	5	0.2
40	GO:0008217	P	regulation of blood pressure	NA	P34913	129	1e-29	1	164	0.2
40	GO:0045777	P	positive regulation of blood pressure	NA	P80299	130	3e-30	1	56	0.2
40	GO:0005737	C	cytoplasm	GO:0005622	P34913	129	1e-29	1	12883	0.2
40	GO:0019233	P	sensory perception of pain	NA	P80299	130	3e-30	1	124	0.2
40	GO:0045909	P	positive regulation of vasodilation	GO:0050789	P34913	129	1e-29	1	36	0.2
40	GO:0005925	C	focal adhesion	GO:0016020	P34913	129	1e-29	1	259	0.2
40	GO:0006805	P	xenobiotic metabolic process	GO:0008152	P34913	129	1e-29	1	207	0.2
40	GO:0072593	P	reactive oxygen species metabolic process	GO:0008152	P34913	129	1e-29	1	88	0.2
40	GO:0005625	C	soluble fraction	GO:0005623	P34913	129	1e-29	1	1002	0.2
40	GO:0000287	F	magnesium ion binding	GO:0005488	P80299	130	3e-30	1	487	0.2
40	GO:0005777	C	peroxisome	GO:0005622	P80299	130	3e-30	1	448	0.2
40	GO:0017144	P	drug metabolic process	GO:0008152	P34913	129	1e-29	1	46	0.2
40	GO:0009636	P	response to toxin	GO:0050896	P34913	129	1e-29	1	207	0.2
40	GO:0043651	P	linoleic acid metabolic process	GO:0008152	P80299	130	3e-30	1	8	0.2
40	GO:0005730	C	nucleolus	GO:0005622	P34913	129	1e-29	1	3399	0.2
40	GO:0005829	C	cytosol	GO:0005622	P80299	130	3e-30	3	7320	0.6
40	GO:0005886	C	plasma membrane	GO:0016020	P64301	63.9	5e-10	2	8915	0.4
40	GO:0006874	P	cellular calcium ion homeostasis	GO:0009987	P34913	129	1e-29	1	265	0.2
40	GO:0018786	F	haloalkane dehalogenase activity	GO:0003824	Q50642	53.1	9e-07	1	1	1
40	GO:0004301	F	epoxide hydrolase activity	GO:0003824	P80299	130	3e-30	2	11	0.4
40	GO:0042803	F	protein homodimerization activity	GO:0005488	P34913	129	1e-29	1	1871	0.2
40	GO:0003869	F	4-nitrophenylphosphatase activity	GO:0003824	P80299	130	3e-30	1	9	0.2
40	GO:0006954	P	inflammatory response	GO:0050896	P80299	130	3e-30	2	435	0.4
40	GO:0002539	P	prostaglandin production involved in inflammatory response	GO:0050896	P80299	130	3e-30	1	2	0.5
40	GO:0005618	C	cell wall	GO:0005623	P64301	63.9	5e-10	1	673	0.2
40	GO:0005794	C	Golgi apparatus	GO:0005622	P34913	129	1e-29	1	1810	0.2
41	GO:0008217	P	regulation of blood pressure	NA	P34913	132	8e-31	1	164	0.2
41	GO:0045777	P	positive regulation of blood pressure	NA	P80299	132	1e-30	1	56	0.2
41	GO:0005737	C	cytoplasm	GO:0005622	P34913	132	8e-31	1	12883	0.2
41	GO:0019233	P	sensory perception of pain	NA	P80299	132	1e-30	1	124	0.2
41	GO:0045909	P	positive regulation of vasodilation	GO:0050789	P34913	132	8e-31	1	36	0.2
41	GO:0005925	C	focal adhesion	GO:0016020	P34913	132	8e-31	1	259	0.2
41	GO:0006805	P	xenobiotic metabolic process	GO:0008152	P34913	132	8e-31	1	207	0.2
41	GO:0072593	P	reactive oxygen species metabolic process	GO:0008152	P34913	132	8e-31	1	88	0.2
41	GO:0005625	C	soluble fraction	GO:0005623	P34913	132	8e-31	1	1002	0.2
41	GO:0000287	F	magnesium ion binding	GO:0005488	P80299	132	1e-30	1	487	0.2
41	GO:0005777	C	peroxisome	GO:0005622	P80299	132	1e-30	1	448	0.2
41	GO:0017144	P	drug metabolic process	GO:0008152	P34913	132	8e-31	1	46	0.2
41	GO:0043651	P	linoleic acid metabolic process	GO:0008152	P80299	132	1e-30	1	8	0.2
41	GO:0009636	P	response to toxin	GO:0050896	P34913	132	8e-31	1	207	0.2
41	GO:0005730	C	nucleolus	GO:0005622	P34913	132	8e-31	1	3399	0.2
41	GO:0005829	C	cytosol	GO:0005622	P34913	132	8e-31	3	7320	0.6
41	GO:0005886	C	plasma membrane	GO:0016020	P64301	60.1	6e-09	2	8915	0.4
41	GO:0006874	P	cellular calcium ion homeostasis	GO:0009987	P34913	132	8e-31	1	265	0.2
41	GO:0018786	F	haloalkane dehalogenase activity	GO:0003824	Q50642	57.4	4e-08	1	1	1
41	GO:0004301	F	epoxide hydrolase activity	GO:0003824	P34913	132	8e-31	2	11	0.4
41	GO:0003869	F	4-nitrophenylphosphatase activity	GO:0003824	P80299	132	1e-30	1	9	0.2
41	GO:0042803	F	protein homodimerization activity	GO:0005488	P34913	132	8e-31	1	1871	0.2
41	GO:0006954	P	inflammatory response	GO:0050896	P34913	132	8e-31	2	435	0.4
41	GO:0002539	P	prostaglandin production involved in inflammatory response	GO:0050896	P80299	132	1e-30	1	2	0.5
41	GO:0005618	C	cell wall	GO:0005623	P64301	60.1	6e-09	1	673	0.2
41	GO:0005794	C	Golgi apparatus	GO:0005622	P34913	132	8e-31	1	1810	0.2
42	GO:0016020	C	membrane	GO:0016020	Q7PC86	215	8e-56	2	1834	0.4
42	GO:0009941	C	chloroplast envelope	GO:0005622	Q9XIE2	213	3e-55	1	396	0.2
42	GO:0052544	P	defense response by callose deposition in cell wall	GO:0050896	Q9XIE2	213	3e-55	1	16	0.2
42	GO:0009607	P	response to biotic stimulus	GO:0050896	Q9M9E1	254	1e-67	1	12	0.2
42	GO:0046865	P	terpenoid transport	GO:0006810	Q9M9E1	254	1e-67	1	1	1
42	GO:0009737	P	response to abscisic acid stimulus	GO:0050896	Q9XIE2	213	3e-55	1	307	0.2
42	GO:0009751	P	response to salicylic acid stimulus	GO:0050896	Q9M9E1	254	1e-67	1	128	0.2
42	GO:0015086	F	cadmium ion transmembrane transporter activity	GO:0005215	Q9XIE2	213	3e-55	1	25	0.2
42	GO:0015691	P	cadmium ion transport	GO:0006810	Q9XIE2	213	3e-55	1	12	0.2
42	GO:0080168	P	abscisic acid transport	GO:0006810	Q9M9E1	254	1e-67	1	2	0.5
42	GO:0031348	P	negative regulation of defense response	GO:0050789	Q9XIE2	213	3e-55	1	19	0.2
42	GO:0015692	P	lead ion transport	GO:0006810	Q9M9E1	254	1e-67	1	4	0.25
42	GO:0009817	P	defense response to fungus, incompatible interaction	GO:0050896	Q9XIE2	213	3e-55	1	41	0.2
42	GO:0042742	P	defense response to bacterium	GO:0050896	Q9XIE2	213	3e-55	1	362	0.2
42	GO:0010193	P	response to ozone	GO:0050896	Q9M9E1	254	1e-67	1	35	0.2
42	GO:0009723	P	response to ethylene stimulus	GO:0050896	Q9M9E1	254	1e-67	1	88	0.2
42	GO:0042344	P	indole glucosinolate catabolic process	GO:0008152	Q9XIE2	213	3e-55	1	3	0.33
42	GO:0005739	C	mitochondrion	GO:0005622	Q9XIE2	213	3e-55	1	6724	0.2
42	GO:0005886	C	plasma membrane	GO:0016020	Q9M9E1	254	1e-67	5	8915	1
42	GO:0070574	P	cadmium ion transmembrane transport	GO:0006810	Q9XIE2	213	3e-55	1	28	0.2
42	GO:0009507	C	chloroplast	GO:0005622	Q7PC86	215	8e-56	3	1686	0.6
42	GO:0071366	P	cellular response to indolebutyric acid stimulus	GO:0050896	Q9XIE2	213	3e-55	1	2	0.5
42	GO:0009627	P	systemic acquired resistance	GO:0050896	Q9XIE2	213	3e-55	1	23	0.2
42	GO:0009753	P	response to jasmonic acid stimulus	GO:0050896	Q9M9E1	254	1e-67	1	134	0.2
42	GO:0005774	C	vacuolar membrane	GO:0016020	Q9XIE2	213	3e-55	1	446	0.2
43	GO:0072369	P	regulation of lipid transport by positive regulation of transcription from an RNA polymerase II promoter	GO:0050789	P61978	50.8	3e-06	1	2	0.5
43	GO:0030530	C	heterogeneous nuclear ribonucleoprotein complex	GO:0005622	P61978	50.8	3e-06	1	23	0.2
43	GO:0001077	F	RNA polymerase II core promoter proximal region sequence-specific DNA binding transcription factor activity involved in positive regulation of transcription	GO:0006139	P61978	50.8	3e-06	1	37	0.2
43	GO:0005737	C	cytoplasm	GO:0005622	P61978	50.8	3e-06	1	12883	0.2
43	GO:0003697	F	single-stranded DNA binding	GO:0005488	P61980	50.8	3e-06	2	273	0.4
43	GO:0005515	F	protein binding	GO:0005488	P61980	50.8	3e-06	3	28128	0.6
43	GO:0045716	P	positive regulation of low-density lipoprotein particle receptor biosynthetic process	GO:0050789	P61978	50.8	3e-06	1	2	0.5
43	GO:0005654	C	nucleoplasm	GO:0005622	P61978	50.8	3e-06	1	1389	0.2
43	GO:0000978	F	RNA polymerase II core promoter proximal region sequence-specific DNA binding	GO:0005488	P61978	50.8	3e-06	1	46	0.2
43	GO:0007165	P	signal transduction	GO:0050789	P61978	50.8	3e-06	1	1550	0.2
43	GO:0000398	P	nuclear mRNA splicing, via spliceosome	GO:0006139	P61978	50.8	3e-06	1	644	0.2
43	GO:0000790	C	nuclear chromatin	GO:0005622	P61978	50.8	3e-06	1	338	0.2
43	GO:0006396	P	RNA processing	GO:0006139	P61978	50.8	3e-06	1	96	0.2
43	GO:0003723	F	RNA binding	GO:0005488	P61978	50.8	3e-06	1	844	0.2
43	GO:0010988	P	regulation of low-density lipoprotein particle clearance	GO:0050789	P61978	50.8	3e-06	1	1	1
43	GO:0005730	C	nucleolus	GO:0005622	P61978	50.8	3e-06	1	3399	0.2
43	GO:0005634	C	nucleus	GO:0005622	P61978	50.8	3e-06	1	17087	0.2
43	GO:0071013	C	catalytic step 2 spliceosome	GO:0005622	P61978	50.8	3e-06	1	260	0.2
43	GO:0010467	P	gene expression	GO:0008152	P61978	50.8	3e-06	1	445	0.2
43	GO:0048260	P	positive regulation of receptor-mediated endocytosis	GO:0050789	P61978	50.8	3e-06	1	42	0.2
47	GO:0005515	F	protein binding	GO:0005488	P0A8A4	85.5	1e-16	1	28128	0.2
47	GO:0004721	F	phosphoprotein phosphatase activity	GO:0003824	O49562	225	1e-58	1	138	0.2
47	GO:0004672	F	protein kinase activity	GO:0016740	O49562	225	1e-58	2	831	0.4
47	GO:0051338	P	regulation of transferase activity	GO:0050789	P0A8A4	85.5	1e-16	1	2	0.5
47	GO:0005829	C	cytosol	GO:0005622	Q9MAC9	215	1e-55	1	7320	0.2
47	GO:0009507	C	chloroplast	GO:0005622	O49562	225	1e-58	1	1686	0.2
47	GO:0030234	F	enzyme regulator activity	GO:0030234	P0A8A4	85.5	1e-16	1	50	0.2
52	GO:0003743	F	translation initiation factor activity	GO:0005488	Q5E9D0	121	7e-28	2	333	0.4
52	GO:0005515	F	protein binding	GO:0005488	Q41969	170	1e-42	2	28128	0.4
52	GO:0006413	P	translational initiation	GO:0008152	Q5E9D0	121	7e-28	2	348	0.4
52	GO:0007052	P	mitotic spindle organization	GO:0009987	P41375	128	4e-30	1	386	0.2
52	GO:0005875	C	microtubule associated complex	GO:0005622	P41375	128	4e-30	1	518	0.2
52	GO:0005829	C	cytosol	GO:0005622	P56329	126	2e-29	1	7320	0.2
52	GO:0005886	C	plasma membrane	GO:0016020	Q41969	170	1e-42	1	8915	0.2
52	GO:0000022	P	mitotic spindle elongation	GO:0009987	P41375	128	4e-30	1	142	0.2
56	GO:0005739	C	mitochondrion	GO:0005622	Q9SX77	216	7e-56	1	6724	0.2
56	GO:0005634	C	nucleus	GO:0005622	Q9SX77	216	7e-56	1	17087	0.2
58	GO:0000003	P	reproduction	NA	Q18779	132	2e-30	1	1845	0.2
58	GO:0002009	P	morphogenesis of an epithelium	NA	Q18779	132	2e-30	1	450	0.2
58	GO:0040025	P	vulval development	GO:0007275	Q18779	132	2e-30	1	89	0.2
58	GO:0030206	P	chondroitin sulfate biosynthetic process	GO:0008152	Q9NTN3	126	7e-29	1	31	0.2
58	GO:0015788	P	UDP-N-acetylglucosamine transport	GO:0006810	Q95YI5	136	9e-32	1	7	0.2
58	GO:0005737	C	cytoplasm	GO:0005622	Q18779	132	2e-30	1	12883	0.2
58	GO:0015785	P	UDP-galactose transport	GO:0006810	Q95YI5	136	9e-32	1	6	0.2
58	GO:0015790	P	UDP-xylose transport	GO:0006810	Q95YI5	136	9e-32	1	4	0.25
58	GO:0005515	F	protein binding	GO:0005488	Q95YI5	136	9e-32	1	28128	0.2
58	GO:0007367	P	segment polarity determination	GO:0007275	Q95YI5	136	9e-32	1	57	0.2
58	GO:0015297	F	antiporter activity	GO:0005215	Q95YI5	136	9e-32	1	7	0.2
58	GO:0005463	F	UDP-N-acetylgalactosamine transmembrane transporter activity	GO:0005215	Q9NTN3	126	7e-29	1	3	0.33
58	GO:0005462	F	UDP-N-acetylglucosamine transmembrane transporter activity	GO:0005215	Q95YI5	136	9e-32	1	7	0.2
58	GO:0006805	P	xenobiotic metabolic process	GO:0008152	Q9NTN3	126	7e-29	1	207	0.2
58	GO:0072334	P	UDP-galactose transmembrane transport	GO:0006810	Q95YI5	136	9e-32	1	17	0.2
58	GO:0015787	P	UDP-glucuronic acid transport	GO:0006810	Q95YI5	136	9e-32	1	3	0.33
58	GO:0007476	P	imaginal disc-derived wing morphogenesis	GO:0007275	Q95YI5	136	9e-32	1	215	0.2
58	GO:0007447	P	imaginal disc pattern formation	GO:0007275	Q95YI5	136	9e-32	1	12	0.2
58	GO:0015789	P	UDP-N-acetylgalactosamine transport	GO:0006810	Q9NTN3	126	7e-29	1	3	0.33
58	GO:0005459	F	UDP-galactose transmembrane transporter activity	GO:0005215	Q95YI5	136	9e-32	2	18	0.4
58	GO:0005464	F	UDP-xylose transmembrane transporter activity	GO:0005215	Q95YI5	136	9e-32	1	6	0.2
58	GO:0005461	F	UDP-glucuronic acid transmembrane transporter activity	GO:0005215	Q95YI5	136	9e-32	1	5	0.2
58	GO:0005338	F	nucleotide-sugar transmembrane transporter activity	GO:0005215	Q76EJ3	123	8e-28	1	6	0.2
58	GO:0000139	C	Golgi membrane	GO:0016020	Q76EJ3	123	8e-28	1	305	0.2
58	GO:0009792	P	embryo development ending in birth or egg hatching	GO:0007275	Q18779	132	2e-30	1	2781	0.2
58	GO:0009880	P	embryonic pattern specification	GO:0007275	Q95YI5	136	9e-32	1	179	0.2
58	GO:0005457	F	GDP-fucose transmembrane transporter activity	GO:0005215	Q95YI5	136	9e-32	1	6	0.2
58	GO:0005458	F	GDP-mannose transmembrane transporter activity	GO:0005215	Q95YI5	136	9e-32	2	6	0.4
58	GO:0001745	P	compound eye morphogenesis	GO:0007275	Q95YI5	136	9e-32	1	137	0.2
58	GO:0055085	P	transmembrane transport	GO:0006810	Q9NTN3	126	7e-29	2	656	0.4
58	GO:0015784	P	GDP-mannose transport	GO:0006810	Q941R4	79.7	1e-14	1	5	0.2
58	GO:0018991	P	oviposition	GO:0007610	Q18779	132	2e-30	1	319	0.2
58	GO:0015780	P	nucleotide-sugar transport	GO:0006810	Q76EJ3	123	8e-28	1	8	0.2
58	GO:0015786	P	UDP-glucose transport	GO:0006810	Q95YI5	136	9e-32	1	11	0.2
58	GO:0005794	C	Golgi apparatus	GO:0005622	Q941R4	79.7	1e-14	1	1810	0.2
58	GO:0030176	C	integral to endoplasmic reticulum membrane	GO:0016020	Q9NTN3	126	7e-29	1	202	0.2
58	GO:0005460	F	UDP-glucose transmembrane transporter activity	GO:0005215	Q95YI5	136	9e-32	2	9	0.4
58	GO:0007423	P	sensory organ development	GO:0007275	Q95YI5	136	9e-32	1	110	0.2
59	GO:0005783	C	endoplasmic reticulum	GO:0005622	O94520	83.2	6e-16	2	2436	0.4
59	GO:0034975	P	protein folding in endoplasmic reticulum	GO:0008152	P53073	61.2	2e-09	1	13	0.2
59	GO:0072546	C	ER membrane protein complex	GO:0016020	P53073	61.2	2e-09	1	6	0.2
60	GO:0031225	C	anchored to membrane	GO:0016020	O82337	57	3e-08	2	244	0.4
61	GO:0016020	C	membrane	GO:0016020	P0A705	118	1e-26	1	1834	0.2
61	GO:0003743	F	translation initiation factor activity	GO:0005488	Q9SHI1	227	3e-59	2	333	0.4
61	GO:0009941	C	chloroplast envelope	GO:0005622	Q9SHI1	227	3e-59	1	396	0.2
61	GO:0043024	F	ribosomal small subunit binding	GO:0005488	P46199	89.7	7e-18	2	20	0.4
61	GO:0006413	P	translational initiation	GO:0008152	Q9SHI1	227	3e-59	2	348	0.4
61	GO:0006412	P	translation	GO:0008152	P46199	89.7	7e-18	2	559	0.4
61	GO:0005576	C	extracellular region	GO:0005576	P65131	101	2e-21	1	2707	0.2
61	GO:0005739	C	mitochondrion	GO:0005622	P46199	89.7	7e-18	2	6724	0.4
61	GO:0005886	C	plasma membrane	GO:0016020	P65131	101	2e-21	1	8915	0.2
61	GO:0009507	C	chloroplast	GO:0005622	Q9SHI1	227	3e-59	1	1686	0.2
61	GO:0008135	F	translation factor activity, nucleic acid binding	GO:0005488	P46199	89.7	7e-18	2	47	0.4
61	GO:0006446	P	regulation of translational initiation	GO:0050789	P46199	89.7	7e-18	2	155	0.4
61	GO:0005618	C	cell wall	GO:0005623	P65131	101	2e-21	1	673	0.2
61	GO:0040007	P	growth	NA	P65131	101	2e-21	1	2112	0.2
65	GO:0022626	C	cytosolic ribosome	GO:0005622	Q8LCW9	79.3	4e-15	3	219	0.6
65	GO:0005829	C	cytosol	GO:0005622	Q8LCW9	79.3	4e-15	5	7320	1
65	GO:0005886	C	plasma membrane	GO:0016020	Q8LCW9	79.3	4e-15	2	8915	0.4
65	GO:0005634	C	nucleus	GO:0005622	Q8LCW9	79.3	4e-15	3	17087	0.6
66	GO:0006385	P	transcription elongation from RNA polymerase III promoter	GO:0006139	P62875	123	4e-28	1	12	0.2
66	GO:0005665	C	DNA-directed RNA polymerase II, core complex	GO:0005622	P62876	123	4e-28	4	90	0.8
66	GO:0006283	P	transcription-coupled nucleotide-excision repair	GO:0006139	P62875	123	4e-28	1	75	0.2
66	GO:0006289	P	nucleotide-excision repair	GO:0006139	P62875	123	4e-28	1	187	0.2
66	GO:0005515	F	protein binding	GO:0005488	Q9VC49	123	4e-28	1	28128	0.2
66	GO:0004672	F	protein kinase activity	GO:0016740	P62876	123	4e-28	4	831	0.8
66	GO:0006386	P	termination of RNA polymerase III transcription	GO:0006139	P62875	123	4e-28	1	14	0.2
66	GO:0005654	C	nucleoplasm	GO:0005622	P62875	123	4e-28	1	1389	0.2
66	GO:0000398	P	nuclear mRNA splicing, via spliceosome	GO:0006139	P62875	123	4e-28	1	644	0.2
66	GO:0016032	P	viral reproduction	NA	P62875	123	4e-28	1	512	0.2
66	GO:0003899	F	DNA-directed RNA polymerase activity	GO:0016740	P62875	123	4e-28	1	119	0.2
66	GO:0006367	P	transcription initiation from RNA polymerase II promoter	GO:0006139	P62875	123	4e-28	1	143	0.2
66	GO:0006370	P	mRNA capping	GO:0006139	P62875	123	4e-28	1	68	0.2
66	GO:0006368	P	transcription elongation from RNA polymerase II promoter	GO:0006139	P62875	123	4e-28	1	119	0.2
66	GO:0005634	C	nucleus	GO:0005622	P62876	123	4e-28	4	17087	0.8
66	GO:0006281	P	DNA repair	GO:0006139	P62875	123	4e-28	1	593	0.2
66	GO:0050434	P	positive regulation of viral transcription	GO:0050789	P62875	123	4e-28	1	72	0.2
66	GO:0006356	P	regulation of transcription from RNA polymerase I promoter	GO:0050789	P62875	123	4e-28	1	10	0.2
66	GO:0006366	P	transcription from RNA polymerase II promoter	GO:0006139	P62876	123	4e-28	4	559	0.8
66	GO:0010467	P	gene expression	GO:0008152	P62875	123	4e-28	1	445	0.2
66	GO:0006383	P	transcription from RNA polymerase III promoter	GO:0006139	P62875	123	4e-28	1	83	0.2
67	GO:0034644	P	cellular response to UV	GO:0050896	Q12238	84	2e-16	1	65	0.2
67	GO:0005515	F	protein binding	GO:0005488	P0ABE2	66.6	4e-11	2	28128	0.4
67	GO:0016226	P	iron-sulfur cluster assembly	GO:0008152	Q84W65	125	5e-29	1	184	0.2
67	GO:0008047	F	enzyme activator activity	GO:0030234	Q84W65	125	5e-29	1	90	0.2
67	GO:0006970	P	response to osmotic stress	GO:0050896	P0ABE2	66.6	4e-11	1	199	0.2
67	GO:0005829	C	cytosol	GO:0005622	Q12238	84	2e-16	1	7320	0.2
67	GO:0005739	C	mitochondrion	GO:0005622	Q84W65	125	5e-29	2	6724	0.4
67	GO:0043085	P	positive regulation of catalytic activity	GO:0050789	Q84W65	125	5e-29	1	173	0.2
67	GO:0009507	C	chloroplast	GO:0005622	Q84W65	125	5e-29	1	1686	0.2
67	GO:0005634	C	nucleus	GO:0005622	Q12238	84	2e-16	1	17087	0.2
67	GO:0009570	C	chloroplast stroma	GO:0005622	Q84W65	125	5e-29	1	376	0.2
68	GO:0016020	C	membrane	GO:0016020	Q9SK22	181	7e-46	2	1834	0.4
68	GO:0015935	C	small ribosomal subunit	GO:0005622	P62250	167	1e-41	2	40	0.4
68	GO:0006412	P	translation	GO:0008152	P62250	167	1e-41	1	559	0.2
68	GO:0022626	C	cytosolic ribosome	GO:0005622	Q9SK22	181	7e-46	2	219	0.4
68	GO:0003723	F	RNA binding	GO:0005488	P62250	167	1e-41	1	844	0.2
68	GO:0005730	C	nucleolus	GO:0005622	Q9M8X9	177	1e-44	1	3399	0.2
68	GO:0009507	C	chloroplast	GO:0005622	Q9SK22	181	7e-46	3	1686	0.6
68	GO:0005618	C	cell wall	GO:0005623	Q9SK22	181	7e-46	1	673	0.2
68	GO:0022627	C	cytosolic small ribosomal subunit	GO:0005622	Q9SK22	181	7e-46	4	403	0.8
70	GO:0006364	P	rRNA processing	GO:0006139	Q3UFY0	63.5	7e-10	3	284	0.6
70	GO:0042274	P	ribosomal small subunit biogenesis	GO:0009987	Q3UFY0	63.5	7e-10	3	109	0.6
70	GO:0005730	C	nucleolus	GO:0005622	Q3UFY0	63.5	7e-10	4	3399	0.8
70	GO:0005634	C	nucleus	GO:0005622	Q9P6P2	55.8	1e-07	1	17087	0.2
71	GO:0043621	F	protein self-association	GO:0005488	Q9LUJ3	93.6	2e-26	1	107	0.2
71	GO:0005515	F	protein binding	GO:0005488	Q9LUJ3	93.6	2e-26	1	28128	0.2
71	GO:0044030	P	regulation of DNA methylation	GO:0050789	Q9LUJ3	93.6	2e-26	1	6	0.2
71	GO:0005634	C	nucleus	GO:0005622	Q9LUJ3	93.6	2e-26	1	17087	0.2
71	GO:0006306	P	DNA methylation	GO:0006139	Q9LUJ3	93.6	2e-26	1	87	0.2
71	GO:0070918	P	production of small RNA involved in gene silencing by RNA	GO:0006139	Q9LUJ3	93.6	2e-26	1	13	0.2
73	GO:0005515	F	protein binding	GO:0005488	Q8VYC8	85.5	6e-17	2	28128	0.4
73	GO:0016567	P	protein ubiquitination	GO:0008152	Q8VYC8	85.5	6e-17	2	803	0.4
73	GO:0034052	P	positive regulation of plant-type hypersensitive response	GO:0050789	Q8VYC8	85.5	6e-17	2	4	0.5
73	GO:0005886	C	plasma membrane	GO:0016020	Q8VYC8	85.5	6e-17	2	8915	0.4
73	GO:0004842	F	ubiquitin-protein ligase activity	GO:0016874	Q8VYC8	85.5	6e-17	2	1087	0.4
74	GO:0009536	C	plastid	GO:0005622	P0C301	114	3e-25	5	570	1
75	GO:0016020	C	membrane	GO:0016020	P25856	479	1e-135	2	1834	0.4
75	GO:0009535	C	chloroplast thylakoid membrane	GO:0016020	P25856	479	1e-135	2	290	0.4
75	GO:0006096	P	glycolysis	GO:0008152	P78958	238	9e-63	1	145	0.2
75	GO:0005515	F	protein binding	GO:0005488	P25857	391	1e-109	2	28128	0.4
75	GO:0009941	C	chloroplast envelope	GO:0005622	P25857	391	1e-109	1	396	0.2
75	GO:0031098	P	stress-activated protein kinase signaling cascade	GO:0050789	P78958	238	9e-63	1	17	0.2
75	GO:0070301	P	cellular response to hydrogen peroxide	GO:0050896	P78958	238	9e-63	1	74	0.2
75	GO:0070302	P	regulation of stress-activated protein kinase signaling cascade	GO:0050789	P78958	238	9e-63	1	1	1
75	GO:0006094	P	gluconeogenesis	GO:0008152	P78958	238	9e-63	1	103	0.2
75	GO:0009744	P	response to sucrose stimulus	GO:0050896	P25856	479	1e-135	2	53	0.4
75	GO:0046686	P	response to cadmium ion	GO:0050896	P25857	391	1e-109	1	431	0.2
75	GO:0019253	P	reductive pentose-phosphate cycle	GO:0008152	P25856	479	1e-135	2	6	0.4
75	GO:0004365	F	glyceraldehyde-3-phosphate dehydrogenase (NAD+) (phosphorylating) activity	GO:0016491	P25857	391	1e-109	1	40	0.2
75	GO:0048046	C	apoplast	GO:0005576	P25856	479	1e-135	2	231	0.4
75	GO:0009416	P	response to light stimulus	GO:0050896	P25856	479	1e-135	2	177	0.4
75	GO:0005829	C	cytosol	GO:0005622	P64178	265	9e-71	3	7320	0.6
75	GO:0005576	C	extracellular region	GO:0005576	P64178	265	9e-71	1	2707	0.2
75	GO:0005886	C	plasma membrane	GO:0016020	P64178	265	9e-71	1	8915	0.2
75	GO:0009507	C	chloroplast	GO:0005622	P25856	479	1e-135	2	1686	0.4
75	GO:0009409	P	response to cold	GO:0050896	P25856	479	1e-135	2	340	0.4
75	GO:0040007	P	growth	NA	P64178	265	9e-71	1	2112	0.2
75	GO:0010319	C	stromule	GO:0005622	P25856	479	1e-135	2	36	0.4
75	GO:0008943	F	glyceraldehyde-3-phosphate dehydrogenase activity	GO:0016491	P25856	479	1e-135	1	8	0.2
75	GO:0070297	P	regulation of two-component signal transduction system (phosphorelay)	GO:0050789	P78958	238	9e-63	1	3	0.33
75	GO:0009570	C	chloroplast stroma	GO:0005622	P25856	479	1e-135	2	376	0.4
77	GO:0010891	P	negative regulation of sequestering of triglyceride	GO:0050789	Q5RBI4	68.2	3e-11	2	13	0.4
77	GO:0008217	P	regulation of blood pressure	NA	P34913	74.7	3e-13	1	164	0.2
77	GO:0045777	P	positive regulation of blood pressure	NA	P80299	70.1	8e-12	1	56	0.2
77	GO:0005737	C	cytoplasm	GO:0005622	P34913	74.7	3e-13	1	12883	0.2
77	GO:0006654	P	phosphatidic acid biosynthetic process	GO:0008152	Q5RBI4	68.2	3e-11	2	18	0.4
77	GO:0004806	F	triglyceride lipase activity	GO:0003824	Q5RBI4	68.2	3e-11	2	56	0.4
77	GO:0019233	P	sensory perception of pain	NA	P80299	70.1	8e-12	1	124	0.2
77	GO:0045909	P	positive regulation of vasodilation	GO:0050789	P34913	74.7	3e-13	1	36	0.2
77	GO:0005925	C	focal adhesion	GO:0016020	P34913	74.7	3e-13	1	259	0.2
77	GO:0006805	P	xenobiotic metabolic process	GO:0008152	P34913	74.7	3e-13	1	207	0.2
77	GO:0072593	P	reactive oxygen species metabolic process	GO:0008152	P34913	74.7	3e-13	1	88	0.2
77	GO:0005625	C	soluble fraction	GO:0005623	P34913	74.7	3e-13	1	1002	0.2
77	GO:0042171	F	lysophosphatidic acid acyltransferase activity	GO:0016740	Q8WTS1	68.2	3e-11	1	13	0.2
77	GO:0005811	C	lipid particle	GO:0005622	Q5RBI4	68.2	3e-11	2	346	0.4
77	GO:0006629	P	lipid metabolic process	GO:0008152	Q8WTS1	68.2	3e-11	1	302	0.2
77	GO:0019433	P	triglyceride catabolic process	GO:0008152	Q8WTS1	68.2	3e-11	1	48	0.2
77	GO:0000287	F	magnesium ion binding	GO:0005488	P80299	70.1	8e-12	1	487	0.2
77	GO:0010898	P	positive regulation of triglyceride catabolic process	GO:0050789	Q5RBI4	68.2	3e-11	2	16	0.4
77	GO:0005777	C	peroxisome	GO:0005622	P80299	70.1	8e-12	1	448	0.2
77	GO:0017144	P	drug metabolic process	GO:0008152	P34913	74.7	3e-13	1	46	0.2
77	GO:0043651	P	linoleic acid metabolic process	GO:0008152	P80299	70.1	8e-12	1	8	0.2
77	GO:0009636	P	response to toxin	GO:0050896	P34913	74.7	3e-13	1	207	0.2
77	GO:0005730	C	nucleolus	GO:0005622	P34913	74.7	3e-13	1	3399	0.2
77	GO:0005829	C	cytosol	GO:0005622	P34913	74.7	3e-13	5	7320	1
77	GO:0006874	P	cellular calcium ion homeostasis	GO:0009987	P34913	74.7	3e-13	1	265	0.2
77	GO:0005886	C	plasma membrane	GO:0016020	P0A572	82.8	1e-15	1	8915	0.2
77	GO:0004301	F	epoxide hydrolase activity	GO:0003824	P34913	74.7	3e-13	2	11	0.4
77	GO:0003869	F	4-nitrophenylphosphatase activity	GO:0003824	P80299	70.1	8e-12	1	9	0.2
77	GO:0042803	F	protein homodimerization activity	GO:0005488	P34913	74.7	3e-13	1	1871	0.2
77	GO:0006954	P	inflammatory response	GO:0050896	P34913	74.7	3e-13	2	435	0.4
77	GO:0002539	P	prostaglandin production involved in inflammatory response	GO:0050896	P80299	70.1	8e-12	1	2	0.5
77	GO:0005794	C	Golgi apparatus	GO:0005622	P34913	74.7	3e-13	1	1810	0.2
78	GO:0016020	C	membrane	GO:0016020	P52410	217	3e-56	1	1834	0.2
78	GO:0005515	F	protein binding	GO:0005488	P0AAI5	166	8e-41	2	28128	0.4
78	GO:0009941	C	chloroplast envelope	GO:0005622	P52410	217	3e-56	1	396	0.2
78	GO:0010020	P	chloroplast fission	GO:0009987	P52410	217	3e-56	1	15	0.2
78	GO:0006091	P	generation of precursor metabolites and energy	GO:0008152	O94297	135	1e-31	1	111	0.2
78	GO:0001666	P	response to hypoxia	GO:0050896	P63456	135	8e-32	1	623	0.2
78	GO:0030497	P	fatty acid elongation	GO:0008152	P63456	135	8e-32	1	19	0.2
78	GO:0009790	P	embryo development	GO:0007275	P52410	217	3e-56	1	832	0.2
78	GO:0006636	P	unsaturated fatty acid biosynthetic process	GO:0008152	Q9C9P4	319	4e-87	1	25	0.2
78	GO:0005829	C	cytosol	GO:0005622	P0AAI5	166	8e-41	1	7320	0.2
78	GO:0004315	F	3-oxoacyl-[acyl-carrier-protein] synthase activity	GO:0016740	Q9C9P4	319	4e-87	2	7	0.4
78	GO:0005739	C	mitochondrion	GO:0005622	O94297	135	1e-31	1	6724	0.2
78	GO:0006633	P	fatty acid biosynthetic process	GO:0008152	Q9C9P4	319	4e-87	1	94	0.2
78	GO:0005886	C	plasma membrane	GO:0016020	P63456	135	8e-32	1	8915	0.2
78	GO:0009631	P	cold acclimation	GO:0050896	Q9C9P4	319	4e-87	1	25	0.2
78	GO:0009507	C	chloroplast	GO:0005622	Q9C9P4	319	4e-87	2	1686	0.4
78	GO:0005634	C	nucleus	GO:0005622	O94297	135	1e-31	1	17087	0.2
78	GO:0071768	P	mycolic acid biosynthetic process	GO:0008152	P63456	135	8e-32	1	14	0.2
78	GO:0005618	C	cell wall	GO:0005623	P63456	135	8e-32	1	673	0.2
78	GO:0040007	P	growth	NA	P63456	135	8e-32	1	2112	0.2
78	GO:0009570	C	chloroplast stroma	GO:0005622	P52410	217	3e-56	1	376	0.2
78	GO:0009793	P	embryo development ending in seed dormancy	GO:0007275	Q9C9P4	319	4e-87	1	156	0.2
80	GO:0005737	C	cytoplasm	GO:0005622	Q16836	117	2e-26	1	12883	0.2
80	GO:0044255	P	cellular lipid metabolic process	GO:0008152	Q16836	117	2e-26	1	132	0.2
80	GO:0042493	P	response to drug	GO:0050896	Q9WVK7	115	7e-26	1	1131	0.2
80	GO:0010124	P	phenylacetate catabolic process	GO:0008152	P76083	131	2e-30	1	5	0.2
80	GO:0005743	C	mitochondrial inner membrane	GO:0016020	Q61425	114	2e-25	1	888	0.2
80	GO:0005759	C	mitochondrial matrix	GO:0005622	Q16836	117	2e-26	1	358	0.2
80	GO:0006635	P	fatty acid beta-oxidation	GO:0008152	Q16836	117	2e-26	2	126	0.4
80	GO:0005829	C	cytosol	GO:0005622	O53753	134	2e-31	1	7320	0.2
80	GO:0005739	C	mitochondrion	GO:0005622	Q16836	117	2e-26	2	6724	0.4
80	GO:0005886	C	plasma membrane	GO:0016020	O53753	134	2e-31	1	8915	0.2
80	GO:0032868	P	response to insulin stimulus	GO:0050896	Q9WVK7	115	7e-26	1	128	0.2
80	GO:0014823	P	response to activity	GO:0050896	Q9WVK7	115	7e-26	1	57	0.2
80	GO:0052572	P	response to host immune response	GO:0050896	O53753	134	2e-31	1	62	0.2
80	GO:0046676	P	negative regulation of insulin secretion	GO:0050789	Q9WVK7	115	7e-26	1	72	0.2
80	GO:0009725	P	response to hormone stimulus	GO:0050896	Q9WVK7	115	7e-26	1	177	0.2
80	GO:0003857	F	3-hydroxyacyl-CoA dehydrogenase activity	GO:0016491	Q16836	117	2e-26	3	18	0.6
81	GO:0005737	C	cytoplasm	GO:0005622	Q16836	69.7	2e-12	1	12883	0.2
81	GO:0044255	P	cellular lipid metabolic process	GO:0008152	Q16836	69.7	2e-12	1	132	0.2
81	GO:0042493	P	response to drug	GO:0050896	Q9WVK7	69.3	3e-12	1	1131	0.2
81	GO:0005743	C	mitochondrial inner membrane	GO:0016020	Q61425	69.7	2e-12	1	888	0.2
81	GO:0005759	C	mitochondrial matrix	GO:0005622	Q16836	69.7	2e-12	1	358	0.2
81	GO:0009792	P	embryo development ending in birth or egg hatching	GO:0007275	P34439	66.2	3e-11	1	2781	0.2
81	GO:0006635	P	fatty acid beta-oxidation	GO:0008152	Q16836	69.7	2e-12	2	126	0.4
81	GO:0005829	C	cytosol	GO:0005622	O53753	72.4	4e-13	1	7320	0.2
81	GO:0005739	C	mitochondrion	GO:0005622	Q61425	69.7	2e-12	2	6724	0.4
81	GO:0005886	C	plasma membrane	GO:0016020	O53753	72.4	4e-13	1	8915	0.2
81	GO:0032868	P	response to insulin stimulus	GO:0050896	Q9WVK7	69.3	3e-12	1	128	0.2
81	GO:0014823	P	response to activity	GO:0050896	Q9WVK7	69.3	3e-12	1	57	0.2
81	GO:0052572	P	response to host immune response	GO:0050896	O53753	72.4	4e-13	1	62	0.2
81	GO:0046676	P	negative regulation of insulin secretion	GO:0050789	Q9WVK7	69.3	3e-12	1	72	0.2
81	GO:0009725	P	response to hormone stimulus	GO:0050896	Q9WVK7	69.3	3e-12	1	177	0.2
81	GO:0003857	F	3-hydroxyacyl-CoA dehydrogenase activity	GO:0016491	Q61425	69.7	2e-12	3	18	0.6
83	GO:0004722	F	protein serine/threonine phosphatase activity	GO:0003824	Q8RXV3	120	3e-27	2	210	0.4
83	GO:0004721	F	phosphoprotein phosphatase activity	GO:0003824	Q9LME4	183	2e-46	1	138	0.2
83	GO:0044419	P	interspecies interaction between organisms	NA	Q8RXV3	120	3e-27	1	7	0.2
83	GO:0010161	P	red light signaling pathway	GO:0050789	Q9LME4	183	2e-46	1	8	0.2
83	GO:0006970	P	response to osmotic stress	GO:0050896	Q09172	93.2	3e-19	1	199	0.2
83	GO:0042742	P	defense response to bacterium	GO:0050896	Q8RXV3	120	3e-27	1	362	0.2
83	GO:0005829	C	cytosol	GO:0005622	Q09172	93.2	3e-19	1	7320	0.2
83	GO:0006470	P	protein dephosphorylation	GO:0008152	Q9LME4	183	2e-46	3	587	0.6
83	GO:0005886	C	plasma membrane	GO:0016020	Q9LME4	183	2e-46	4	8915	0.8
83	GO:0005634	C	nucleus	GO:0005622	Q9LME4	183	2e-46	2	17087	0.4
83	GO:0000173	P	inactivation of MAPK activity involved in osmosensory signaling pathway	GO:0050789	Q09172	93.2	3e-19	1	9	0.2
84	GO:0004722	F	protein serine/threonine phosphatase activity	GO:0003824	Q8RXV3	167	3e-41	2	210	0.4
84	GO:0004721	F	phosphoprotein phosphatase activity	GO:0003824	Q9LME4	270	2e-72	1	138	0.2
84	GO:0044419	P	interspecies interaction between organisms	NA	Q8RXV3	167	3e-41	1	7	0.2
84	GO:0010161	P	red light signaling pathway	GO:0050789	Q9LME4	270	2e-72	1	8	0.2
84	GO:0006970	P	response to osmotic stress	GO:0050896	Q09172	114	2e-25	1	199	0.2
84	GO:0042742	P	defense response to bacterium	GO:0050896	Q8RXV3	167	3e-41	1	362	0.2
84	GO:0005829	C	cytosol	GO:0005622	Q09172	114	2e-25	1	7320	0.2
84	GO:0006470	P	protein dephosphorylation	GO:0008152	Q9LME4	270	2e-72	3	587	0.6
84	GO:0005886	C	plasma membrane	GO:0016020	Q9LME4	270	2e-72	4	8915	0.8
84	GO:0005634	C	nucleus	GO:0005622	Q9LME4	270	2e-72	2	17087	0.4
84	GO:0000173	P	inactivation of MAPK activity involved in osmosensory signaling pathway	GO:0050789	Q09172	114	2e-25	1	9	0.2
87	GO:0070389	P	chaperone cofactor-dependent protein refolding	GO:0008152	P25685	186	4e-47	1	8	0.2
87	GO:0009408	P	response to heat	GO:0050896	Q9UDY4	187	2e-47	1	463	0.2
87	GO:0006915	P	apoptosis	GO:0008219	P59910	180	3e-45	1	948	0.2
87	GO:0006986	P	response to unfolded protein	GO:0050896	Q9UDY4	187	2e-47	2	74	0.4
87	GO:0051085	P	chaperone mediated protein folding requiring cofactor	GO:0008152	Q9QYJ3	187	2e-47	1	29	0.2
87	GO:0007283	P	spermatogenesis	NA	P59910	180	3e-45	1	852	0.2
87	GO:0005829	C	cytosol	GO:0005622	Q09912	167	2e-41	1	7320	0.2
87	GO:0005634	C	nucleus	GO:0005622	Q09912	167	2e-41	1	17087	0.2
87	GO:0034605	P	cellular response to heat	GO:0050896	Q09912	167	2e-41	1	133	0.2
87	GO:0051082	F	unfolded protein binding	GO:0005488	Q9UDY4	187	2e-47	1	206	0.2
88	GO:0030425	C	dendrite	GO:0005623	P23593	58.2	2e-08	1	634	0.2
88	GO:0005783	C	endoplasmic reticulum	GO:0005622	P23593	58.2	2e-08	1	2436	0.2
88	GO:0005615	C	extracellular space	GO:0005576	P05090	66.2	7e-11	1	2232	0.2
88	GO:0007420	P	brain development	GO:0007275	P23593	58.2	2e-08	1	675	0.2
88	GO:0043025	C	neuronal cell body	GO:0005623	P23593	58.2	2e-08	1	858	0.2
88	GO:0005319	F	lipid transporter activity	GO:0005215	P05090	66.2	7e-11	1	36	0.2
88	GO:0005515	F	protein binding	GO:0005488	P0A901	81.6	2e-15	2	28128	0.4
88	GO:0042493	P	response to drug	GO:0050896	P23593	58.2	2e-08	1	1131	0.2
88	GO:0005622	C	intracellular	GO:0005622	P51910	70.5	4e-12	1	640	0.2
88	GO:0022626	C	cytosolic ribosome	GO:0005622	P23593	58.2	2e-08	1	219	0.2
88	GO:0006629	P	lipid metabolic process	GO:0008152	P05090	66.2	7e-11	1	302	0.2
88	GO:0006869	P	lipid transport	GO:0006810	P05090	66.2	7e-11	1	75	0.2
88	GO:0042246	P	tissue regeneration	GO:0050896	P23593	58.2	2e-08	1	66	0.2
88	GO:0005576	C	extracellular region	GO:0005576	P05090	66.2	7e-11	1	2707	0.2
88	GO:0007568	P	aging	NA	P23593	58.2	2e-08	1	283	0.2
88	GO:0014012	P	peripheral nervous system axon regeneration	GO:0030154	P23593	58.2	2e-08	1	24	0.2
91	GO:0009536	C	plastid	GO:0005622	P0C457	114	1e-24	5	570	1
92	GO:0005838	C	proteasome regulatory particle	GO:0005622	P34124	387	1e-107	1	46	0.2
92	GO:0005737	C	cytoplasm	GO:0005622	P62198	382	1e-106	2	12883	0.4
92	GO:0005515	F	protein binding	GO:0005488	P62198	382	1e-106	1	28128	0.2
92	GO:0006508	P	proteolysis	GO:0008152	P34124	387	1e-107	1	781	0.2
92	GO:0000502	C	proteasome complex	GO:0005622	Q9C5U3	425	1e-119	4	165	0.8
92	GO:0031531	F	thyrotropin-releasing hormone receptor binding	GO:0005488	P62198	382	1e-106	2	9	0.4
92	GO:0005886	C	plasma membrane	GO:0016020	Q9C5U3	425	1e-119	1	8915	0.2
92	GO:0004175	F	endopeptidase activity	GO:0003824	P34124	387	1e-107	1	194	0.2
92	GO:0005634	C	nucleus	GO:0005622	Q9C5U3	425	1e-119	4	17087	0.8
92	GO:0043161	P	proteasomal ubiquitin-dependent protein catabolic process	GO:0008152	P62198	382	1e-106	2	207	0.4
92	GO:0008134	F	transcription factor binding	GO:0005488	P62198	382	1e-106	2	716	0.4
93	GO:0005737	C	cytoplasm	GO:0005622	Q5TZA2	52.4	2e-06	1	12883	0.2
93	GO:0051297	P	centrosome organization	GO:0009987	Q5TZA2	52.4	2e-06	1	70	0.2
93	GO:0005515	F	protein binding	GO:0005488	Q8MSS1	53.9	5e-07	3	28128	0.6
93	GO:0007349	P	cellularization	GO:0007275	Q8MSS1	53.9	5e-07	1	48	0.2
93	GO:0050774	P	negative regulation of dendrite morphogenesis	GO:0030154	Q8MSS1	53.9	5e-07	1	23	0.2
93	GO:0008017	F	microtubule binding	GO:0005488	Q8MSS1	53.9	5e-07	1	462	0.2
93	GO:0008104	P	protein localization	NA	Q5TZA2	52.4	2e-06	1	321	0.2
93	GO:0035253	C	ciliary rootlet	GO:0005622	Q5TZA2	52.4	2e-06	1	52	0.2
93	GO:0071277	P	cellular response to calcium ion	GO:0050896	P02535	53.1	9e-07	1	33	0.2
93	GO:0005875	C	microtubule associated complex	GO:0005622	Q8MSS1	53.9	5e-07	1	518	0.2
93	GO:0015629	C	actin cytoskeleton	GO:0005622	Q5TZA2	52.4	2e-06	1	503	0.2
93	GO:0045095	C	keratin filament	GO:0005622	P02535	53.1	9e-07	1	33	0.2
93	GO:0005886	C	plasma membrane	GO:0016020	Q5TZA2	52.4	2e-06	1	8915	0.2
93	GO:0051683	P	establishment of Golgi localization	GO:0009987	Q8MSS1	53.9	5e-07	1	2	0.5
93	GO:0005813	C	centrosome	GO:0005622	Q5TZA2	52.4	2e-06	1	777	0.2
93	GO:0019894	F	kinesin binding	GO:0005488	Q5TZA2	52.4	2e-06	1	58	0.2
93	GO:0005814	C	centriole	GO:0005622	Q5TZA2	52.4	2e-06	1	117	0.2
93	GO:0005794	C	Golgi apparatus	GO:0005622	Q8MSS1	53.9	5e-07	1	1810	0.2
93	GO:0005198	F	structural molecule activity	GO:0005198	Q5TZA2	52.4	2e-06	1	275	0.2
93	GO:0030855	P	epithelial cell differentiation	GO:0030154	P02535	53.1	9e-07	1	150	0.2
94	GO:0006879	P	cellular iron ion homeostasis	GO:0009987	Q53TN4	127	4e-29	1	200	0.2
94	GO:0016722	F	oxidoreductase activity, oxidizing metal ions	GO:0016491	Q53TN4	127	4e-29	1	3	0.33
94	GO:0005887	C	integral to plasma membrane	GO:0016020	P49447	140	3e-33	1	2030	0.2
94	GO:0000293	F	ferric-chelate reductase activity	GO:0016491	Q60720	140	3e-33	3	27	0.6
94	GO:0006091	P	generation of precursor metabolites and energy	GO:0008152	P49447	140	3e-33	1	111	0.2
94	GO:0010039	P	response to iron ion	GO:0050896	Q925G2	125	1e-28	1	50	0.2
94	GO:0004128	F	cytochrome-b5 reductase activity	GO:0016491	P49447	140	3e-33	1	16	0.2
94	GO:0031526	C	brush border membrane	GO:0016020	Q925G2	125	1e-28	1	92	0.2
94	GO:0005886	C	plasma membrane	GO:0016020	Q53TN4	127	4e-29	1	8915	0.2
94	GO:0055085	P	transmembrane transport	GO:0006810	Q53TN4	127	4e-29	1	656	0.2
96	GO:0005783	C	endoplasmic reticulum	GO:0005622	Q9XFM6	72	8e-17	1	2436	0.2
96	GO:0009535	C	chloroplast thylakoid membrane	GO:0016020	Q9M2Z4	72	8e-18	1	290	0.2
96	GO:0005496	F	steroid binding	GO:0005488	Q9XFM6	72	8e-17	1	53	0.2
96	GO:0005886	C	plasma membrane	GO:0016020	Q9XFM6	72	8e-17	1	8915	0.2
96	GO:0030308	P	negative regulation of cell growth	GO:0050789	Q9XFM6	72	8e-17	1	316	0.2
96	GO:0005634	C	nucleus	GO:0005622	Q9M2Z4	72	8e-18	1	17087	0.2
97	GO:0000003	P	reproduction	NA	P34546	125	2e-28	1	1845	0.2
97	GO:0005515	F	protein binding	GO:0005488	P59227	208	1e-53	2	28128	0.4
97	GO:0018996	P	molting cycle, collagen and cuticulin-based cuticle	NA	P34546	125	2e-28	1	261	0.2
97	GO:0040010	P	positive regulation of growth rate	GO:0050789	P34546	125	2e-28	1	1393	0.2
97	GO:0006898	P	receptor-mediated endocytosis	GO:0006810	P34546	125	2e-28	1	816	0.2
97	GO:0009792	P	embryo development ending in birth or egg hatching	GO:0007275	P34546	125	2e-28	1	2781	0.2
97	GO:0040035	P	hermaphrodite genitalia development	GO:0007275	P34546	125	2e-28	1	691	0.2
97	GO:0016021	C	integral to membrane	GO:0016020	P34546	125	2e-28	1	2030	0.2
97	GO:0015992	P	proton transport	GO:0006810	P34546	125	2e-28	1	95	0.2
97	GO:0005886	C	plasma membrane	GO:0016020	P59227	208	1e-53	2	8915	0.4
97	GO:0005773	C	vacuole	GO:0005622	P59227	208	1e-53	3	541	0.6
97	GO:0005774	C	vacuolar membrane	GO:0016020	P59227	208	1e-53	2	446	0.4
97	GO:0040011	P	locomotion	NA	P34546	125	2e-28	1	1271	0.2
97	GO:0040007	P	growth	NA	P34546	125	2e-28	1	2112	0.2
97	GO:0043068	P	positive regulation of programmed cell death	GO:0050789	P34546	125	2e-28	1	27	0.2
97	GO:0002119	P	nematode larval development	GO:0007275	P34546	125	2e-28	1	1711	0.2
98	GO:0005737	C	cytoplasm	GO:0005622	O43396	61.6	2e-09	2	12883	0.4
98	GO:0045454	P	cell redox homeostasis	GO:0050789	Q9USR1	58.9	1e-08	1	79	0.2
98	GO:0034599	P	cellular response to oxidative stress	GO:0050896	Q9USR1	58.9	1e-08	1	172	0.2
98	GO:0042149	P	cellular response to glucose starvation	GO:0007154	Q9USR1	58.9	1e-08	1	30	0.2
98	GO:0071448	P	cellular response to alkyl hydroperoxide	GO:0050896	Q9USR1	58.9	1e-08	1	3	0.33
98	GO:0005829	C	cytosol	GO:0005622	Q9P7A1	69.3	2e-18	2	7320	0.4
98	GO:0006974	P	response to DNA damage stimulus	GO:0050896	Q9VK68	109	3e-32	1	720	0.2
98	GO:0015036	F	disulfide oxidoreductase activity	GO:0016491	O43396	61.6	2e-09	1	32	0.2
98	GO:0005634	C	nucleus	GO:0005622	Q9P7A1	69.3	2e-18	2	17087	0.4
99	GO:0016020	C	membrane	GO:0016020	O22149	286	5e-77	1	1834	0.2
99	GO:0030599	F	pectinesterase activity	GO:0003824	O49006	294	2e-79	1	5	0.2
99	GO:0005737	C	cytoplasm	GO:0005622	O49006	294	2e-79	1	12883	0.2
99	GO:0009624	P	response to nematode	GO:0050896	O49006	294	2e-79	1	66	0.2
99	GO:0048046	C	apoplast	GO:0005576	O49006	294	2e-79	1	231	0.2
99	GO:0005886	C	plasma membrane	GO:0016020	O49006	294	2e-79	1	8915	0.2
99	GO:0005774	C	vacuolar membrane	GO:0016020	Q1JPL7	291	1e-78	1	446	0.2
99	GO:0009505	C	plant-type cell wall	GO:0005623	Q9LXK7	369	1e-102	2	201	0.4
99	GO:0005618	C	cell wall	GO:0005623	O49006	294	2e-79	2	673	0.4
101	GO:0005737	C	cytoplasm	GO:0005622	Q8RXC8	51.2	3e-06	1	12883	0.2
101	GO:0051020	F	GTPase binding	GO:0005488	Q8RXC8	51.2	3e-06	1	29	0.2
101	GO:0032502	P	developmental process	NA	Q9ZUE0	51.2	3e-06	1	39	0.2
101	GO:0005886	C	plasma membrane	GO:0016020	Q9LV48	53.5	5e-07	1	8915	0.2
101	GO:0005634	C	nucleus	GO:0005622	Q8RXC8	51.2	3e-06	1	17087	0.2
103	GO:0005737	C	cytoplasm	GO:0005622	O13989	62.8	8e-10	1	12883	0.2
104	GO:0016020	C	membrane	GO:0016020	Q9FEF8	376	1e-104	1	1834	0.2
104	GO:0005515	F	protein binding	GO:0005488	Q94AH9	380	1e-105	2	28128	0.4
104	GO:0015030	C	Cajal body	GO:0005622	Q9W1V3	322	5e-88	1	68	0.2
104	GO:0006364	P	rRNA processing	GO:0006139	Q94AH9	380	1e-105	2	284	0.4
104	GO:0006396	P	RNA processing	GO:0006139	Q8I1F4	325	7e-89	3	96	0.6
104	GO:0003723	F	RNA binding	GO:0005488	Q8I1F4	325	7e-89	3	844	0.6
104	GO:0005730	C	nucleolus	GO:0005622	Q94AH9	380	1e-105	3	3399	0.6
104	GO:0001651	C	dense fibrillar component	GO:0005622	Q8I1F4	325	7e-89	3	3	1
104	GO:0001510	P	RNA methylation	GO:0006139	Q94AH9	380	1e-105	2	30	0.4
105	GO:0006879	P	cellular iron ion homeostasis	GO:0009987	P28271	206	4e-53	1	200	0.2
105	GO:0048027	F	mRNA 5{prime}-UTR binding	GO:0005488	Q42560	290	3e-78	1	15	0.2
105	GO:0050892	P	intestinal absorption	NA	P28271	206	4e-53	1	20	0.2
105	GO:0005737	C	cytoplasm	GO:0005622	P28271	206	4e-53	1	12883	0.2
105	GO:0009791	P	post-embryonic development	GO:0007275	P28271	206	4e-53	1	338	0.2
105	GO:0005507	F	copper ion binding	GO:0005488	Q9SIB9	296	3e-80	3	428	0.6
105	GO:0051539	F	4 iron, 4 sulfur cluster binding	GO:0005488	Q01059	208	1e-53	2	66	0.4
105	GO:0009737	P	response to abscisic acid stimulus	GO:0050896	Q9SIB9	296	3e-80	1	307	0.2
105	GO:0006979	P	response to oxidative stress	GO:0050896	Q9SIB9	296	3e-80	2	612	0.4
105	GO:0046686	P	response to cadmium ion	GO:0050896	Q9SIB9	296	3e-80	2	431	0.4
105	GO:0030350	F	iron-responsive element binding	GO:0005488	Q01059	208	1e-53	2	20	0.4
105	GO:0010468	P	regulation of gene expression	GO:0050789	P28271	206	4e-53	1	260	0.2
105	GO:0048046	C	apoplast	GO:0005576	Q42560	290	3e-78	1	231	0.2
105	GO:0005524	F	ATP binding	GO:0005488	Q9SIB9	296	3e-80	1	1114	0.2
105	GO:0003994	F	aconitate hydratase activity	GO:0016829	Q9SIB9	296	3e-80	5	30	1
105	GO:0006102	P	isocitrate metabolic process	GO:0008152	Q9SIB9	296	3e-80	3	46	0.6
105	GO:0005829	C	cytosol	GO:0005622	Q9SIB9	296	3e-80	4	7320	0.8
105	GO:0009651	P	response to salt stress	GO:0050896	Q9SIB9	296	3e-80	2	426	0.4
105	GO:0005739	C	mitochondrion	GO:0005622	Q9SIB9	296	3e-80	4	6724	0.8
105	GO:0010040	P	response to iron(II) ion	GO:0050896	Q01059	208	1e-53	2	9	0.4
105	GO:0005886	C	plasma membrane	GO:0016020	Q42560	290	3e-78	1	8915	0.2
105	GO:0009507	C	chloroplast	GO:0005622	Q9SIB9	296	3e-80	2	1686	0.4
105	GO:0006101	P	citrate metabolic process	GO:0008152	Q9SIB9	296	3e-80	5	29	1
105	GO:0006417	P	regulation of translation	GO:0050789	P28271	206	4e-53	1	130	0.2
105	GO:0005773	C	vacuole	GO:0005622	Q42560	290	3e-78	1	541	0.2
105	GO:0005774	C	vacuolar membrane	GO:0016020	Q9SIB9	296	3e-80	1	446	0.2
105	GO:0005618	C	cell wall	GO:0005623	Q9SIB9	296	3e-80	1	673	0.2
106	GO:0005515	F	protein binding	GO:0005488	O22161	262	7e-70	1	28128	0.2
106	GO:0048527	P	lateral root development	GO:0007275	O22161	262	7e-70	2	31	0.4
106	GO:0005634	C	nucleus	GO:0005622	O22161	262	7e-70	2	17087	0.4
107	GO:0009617	P	response to bacterium	GO:0050896	P54121	133	5e-31	1	263	0.2
109	GO:0016973	P	poly(A)+ mRNA export from nucleus	GO:0006810	Q9V4W1	62.4	1e-09	1	43	0.2
109	GO:0005515	F	protein binding	GO:0005488	Q53GS7	87	4e-17	1	28128	0.2
109	GO:0006406	P	mRNA export from nucleus	GO:0006810	Q53GS7	87	4e-17	1	179	0.2
109	GO:0005643	C	nuclear pore	GO:0016020	Q53GS7	87	4e-17	2	212	0.4
109	GO:0005739	C	mitochondrion	GO:0005622	Q9V4W1	62.4	1e-09	1	6724	0.2
110	GO:0006123	P	mitochondrial electron transport, cytochrome c to oxygen	GO:0008152	P00410	94.4	1e-19	1	27	0.2
110	GO:0005515	F	protein binding	GO:0005488	O21042	102	4e-22	2	28128	0.4
110	GO:0004129	F	cytochrome-c oxidase activity	GO:0005215	P00410	94.4	1e-19	1	58	0.2
110	GO:0005751	C	mitochondrial respiratory chain complex IV	GO:0016020	P00410	94.4	1e-19	1	22	0.2
110	GO:0005739	C	mitochondrion	GO:0005622	P04373	181	6e-46	4	6724	0.8
110	GO:0009060	P	aerobic respiration	GO:0008152	P00410	94.4	1e-19	1	123	0.2
112	GO:0030206	P	chondroitin sulfate biosynthetic process	GO:0008152	O02373	84.3	2e-16	1	31	0.2
112	GO:0007166	P	cell surface receptor linked signaling pathway	GO:0050789	O02373	84.3	2e-16	1	331	0.2
112	GO:0006024	P	glycosaminoglycan biosynthetic process	GO:0008152	O02373	84.3	2e-16	2	30	0.4
112	GO:0016319	P	mushroom body development	GO:0007275	O02373	84.3	2e-16	1	202	0.2
112	GO:0002121	P	inter-male aggressive behavior	GO:0007610	O02373	84.3	2e-16	1	130	0.2
112	GO:0008543	P	fibroblast growth factor receptor signaling pathway	GO:0050789	O02373	84.3	2e-16	1	191	0.2
112	GO:0007509	P	mesoderm migration involved in gastrulation	GO:0007275	O02373	84.3	2e-16	1	25	0.2
112	GO:0007367	P	segment polarity determination	GO:0007275	O02373	84.3	2e-16	1	57	0.2
112	GO:0007224	P	smoothened signaling pathway	GO:0050789	O02373	84.3	2e-16	1	183	0.2
112	GO:0009055	F	electron carrier activity	NA	O60701	79.3	5e-15	1	165	0.2
112	GO:0006011	P	UDP-glucose metabolic process	GO:0006139	O60701	79.3	5e-15	1	10	0.2
112	GO:0001702	P	gastrulation with mouth forming second	GO:0007275	Q5F3T9	81.3	1e-15	1	109	0.2
112	GO:0007507	P	heart development	GO:0007275	O02373	84.3	2e-16	1	762	0.2
112	GO:0006805	P	xenobiotic metabolic process	GO:0008152	O60701	79.3	5e-15	1	207	0.2
112	GO:0042048	P	olfactory behavior	GO:0007610	O02373	84.3	2e-16	1	90	0.2
112	GO:0016055	P	Wnt receptor signaling pathway	GO:0050789	O02373	84.3	2e-16	1	293	0.2
112	GO:0006065	P	UDP-glucuronate biosynthetic process	GO:0008152	O60701	79.3	5e-15	1	1	1
112	GO:0007427	P	epithelial cell migration, open tracheal system	GO:0006928	O02373	84.3	2e-16	1	52	0.2
112	GO:0007428	P	primary branching, open tracheal system	GO:0007275	O02373	84.3	2e-16	1	33	0.2
112	GO:0005829	C	cytosol	GO:0005622	Q9FM01	176	3e-44	2	7320	0.4
112	GO:0005634	C	nucleus	GO:0005622	Q9FM01	176	3e-44	2	17087	0.4
112	GO:0003979	F	UDP-glucose 6-dehydrogenase activity	GO:0016491	O02373	84.3	2e-16	2	3	0.67
112	GO:0015014	P	heparan sulfate proteoglycan biosynthetic process, polysaccharide chain biosynthetic process	GO:0008152	O02373	84.3	2e-16	1	11	0.2
112	GO:0015012	P	heparan sulfate proteoglycan biosynthetic process	GO:0008152	O02373	84.3	2e-16	1	44	0.2
118	GO:0034220	P	ion transmembrane transport	GO:0006810	Q9Y2Q0	55.5	1e-07	1	78	0.2
118	GO:0009941	C	chloroplast envelope	GO:0005622	P57792	162	8e-40	1	396	0.2
118	GO:0019829	F	cation-transporting ATPase activity	GO:0005215	Q9Y2Q0	55.5	1e-07	1	8	0.2
118	GO:0015917	P	aminophospholipid transport	GO:0006810	Q9Y2Q0	55.5	1e-07	1	3	0.33
118	GO:0005524	F	ATP binding	GO:0005488	Q9Y2Q0	55.5	1e-07	1	1114	0.2
118	GO:0016021	C	integral to membrane	GO:0016020	Q9Y2Q0	55.5	1e-07	1	2030	0.2
118	GO:0008270	F	zinc ion binding	GO:0005488	Q9SLK6	117	2e-26	1	801	0.2
118	GO:0005886	C	plasma membrane	GO:0016020	Q9SAF5	206	3e-53	3	8915	0.6
118	GO:0055085	P	transmembrane transport	GO:0006810	Q9Y2Q0	55.5	1e-07	1	656	0.2
118	GO:0015247	F	aminophospholipid transporter activity	GO:0005215	Q9Y2Q0	55.5	1e-07	1	2	0.5
125	GO:0009536	C	plastid	GO:0005622	P0C500	374	1e-103	5	570	1
127	GO:0009536	C	plastid	GO:0005622	P0C328	157	9e-39	4	570	0.8
128	GO:0009536	C	plastid	GO:0005622	P0C383	545	1e-167	4	570	0.8
129	GO:0009536	C	plastid	GO:0005622	P12124	280	4e-75	5	570	1
130	GO:0019079	P	viral genome replication	NA	P35659	58.2	7e-08	1	15	0.2
130	GO:0045892	P	negative regulation of transcription, DNA-dependent	GO:0050789	Q56WH4	52.4	4e-06	1	1064	0.2
130	GO:0005654	C	nucleoplasm	GO:0005622	Q9NLA3	52.8	3e-06	1	1389	0.2
130	GO:0007165	P	signal transduction	GO:0050789	P35659	58.2	7e-08	1	1550	0.2
130	GO:0003704	F	specific RNA polymerase II transcription factor activity	GO:0050789	P35659	58.2	7e-08	1	426	0.2
130	GO:0031430	C	M band	GO:0005622	O01761	52.4	4e-06	1	66	0.2
130	GO:0071688	P	striated muscle myosin thick filament assembly	GO:0030154	O01761	52.4	4e-06	1	135	0.2
130	GO:0030241	P	skeletal muscle myosin thick filament assembly	GO:0030154	O01761	52.4	4e-06	1	16	0.2
130	GO:0042393	F	histone binding	GO:0005488	P35659	58.2	7e-08	1	200	0.2
130	GO:0017048	F	Rho GTPase binding	GO:0005488	O01761	52.4	4e-06	1	63	0.2
130	GO:0006357	P	regulation of transcription from RNA polymerase II promoter	GO:0050789	P35659	58.2	7e-08	1	713	0.2
130	GO:0005730	C	nucleolus	GO:0005622	Q56WH4	52.4	4e-06	1	3399	0.2
130	GO:0005829	C	cytosol	GO:0005622	Q56WH4	52.4	4e-06	1	7320	0.2
130	GO:0009294	P	DNA mediated transformation	NA	Q56WH4	52.4	4e-06	1	39	0.2
130	GO:0031034	P	myosin filament assembly	GO:0009987	O01761	52.4	4e-06	1	10	0.2
130	GO:0009944	P	polarity specification of adaxial/abaxial axis	GO:0007275	Q56WH4	52.4	4e-06	1	16	0.2
130	GO:0005634	C	nucleus	GO:0005622	P35659	58.2	7e-08	1	17087	0.2
130	GO:0051789	P	response to protein stimulus	GO:0050896	Q7TNV0	64.7	7e-10	1	169	0.2
130	GO:0031672	C	A band	GO:0005622	O01761	52.4	4e-06	1	53	0.2
130	GO:0005774	C	vacuolar membrane	GO:0016020	Q56WH4	52.4	4e-06	1	446	0.2
130	GO:0005618	C	cell wall	GO:0005623	Q56WH4	52.4	4e-06	1	673	0.2
130	GO:0040011	P	locomotion	NA	O01761	52.4	4e-06	1	1271	0.2
130	GO:0005089	F	Rho guanyl-nucleotide exchange factor activity	GO:0030234	O01761	52.4	4e-06	1	137	0.2
131	GO:0016020	C	membrane	GO:0016020	Q4V3B3	219	3e-61	1	1834	0.2
131	GO:0047701	F	beta-L-arabinosidase activity	GO:0003824	Q7XKV4	261	1e-72	1	4	0.25
131	GO:0080083	F	beta-gentiobiose beta-glucosidase activity	GO:0003824	Q7XKV4	261	1e-72	1	5	0.2
131	GO:0051707	P	response to other organism	GO:0050896	Q9FLU8	223	5e-63	2	46	0.4
131	GO:0008422	F	beta-glucosidase activity	GO:0003824	Q7XKV4	261	1e-72	1	29	0.2
131	GO:0080167	P	response to karrikin	GO:0050896	Q4V3B3	219	3e-61	1	123	0.2
131	GO:0004338	F	glucan exo-1,3-beta-glucosidase activity	GO:0003824	Q7XKV4	261	1e-72	1	12	0.2
131	GO:0004553	F	hydrolase activity, hydrolyzing O-glycosyl compounds	GO:0003824	A2SY66	215	5e-60	1	12	0.2
131	GO:0016052	P	carbohydrate catabolic process	GO:0008152	A2SY66	215	5e-60	1	23	0.2
131	GO:0033907	F	beta-D-fucosidase activity	GO:0003824	Q7XKV4	261	1e-72	1	5	0.2
131	GO:0004565	F	beta-galactosidase activity	GO:0003824	Q7XKV4	261	1e-72	1	26	0.2
132	GO:0047701	F	beta-L-arabinosidase activity	GO:0003824	Q7XKV4	261	2e-72	1	4	0.25
132	GO:0080083	F	beta-gentiobiose beta-glucosidase activity	GO:0003824	Q7XKV4	261	2e-72	2	5	0.4
132	GO:0051707	P	response to other organism	GO:0050896	Q9FLU9	201	2e-56	2	46	0.4
132	GO:0042973	F	glucan endo-1,3-beta-D-glucosidase activity	GO:0003824	Q8L7J2	216	7e-56	1	8	0.2
132	GO:0008422	F	beta-glucosidase activity	GO:0003824	Q7XKV4	261	2e-72	2	29	0.4
132	GO:0004338	F	glucan exo-1,3-beta-glucosidase activity	GO:0003824	Q7XKV4	261	2e-72	1	12	0.2
132	GO:0004553	F	hydrolase activity, hydrolyzing O-glycosyl compounds	GO:0003824	A2SY66	215	4e-60	1	12	0.2
132	GO:0016052	P	carbohydrate catabolic process	GO:0008152	A2SY66	215	4e-60	1	23	0.2
132	GO:0033907	F	beta-D-fucosidase activity	GO:0003824	Q7XKV4	261	2e-72	2	5	0.4
132	GO:0016798	F	hydrolase activity, acting on glycosyl bonds	GO:0003824	Q8L7J2	216	7e-56	1	16	0.2
132	GO:0080079	F	cellobiose glucosidase activity	GO:0003824	Q8L7J2	216	7e-56	1	6	0.2
132	GO:0004565	F	beta-galactosidase activity	GO:0003824	Q7XKV4	261	2e-72	2	26	0.4
134	GO:0009536	C	plastid	GO:0005622	P0C491	248	2e-65	5	570	1
135	GO:0009536	C	plastid	GO:0005622	P0C491	248	2e-65	4	570	0.8
135	GO:0005829	C	cytosol	GO:0005622	P41194	158	2e-38	1	7320	0.2
135	GO:0005886	C	plasma membrane	GO:0016020	P41194	158	2e-38	1	8915	0.2
135	GO:0040007	P	growth	NA	P41194	158	2e-38	1	2112	0.2
136	GO:0047918	F	GDP-mannose 3,5-epimerase activity	GO:0016853	Q93VR3	613	1e-175	1	1	1
136	GO:0030206	P	chondroitin sulfate biosynthetic process	GO:0008152	Q6GMI9	91.3	3e-18	1	31	0.2
136	GO:0050577	F	GDP-L-fucose synthase activity	GO:0016491	O49213	91.3	3e-18	1	3	0.33
136	GO:0019853	P	L-ascorbic acid biosynthetic process	GO:0008152	Q93VR3	613	1e-175	2	19	0.4
136	GO:0030166	P	proteoglycan biosynthetic process	GO:0008152	Q6GMI9	91.3	3e-18	1	21	0.2
136	GO:0006005	P	L-fucose biosynthetic process	GO:0008152	O49213	91.3	3e-18	1	1	1
136	GO:0005739	C	mitochondrion	GO:0005622	Q91XL3	87.4	5e-17	1	6724	0.2
136	GO:0051287	F	NAD binding	GO:0005488	Q93VR3	613	1e-175	1	68	0.2
136	GO:0048040	F	UDP-glucuronate decarboxylase activity	GO:0016829	Q5PQX0	87.4	5e-17	1	5	0.2
136	GO:0005794	C	Golgi apparatus	GO:0005622	Q5PQX0	87.4	5e-17	1	1810	0.2
136	GO:0042350	P	GDP-L-fucose biosynthetic process	GO:0006139	O49213	91.3	3e-18	1	6	0.2
136	GO:0015012	P	heparan sulfate proteoglycan biosynthetic process	GO:0008152	Q6GMI9	91.3	3e-18	1	44	0.2
137	GO:0000466	P	maturation of 5.8S rRNA from tricistronic rRNA transcript (SSU-rRNA, 5.8S rRNA, LSU-rRNA)	GO:0006139	Q12522	360	4e-99	1	29	0.2
137	GO:0005737	C	cytoplasm	GO:0005622	Q12522	360	4e-99	2	12883	0.4
137	GO:0005515	F	protein binding	GO:0005488	P56537	377	1e-104	2	28128	0.4
137	GO:0043023	F	ribosomal large subunit binding	GO:0005488	Q12522	360	4e-99	2	10	0.4
137	GO:0042273	P	ribosomal large subunit biogenesis	GO:0009987	Q12522	360	4e-99	2	74	0.4
137	GO:0030687	C	preribosome, large subunit precursor	GO:0005622	Q12522	360	4e-99	1	60	0.2
137	GO:0006364	P	rRNA processing	GO:0006139	Q12522	360	4e-99	1	284	0.2
137	GO:0000463	P	maturation of LSU-rRNA from tricistronic rRNA transcript (SSU-rRNA, 5.8S rRNA, LSU-rRNA)	GO:0006139	Q12522	360	4e-99	1	69	0.2
137	GO:0005730	C	nucleolus	GO:0005622	Q9M060	426	1e-119	3	3399	0.6
137	GO:0005829	C	cytosol	GO:0005622	Q9M060	426	1e-119	1	7320	0.2
137	GO:0005634	C	nucleus	GO:0005622	Q9M060	426	1e-119	4	17087	0.8
137	GO:0000054	P	ribosomal subunit export from nucleus	GO:0006810	Q12522	360	4e-99	1	18	0.2
137	GO:0005882	C	intermediate filament	GO:0005622	O55135	379	1e-105	1	100	0.2
137	GO:0005638	C	lamin filament	GO:0005622	O55135	379	1e-105	1	21	0.2
137	GO:0009793	P	embryo development ending in seed dormancy	GO:0007275	Q9M060	426	1e-119	1	156	0.2
138	GO:0000466	P	maturation of 5.8S rRNA from tricistronic rRNA transcript (SSU-rRNA, 5.8S rRNA, LSU-rRNA)	GO:0006139	Q12522	312	7e-85	1	29	0.2
138	GO:0005737	C	cytoplasm	GO:0005622	Q12522	312	7e-85	1	12883	0.2
138	GO:0005515	F	protein binding	GO:0005488	P56537	334	2e-91	2	28128	0.4
138	GO:0043023	F	ribosomal large subunit binding	GO:0005488	Q12522	312	7e-85	1	10	0.2
138	GO:0042273	P	ribosomal large subunit biogenesis	GO:0009987	Q12522	312	7e-85	1	74	0.2
138	GO:0030687	C	preribosome, large subunit precursor	GO:0005622	Q12522	312	7e-85	1	60	0.2
138	GO:0006364	P	rRNA processing	GO:0006139	Q12522	312	7e-85	1	284	0.2
138	GO:0000463	P	maturation of LSU-rRNA from tricistronic rRNA transcript (SSU-rRNA, 5.8S rRNA, LSU-rRNA)	GO:0006139	Q12522	312	7e-85	1	69	0.2
138	GO:0005730	C	nucleolus	GO:0005622	Q9M060	374	1e-103	2	3399	0.4
138	GO:0005829	C	cytosol	GO:0005622	Q9M060	374	1e-103	2	7320	0.4
138	GO:0005634	C	nucleus	GO:0005622	Q9M060	374	1e-103	4	17087	0.8
138	GO:0000054	P	ribosomal subunit export from nucleus	GO:0006810	Q12522	312	7e-85	1	18	0.2
138	GO:0005882	C	intermediate filament	GO:0005622	O55135	335	6e-92	1	100	0.2
138	GO:0005638	C	lamin filament	GO:0005622	O55135	335	6e-92	1	21	0.2
138	GO:0009793	P	embryo development ending in seed dormancy	GO:0007275	Q9M060	374	1e-103	1	156	0.2
139	GO:0016150	F	translation release factor activity, codon nonspecific	GO:0005488	P33309	128	2e-31	1	7	0.2
139	GO:0048132	P	female germ-line stem cell division	GO:0030154	P48612	231	1e-91	1	17	0.2
139	GO:0005737	C	cytoplasm	GO:0005622	P48612	231	1e-91	3	12883	0.6
139	GO:0004521	F	endoribonuclease activity	GO:0003824	P33309	128	2e-31	2	70	0.4
139	GO:0005515	F	protein binding	GO:0005488	P48612	231	1e-91	3	28128	0.6
139	GO:0070317	P	negative regulation of G0 to G1 transition	GO:0050789	Q9USL5	175	6e-68	1	30	0.2
139	GO:0008315	P	meiotic G2/MI transition	GO:0009987	P48612	231	1e-91	1	8	0.2
139	GO:0032790	P	ribosome disassembly	GO:0009987	P33309	128	2e-31	1	26	0.2
139	GO:0070651	P	nonfunctional rRNA decay	GO:0006139	P33309	128	2e-31	1	16	0.2
139	GO:0048137	P	spermatocyte division	GO:0030154	P48612	231	1e-91	1	16	0.2
139	GO:0007140	P	male meiosis	GO:0009987	P48612	231	1e-91	1	95	0.2
139	GO:0007141	P	male meiosis I	GO:0009987	P48612	231	1e-91	1	57	0.2
139	GO:0007283	P	spermatogenesis	NA	P48612	231	1e-91	1	852	0.2
139	GO:0000212	P	meiotic spindle organization	GO:0009987	P48612	231	1e-91	1	38	0.2
139	GO:0008283	P	cell proliferation	NA	Q80X73	218	2e-85	1	852	0.2
139	GO:0005829	C	cytosol	GO:0005622	Q9USL5	175	6e-68	1	7320	0.2
139	GO:0000294	P	nuclear-transcribed mRNA catabolic process, endonucleolytic cleavage-dependent decay	GO:0006139	P33309	128	2e-31	1	1	1
139	GO:0030718	P	germ-line stem cell maintenance	GO:0030154	P48612	231	1e-91	1	113	0.2
139	GO:0070966	P	nuclear-transcribed mRNA catabolic process, no-go decay	GO:0006139	P33309	128	2e-31	1	1	1
139	GO:0001745	P	compound eye morphogenesis	GO:0007275	P48612	231	1e-91	1	137	0.2
139	GO:0005634	C	nucleus	GO:0005622	Q9USL5	175	6e-68	1	17087	0.2
139	GO:0051276	P	chromosome organization	GO:0009987	Q80X73	218	2e-85	1	116	0.2
139	GO:0007126	P	meiosis	GO:0009987	P48612	231	1e-91	1	363	0.2
139	GO:0051078	P	meiotic nuclear envelope disassembly	GO:0009987	P48612	231	1e-91	1	2	0.5
140	GO:0005737	C	cytoplasm	GO:0005622	Q03390	92.4	1e-18	1	12883	0.2
140	GO:0005515	F	protein binding	GO:0005488	Q9NZZ3	178	1e-44	3	28128	0.6
140	GO:0000329	C	fungal-type vacuole membrane	GO:0016020	Q03390	92.4	1e-18	1	188	0.2
140	GO:0042802	F	identical protein binding	GO:0005488	Q03390	92.4	1e-18	1	1606	0.2
140	GO:0030447	P	filamentous growth	NA	Q03390	92.4	1e-18	1	261	0.2
140	GO:0043162	P	ubiquitin-dependent protein catabolic process via the multivesicular body sorting pathway	GO:0008152	O74422	149	1e-35	1	25	0.2
140	GO:0001919	P	regulation of receptor recycling	GO:0050789	Q9D7S9	180	4e-45	1	18	0.2
140	GO:0005829	C	cytosol	GO:0005622	Q9NZZ3	178	1e-44	1	7320	0.2
140	GO:0008333	P	endosome to lysosome transport	GO:0006810	Q9D7S9	180	4e-45	1	83	0.2
140	GO:0007040	P	lysosome organization	GO:0009987	Q9D7S9	180	4e-45	1	128	0.2
140	GO:0016197	P	endosome transport	GO:0006810	Q9NZZ3	178	1e-44	1	108	0.2
140	GO:0005634	C	nucleus	GO:0005622	Q9D7S9	180	4e-45	1	17087	0.2
143	GO:0005783	C	endoplasmic reticulum	GO:0005622	Q9UTD3	67.8	4e-11	1	2436	0.2
143	GO:0030133	C	transport vesicle	GO:0005622	Q9Y548	89	2e-17	2	59	0.4
144	GO:0005783	C	endoplasmic reticulum	GO:0005622	Q9UTD3	75.9	1e-13	1	2436	0.2
144	GO:0030133	C	transport vesicle	GO:0005622	Q9Y548	110	4e-24	2	59	0.4
145	GO:0016020	C	membrane	GO:0016020	Q08682	399	1e-111	2	1834	0.4
145	GO:0000461	P	endonucleolytic cleavage to generate mature 3{prime}-end of SSU-rRNA from (SSU-rRNA, 5.8S rRNA, LSU-rRNA)	GO:0006139	Q6P8D1	288	1e-77	2	34	0.4
145	GO:0015935	C	small ribosomal subunit	GO:0005622	Q08682	399	1e-111	1	40	0.2
145	GO:0005737	C	cytoplasm	GO:0005622	Q08682	399	1e-111	2	12883	0.4
145	GO:0019058	P	viral infectious cycle	NA	P08865	287	2e-77	1	110	0.2
145	GO:0044267	P	cellular protein metabolic process	GO:0008152	P08865	287	2e-77	1	301	0.2
145	GO:0005515	F	protein binding	GO:0005488	P08865	287	2e-77	1	28128	0.2
145	GO:0003735	F	structural constituent of ribosome	GO:0005198	Q6P8D1	288	1e-77	2	494	0.4
145	GO:0031018	P	endocrine pancreas development	GO:0007275	P08865	287	2e-77	1	200	0.2
145	GO:0016032	P	viral reproduction	NA	P08865	287	2e-77	1	512	0.2
145	GO:0007155	P	cell adhesion	GO:0009987	P08865	287	2e-77	1	681	0.2
145	GO:0006412	P	translation	GO:0008152	Q6P8D1	288	1e-77	2	559	0.4
145	GO:0007052	P	mitotic spindle organization	GO:0009987	P38979	292	7e-79	1	386	0.2
145	GO:0022626	C	cytosolic ribosome	GO:0005622	Q08682	399	1e-111	2	219	0.4
145	GO:0006970	P	response to osmotic stress	GO:0050896	Q08682	399	1e-111	1	199	0.2
145	GO:0000447	P	endonucleolytic cleavage in ITS1 to separate SSU-rRNA from 5.8S rRNA and LSU-rRNA from tricistronic rRNA transcript (SSU-rRNA, 5.8S rRNA, LSU-rRNA)	GO:0006139	Q6P8D1	288	1e-77	2	71	0.4
145	GO:0000028	P	ribosomal small subunit assembly	GO:0009987	Q6P8D1	288	1e-77	2	76	0.4
145	GO:0005875	C	microtubule associated complex	GO:0005622	P38979	292	7e-79	1	518	0.2
145	GO:0005829	C	cytosol	GO:0005622	P08865	287	2e-77	1	7320	0.2
145	GO:0009651	P	response to salt stress	GO:0050896	Q08682	399	1e-111	1	426	0.2
145	GO:0005886	C	plasma membrane	GO:0016020	Q08682	399	1e-111	2	8915	0.4
145	GO:0009507	C	chloroplast	GO:0005622	Q08682	399	1e-111	2	1686	0.4
145	GO:0043022	F	ribosome binding	GO:0005488	P38979	292	7e-79	2	99	0.4
145	GO:0030686	C	90S preribosome	GO:0005622	Q6P8D1	288	1e-77	2	112	0.4
145	GO:0005634	C	nucleus	GO:0005622	Q08682	399	1e-111	2	17087	0.4
145	GO:0006415	P	translational termination	GO:0008152	P08865	287	2e-77	1	105	0.2
145	GO:0006407	P	rRNA export from nucleus	GO:0006810	Q6P8D1	288	1e-77	2	75	0.4
145	GO:0010467	P	gene expression	GO:0008152	P08865	287	2e-77	1	445	0.2
145	GO:0000022	P	mitotic spindle elongation	GO:0009987	P38979	292	7e-79	1	142	0.2
145	GO:0019083	P	viral transcription	GO:0006139	P08865	287	2e-77	1	93	0.2
145	GO:0022627	C	cytosolic small ribosomal subunit	GO:0005622	Q08682	399	1e-111	4	403	0.8
146	GO:0016310	P	phosphorylation	GO:0008152	Q16851	298	1e-80	1	212	0.2
146	GO:0052543	P	callose deposition in cell wall	GO:0009987	P57751	454	1e-133	2	4	0.5
146	GO:0005737	C	cytoplasm	GO:0005622	P32861	290	2e-81	2	12883	0.4
146	GO:0005515	F	protein binding	GO:0005488	P32861	290	2e-81	2	28128	0.4
146	GO:0001950	C	plasma membrane enriched fraction	GO:0005623	P32861	290	2e-81	1	104	0.2
146	GO:0006006	P	glucose metabolic process	GO:0008152	Q16851	298	1e-80	1	214	0.2
146	GO:0006011	P	UDP-glucose metabolic process	GO:0006139	P32861	290	2e-81	2	10	0.4
146	GO:0042802	F	identical protein binding	GO:0005488	P32861	290	2e-81	1	1606	0.2
146	GO:0006805	P	xenobiotic metabolic process	GO:0008152	Q16851	298	1e-80	1	207	0.2
146	GO:0003983	F	UTP:glucose-1-phosphate uridylyltransferase activity	GO:0016740	P32861	290	2e-81	2	7	0.4
146	GO:0005985	P	sucrose metabolic process	GO:0008152	Q9M9P3	446	1e-130	1	7	0.2
146	GO:0005978	P	glycogen biosynthetic process	GO:0008152	P32861	290	2e-81	2	62	0.4
146	GO:0046686	P	response to cadmium ion	GO:0050896	P57751	454	1e-133	1	431	0.2
146	GO:0030244	P	cellulose biosynthetic process	GO:0008152	Q54YZ0	294	2e-79	1	21	0.2
146	GO:0090406	C	pollen tube	GO:0005623	Q9M9P3	446	1e-130	1	33	0.2
146	GO:0009555	P	pollen development	GO:0007275	P57751	454	1e-133	2	106	0.4
146	GO:0005829	C	cytosol	GO:0005622	Q16851	298	1e-80	1	7320	0.2
146	GO:0005975	P	carbohydrate metabolic process	GO:0008152	Q16851	298	1e-80	1	267	0.2
146	GO:0009651	P	response to salt stress	GO:0050896	P57751	454	1e-133	2	426	0.4
146	GO:0005886	C	plasma membrane	GO:0016020	P57751	454	1e-133	2	8915	0.4
146	GO:0016036	P	cellular response to phosphate starvation	GO:0007154	Q9M9P3	446	1e-130	1	58	0.2
146	GO:0006078	P	1,6-beta-glucan biosynthetic process	GO:0008152	P32861	290	2e-81	1	11	0.2
146	GO:0000045	P	autophagic vacuole assembly	GO:0007154	Q54YZ0	294	2e-79	1	70	0.2
147	GO:0016310	P	phosphorylation	GO:0008152	Q16851	298	1e-80	1	212	0.2
147	GO:0052543	P	callose deposition in cell wall	GO:0009987	P57751	454	1e-133	2	4	0.5
147	GO:0005737	C	cytoplasm	GO:0005622	P32861	290	2e-81	2	12883	0.4
147	GO:0005515	F	protein binding	GO:0005488	P32861	290	2e-81	2	28128	0.4
147	GO:0001950	C	plasma membrane enriched fraction	GO:0005623	P32861	290	2e-81	1	104	0.2
147	GO:0006006	P	glucose metabolic process	GO:0008152	Q16851	298	1e-80	1	214	0.2
147	GO:0006011	P	UDP-glucose metabolic process	GO:0006139	P32861	290	2e-81	2	10	0.4
147	GO:0042802	F	identical protein binding	GO:0005488	P32861	290	2e-81	1	1606	0.2
147	GO:0006805	P	xenobiotic metabolic process	GO:0008152	Q16851	298	1e-80	1	207	0.2
147	GO:0003983	F	UTP:glucose-1-phosphate uridylyltransferase activity	GO:0016740	P32861	290	2e-81	2	7	0.4
147	GO:0005985	P	sucrose metabolic process	GO:0008152	Q9M9P3	446	1e-129	1	7	0.2
147	GO:0005978	P	glycogen biosynthetic process	GO:0008152	P32861	290	2e-81	2	62	0.4
147	GO:0046686	P	response to cadmium ion	GO:0050896	P57751	454	1e-133	1	431	0.2
147	GO:0030244	P	cellulose biosynthetic process	GO:0008152	Q54YZ0	294	2e-79	1	21	0.2
147	GO:0090406	C	pollen tube	GO:0005623	Q9M9P3	446	1e-129	1	33	0.2
147	GO:0009555	P	pollen development	GO:0007275	P57751	454	1e-133	2	106	0.4
147	GO:0005829	C	cytosol	GO:0005622	Q16851	298	1e-80	1	7320	0.2
147	GO:0005975	P	carbohydrate metabolic process	GO:0008152	Q16851	298	1e-80	1	267	0.2
147	GO:0009651	P	response to salt stress	GO:0050896	P57751	454	1e-133	2	426	0.4
147	GO:0005886	C	plasma membrane	GO:0016020	P57751	454	1e-133	2	8915	0.4
147	GO:0016036	P	cellular response to phosphate starvation	GO:0007154	Q9M9P3	446	1e-129	1	58	0.2
147	GO:0006078	P	1,6-beta-glucan biosynthetic process	GO:0008152	P32861	290	2e-81	1	11	0.2
147	GO:0000045	P	autophagic vacuole assembly	GO:0007154	Q54YZ0	294	2e-79	1	70	0.2
148	GO:0055114	P	oxidation-reduction process	GO:0008152	Q8JFV8	61.6	5e-13	1	326	0.2
148	GO:0005739	C	mitochondrion	GO:0005622	Q3UNZ8	104	1e-31	1	6724	0.2
148	GO:0016491	F	oxidoreductase activity	GO:0016491	Q8JFV8	61.6	5e-13	1	159	0.2
149	GO:0016020	C	membrane	GO:0016020	Q39196	502	1e-142	4	1834	0.8
149	GO:0009941	C	chloroplast envelope	GO:0005622	P61837	491	1e-138	1	396	0.2
149	GO:0006833	P	water transport	GO:0006810	Q08733	498	1e-141	3	112	0.6
149	GO:0009414	P	response to water deprivation	GO:0050896	Q39196	502	1e-142	4	194	0.8
149	GO:0009651	P	response to salt stress	GO:0050896	Q06611	489	1e-138	1	426	0.2
149	GO:0046658	C	anchored to plasma membrane	GO:0016020	Q06611	489	1e-138	1	146	0.2
149	GO:0005739	C	mitochondrion	GO:0005622	P61837	491	1e-138	1	6724	0.2
149	GO:0005886	C	plasma membrane	GO:0016020	Q8LAA6	514	1e-145	5	8915	1
149	GO:0009507	C	chloroplast	GO:0005622	Q08733	498	1e-141	2	1686	0.4
149	GO:0005773	C	vacuole	GO:0005622	P61837	491	1e-138	2	541	0.4
149	GO:0015250	F	water channel activity	GO:0005215	Q08733	498	1e-141	3	72	0.6
150	GO:0005515	F	protein binding	GO:0005488	Q24133	53.1	9e-07	1	28128	0.2
150	GO:0050780	F	dopamine receptor binding	GO:0005488	Q5XIX0	59.7	9e-09	1	4	0.25
150	GO:0006457	P	protein folding	GO:0008152	O74746	93.6	6e-19	1	275	0.2
150	GO:0005654	C	nucleoplasm	GO:0005622	O75937	99.8	8e-21	1	1389	0.2
150	GO:0000398	P	nuclear mRNA splicing, via spliceosome	GO:0006139	O75937	99.8	8e-21	1	644	0.2
150	GO:0009408	P	response to heat	GO:0050896	Q9UDY4	53.5	7e-07	1	463	0.2
150	GO:0001664	F	G-protein-coupled receptor binding	GO:0005488	Q5XIX0	59.7	9e-09	1	203	0.2
150	GO:0006986	P	response to unfolded protein	GO:0050896	Q9UDY4	53.5	7e-07	1	74	0.2
150	GO:0005875	C	microtubule associated complex	GO:0005622	Q24133	53.1	9e-07	1	518	0.2
150	GO:0005634	C	nucleus	GO:0005622	O74746	93.6	6e-19	1	17087	0.2
150	GO:0010467	P	gene expression	GO:0008152	O75937	99.8	8e-21	1	445	0.2
150	GO:0051082	F	unfolded protein binding	GO:0005488	Q9UDY4	53.5	7e-07	1	206	0.2
151	GO:0045859	P	regulation of protein kinase activity	GO:0050789	O94360	225	2e-58	1	72	0.2
151	GO:0031097	C	medial cortex	GO:0005622	O94360	225	2e-58	1	23	0.2
151	GO:0005737	C	cytoplasm	GO:0005622	Q8BPB0	276	7e-74	2	12883	0.4
151	GO:0005515	F	protein binding	GO:0005488	Q7L9L4	276	7e-74	4	28128	0.8
151	GO:0071174	P	mitotic cell cycle spindle checkpoint	GO:0050789	Q95RA8	272	1e-72	1	6	0.2
151	GO:0019209	F	kinase activator activity	GO:0030234	Q8BPB0	276	7e-74	2	25	0.4
151	GO:0007165	P	signal transduction	GO:0050789	Q95RA8	272	1e-72	1	1550	0.2
151	GO:0006915	P	apoptosis	GO:0008219	Q95RA8	272	1e-72	1	948	0.2
151	GO:0046777	P	protein autophosphorylation	GO:0008152	Q8BPB0	276	7e-74	2	410	0.4
151	GO:0042327	P	positive regulation of phosphorylation	GO:0050789	Q8BPB0	276	7e-74	2	67	0.4
151	GO:0007275	P	multicellular organismal development	GO:0007275	Q95RA8	272	1e-72	1	361	0.2
151	GO:0034613	P	cellular protein localization	GO:0009987	O94360	225	2e-58	1	222	0.2
151	GO:0007059	P	chromosome segregation	GO:0009987	Q95RA8	272	1e-72	1	258	0.2
151	GO:0035329	P	hippo signaling cascade	GO:0050789	Q7L9L4	276	7e-74	2	49	0.4
151	GO:0005816	C	spindle pole body	GO:0005622	O94360	225	2e-58	1	283	0.2
151	GO:0031031	P	positive regulation of septation initiation signaling cascade	GO:0050789	O94360	225	2e-58	1	7	0.2
151	GO:0032153	C	cell division site	GO:0005623	O94360	225	2e-58	1	249	0.2
151	GO:0008283	P	cell proliferation	NA	Q95RA8	272	1e-72	1	852	0.2
151	GO:0019887	F	protein kinase regulator activity	GO:0030234	O94360	225	2e-58	1	29	0.2
151	GO:0005829	C	cytosol	GO:0005622	Q95RA8	272	1e-72	2	7320	0.4
151	GO:0019900	F	kinase binding	GO:0005488	Q8BPB0	276	7e-74	2	85	0.4
151	GO:0034973	C	Sid2-Mob1 complex	GO:0005622	O94360	225	2e-58	1	2	0.5
151	GO:0005886	C	plasma membrane	GO:0016020	Q95RA8	272	1e-72	1	8915	0.2
151	GO:0005634	C	nucleus	GO:0005622	Q8BPB0	276	7e-74	4	17087	0.8
151	GO:0005813	C	centrosome	GO:0005622	Q95RA8	272	1e-72	1	777	0.2
152	GO:0021766	P	hippocampus development	GO:0007275	P62259	355	7e-98	1	101	0.2
152	GO:0005737	C	cytoplasm	GO:0005622	Q96299	372	1e-103	1	12883	0.2
152	GO:0021987	P	cerebral cortex development	GO:0007275	P62259	355	7e-98	1	119	0.2
152	GO:0005515	F	protein binding	GO:0005488	P62260	355	7e-98	2	28128	0.4
152	GO:0006605	P	protein targeting	GO:0006810	P62259	355	7e-98	1	93	0.2
152	GO:0007165	P	signal transduction	GO:0050789	P62260	355	7e-98	1	1550	0.2
152	GO:0009737	P	response to abscisic acid stimulus	GO:0050896	P48347	359	6e-99	1	307	0.2
152	GO:0035308	P	negative regulation of protein dephosphorylation	GO:0050789	P62259	355	7e-98	1	21	0.2
152	GO:0001764	P	neuron migration	GO:0030154	P62259	355	7e-98	1	320	0.2
152	GO:0005524	F	ATP binding	GO:0005488	P48347	359	6e-99	1	1114	0.2
152	GO:0051117	F	ATPase binding	GO:0005488	Q9S9Z8	374	1e-103	1	61	0.2
152	GO:0008426	F	protein kinase C inhibitor activity	GO:0030234	P62260	355	7e-98	1	7	0.2
152	GO:0033267	C	axon part	GO:0005623	P62260	355	7e-98	1	31	0.2
152	GO:0005739	C	mitochondrion	GO:0005622	P48347	359	6e-99	2	6724	0.4
152	GO:0005886	C	plasma membrane	GO:0016020	Q96299	372	1e-103	2	8915	0.4
152	GO:0005871	C	kinesin complex	GO:0005622	P62260	355	7e-98	1	57	0.2
152	GO:0005634	C	nucleus	GO:0005622	Q96299	372	1e-103	1	17087	0.2
152	GO:0009742	P	brassinosteroid mediated signaling pathway	GO:0050789	P48347	359	6e-99	1	36	0.2
152	GO:0019904	F	protein domain specific binding	GO:0005488	P62259	355	7e-98	1	424	0.2
152	GO:0005509	F	calcium ion binding	GO:0005488	Q96299	372	1e-103	1	647	0.2
152	GO:0019899	F	enzyme binding	GO:0005488	P62260	355	7e-98	1	312	0.2
153	GO:0021766	P	hippocampus development	GO:0007275	P62259	359	3e-99	1	101	0.2
153	GO:0005737	C	cytoplasm	GO:0005622	Q96299	380	1e-105	1	12883	0.2
153	GO:0021987	P	cerebral cortex development	GO:0007275	P62259	359	3e-99	1	119	0.2
153	GO:0005515	F	protein binding	GO:0005488	P62260	359	3e-99	2	28128	0.4
153	GO:0006605	P	protein targeting	GO:0006810	P62259	359	3e-99	1	93	0.2
153	GO:0007165	P	signal transduction	GO:0050789	P62260	359	3e-99	1	1550	0.2
153	GO:0009737	P	response to abscisic acid stimulus	GO:0050896	P48347	365	1e-101	1	307	0.2
153	GO:0035308	P	negative regulation of protein dephosphorylation	GO:0050789	P62259	359	3e-99	1	21	0.2
153	GO:0001764	P	neuron migration	GO:0030154	P62259	359	3e-99	1	320	0.2
153	GO:0005524	F	ATP binding	GO:0005488	P48347	365	1e-101	1	1114	0.2
153	GO:0051117	F	ATPase binding	GO:0005488	Q9S9Z8	379	1e-105	1	61	0.2
153	GO:0008426	F	protein kinase C inhibitor activity	GO:0030234	P62260	359	3e-99	1	7	0.2
153	GO:0033267	C	axon part	GO:0005623	P62260	359	3e-99	1	31	0.2
153	GO:0005739	C	mitochondrion	GO:0005622	P48347	365	1e-101	2	6724	0.4
153	GO:0005886	C	plasma membrane	GO:0016020	Q96299	380	1e-105	2	8915	0.4
153	GO:0005871	C	kinesin complex	GO:0005622	P62260	359	3e-99	1	57	0.2
153	GO:0005634	C	nucleus	GO:0005622	Q96299	380	1e-105	1	17087	0.2
153	GO:0009742	P	brassinosteroid mediated signaling pathway	GO:0050789	P48347	365	1e-101	1	36	0.2
153	GO:0019904	F	protein domain specific binding	GO:0005488	P62259	359	3e-99	1	424	0.2
153	GO:0005509	F	calcium ion binding	GO:0005488	Q96299	380	1e-105	1	647	0.2
153	GO:0019899	F	enzyme binding	GO:0005488	P62260	359	3e-99	1	312	0.2
154	GO:0043173	P	nucleotide salvage	GO:0006139	P20425	196	9e-50	1	1	1
154	GO:0015949	P	nucleobase, nucleoside and nucleotide interconversion	GO:0006139	P30085	159	7e-39	1	32	0.2
154	GO:0005737	C	cytoplasm	GO:0005622	P15700	174	4e-43	2	12883	0.4
154	GO:0004017	F	adenylate kinase activity	GO:0016740	P15700	174	4e-43	1	38	0.2
154	GO:0009041	F	uridylate kinase activity	GO:0016740	O04905	280	5e-75	2	7	0.4
154	GO:0016776	F	phosphotransferase activity, phosphate group as acceptor	GO:0016740	P20425	196	9e-50	1	2	0.5
154	GO:0050145	F	nucleoside phosphate kinase activity	GO:0016740	P30085	159	7e-39	1	1	1
154	GO:0004849	F	uridine kinase activity	GO:0016740	P20425	196	9e-50	2	6	0.4
154	GO:0042802	F	identical protein binding	GO:0005488	P15700	174	4e-43	1	1606	0.2
154	GO:0043100	P	pyrimidine base salvage	GO:0006139	P20425	196	9e-50	1	2	0.5
154	GO:0009220	P	pyrimidine ribonucleotide biosynthetic process	GO:0006139	P30085	159	7e-39	1	5	0.2
154	GO:0006139	P	nucleobase, nucleoside, nucleotide and nucleic acid metabolic process	GO:0006139	P15700	174	4e-43	1	55	0.2
154	GO:0006225	P	UDP biosynthetic process	GO:0006139	P20425	196	9e-50	1	1	1
154	GO:0055086	P	nucleobase, nucleoside and nucleotide metabolic process	GO:0006139	P30085	159	7e-39	1	78	0.2
154	GO:0009173	P	pyrimidine ribonucleoside monophosphate metabolic process	GO:0006139	O04905	280	5e-75	1	1	1
154	GO:0006207	P	{prime}de novo{prime} pyrimidine base biosynthetic process	GO:0006139	P15700	174	4e-43	1	36	0.2
154	GO:0000287	F	magnesium ion binding	GO:0005488	P20425	196	9e-50	1	487	0.2
154	GO:0005524	F	ATP binding	GO:0005488	P20425	196	9e-50	1	1114	0.2
154	GO:0046940	P	nucleoside monophosphate phosphorylation	GO:0006139	P30085	159	7e-39	1	1	1
154	GO:0046705	P	CDP biosynthetic process	GO:0006139	P20425	196	9e-50	1	1	1
154	GO:0005829	C	cytosol	GO:0005622	P30085	159	7e-39	2	7320	0.4
154	GO:0004127	F	cytidylate kinase activity	GO:0016740	O04905	280	5e-75	2	17	0.4
154	GO:0005634	C	nucleus	GO:0005622	P15700	174	4e-43	3	17087	0.6
154	GO:0006222	P	UMP biosynthetic process	GO:0006139	P20425	196	9e-50	2	8	0.4
155	GO:0043173	P	nucleotide salvage	GO:0006139	P20425	192	5e-49	1	1	1
155	GO:0015949	P	nucleobase, nucleoside and nucleotide interconversion	GO:0006139	P30085	160	2e-39	1	32	0.2
155	GO:0005737	C	cytoplasm	GO:0005622	P15700	173	4e-43	2	12883	0.4
155	GO:0004017	F	adenylate kinase activity	GO:0016740	P15700	173	4e-43	1	38	0.2
155	GO:0009041	F	uridylate kinase activity	GO:0016740	O04905	280	2e-75	2	7	0.4
155	GO:0016776	F	phosphotransferase activity, phosphate group as acceptor	GO:0016740	P20425	192	5e-49	1	2	0.5
155	GO:0050145	F	nucleoside phosphate kinase activity	GO:0016740	P30085	160	2e-39	1	1	1
155	GO:0004849	F	uridine kinase activity	GO:0016740	P20425	192	5e-49	2	6	0.4
155	GO:0042802	F	identical protein binding	GO:0005488	P15700	173	4e-43	1	1606	0.2
155	GO:0043100	P	pyrimidine base salvage	GO:0006139	P20425	192	5e-49	1	2	0.5
155	GO:0009220	P	pyrimidine ribonucleotide biosynthetic process	GO:0006139	P30085	160	2e-39	1	5	0.2
155	GO:0006139	P	nucleobase, nucleoside, nucleotide and nucleic acid metabolic process	GO:0006139	P15700	173	4e-43	1	55	0.2
155	GO:0006225	P	UDP biosynthetic process	GO:0006139	P20425	192	5e-49	1	1	1
155	GO:0055086	P	nucleobase, nucleoside and nucleotide metabolic process	GO:0006139	P30085	160	2e-39	1	78	0.2
155	GO:0009173	P	pyrimidine ribonucleoside monophosphate metabolic process	GO:0006139	O04905	280	2e-75	1	1	1
155	GO:0006207	P	{prime}de novo{prime} pyrimidine base biosynthetic process	GO:0006139	P15700	173	4e-43	1	36	0.2
155	GO:0000287	F	magnesium ion binding	GO:0005488	P20425	192	5e-49	1	487	0.2
155	GO:0005524	F	ATP binding	GO:0005488	P20425	192	5e-49	1	1114	0.2
155	GO:0046940	P	nucleoside monophosphate phosphorylation	GO:0006139	P30085	160	2e-39	1	1	1
155	GO:0046705	P	CDP biosynthetic process	GO:0006139	P20425	192	5e-49	1	1	1
155	GO:0005829	C	cytosol	GO:0005622	P30085	160	2e-39	2	7320	0.4
155	GO:0004127	F	cytidylate kinase activity	GO:0016740	O04905	280	2e-75	2	17	0.4
155	GO:0005634	C	nucleus	GO:0005622	P15700	173	4e-43	3	17087	0.6
155	GO:0006222	P	UMP biosynthetic process	GO:0006139	P20425	192	5e-49	2	8	0.4
156	GO:0016020	C	membrane	GO:0016020	O04019	313	1e-131	1	1834	0.2
156	GO:0005737	C	cytoplasm	GO:0005622	Q9SEI2	314	1e-133	3	12883	0.6
156	GO:0005515	F	protein binding	GO:0005488	O04019	313	1e-131	3	28128	0.6
156	GO:0010498	P	proteasomal protein catabolic process	GO:0008152	Q9SEI2	314	1e-133	2	27	0.4
156	GO:0016032	P	viral reproduction	NA	P17980	273	1e-116	1	512	0.2
156	GO:0006915	P	apoptosis	GO:0008219	P17980	273	1e-116	1	948	0.2
156	GO:0000084	P	S phase of mitotic cell cycle	GO:0009987	P17980	273	1e-116	1	190	0.2
156	GO:0048471	C	perinuclear region of cytoplasm	GO:0005622	Q63569	273	1e-116	1	870	0.2
156	GO:0000075	P	cell cycle checkpoint	GO:0050789	P17980	273	1e-116	1	169	0.2
156	GO:0034641	P	cellular nitrogen compound metabolic process	GO:0008152	P17980	273	1e-116	1	198	0.2
156	GO:0000082	P	G1/S transition of mitotic cell cycle	GO:0009987	P17980	273	1e-116	1	293	0.2
156	GO:0051439	P	regulation of ubiquitin-protein ligase activity involved in mitotic cell cycle	GO:0050789	P17980	273	1e-116	1	75	0.2
156	GO:0010255	P	glucose mediated signaling pathway	GO:0050789	O04019	313	1e-131	1	12	0.2
156	GO:0000278	P	mitotic cell cycle	GO:0009987	P17980	273	1e-116	1	387	0.2
156	GO:0003714	F	transcription corepressor activity	GO:0006139	P17980	273	1e-116	1	407	0.2
156	GO:0009555	P	pollen development	GO:0007275	Q9SEI2	314	1e-133	2	106	0.4
156	GO:0000502	C	proteasome complex	GO:0005622	Q9SEI2	314	1e-133	3	165	0.6
156	GO:0006521	P	regulation of cellular amino acid metabolic process	GO:0050789	P17980	273	1e-116	1	53	0.2
156	GO:0001824	P	blastocyst development	GO:0007275	O88685	271	1e-115	1	70	0.2
156	GO:0009553	P	embryo sac development	GO:0007275	Q9SEI2	314	1e-133	2	43	0.4
156	GO:0005886	C	plasma membrane	GO:0016020	O04019	313	1e-131	1	8915	0.2
156	GO:0000216	P	M/G1 transition of mitotic cell cycle	GO:0009987	P17980	273	1e-116	1	82	0.2
156	GO:0016070	P	RNA metabolic process	GO:0006139	P17980	273	1e-116	1	163	0.2
156	GO:0005634	C	nucleus	GO:0005622	Q9SEI2	314	1e-133	2	17087	0.4
156	GO:0003713	F	transcription coactivator activity	GO:0006139	P17980	273	1e-116	1	520	0.2
156	GO:0031145	P	anaphase-promoting complex-dependent proteasomal ubiquitin-dependent protein catabolic process	GO:0008152	P17980	273	1e-116	1	139	0.2
156	GO:0016071	P	mRNA metabolic process	GO:0006139	P17980	273	1e-116	1	131	0.2
156	GO:0006977	P	DNA damage response, signal transduction by p53 class mediator resulting in cell cycle arrest	GO:0050789	P17980	273	1e-116	1	68	0.2
156	GO:0042981	P	regulation of apoptosis	GO:0050789	P17980	273	1e-116	1	431	0.2
159	GO:0000140	F	acylglycerone-phosphate reductase activity	GO:0016491	P40471	107	5e-23	1	1	1
159	GO:0033554	P	cellular response to stress	GO:0050896	Q09851	139	8e-33	1	353	0.2
159	GO:0005783	C	endoplasmic reticulum	GO:0005622	Q09851	139	8e-33	2	2436	0.4
159	GO:0007601	P	visual perception	NA	Q9NYR8	94	5e-19	1	293	0.2
159	GO:0005737	C	cytoplasm	GO:0005622	Q09851	139	8e-33	3	12883	0.6
159	GO:0006654	P	phosphatidic acid biosynthetic process	GO:0008152	P40471	107	5e-23	1	18	0.2
159	GO:0005887	C	integral to plasma membrane	GO:0016020	Q9NYR8	94	5e-19	1	2030	0.2
159	GO:0005515	F	protein binding	GO:0005488	P40471	107	5e-23	2	28128	0.4
159	GO:0006703	P	estrogen biosynthetic process	GO:0008152	P51657	86.3	1e-16	1	20	0.2
159	GO:0000329	C	fungal-type vacuole membrane	GO:0016020	Q09851	139	8e-33	1	188	0.2
159	GO:0071445	P	cellular response to protein stimulus	GO:0050896	P51657	86.3	1e-16	1	154	0.2
159	GO:0005811	C	lipid particle	GO:0005622	P40471	107	5e-23	1	346	0.2
159	GO:0005741	C	mitochondrial outer membrane	GO:0016020	P40471	107	5e-23	1	258	0.2
159	GO:0050327	F	testosterone 17-beta-dehydrogenase (NAD+) activity	GO:0016491	P51657	86.3	1e-16	1	13	0.2
159	GO:0005829	C	cytosol	GO:0005622	P51657	86.3	1e-16	1	7320	0.2
159	GO:0004303	F	estradiol 17-beta-dehydrogenase activity	GO:0016491	P51657	86.3	1e-16	1	26	0.2
159	GO:0004745	F	retinol dehydrogenase activity	GO:0016491	Q9NYR8	94	5e-19	1	42	0.2
159	GO:0005739	C	mitochondrion	GO:0005622	P40471	107	5e-23	1	6724	0.2
159	GO:0060348	P	bone development	GO:0007275	P51657	86.3	1e-16	1	69	0.2
159	GO:0006694	P	steroid biosynthetic process	GO:0008152	Q9NYR8	94	5e-19	1	46	0.2
159	GO:0061370	P	testosterone biosynthetic process	GO:0008152	P51657	86.3	1e-16	1	7	0.2
159	GO:0005794	C	Golgi apparatus	GO:0005622	Q09851	139	8e-33	1	1810	0.2
159	GO:0071248	P	cellular response to metal ion	GO:0050896	P51657	86.3	1e-16	1	11	0.2
160	GO:0000140	F	acylglycerone-phosphate reductase activity	GO:0016491	P40471	56.6	7e-08	1	1	1
160	GO:0033554	P	cellular response to stress	GO:0050896	Q09851	57	5e-08	1	353	0.2
160	GO:0005783	C	endoplasmic reticulum	GO:0005622	Q09851	57	5e-08	2	2436	0.4
160	GO:0005737	C	cytoplasm	GO:0005622	Q09851	57	5e-08	2	12883	0.4
160	GO:0006654	P	phosphatidic acid biosynthetic process	GO:0008152	P40471	56.6	7e-08	1	18	0.2
160	GO:0005515	F	protein binding	GO:0005488	P40471	56.6	7e-08	1	28128	0.2
160	GO:0000329	C	fungal-type vacuole membrane	GO:0016020	Q09851	57	5e-08	1	188	0.2
160	GO:0005811	C	lipid particle	GO:0005622	P40471	56.6	7e-08	1	346	0.2
160	GO:0005741	C	mitochondrial outer membrane	GO:0016020	P40471	56.6	7e-08	1	258	0.2
160	GO:0005739	C	mitochondrion	GO:0005622	P40471	56.6	7e-08	1	6724	0.2
160	GO:0005794	C	Golgi apparatus	GO:0005622	Q09851	57	5e-08	1	1810	0.2
162	GO:0007124	P	pseudohyphal growth	GO:0009987	P34761	57.4	2e-08	1	66	0.2
162	GO:0005737	C	cytoplasm	GO:0005622	O74452	68.2	1e-11	3	12883	0.6
162	GO:0001403	P	invasive growth in response to glucose limitation	NA	P34761	57.4	2e-08	1	52	0.2
162	GO:0005515	F	protein binding	GO:0005488	Q07655	61.6	1e-09	2	28128	0.4
162	GO:0032955	P	regulation of barrier septum formation	GO:0050789	O74452	68.2	1e-11	1	10	0.2
162	GO:0042802	F	identical protein binding	GO:0005488	P34761	57.4	2e-08	1	1606	0.2
162	GO:0008361	P	regulation of cell size	NA	Q07655	61.6	1e-09	2	104	0.4
162	GO:0032995	P	regulation of fungal-type cell wall biogenesis	GO:0050789	O74452	68.2	1e-11	1	9	0.2
162	GO:0051220	P	cytoplasmic sequestering of protein	GO:0050789	P34761	57.4	2e-08	1	8	0.2
162	GO:0003723	F	RNA binding	GO:0005488	P34761	57.4	2e-08	1	844	0.2
163	GO:0005686	C	U2 snRNP	GO:0005622	Q02554	114	4e-25	2	39	0.4
163	GO:0005515	F	protein binding	GO:0005488	Q13435	331	2e-90	1	28128	0.2
163	GO:0005654	C	nucleoplasm	GO:0005622	Q13435	331	2e-90	1	1389	0.2
163	GO:0000398	P	nuclear mRNA splicing, via spliceosome	GO:0006139	Q13435	331	2e-90	2	644	0.4
163	GO:0071004	C	U2-type prespliceosome	GO:0005622	Q02554	114	4e-25	1	29	0.2
163	GO:0008380	P	RNA splicing	GO:0006139	Q13435	331	2e-90	1	188	0.2
163	GO:0005689	C	U12-type spliceosomal complex	GO:0005622	Q13435	331	2e-90	1	33	0.2
163	GO:0005681	C	spliceosomal complex	GO:0005622	Q13435	331	2e-90	2	216	0.4
163	GO:0006397	P	mRNA processing	GO:0006139	Q13435	331	2e-90	1	129	0.2
163	GO:0005634	C	nucleus	GO:0005622	Q9UUI3	262	2e-69	1	17087	0.2
163	GO:0071013	C	catalytic step 2 spliceosome	GO:0005622	Q13435	331	2e-90	1	260	0.2
163	GO:0010467	P	gene expression	GO:0008152	Q13435	331	2e-90	1	445	0.2
163	GO:0000245	P	spliceosome assembly	GO:0006139	Q02554	114	4e-25	1	46	0.2
164	GO:0019748	P	secondary metabolic process	GO:0008152	Q8VZU3	212	1e-54	1	2	0.5
164	GO:0009698	P	phenylpropanoid metabolic process	GO:0008152	Q8RUW5	213	5e-55	1	5	0.2
164	GO:0016752	F	sinapoyltransferase activity	GO:0016740	Q8VZU3	212	1e-54	1	1	1
164	GO:0005773	C	vacuole	GO:0005622	Q8L7B2	182	1e-45	1	541	0.2
164	GO:0009505	C	plant-type cell wall	GO:0005623	O81009	215	1e-55	2	201	0.4
164	GO:0016754	F	sinapoylglucose-malate O-sinapoyltransferase activity	GO:0016740	Q8RUW5	213	5e-55	1	1	1
165	GO:0019748	P	secondary metabolic process	GO:0008152	Q8VZU3	89	8e-18	1	2	0.5
165	GO:0009698	P	phenylpropanoid metabolic process	GO:0008152	Q8RUW5	67	3e-11	1	5	0.2
165	GO:0016752	F	sinapoyltransferase activity	GO:0016740	Q8VZU3	89	8e-18	1	1	1
165	GO:0005773	C	vacuole	GO:0005622	Q8L7B2	76.3	6e-14	1	541	0.2
165	GO:0009505	C	plant-type cell wall	GO:0005623	O81009	80.9	2e-15	2	201	0.4
165	GO:0016754	F	sinapoylglucose-malate O-sinapoyltransferase activity	GO:0016740	Q8RUW5	67	3e-11	1	1	1
166	GO:0043687	P	post-translational protein modification	GO:0008152	P39656	232	9e-61	1	128	0.2
166	GO:0004579	F	dolichyl-diphosphooligosaccharide-protein glycotransferase activity	GO:0016740	P39656	232	9e-61	2	39	0.4
166	GO:0044267	P	cellular protein metabolic process	GO:0008152	P39656	232	9e-61	1	301	0.2
166	GO:0005515	F	protein binding	GO:0005488	P39656	232	9e-61	1	28128	0.2
166	GO:0040015	P	negative regulation of multicellular organism growth	GO:0050789	P45971	212	8e-55	1	130	0.2
166	GO:0045087	P	innate immune response	GO:0050896	P39656	232	9e-61	1	454	0.2
166	GO:0042110	P	T cell activation	GO:0009987	P39656	232	9e-61	1	96	0.2
166	GO:0005792	C	microsome	GO:0005623	P39656	232	9e-61	1	720	0.2
166	GO:0040010	P	positive regulation of growth rate	GO:0050789	P45971	212	8e-55	1	1393	0.2
166	GO:0005811	C	lipid particle	GO:0005622	Q24319	207	3e-53	1	346	0.2
166	GO:0006487	P	protein N-linked glycosylation	GO:0008152	P39656	232	9e-61	1	119	0.2
166	GO:0005789	C	endoplasmic reticulum membrane	GO:0016020	P39656	232	9e-61	1	681	0.2
166	GO:0034097	P	response to cytokine stimulus	GO:0050896	P39656	232	9e-61	1	156	0.2
166	GO:0009792	P	embryo development ending in birth or egg hatching	GO:0007275	P45971	212	8e-55	1	2781	0.2
166	GO:0008250	C	oligosaccharyltransferase complex	GO:0016020	P39656	232	9e-61	2	45	0.4
166	GO:0005886	C	plasma membrane	GO:0016020	Q641Y0	230	3e-60	1	8915	0.2
166	GO:0018279	P	protein N-linked glycosylation via asparagine	GO:0008152	P39656	232	9e-61	1	100	0.2
166	GO:0040011	P	locomotion	NA	P45971	212	8e-55	1	1271	0.2
166	GO:0043234	C	protein complex	NA	P39656	232	9e-61	1	772	0.2
166	GO:0040007	P	growth	NA	P45971	212	8e-55	1	2112	0.2
166	GO:0002119	P	nematode larval development	GO:0007275	P45971	212	8e-55	1	1711	0.2
168	GO:0009535	C	chloroplast thylakoid membrane	GO:0016020	Q9ZUU4	113	4e-25	2	290	0.4
168	GO:0003697	F	single-stranded DNA binding	GO:0005488	P27476	67	5e-11	1	273	0.2
168	GO:0005515	F	protein binding	GO:0005488	P27476	67	5e-11	1	28128	0.2
168	GO:0009451	P	RNA modification	GO:0006139	Q04836	108	1e-23	1	14	0.2
168	GO:0009941	C	chloroplast envelope	GO:0005622	Q9ZUU4	113	4e-25	2	396	0.4
168	GO:0045087	P	innate immune response	GO:0050896	Q9ZUU4	113	4e-25	2	454	0.4
168	GO:0006364	P	rRNA processing	GO:0006139	P27476	67	5e-11	1	284	0.2
168	GO:0009737	P	response to abscisic acid stimulus	GO:0050896	Q9ZUU4	113	4e-25	1	307	0.2
168	GO:0008266	F	poly(U) RNA binding	GO:0005488	Q9ZUU4	113	4e-25	3	44	0.6
168	GO:0008143	F	poly(A) RNA binding	GO:0005488	Q05196	68.2	2e-11	1	66	0.2
168	GO:0006396	P	RNA processing	GO:0006139	Q04836	108	1e-23	1	96	0.2
168	GO:0003723	F	RNA binding	GO:0005488	Q04836	108	1e-23	2	844	0.4
168	GO:0000028	P	ribosomal small subunit assembly	GO:0009987	P27476	67	5e-11	1	76	0.2
168	GO:0005730	C	nucleolus	GO:0005622	P27476	67	5e-11	1	3399	0.2
168	GO:0005829	C	cytosol	GO:0005622	Q05196	68.2	2e-11	1	7320	0.2
168	GO:0005739	C	mitochondrion	GO:0005622	P27476	67	5e-11	1	6724	0.2
168	GO:0009507	C	chloroplast	GO:0005622	Q9ZUU4	113	4e-25	3	1686	0.6
168	GO:0005634	C	nucleus	GO:0005622	Q05196	68.2	2e-11	2	17087	0.4
168	GO:0009409	P	response to cold	GO:0050896	Q9ZUU4	113	4e-25	1	340	0.2
168	GO:0009579	C	thylakoid	GO:0005622	Q9ZUU4	113	4e-25	3	190	0.6
168	GO:0010319	C	stromule	GO:0005622	Q9ZUU4	113	4e-25	1	36	0.2
168	GO:0009570	C	chloroplast stroma	GO:0005622	Q9ZUU4	113	4e-25	3	376	0.6
169	GO:0006741	P	NADP biosynthetic process	GO:0006139	P48163	227	2e-59	1	11	0.2
169	GO:0044255	P	cellular lipid metabolic process	GO:0008152	P48163	227	2e-59	1	132	0.2
169	GO:0009055	F	electron carrier activity	NA	P48163	227	2e-59	1	165	0.2
169	GO:0005622	C	intracellular	GO:0005622	Q6TU48	226	5e-59	1	640	0.2
169	GO:0051262	P	protein tetramerization	NA	P06801	224	1e-58	1	55	0.2
169	GO:0005625	C	soluble fraction	GO:0005623	P13697	230	3e-60	2	1002	0.4
169	GO:0043531	F	ADP binding	GO:0005488	P48163	227	2e-59	1	56	0.2
169	GO:0004473	F	malate dehydrogenase (oxaloacetate-decarboxylating) (NADP+) activity	GO:0016491	P13697	230	3e-60	5	14	1
169	GO:0009743	P	response to carbohydrate stimulus	GO:0050896	P48163	227	2e-59	1	34	0.2
169	GO:0004470	F	malic enzyme activity	GO:0016491	P13697	230	3e-60	5	10	1
169	GO:0005829	C	cytosol	GO:0005622	P13697	230	3e-60	4	7320	0.8
169	GO:0005975	P	carbohydrate metabolic process	GO:0008152	P48163	227	2e-59	1	267	0.2
169	GO:0005739	C	mitochondrion	GO:0005622	P06801	224	1e-58	1	6724	0.2
169	GO:0030145	F	manganese ion binding	GO:0005488	P13697	230	3e-60	4	163	0.8
169	GO:0051287	F	NAD binding	GO:0005488	P48163	227	2e-59	1	68	0.2
169	GO:0006108	P	malate metabolic process	GO:0008152	P13697	230	3e-60	4	26	0.8
169	GO:0050661	F	NADP binding	GO:0005488	P13697	230	3e-60	2	62	0.4
169	GO:0009725	P	response to hormone stimulus	GO:0050896	P13697	230	3e-60	4	177	0.8
170	GO:0005783	C	endoplasmic reticulum	GO:0005622	O94298	182	2e-46	3	2436	0.6
170	GO:0006675	P	mannosyl-inositol phosphorylceramide metabolic process	GO:0008152	O94298	182	2e-46	1	5	0.2
170	GO:0005515	F	protein binding	GO:0005488	O94298	182	2e-46	3	28128	0.6
170	GO:0000170	F	sphingosine hydroxylase activity	GO:0016491	P38992	158	2e-38	1	4	0.25
170	GO:0006696	P	ergosterol biosynthetic process	GO:0008152	P53045	74.3	3e-13	1	44	0.2
170	GO:0006695	P	cholesterol biosynthetic process	GO:0008152	Q15800	75.1	2e-13	1	66	0.2
170	GO:0006665	P	sphingolipid metabolic process	GO:0008152	P38992	158	2e-38	1	59	0.2
170	GO:0005789	C	endoplasmic reticulum membrane	GO:0016020	P38992	158	2e-38	2	681	0.4
170	GO:0008202	P	steroid metabolic process	GO:0008152	Q15800	75.1	2e-13	1	52	0.2
170	GO:0006631	P	fatty acid metabolic process	GO:0008152	Q15800	75.1	2e-13	1	146	0.2
170	GO:0016021	C	integral to membrane	GO:0016020	Q15800	75.1	2e-13	1	2030	0.2
170	GO:0005886	C	plasma membrane	GO:0016020	Q15800	75.1	2e-13	2	8915	0.4
170	GO:0000254	F	C-4 methylsterol oxidase activity	GO:0016491	Q15800	75.1	2e-13	2	4	0.5
171	GO:0005783	C	endoplasmic reticulum	GO:0005622	O94298	207	2e-53	3	2436	0.6
171	GO:0006675	P	mannosyl-inositol phosphorylceramide metabolic process	GO:0008152	O94298	207	2e-53	1	5	0.2
171	GO:0005515	F	protein binding	GO:0005488	O94298	207	2e-53	3	28128	0.6
171	GO:0000170	F	sphingosine hydroxylase activity	GO:0016491	P38992	169	9e-42	1	4	0.25
171	GO:0006696	P	ergosterol biosynthetic process	GO:0008152	P53045	76.6	6e-14	1	44	0.2
171	GO:0006695	P	cholesterol biosynthetic process	GO:0008152	Q15800	84.3	3e-16	1	66	0.2
171	GO:0006665	P	sphingolipid metabolic process	GO:0008152	P38992	169	9e-42	1	59	0.2
171	GO:0005789	C	endoplasmic reticulum membrane	GO:0016020	P38992	169	9e-42	2	681	0.4
171	GO:0008202	P	steroid metabolic process	GO:0008152	Q15800	84.3	3e-16	1	52	0.2
171	GO:0006631	P	fatty acid metabolic process	GO:0008152	Q15800	84.3	3e-16	1	146	0.2
171	GO:0016021	C	integral to membrane	GO:0016020	Q15800	84.3	3e-16	1	2030	0.2
171	GO:0005886	C	plasma membrane	GO:0016020	Q15800	84.3	3e-16	2	8915	0.4
171	GO:0000254	F	C-4 methylsterol oxidase activity	GO:0016491	Q15800	84.3	3e-16	2	4	0.5
173	GO:0045347	P	negative regulation of MHC class II biosynthetic process	GO:0050789	Q9DBD2	58.9	1e-08	1	6	0.2
173	GO:0042289	F	MHC class II protein binding	GO:0005488	Q9DBD2	58.9	1e-08	1	7	0.2
173	GO:0005764	C	lysosome	GO:0005622	Q9DBD2	58.9	1e-08	5	456	1
173	GO:0005768	C	endosome	GO:0005622	Q9DBD2	58.9	1e-08	5	446	1
173	GO:0016567	P	protein ubiquitination	GO:0008152	Q9DBD2	58.9	1e-08	1	803	0.2
173	GO:0002495	P	antigen processing and presentation of peptide antigen via MHC class II	NA	Q9DBD2	58.9	1e-08	1	2	0.5
173	GO:0004842	F	ubiquitin-protein ligase activity	GO:0016874	Q9DBD2	58.9	1e-08	5	1087	1
174	GO:0006623	P	protein targeting to vacuole	GO:0006810	Q9M376	298	1e-80	1	76	0.2
174	GO:0005768	C	endosome	GO:0005622	Q9M376	298	1e-80	5	446	1
174	GO:0007033	P	vacuole organization	GO:0009987	Q9M376	298	1e-80	1	53	0.2
174	GO:0031201	C	SNARE complex	GO:0016020	Q9M376	298	1e-80	1	70	0.2
174	GO:0005886	C	plasma membrane	GO:0016020	O48850	228	1e-59	4	8915	0.8
174	GO:0009507	C	chloroplast	GO:0005622	Q9MAS5	227	3e-59	1	1686	0.2
174	GO:0005774	C	vacuolar membrane	GO:0016020	P47192	221	2e-57	1	446	0.2
175	GO:0070534	P	protein K63-linked ubiquitination	GO:0008152	P46935	68.2	2e-11	2	71	0.4
175	GO:0050815	F	phosphoserine binding	GO:0005488	P46935	68.2	2e-11	1	7	0.2
175	GO:0005737	C	cytoplasm	GO:0005622	P46935	68.2	2e-11	2	12883	0.4
175	GO:0005515	F	protein binding	GO:0005488	P46935	68.2	2e-11	2	28128	0.4
175	GO:0010766	P	negative regulation of sodium ion transport	GO:0050789	P46935	68.2	2e-11	1	12	0.2
175	GO:0048814	P	regulation of dendrite morphogenesis	GO:0030154	P46935	68.2	2e-11	2	61	0.4
175	GO:0019722	P	calcium-mediated signaling	GO:0050789	Q6DN14	65.9	1e-10	1	120	0.2
175	GO:0006886	P	intracellular protein transport	GO:0006810	Q9FVJ3	355	5e-98	1	406	0.2
175	GO:0045121	C	membrane raft	GO:0016020	Q62940	67.8	3e-11	1	389	0.2
175	GO:0008022	F	protein C-terminus binding	GO:0005488	Q62940	67.8	3e-11	1	320	0.2
175	GO:0000151	C	ubiquitin ligase complex	GO:0005622	P46935	68.2	2e-11	1	136	0.2
175	GO:0008060	F	ARF GTPase activator activity	GO:0030234	Q9FVJ3	355	5e-98	1	21	0.2
175	GO:0005544	F	calcium-dependent phospholipid binding	GO:0005488	Q6DN14	65.9	1e-10	1	68	0.2
175	GO:0016567	P	protein ubiquitination	GO:0008152	P46935	68.2	2e-11	1	803	0.2
175	GO:0042787	P	protein ubiquitination involved in ubiquitin-dependent protein catabolic process	GO:0008152	Q62940	67.8	3e-11	1	235	0.2
175	GO:0019871	F	sodium channel inhibitor activity	NA	P46935	68.2	2e-11	1	28	0.2
175	GO:0005730	C	nucleolus	GO:0005622	Q8WU79	66.6	6e-11	1	3399	0.2
175	GO:0030948	P	negative regulation of vascular endothelial growth factor receptor signaling pathway	GO:0050789	P46935	68.2	2e-11	2	11	0.4
175	GO:0005829	C	cytosol	GO:0005622	P46935	68.2	2e-11	1	7320	0.2
175	GO:0016021	C	integral to membrane	GO:0016020	Q6DN14	65.9	1e-10	1	2030	0.2
175	GO:0005624	C	membrane fraction	GO:0005623	P46935	68.2	2e-11	2	1465	0.4
175	GO:0070064	F	proline-rich region binding	GO:0005488	P46935	68.2	2e-11	1	30	0.2
175	GO:0005886	C	plasma membrane	GO:0016020	Q9FVJ3	355	5e-98	1	8915	0.2
175	GO:0050816	F	phosphothreonine binding	GO:0005488	P46935	68.2	2e-11	1	3	0.33
175	GO:0005634	C	nucleus	GO:0005622	Q8WU79	66.6	6e-11	1	17087	0.2
175	GO:0005902	C	microvillus	GO:0005623	Q62940	67.8	3e-11	1	103	0.2
175	GO:0004842	F	ubiquitin-protein ligase activity	GO:0016874	P46935	68.2	2e-11	2	1087	0.4
175	GO:0005773	C	vacuole	GO:0005622	Q9FVJ3	355	5e-98	1	541	0.2
175	GO:0005543	F	phospholipid binding	GO:0005488	Q9FVJ3	355	5e-98	1	138	0.2
175	GO:0005509	F	calcium ion binding	GO:0005488	Q6DN14	65.9	1e-10	1	647	0.2
175	GO:0045732	P	positive regulation of protein catabolic process	GO:0050789	P46935	68.2	2e-11	1	66	0.2
175	GO:0005794	C	Golgi apparatus	GO:0005622	Q9FVJ3	355	5e-98	1	1810	0.2
175	GO:0006955	P	immune response	GO:0050896	Q62940	67.8	3e-11	1	599	0.2
176	GO:0016020	C	membrane	GO:0016020	P27140	187	8e-58	1	1834	0.2
176	GO:0009535	C	chloroplast thylakoid membrane	GO:0016020	P27140	187	8e-58	2	290	0.4
176	GO:0005737	C	cytoplasm	GO:0005622	P42737	187	6e-57	2	12883	0.4
176	GO:0005515	F	protein binding	GO:0005488	P27140	187	8e-58	3	28128	0.6
176	GO:0009941	C	chloroplast envelope	GO:0005622	P27140	187	8e-58	2	396	0.4
176	GO:0010037	P	response to carbon dioxide	GO:0050896	P27140	187	8e-58	1	11	0.2
176	GO:0009440	P	cyanate catabolic process	GO:0008152	P0ABE9	91.3	2e-18	1	5	0.2
176	GO:0048046	C	apoplast	GO:0005576	P27140	187	8e-58	2	231	0.4
176	GO:0009817	P	defense response to fungus, incompatible interaction	GO:0050896	P27140	187	8e-58	1	41	0.2
176	GO:0042742	P	defense response to bacterium	GO:0050896	P27140	187	8e-58	2	362	0.4
176	GO:0005829	C	cytosol	GO:0005622	P42737	187	6e-57	1	7320	0.2
176	GO:0008270	F	zinc ion binding	GO:0005488	P45148	79.7	6e-15	1	801	0.2
176	GO:0004089	F	carbonate dehydratase activity	GO:0016829	P0ABE9	91.3	2e-18	2	42	0.4
176	GO:0009507	C	chloroplast	GO:0005622	P27140	187	8e-58	2	1686	0.4
176	GO:0009409	P	response to cold	GO:0050896	P27140	187	8e-58	1	340	0.2
176	GO:0009579	C	thylakoid	GO:0005622	P27140	187	8e-58	1	190	0.2
176	GO:0015976	P	carbon utilization	NA	P45148	79.7	6e-15	1	8	0.2
176	GO:0010119	P	regulation of stomatal movement	GO:0050789	P27140	187	8e-58	1	32	0.2
176	GO:0010319	C	stromule	GO:0005622	P27140	187	8e-58	1	36	0.2
176	GO:0009570	C	chloroplast stroma	GO:0005622	P27140	187	8e-58	2	376	0.4
177	GO:0030587	P	sorocarp development	GO:0007275	Q54QV3	134	7e-31	1	124	0.2
177	GO:0070989	P	oxidative demethylation	GO:0008152	Q6NS38	85.9	3e-16	1	16	0.2
177	GO:0080111	P	DNA demethylation	GO:0006139	Q6NS38	85.9	3e-16	1	11	0.2
177	GO:0005737	C	cytoplasm	GO:0005622	P14680	114	1e-24	1	12883	0.2
177	GO:0043734	F	DNA-N1-methyladenine dioxygenase activity	GO:0016491	Q6NS38	85.9	3e-16	2	14	0.4
177	GO:0004713	F	protein tyrosine kinase activity	GO:0016740	P14680	114	1e-24	1	273	0.2
177	GO:0051747	F	cytosine C-5 DNA demethylase activity	GO:0003824	Q6NS38	85.9	3e-16	2	13	0.4
177	GO:0005515	F	protein binding	GO:0005488	P14680	114	1e-24	1	28128	0.2
177	GO:0004672	F	protein kinase activity	GO:0016740	Q54QV3	134	7e-31	2	831	0.4
177	GO:0035511	P	oxidative DNA demethylation	GO:0006139	Q6NS38	85.9	3e-16	2	3	0.67
177	GO:0010302	F	2-oxoglutarate-dependent dioxygenase activity	GO:0016491	Q6P6J4	84.3	1e-15	1	11	0.2
177	GO:0007165	P	signal transduction	GO:0050789	Q54QV3	134	7e-31	2	1550	0.4
177	GO:0006468	P	protein phosphorylation	GO:0008152	Q54QV3	134	7e-31	2	1665	0.4
177	GO:0004519	F	endonuclease activity	GO:0003824	Q6P6J4	84.3	1e-15	1	60	0.2
177	GO:0008198	F	ferrous iron binding	GO:0005488	Q6NS38	85.9	3e-16	2	69	0.4
177	GO:0005816	C	spindle pole body	GO:0005622	Q9P6P3	115	5e-25	1	283	0.2
177	GO:0031152	P	aggregation involved in sorocarp development	GO:0007275	Q54QV3	134	7e-31	1	69	0.2
177	GO:0006307	P	DNA dealkylation involved in DNA repair	GO:0006139	Q6NS38	85.9	3e-16	2	30	0.4
177	GO:0061161	P	positive regulation of establishment of bipolar cell polarity regulating cell shape	GO:0050789	Q9P6P3	115	5e-25	1	43	0.2
177	GO:0005829	C	cytosol	GO:0005622	Q54QV3	134	7e-31	2	7320	0.4
177	GO:0006935	P	chemotaxis	GO:0050896	Q54QV3	134	7e-31	1	232	0.2
177	GO:0005634	C	nucleus	GO:0005622	P14680	114	1e-24	1	17087	0.2
177	GO:0051286	C	cell tip	GO:0005623	Q9P6P3	115	5e-25	1	152	0.2
177	GO:0006281	P	DNA repair	GO:0006139	Q6NS38	85.9	3e-16	1	593	0.2
177	GO:0004527	F	exonuclease activity	GO:0003824	Q6P6J4	84.3	1e-15	1	26	0.2
177	GO:0004674	F	protein serine/threonine kinase activity	GO:0016740	Q9P6P3	115	5e-25	2	1079	0.4
179	GO:0032588	C	trans-Golgi network membrane	GO:0016020	Q9SN35	345	6e-95	1	22	0.2
179	GO:0006184	P	GTP catabolic process	GO:0006139	P28185	324	1e-88	1	702	0.2
179	GO:0003924	F	GTPase activity	GO:0003824	P28185	324	1e-88	1	699	0.2
179	GO:0006886	P	intracellular protein transport	GO:0006810	Q39222	345	5e-95	1	406	0.2
179	GO:0046686	P	response to cadmium ion	GO:0050896	Q9LK99	308	7e-84	1	431	0.2
179	GO:0031901	C	early endosome membrane	GO:0016020	Q9SN35	345	6e-95	1	39	0.2
179	GO:0005525	F	GTP binding	GO:0005488	Q39222	345	5e-95	2	548	0.4
179	GO:0009733	P	response to auxin stimulus	GO:0050896	P28185	324	1e-88	1	194	0.2
179	GO:0005886	C	plasma membrane	GO:0016020	Q39222	345	5e-95	4	8915	0.8
179	GO:0005634	C	nucleus	GO:0005622	Q9FK68	337	2e-92	1	17087	0.2
179	GO:0005773	C	vacuole	GO:0005622	Q39222	345	5e-95	2	541	0.4
179	GO:0005774	C	vacuolar membrane	GO:0016020	Q39222	345	5e-95	1	446	0.2
180	GO:0005515	F	protein binding	GO:0005488	P28186	320	3e-87	4	28128	0.8
180	GO:0032794	F	GTPase activating protein binding	GO:0005488	P20790	243	5e-64	1	19	0.2
180	GO:0030036	P	actin cytoskeleton organization	GO:0009987	P20790	243	5e-64	1	408	0.2
180	GO:0050708	P	regulation of protein secretion	GO:0050789	P20790	243	5e-64	1	25	0.2
180	GO:0005525	F	GTP binding	GO:0005488	P20790	243	5e-64	1	548	0.2
180	GO:0009873	P	ethylene mediated signaling pathway	GO:0050789	P28186	320	3e-87	1	42	0.2
180	GO:0000331	C	contractile vacuole	GO:0005622	P20790	243	5e-64	1	25	0.2
180	GO:0005886	C	plasma membrane	GO:0016020	P28186	320	3e-87	3	8915	0.6
180	GO:0031157	P	regulation of aggregate size involved in sorocarp development	GO:0050789	P20790	243	5e-64	1	5	0.2
180	GO:0016339	P	calcium-dependent cell-cell adhesion	GO:0009987	P20790	243	5e-64	1	75	0.2
180	GO:0005773	C	vacuole	GO:0005622	P28186	320	3e-87	1	541	0.2
180	GO:0005774	C	vacuolar membrane	GO:0016020	P28186	320	3e-87	1	446	0.2
181	GO:0046677	P	response to antibiotic	GO:0050896	P77366	58.2	2e-08	1	106	0.2
181	GO:0005515	F	protein binding	GO:0005488	P77475	77	4e-14	1	28128	0.2
181	GO:0005829	C	cytosol	GO:0005622	O59760	124	2e-28	2	7320	0.4
181	GO:0005739	C	mitochondrion	GO:0005622	O14165	117	2e-26	1	6724	0.2
181	GO:0006974	P	response to DNA damage stimulus	GO:0050896	P77366	58.2	2e-08	1	720	0.2
181	GO:0008801	F	beta-phosphoglucomutase activity	GO:0016853	P77366	58.2	2e-08	1	1	1
181	GO:0005634	C	nucleus	GO:0005622	O59760	124	2e-28	2	17087	0.4
182	GO:0005515	F	protein binding	GO:0005488	P32132	122	3e-32	1	28128	0.2
182	GO:0006412	P	translation	GO:0008152	P32132	122	3e-32	1	559	0.2
182	GO:0009409	P	response to cold	GO:0050896	P32132	122	3e-32	1	340	0.2
184	GO:0042175	C	nuclear outer membrane-endoplasmic reticulum membrane network	GO:0016020	Q02804	125	8e-29	1	38	0.2
184	GO:0007269	P	neurotransmitter secretion	GO:0007154	P61209	122	1e-27	1	256	0.2
184	GO:0005515	F	protein binding	GO:0005488	Q02804	125	8e-29	2	28128	0.4
184	GO:0015031	P	protein transport	GO:0006810	P84078	121	2e-27	1	202	0.2
184	GO:0007369	P	gastrulation	GO:0007275	Q8BXL7	152	8e-37	1	126	0.2
184	GO:0007165	P	signal transduction	GO:0050789	Q13795	151	1e-36	1	1550	0.2
184	GO:0006184	P	GTP catabolic process	GO:0006139	Q13795	151	1e-36	2	702	0.4
184	GO:0008360	P	regulation of cell shape	NA	P61209	122	1e-27	1	342	0.2
184	GO:0005625	C	soluble fraction	GO:0005623	Q02804	125	8e-29	1	1002	0.2
184	GO:0003924	F	GTPase activity	GO:0003824	Q13795	151	1e-36	2	699	0.4
184	GO:0006886	P	intracellular protein transport	GO:0006810	Q02804	125	8e-29	1	406	0.2
184	GO:0007155	P	cell adhesion	GO:0009987	P61209	122	1e-27	1	681	0.2
184	GO:0043001	P	Golgi to plasma membrane protein transport	GO:0006810	Q02804	125	8e-29	1	18	0.2
184	GO:0005525	F	GTP binding	GO:0005488	P84078	121	2e-27	1	548	0.2
184	GO:0016192	P	vesicle-mediated transport	GO:0006810	P84078	121	2e-27	1	382	0.2
184	GO:0012505	C	endomembrane system	GO:0005623	P84078	121	2e-27	1	66	0.2
184	GO:0005829	C	cytosol	GO:0005622	P84078	121	2e-27	1	7320	0.2
184	GO:0005624	C	membrane fraction	GO:0005623	Q8BXL7	152	8e-37	2	1465	0.4
184	GO:0016197	P	endosome transport	GO:0006810	P61209	122	1e-27	1	108	0.2
184	GO:0048488	P	synaptic vesicle endocytosis	GO:0007154	P61209	122	1e-27	1	103	0.2
184	GO:0010883	P	regulation of lipid storage	GO:0050789	P61209	122	1e-27	1	20	0.2
184	GO:0030017	C	sarcomere	GO:0005622	P84078	121	2e-27	1	89	0.2
184	GO:0005794	C	Golgi apparatus	GO:0005622	Q02804	125	8e-29	2	1810	0.4
184	GO:0006892	P	post-Golgi vesicle-mediated transport	GO:0006810	P61209	122	1e-27	1	26	0.2
185	GO:0000003	P	reproduction	NA	Q8MXS1	178	1e-44	1	1845	0.2
185	GO:0042127	P	regulation of cell proliferation	GO:0050789	Q8MXS1	178	1e-44	1	568	0.2
185	GO:0005515	F	protein binding	GO:0005488	O49841	301	8e-82	1	28128	0.2
185	GO:0040022	P	feminization of hermaphroditic germ-line	GO:0007275	Q8MXS1	178	1e-44	1	27	0.2
185	GO:0006184	P	GTP catabolic process	GO:0006139	Q9NP72	188	1e-47	1	702	0.2
185	GO:0005622	C	intracellular	GO:0005622	Q9NP72	188	1e-47	1	640	0.2
185	GO:0003924	F	GTPase activity	GO:0003824	Q9NP72	188	1e-47	1	699	0.2
185	GO:0007281	P	germ cell development	GO:0030154	Q8MXS1	178	1e-44	1	282	0.2
185	GO:0080115	F	myosin XI tail binding	GO:0005488	O49841	301	8e-82	1	2	0.5
185	GO:0030742	F	GTP-dependent protein binding	GO:0005488	O49841	301	8e-82	1	19	0.2
185	GO:0005777	C	peroxisome	GO:0005622	O49841	301	8e-82	1	448	0.2
185	GO:0009792	P	embryo development ending in birth or egg hatching	GO:0007275	Q8MXS1	178	1e-44	1	2781	0.2
185	GO:0045335	C	phagocytic vesicle	GO:0005622	Q54NU2	171	2e-42	1	293	0.2
185	GO:0007264	P	small GTPase mediated signal transduction	GO:0050789	Q9NP72	188	1e-47	1	290	0.2
185	GO:0006897	P	endocytosis	GO:0006810	Q9NP72	188	1e-47	1	350	0.2
185	GO:0005886	C	plasma membrane	GO:0016020	O23657	296	3e-80	1	8915	0.2
185	GO:0040020	P	regulation of meiosis	GO:0050789	Q8MXS1	178	1e-44	1	121	0.2
186	GO:0005515	F	protein binding	GO:0005488	O49841	52	5e-07	1	28128	0.2
186	GO:0080115	F	myosin XI tail binding	GO:0005488	O49841	52	5e-07	1	2	0.5
186	GO:0030742	F	GTP-dependent protein binding	GO:0005488	O49841	52	5e-07	1	19	0.2
186	GO:0005777	C	peroxisome	GO:0005622	O49841	52	5e-07	1	448	0.2
187	GO:0005515	F	protein binding	GO:0005488	P73334	107	4e-23	1	28128	0.2
187	GO:0009536	C	plastid	GO:0005622	P0C509	495	1e-140	4	570	0.8
189	GO:0016020	C	membrane	GO:0016020	P0A6G7	201	1e-51	1	1834	0.2
189	GO:0009535	C	chloroplast thylakoid membrane	GO:0016020	Q94B60	203	4e-52	1	290	0.2
189	GO:0009534	C	chloroplast thylakoid	GO:0005622	Q9SXJ6	385	1e-107	2	25	0.4
189	GO:0005515	F	protein binding	GO:0005488	P54413	181	2e-45	1	28128	0.2
189	GO:0048510	P	regulation of timing of transition from vegetative to reproductive phase	GO:0050789	Q94B60	203	4e-52	1	30	0.2
189	GO:0009941	C	chloroplast envelope	GO:0005622	Q9SXJ6	385	1e-107	3	396	0.6
189	GO:0009408	P	response to heat	GO:0050896	P0A6G7	201	1e-51	1	463	0.2
189	GO:0006515	P	misfolded or incompletely synthesized protein catabolic process	GO:0008152	P0A6G7	201	1e-51	1	41	0.2
189	GO:0009658	P	chloroplast organization	GO:0009987	Q94B60	203	4e-52	1	47	0.2
189	GO:0005829	C	cytosol	GO:0005622	P0A6G7	201	1e-51	1	7320	0.2
189	GO:0009532	C	plastid stroma	GO:0005622	Q9SXJ6	385	1e-107	3	15	0.6
189	GO:0009507	C	chloroplast	GO:0005622	Q9SXJ6	385	1e-107	3	1686	0.6
189	GO:0009579	C	thylakoid	GO:0005622	Q94B60	203	4e-52	2	190	0.4
189	GO:0009840	C	chloroplastic endopeptidase Clp complex	GO:0005622	Q9SXJ6	385	1e-107	3	7	0.6
189	GO:0009570	C	chloroplast stroma	GO:0005622	Q9SXJ6	385	1e-107	3	376	0.6
190	GO:0000003	P	reproduction	NA	Q19826	135	8e-32	1	1845	0.2
190	GO:0006385	P	transcription elongation from RNA polymerase III promoter	GO:0006139	P52434	148	1e-35	1	12	0.2
190	GO:0005665	C	DNA-directed RNA polymerase II, core complex	GO:0005622	Q54YW8	150	3e-36	4	90	0.8
190	GO:0006361	P	transcription initiation from RNA polymerase I promoter	GO:0006139	P52434	148	1e-35	1	37	0.2
190	GO:0006283	P	transcription-coupled nucleotide-excision repair	GO:0006139	P52434	148	1e-35	1	75	0.2
190	GO:0006360	P	transcription from RNA polymerase I promoter	GO:0006139	Q54YW8	150	3e-36	3	81	0.6
190	GO:0003968	F	RNA-directed RNA polymerase activity	GO:0016740	P20436	92.8	8e-19	1	16	0.2
190	GO:0006289	P	nucleotide-excision repair	GO:0006139	P52434	148	1e-35	1	187	0.2
190	GO:0006362	P	transcription elongation from RNA polymerase I promoter	GO:0006139	P52434	148	1e-35	1	24	0.2
190	GO:0005515	F	protein binding	GO:0005488	P52434	148	1e-35	3	28128	0.6
190	GO:0004672	F	protein kinase activity	GO:0016740	Q923G2	148	1e-35	2	831	0.4
190	GO:0042797	P	tRNA transcription from RNA polymerase III promoter	GO:0006139	P20436	92.8	8e-19	1	22	0.2
190	GO:0005736	C	DNA-directed RNA polymerase I complex	GO:0005622	Q54YW8	150	3e-36	2	54	0.4
190	GO:0006386	P	termination of RNA polymerase III transcription	GO:0006139	P52434	148	1e-35	1	14	0.2
190	GO:0006363	P	termination of RNA polymerase I transcription	GO:0006139	P52434	148	1e-35	1	25	0.2
190	GO:0005654	C	nucleoplasm	GO:0005622	P52434	148	1e-35	2	1389	0.4
190	GO:0000398	P	nuclear mRNA splicing, via spliceosome	GO:0006139	P52434	148	1e-35	1	644	0.2
190	GO:0016032	P	viral reproduction	NA	P52434	148	1e-35	1	512	0.2
190	GO:0003899	F	DNA-directed RNA polymerase activity	GO:0016740	Q54YW8	150	3e-36	3	119	0.6
190	GO:0006898	P	receptor-mediated endocytosis	GO:0006810	Q19826	135	8e-32	1	816	0.2
190	GO:0006367	P	transcription initiation from RNA polymerase II promoter	GO:0006139	P52434	148	1e-35	1	143	0.2
190	GO:0006370	P	mRNA capping	GO:0006139	P52434	148	1e-35	1	68	0.2
190	GO:0009792	P	embryo development ending in birth or egg hatching	GO:0007275	Q19826	135	8e-32	1	2781	0.2
190	GO:0006368	P	transcription elongation from RNA polymerase II promoter	GO:0006139	P52434	148	1e-35	1	119	0.2
190	GO:0040039	P	inductive cell migration	GO:0006928	Q19826	135	8e-32	1	126	0.2
190	GO:0040035	P	hermaphrodite genitalia development	GO:0007275	Q19826	135	8e-32	1	691	0.2
190	GO:0008270	F	zinc ion binding	GO:0005488	P52434	148	1e-35	1	801	0.2
190	GO:0005634	C	nucleus	GO:0005622	Q923G2	148	1e-35	2	17087	0.4
190	GO:0006281	P	DNA repair	GO:0006139	P52434	148	1e-35	1	593	0.2
190	GO:0050434	P	positive regulation of viral transcription	GO:0050789	P52434	148	1e-35	1	72	0.2
190	GO:0006351	P	transcription, DNA-dependent	GO:0006139	P52434	148	1e-35	2	2363	0.4
190	GO:0005666	C	DNA-directed RNA polymerase III complex	GO:0005622	Q54YW8	150	3e-36	2	60	0.4
190	GO:0006366	P	transcription from RNA polymerase II promoter	GO:0006139	Q54YW8	150	3e-36	4	559	0.8
190	GO:0010467	P	gene expression	GO:0008152	P52434	148	1e-35	1	445	0.2
190	GO:0040018	P	positive regulation of multicellular organism growth	GO:0050789	Q19826	135	8e-32	1	445	0.2
190	GO:0040007	P	growth	NA	Q19826	135	8e-32	1	2112	0.2
190	GO:0002119	P	nematode larval development	GO:0007275	Q19826	135	8e-32	1	1711	0.2
190	GO:0006383	P	transcription from RNA polymerase III promoter	GO:0006139	Q54YW8	150	3e-36	3	83	0.6
191	GO:0000003	P	reproduction	NA	Q19826	135	7e-32	1	1845	0.2
191	GO:0006385	P	transcription elongation from RNA polymerase III promoter	GO:0006139	P52434	148	1e-35	1	12	0.2
191	GO:0005665	C	DNA-directed RNA polymerase II, core complex	GO:0005622	Q54YW8	150	3e-36	4	90	0.8
191	GO:0006361	P	transcription initiation from RNA polymerase I promoter	GO:0006139	P52434	148	1e-35	1	37	0.2
191	GO:0006283	P	transcription-coupled nucleotide-excision repair	GO:0006139	P52434	148	1e-35	1	75	0.2
191	GO:0006360	P	transcription from RNA polymerase I promoter	GO:0006139	Q54YW8	150	3e-36	3	81	0.6
191	GO:0003968	F	RNA-directed RNA polymerase activity	GO:0016740	P20436	92.8	6e-19	1	16	0.2
191	GO:0006289	P	nucleotide-excision repair	GO:0006139	P52434	148	1e-35	1	187	0.2
191	GO:0006362	P	transcription elongation from RNA polymerase I promoter	GO:0006139	P52434	148	1e-35	1	24	0.2
191	GO:0005515	F	protein binding	GO:0005488	P52434	148	1e-35	3	28128	0.6
191	GO:0004672	F	protein kinase activity	GO:0016740	Q923G2	148	1e-35	2	831	0.4
191	GO:0042797	P	tRNA transcription from RNA polymerase III promoter	GO:0006139	P20436	92.8	6e-19	1	22	0.2
191	GO:0005736	C	DNA-directed RNA polymerase I complex	GO:0005622	Q54YW8	150	3e-36	2	54	0.4
191	GO:0006386	P	termination of RNA polymerase III transcription	GO:0006139	P52434	148	1e-35	1	14	0.2
191	GO:0006363	P	termination of RNA polymerase I transcription	GO:0006139	P52434	148	1e-35	1	25	0.2
191	GO:0005654	C	nucleoplasm	GO:0005622	P52434	148	1e-35	2	1389	0.4
191	GO:0000398	P	nuclear mRNA splicing, via spliceosome	GO:0006139	P52434	148	1e-35	1	644	0.2
191	GO:0016032	P	viral reproduction	NA	P52434	148	1e-35	1	512	0.2
191	GO:0003899	F	DNA-directed RNA polymerase activity	GO:0016740	Q54YW8	150	3e-36	3	119	0.6
191	GO:0006898	P	receptor-mediated endocytosis	GO:0006810	Q19826	135	7e-32	1	816	0.2
191	GO:0006367	P	transcription initiation from RNA polymerase II promoter	GO:0006139	P52434	148	1e-35	1	143	0.2
191	GO:0006370	P	mRNA capping	GO:0006139	P52434	148	1e-35	1	68	0.2
191	GO:0009792	P	embryo development ending in birth or egg hatching	GO:0007275	Q19826	135	7e-32	1	2781	0.2
191	GO:0006368	P	transcription elongation from RNA polymerase II promoter	GO:0006139	P52434	148	1e-35	1	119	0.2
191	GO:0040039	P	inductive cell migration	GO:0006928	Q19826	135	7e-32	1	126	0.2
191	GO:0040035	P	hermaphrodite genitalia development	GO:0007275	Q19826	135	7e-32	1	691	0.2
191	GO:0008270	F	zinc ion binding	GO:0005488	P52434	148	1e-35	1	801	0.2
191	GO:0005634	C	nucleus	GO:0005622	Q923G2	148	1e-35	2	17087	0.4
191	GO:0006281	P	DNA repair	GO:0006139	P52434	148	1e-35	1	593	0.2
191	GO:0050434	P	positive regulation of viral transcription	GO:0050789	P52434	148	1e-35	1	72	0.2
191	GO:0006351	P	transcription, DNA-dependent	GO:0006139	P52434	148	1e-35	2	2363	0.4
191	GO:0005666	C	DNA-directed RNA polymerase III complex	GO:0005622	Q54YW8	150	3e-36	2	60	0.4
191	GO:0006366	P	transcription from RNA polymerase II promoter	GO:0006139	Q54YW8	150	3e-36	4	559	0.8
191	GO:0010467	P	gene expression	GO:0008152	P52434	148	1e-35	1	445	0.2
191	GO:0040018	P	positive regulation of multicellular organism growth	GO:0050789	Q19826	135	7e-32	1	445	0.2
191	GO:0040007	P	growth	NA	Q19826	135	7e-32	1	2112	0.2
191	GO:0002119	P	nematode larval development	GO:0007275	Q19826	135	7e-32	1	1711	0.2
191	GO:0006383	P	transcription from RNA polymerase III promoter	GO:0006139	Q54YW8	150	3e-36	3	83	0.6
193	GO:0008217	P	regulation of blood pressure	NA	O08590	81.6	1e-15	1	164	0.2
193	GO:0005615	C	extracellular space	GO:0005576	O08590	81.6	1e-15	1	2232	0.2
193	GO:0002675	P	positive regulation of acute inflammatory response	GO:0050789	O08590	81.6	1e-15	1	12	0.2
193	GO:0005515	F	protein binding	GO:0005488	Q9P7F2	83.2	5e-16	1	28128	0.2
193	GO:0005792	C	microsome	GO:0005623	O08590	81.6	1e-15	1	720	0.2
193	GO:0007155	P	cell adhesion	GO:0009987	O08590	81.6	1e-15	1	681	0.2
193	GO:0034641	P	cellular nitrogen compound metabolic process	GO:0008152	Q9P7F2	83.2	5e-16	1	198	0.2
193	GO:0008131	F	primary amine oxidase activity	GO:0016491	P19801	86.7	5e-17	4	18	0.8
193	GO:0048038	F	quinone binding	GO:0005488	O08590	81.6	1e-15	1	10	0.2
193	GO:0009308	P	amine metabolic process	GO:0008152	O08590	81.6	1e-15	1	10	0.2
193	GO:0006878	P	cellular copper ion homeostasis	GO:0009987	Q9P7F2	83.2	5e-16	1	72	0.2
193	GO:0006950	P	response to stress	GO:0050896	O08590	81.6	1e-15	1	478	0.2
193	GO:0005777	C	peroxisome	GO:0005622	P19801	86.7	5e-17	1	448	0.2
193	GO:0010828	P	positive regulation of glucose transport	GO:0050789	O08590	81.6	1e-15	1	11	0.2
193	GO:0002523	P	leukocyte migration involved in inflammatory response	GO:0006928	O08590	81.6	1e-15	1	13	0.2
193	GO:0005829	C	cytosol	GO:0005622	O42890	85.9	8e-17	2	7320	0.4
193	GO:0008144	F	drug binding	GO:0005488	P36633	94	3e-19	1	183	0.2
193	GO:0016021	C	integral to membrane	GO:0016020	O08590	81.6	1e-15	1	2030	0.2
193	GO:0005923	C	tight junction	GO:0016020	P36633	94	3e-19	1	200	0.2
193	GO:0005886	C	plasma membrane	GO:0016020	O08590	81.6	1e-15	1	8915	0.2
193	GO:0042755	P	eating behavior	GO:0007610	O08590	81.6	1e-15	1	70	0.2
193	GO:0042803	F	protein homodimerization activity	GO:0005488	O08590	81.6	1e-15	1	1871	0.2
193	GO:0007568	P	aging	NA	O08590	81.6	1e-15	1	283	0.2
193	GO:0009310	P	amine catabolic process	GO:0008152	Q9P7F2	83.2	5e-16	1	1	1
193	GO:0009986	C	cell surface	GO:0005623	O08590	81.6	1e-15	1	939	0.2
193	GO:0002687	P	positive regulation of leukocyte migration	GO:0050789	O08590	81.6	1e-15	1	33	0.2
194	GO:0008217	P	regulation of blood pressure	NA	O08590	80.9	3e-15	1	164	0.2
194	GO:0005615	C	extracellular space	GO:0005576	O08590	80.9	3e-15	1	2232	0.2
194	GO:0002675	P	positive regulation of acute inflammatory response	GO:0050789	O08590	80.9	3e-15	1	12	0.2
194	GO:0005515	F	protein binding	GO:0005488	Q9P7F2	84.3	3e-16	1	28128	0.2
194	GO:0005792	C	microsome	GO:0005623	O08590	80.9	3e-15	1	720	0.2
194	GO:0007155	P	cell adhesion	GO:0009987	O08590	80.9	3e-15	1	681	0.2
194	GO:0034641	P	cellular nitrogen compound metabolic process	GO:0008152	Q9P7F2	84.3	3e-16	1	198	0.2
194	GO:0008131	F	primary amine oxidase activity	GO:0016491	P19801	86.7	6e-17	4	18	0.8
194	GO:0048038	F	quinone binding	GO:0005488	O08590	80.9	3e-15	1	10	0.2
194	GO:0009308	P	amine metabolic process	GO:0008152	O08590	80.9	3e-15	1	10	0.2
194	GO:0006878	P	cellular copper ion homeostasis	GO:0009987	Q9P7F2	84.3	3e-16	1	72	0.2
194	GO:0006950	P	response to stress	GO:0050896	O08590	80.9	3e-15	1	478	0.2
194	GO:0005777	C	peroxisome	GO:0005622	P19801	86.7	6e-17	1	448	0.2
194	GO:0010828	P	positive regulation of glucose transport	GO:0050789	O08590	80.9	3e-15	1	11	0.2
194	GO:0002523	P	leukocyte migration involved in inflammatory response	GO:0006928	O08590	80.9	3e-15	1	13	0.2
194	GO:0005829	C	cytosol	GO:0005622	O42890	85.9	9e-17	2	7320	0.4
194	GO:0008144	F	drug binding	GO:0005488	P36633	94	3e-19	1	183	0.2
194	GO:0016021	C	integral to membrane	GO:0016020	O08590	80.9	3e-15	1	2030	0.2
194	GO:0005923	C	tight junction	GO:0016020	P36633	94	3e-19	1	200	0.2
194	GO:0005886	C	plasma membrane	GO:0016020	O08590	80.9	3e-15	1	8915	0.2
194	GO:0042755	P	eating behavior	GO:0007610	O08590	80.9	3e-15	1	70	0.2
194	GO:0042803	F	protein homodimerization activity	GO:0005488	O08590	80.9	3e-15	1	1871	0.2
194	GO:0007568	P	aging	NA	O08590	80.9	3e-15	1	283	0.2
194	GO:0009310	P	amine catabolic process	GO:0008152	Q9P7F2	84.3	3e-16	1	1	1
194	GO:0009986	C	cell surface	GO:0005623	O08590	80.9	3e-15	1	939	0.2
194	GO:0002687	P	positive regulation of leukocyte migration	GO:0050789	O08590	80.9	3e-15	1	33	0.2
195	GO:0051793	P	medium-chain fatty acid catabolic process	GO:0008152	Q02891	76.3	7e-14	1	4	0.25
195	GO:0034338	F	short-chain carboxylesterase activity	GO:0003824	Q02891	76.3	7e-14	1	3	0.33
195	GO:0005515	F	protein binding	GO:0005488	Q03649	99.4	8e-21	2	28128	0.4
195	GO:0009611	P	response to wounding	GO:0050896	Q5EA42	76.3	7e-14	1	271	0.2
195	GO:0045335	C	phagocytic vesicle	GO:0005622	Q54H38	118	2e-26	1	293	0.2
195	GO:0016021	C	integral to membrane	GO:0016020	Q96SE0	76.6	5e-14	1	2030	0.2
195	GO:0034321	F	alcohol O-octanoyltransferase activity	GO:0016740	Q02891	76.3	7e-14	1	1	1
195	GO:0030336	P	negative regulation of cell migration	GO:0050789	Q5EA42	76.3	7e-14	1	168	0.2
195	GO:0051792	P	medium-chain fatty acid biosynthetic process	GO:0008152	Q02891	76.3	7e-14	1	5	0.2
196	GO:0051793	P	medium-chain fatty acid catabolic process	GO:0008152	Q02891	76.3	6e-14	1	4	0.25
196	GO:0034338	F	short-chain carboxylesterase activity	GO:0003824	Q02891	76.3	6e-14	1	3	0.33
196	GO:0005515	F	protein binding	GO:0005488	Q03649	99.4	7e-21	2	28128	0.4
196	GO:0009611	P	response to wounding	GO:0050896	Q5EA42	75.5	1e-13	1	271	0.2
196	GO:0045335	C	phagocytic vesicle	GO:0005622	Q54H38	118	1e-26	1	293	0.2
196	GO:0016021	C	integral to membrane	GO:0016020	Q96SE0	76.6	5e-14	1	2030	0.2
196	GO:0034321	F	alcohol O-octanoyltransferase activity	GO:0016740	Q02891	76.3	6e-14	1	1	1
196	GO:0030336	P	negative regulation of cell migration	GO:0050789	Q5EA42	75.5	1e-13	1	168	0.2
196	GO:0051792	P	medium-chain fatty acid biosynthetic process	GO:0008152	Q02891	76.3	6e-14	1	5	0.2
198	GO:0005737	C	cytoplasm	GO:0005622	O94675	65.5	1e-10	1	12883	0.2
198	GO:0005515	F	protein binding	GO:0005488	P40513	61.6	2e-09	1	28128	0.2
198	GO:0005759	C	mitochondrial matrix	GO:0005622	P40513	61.6	2e-09	1	358	0.2
198	GO:0005739	C	mitochondrion	GO:0005622	Q8W487	78.6	1e-14	2	6724	0.4
198	GO:0009060	P	aerobic respiration	GO:0008152	P40513	61.6	2e-09	1	123	0.2
199	GO:0005737	C	cytoplasm	GO:0005622	O94675	65.5	1e-10	1	12883	0.2
199	GO:0005515	F	protein binding	GO:0005488	P40513	61.6	2e-09	1	28128	0.2
199	GO:0005759	C	mitochondrial matrix	GO:0005622	P40513	61.6	2e-09	1	358	0.2
199	GO:0005739	C	mitochondrion	GO:0005622	Q8W487	78.6	1e-14	2	6724	0.4
199	GO:0009060	P	aerobic respiration	GO:0008152	P40513	61.6	2e-09	1	123	0.2
200	GO:0009535	C	chloroplast thylakoid membrane	GO:0016020	P52032	242	8e-64	1	290	0.2
200	GO:0005515	F	protein binding	GO:0005488	O04922	231	2e-60	1	28128	0.2
200	GO:0009941	C	chloroplast envelope	GO:0005622	P52032	242	8e-64	1	396	0.2
200	GO:0046686	P	response to cadmium ion	GO:0050896	O48646	273	5e-73	1	431	0.2
200	GO:0080167	P	response to karrikin	GO:0050896	Q9SZ54	239	5e-63	1	123	0.2
200	GO:0005829	C	cytosol	GO:0005622	O48646	273	5e-73	2	7320	0.4
200	GO:0009651	P	response to salt stress	GO:0050896	O48646	273	5e-73	1	426	0.2
200	GO:0005739	C	mitochondrion	GO:0005622	O48646	273	5e-73	1	6724	0.2
200	GO:0005886	C	plasma membrane	GO:0016020	O48646	273	5e-73	2	8915	0.4
200	GO:0009507	C	chloroplast	GO:0005622	O48646	273	5e-73	2	1686	0.4
200	GO:0009793	P	embryo development ending in seed dormancy	GO:0007275	Q9LYB4	240	4e-63	1	156	0.2
200	GO:0009570	C	chloroplast stroma	GO:0005622	P52032	242	8e-64	1	376	0.2
201	GO:0005515	F	protein binding	GO:0005488	O20031	70.1	5e-12	1	28128	0.2
201	GO:0048564	P	photosystem I assembly	GO:0008152	O20031	70.1	5e-12	1	5	0.2
201	GO:0009536	C	plastid	GO:0005622	P12203	101	2e-21	4	570	0.8
201	GO:0009579	C	thylakoid	GO:0005622	O20031	70.1	5e-12	1	190	0.2
202	GO:0005515	F	protein binding	GO:0005488	O20031	192	1e-48	1	28128	0.2
202	GO:0048564	P	photosystem I assembly	GO:0008152	O20031	192	1e-48	1	5	0.2
202	GO:0009536	C	plastid	GO:0005622	P12203	253	6e-67	4	570	0.8
202	GO:0009579	C	thylakoid	GO:0005622	O20031	192	1e-48	1	190	0.2
203	GO:0045552	F	dihydrokaempferol 4-reductase activity	GO:0016491	P51102	75.5	7e-34	1	1	1
203	GO:0033554	P	cellular response to stress	GO:0050896	Q9UT59	71.6	4e-18	1	353	0.2
203	GO:0005737	C	cytoplasm	GO:0005622	P53111	62.8	4e-10	1	12883	0.2
203	GO:0009718	P	anthocyanin biosynthetic process	GO:0008152	P51102	75.5	7e-34	1	14	0.2
203	GO:0005515	F	protein binding	GO:0005488	Q03049	64.7	1e-10	1	28128	0.2
203	GO:0042406	C	extrinsic to endoplasmic reticulum membrane	GO:0016020	P51102	75.5	7e-34	1	15	0.2
203	GO:0033729	F	anthocyanidin reductase activity	GO:0016491	Q9SEV0	84.7	9e-27	1	1	1
203	GO:0055114	P	oxidation-reduction process	GO:0008152	P53111	62.8	4e-10	1	326	0.2
203	GO:0005829	C	cytosol	GO:0005622	Q9UT59	71.6	4e-18	1	7320	0.2
203	GO:0016491	F	oxidoreductase activity	GO:0016491	P53111	62.8	4e-10	1	159	0.2
203	GO:0005634	C	nucleus	GO:0005622	Q9UT59	71.6	4e-18	2	17087	0.4
203	GO:0009964	P	negative regulation of flavonoid biosynthetic process	GO:0050789	Q9SEV0	84.7	9e-27	1	1	1
203	GO:0004090	F	carbonyl reductase (NADPH) activity	GO:0016491	P53111	62.8	4e-10	1	20	0.2
204	GO:0005737	C	cytoplasm	GO:0005622	Q54EY1	62.4	5e-10	1	12883	0.2
204	GO:0005515	F	protein binding	GO:0005488	P0A6M4	52.4	6e-07	1	28128	0.2
204	GO:0051500	F	D-tyrosyl-tRNA(Tyr) deacylase activity	GO:0003824	Q54EY1	62.4	5e-10	1	2	0.5
204	GO:0019478	P	D-amino acid catabolic process	GO:0008152	Q54EY1	62.4	5e-10	1	16	0.2
205	GO:0003690	F	double-stranded DNA binding	GO:0005488	P87294	58.9	1e-08	1	482	0.2
205	GO:0003697	F	single-stranded DNA binding	GO:0005488	P87294	58.9	1e-08	1	273	0.2
205	GO:0005515	F	protein binding	GO:0005488	O65155	149	6e-36	2	28128	0.4
205	GO:0060261	P	positive regulation of transcription initiation from RNA polymerase II promoter	GO:0050789	P87294	58.9	1e-08	1	17	0.2
205	GO:0005634	C	nucleus	GO:0005622	P87294	58.9	1e-08	2	17087	0.4
205	GO:0003713	F	transcription coactivator activity	GO:0006139	P87294	58.9	1e-08	1	520	0.2
206	GO:0006071	P	glycerol metabolic process	GO:0008152	Q9NZJ6	105	1e-22	1	21	0.2
206	GO:0005515	F	protein binding	GO:0005488	P17993	93.6	4e-19	1	28128	0.2
206	GO:0008171	F	O-methyltransferase activity	GO:0016740	Q9NZJ6	105	1e-22	1	17	0.2
206	GO:0005740	C	mitochondrial envelope	GO:0005622	O49354	184	2e-46	1	69	0.2
206	GO:0004395	F	hexaprenyldihydroxybenzoate methyltransferase activity	GO:0016740	O49354	184	2e-46	2	5	0.4
206	GO:0010420	F	polyprenyldihydroxybenzoate methyltransferase activity	GO:0016740	O49354	184	2e-46	1	1	1
206	GO:0006744	P	ubiquinone biosynthetic process	GO:0008152	O49354	184	2e-46	4	71	0.8
206	GO:0043431	F	2-octaprenyl-3-methyl-5-hydroxy-6-methoxy-1,4-benzoquinone methyltransferase activity	GO:0016740	P17993	93.6	4e-19	1	1	1
206	GO:0005739	C	mitochondrion	GO:0005622	Q8BMS4	108	2e-23	2	6724	0.4
207	GO:0005086	F	ARF guanyl-nucleotide exchange factor activity	GO:0030234	Q9UIA0	64.7	2e-10	1	100	0.2
207	GO:0005737	C	cytoplasm	GO:0005622	Q9UIA0	64.7	2e-10	3	12883	0.6
207	GO:0000104	F	succinate dehydrogenase activity	GO:0016491	Q9ZPX5	72.4	9e-13	2	20	0.4
207	GO:0005515	F	protein binding	GO:0005488	O08967	63.2	5e-10	1	28128	0.2
207	GO:0050897	F	cobalt ion binding	GO:0005488	O82663	72.4	9e-13	1	68	0.2
207	GO:0005547	F	phosphatidylinositol-3,4,5-trisphosphate binding	GO:0005488	O08967	63.2	5e-10	1	39	0.2
207	GO:0005524	F	ATP binding	GO:0005488	O82663	72.4	9e-13	1	1114	0.2
207	GO:0045785	P	positive regulation of cell adhesion	GO:0050789	O08967	63.2	5e-10	1	80	0.2
207	GO:0006121	P	mitochondrial electron transport, succinate to ubiquinone	GO:0008152	Q9ZPX5	72.4	9e-13	2	66	0.4
207	GO:0005739	C	mitochondrion	GO:0005622	Q9ZPX5	72.4	9e-13	2	6724	0.4
207	GO:0030155	P	regulation of cell adhesion	GO:0050789	Q9UIA0	64.7	2e-10	1	86	0.2
207	GO:0005886	C	plasma membrane	GO:0016020	Q9UIA0	64.7	2e-10	3	8915	0.6
207	GO:0001726	C	ruffle	GO:0005623	O08967	63.2	5e-10	1	193	0.2
207	GO:0005618	C	cell wall	GO:0005623	O82663	72.4	9e-13	1	673	0.2
209	GO:0005886	C	plasma membrane	GO:0016020	Q9SW27	105	1e-22	1	8915	0.2
210	GO:0060076	C	excitatory synapse	NA	Q4V7C7	120	1e-39	1	23	0.2
210	GO:0045666	P	positive regulation of neuron differentiation	GO:0030154	Q4V7C7	120	1e-39	1	142	0.2
210	GO:0005737	C	cytoplasm	GO:0005622	Q4V7C7	120	1e-39	1	12883	0.2
210	GO:0046677	P	response to antibiotic	GO:0050896	Q4V7C7	120	1e-39	1	106	0.2
210	GO:0060271	P	cilium morphogenesis	GO:0009987	P61158	121	2e-42	4	115	0.8
210	GO:0007015	P	actin filament organization	GO:0009987	Q9SAF1	170	2e-63	1	313	0.2
210	GO:0005515	F	protein binding	GO:0005488	Q9SAF1	170	2e-63	5	28128	1
210	GO:0005885	C	Arp2/3 protein complex	GO:0005622	Q9SAF1	170	2e-63	2	58	0.4
210	GO:0030027	C	lamellipodium	GO:0005623	Q4V7C7	120	1e-39	2	316	0.4
210	GO:0005884	C	actin filament	GO:0005622	Q4V7C7	120	1e-39	1	135	0.2
210	GO:0010592	P	positive regulation of lamellipodium assembly	GO:0050789	Q4V7C7	120	1e-39	1	9	0.2
210	GO:0030056	C	hemidesmosome	GO:0016020	Q4V7C7	120	1e-39	1	24	0.2
210	GO:0009743	P	response to carbohydrate stimulus	GO:0050896	Q4V7C7	120	1e-39	1	34	0.2
210	GO:0043519	P	regulation of myosin II filament organization	GO:0050789	Q4V7C7	120	1e-39	1	2	0.5
210	GO:0031252	C	cell leading edge	GO:0005623	Q4V7C7	120	1e-39	1	132	0.2
210	GO:0000139	C	Golgi membrane	GO:0016020	Q4V7C7	120	1e-39	1	305	0.2
210	GO:0002102	C	podosome	GO:0005622	Q4V7C7	120	1e-39	1	25	0.2
210	GO:0015629	C	actin cytoskeleton	GO:0005622	P61158	121	2e-42	1	503	0.2
210	GO:0030838	P	positive regulation of actin filament polymerization	GO:0050789	Q4V7C7	120	1e-39	1	65	0.2
210	GO:0000902	P	cell morphogenesis	GO:0009987	Q9SAF1	170	2e-63	1	250	0.2
210	GO:0050775	P	positive regulation of dendrite morphogenesis	GO:0030154	Q4V7C7	120	1e-39	1	28	0.2
210	GO:0051491	P	positive regulation of filopodium assembly	GO:0050789	Q4V7C7	120	1e-39	1	23	0.2
210	GO:0051789	P	response to protein stimulus	GO:0050896	Q4V7C7	120	1e-39	1	169	0.2
210	GO:0010090	P	trichome morphogenesis	GO:0030154	Q9SAF1	170	2e-63	1	29	0.2
210	GO:0006928	P	cellular component movement	GO:0006928	P61158	121	2e-42	1	267	0.2
210	GO:0009825	P	multidimensional cell growth	GO:0009987	Q9SAF1	170	2e-63	1	16	0.2
212	GO:0019903	F	protein phosphatase binding	GO:0005488	Q9ZSA2	235	1e-61	1	81	0.2
212	GO:0005515	F	protein binding	GO:0005488	Q9ZSA2	235	1e-61	1	28128	0.2
212	GO:0004672	F	protein kinase activity	GO:0016740	Q9ZSA2	235	1e-61	1	831	0.2
212	GO:0046898	P	response to cycloheximide	GO:0050896	Q9SPK4	277	3e-74	2	12	0.4
212	GO:0007165	P	signal transduction	GO:0050789	Q38868	236	6e-62	1	1550	0.2
212	GO:0006468	P	protein phosphorylation	GO:0008152	Q93VK0	276	4e-74	1	1665	0.2
212	GO:0009416	P	response to light stimulus	GO:0050896	Q9SPK4	277	3e-74	2	177	0.4
212	GO:0005886	C	plasma membrane	GO:0016020	Q38868	236	6e-62	3	8915	0.6
212	GO:0016036	P	cellular response to phosphate starvation	GO:0007154	Q93VK0	276	4e-74	1	58	0.2
212	GO:0004674	F	protein serine/threonine kinase activity	GO:0016740	Q9SPK4	277	3e-74	2	1079	0.4
213	GO:0051233	C	spindle midzone	GO:0005622	Q9NVJ2	167	3e-62	3	87	0.6
213	GO:0005737	C	cytoplasm	GO:0005622	Q9NVJ2	167	3e-62	3	12883	0.6
213	GO:0007269	P	neurotransmitter secretion	GO:0007154	P25160	84.7	5e-23	1	256	0.2
213	GO:0005515	F	protein binding	GO:0005488	P25160	84.7	5e-23	1	28128	0.2
213	GO:0048487	F	beta-tubulin binding	GO:0005488	Q9NVJ2	167	3e-62	3	56	0.6
213	GO:0043014	F	alpha-tubulin binding	GO:0005488	Q9NVJ2	167	3e-62	3	49	0.6
213	GO:0000819	P	sister chromatid segregation	GO:0009987	Q9VHV5	160	5e-60	1	27	0.2
213	GO:0019003	F	GDP binding	GO:0005488	Q9NVJ2	167	3e-62	2	111	0.4
213	GO:0006184	P	GTP catabolic process	GO:0006139	Q9NVJ2	167	3e-62	2	702	0.4
213	GO:0005764	C	lysosome	GO:0005622	Q9VHV5	160	5e-60	1	456	0.2
213	GO:0033227	P	dsRNA transport	GO:0006810	P25160	84.7	5e-23	1	47	0.2
213	GO:0003924	F	GTPase activity	GO:0003824	Q9NVJ2	167	3e-62	2	699	0.4
213	GO:0006898	P	receptor-mediated endocytosis	GO:0006810	Q20758	84.3	2e-23	1	816	0.2
213	GO:0005525	F	GTP binding	GO:0005488	Q9NVJ2	167	3e-62	4	548	0.8
213	GO:0032419	C	extrinsic to lysosome membrane	GO:0016020	Q9VHV5	160	5e-60	1	1	1
213	GO:0007059	P	chromosome segregation	GO:0009987	Q9NVJ2	167	3e-62	2	258	0.4
213	GO:0009792	P	embryo development ending in birth or egg hatching	GO:0007275	Q20758	84.3	2e-23	1	2781	0.2
213	GO:0030496	C	midbody	GO:0005623	Q9NVJ2	167	3e-62	3	209	0.6
213	GO:0016197	P	endosome transport	GO:0006810	P25160	84.7	5e-23	1	108	0.2
213	GO:0048488	P	synaptic vesicle endocytosis	GO:0007154	P25160	84.7	5e-23	1	103	0.2
214	GO:0016020	C	membrane	GO:0016020	Q4V3B3	120	4e-27	1	1834	0.2
214	GO:0047701	F	beta-L-arabinosidase activity	GO:0003824	Q7XKV4	116	1e-27	1	4	0.25
214	GO:0080083	F	beta-gentiobiose beta-glucosidase activity	GO:0003824	Q7XKV4	116	1e-27	1	5	0.2
214	GO:0051707	P	response to other organism	GO:0050896	Q9FLU9	119	9e-27	2	46	0.4
214	GO:0008422	F	beta-glucosidase activity	GO:0003824	Q7XKV4	116	1e-27	1	29	0.2
214	GO:0080167	P	response to karrikin	GO:0050896	Q4V3B3	120	4e-27	1	123	0.2
214	GO:0004338	F	glucan exo-1,3-beta-glucosidase activity	GO:0003824	Q7XKV4	116	1e-27	1	12	0.2
214	GO:0004553	F	hydrolase activity, hydrolyzing O-glycosyl compounds	GO:0003824	A2SY66	110	1e-27	1	12	0.2
214	GO:0016052	P	carbohydrate catabolic process	GO:0008152	A2SY66	110	1e-27	1	23	0.2
214	GO:0033907	F	beta-D-fucosidase activity	GO:0003824	Q7XKV4	116	1e-27	1	5	0.2
214	GO:0004565	F	beta-galactosidase activity	GO:0003824	Q7XKV4	116	1e-27	1	26	0.2
216	GO:0009536	C	plastid	GO:0005622	P0C443	85.5	3e-20	3	570	0.6
216	GO:0005739	C	mitochondrion	GO:0005622	P46801	266	3e-84	2	6724	0.4
217	GO:0009535	C	chloroplast thylakoid membrane	GO:0016020	Q8VY91	223	3e-58	1	290	0.2
217	GO:0009507	C	chloroplast	GO:0005622	Q8VY91	223	3e-58	1	1686	0.2
217	GO:0009579	C	thylakoid	GO:0005622	Q8VY91	223	3e-58	1	190	0.2
218	GO:0009507	C	chloroplast	GO:0005622	Q8VZF3	293	2e-79	1	1686	0.2
218	GO:0009570	C	chloroplast stroma	GO:0005622	Q8VZF3	293	2e-79	1	376	0.2
219	GO:0009507	C	chloroplast	GO:0005622	Q8VZF3	298	9e-81	1	1686	0.2
219	GO:0009570	C	chloroplast stroma	GO:0005622	Q8VZF3	298	9e-81	1	376	0.2
220	GO:0016020	C	membrane	GO:0016020	Q96292	153	3e-73	1	1834	0.2
220	GO:0005737	C	cytoplasm	GO:0005622	Q96292	153	3e-73	1	12883	0.2
220	GO:0005515	F	protein binding	GO:0005488	P53492	157	4e-76	2	28128	0.4
220	GO:0005507	F	copper ion binding	GO:0005488	Q96293	153	3e-73	1	428	0.2
220	GO:0010114	P	response to red light	GO:0050896	Q96292	153	3e-73	1	50	0.2
220	GO:0009611	P	response to wounding	GO:0050896	P53492	157	4e-76	1	271	0.2
220	GO:0048364	P	root development	GO:0007275	P53492	157	4e-76	1	105	0.2
220	GO:0009733	P	response to auxin stimulus	GO:0050896	P53492	157	4e-76	1	194	0.2
220	GO:0009416	P	response to light stimulus	GO:0050896	P53492	157	4e-76	1	177	0.2
220	GO:0048767	P	root hair elongation	GO:0030154	P53492	157	4e-76	2	28	0.4
220	GO:0005730	C	nucleolus	GO:0005622	P53492	157	4e-76	1	3399	0.2
220	GO:0010218	P	response to far red light	GO:0050896	Q96292	153	3e-73	1	41	0.2
220	GO:0009735	P	response to cytokinin stimulus	GO:0050896	Q96292	153	3e-73	1	51	0.2
220	GO:0009651	P	response to salt stress	GO:0050896	Q96293	153	3e-73	1	426	0.2
220	GO:0005739	C	mitochondrion	GO:0005622	P53492	157	4e-76	3	6724	0.6
220	GO:0005886	C	plasma membrane	GO:0016020	P53492	157	4e-76	3	8915	0.6
220	GO:0009507	C	chloroplast	GO:0005622	Q96293	153	3e-73	1	1686	0.2
220	GO:0009644	P	response to high light intensity	GO:0050896	Q96292	153	3e-73	1	39	0.2
220	GO:0005634	C	nucleus	GO:0005622	Q96292	153	3e-73	1	17087	0.2
220	GO:0009845	P	seed germination	GO:0007275	P53492	157	4e-76	1	40	0.2
220	GO:0005200	F	structural constituent of cytoskeleton	GO:0005198	Q96292	153	3e-73	1	257	0.2
220	GO:0005773	C	vacuole	GO:0005622	Q96293	153	3e-73	1	541	0.2
220	GO:0048768	P	root hair cell tip growth	GO:0030154	Q96293	153	3e-73	2	14	0.4
220	GO:0005618	C	cell wall	GO:0005623	P53492	157	4e-76	1	673	0.2
220	GO:0051301	P	cell division	GO:0009987	P53492	157	4e-76	1	235	0.2
220	GO:0010053	P	root epidermal cell differentiation	GO:0030154	P53492	157	4e-76	2	15	0.4
221	GO:0016020	C	membrane	GO:0016020	Q96292	112	6e-25	1	1834	0.2
221	GO:0005737	C	cytoplasm	GO:0005622	Q96292	112	6e-25	1	12883	0.2
221	GO:0005515	F	protein binding	GO:0005488	P53492	117	3e-26	2	28128	0.4
221	GO:0005507	F	copper ion binding	GO:0005488	Q96293	112	6e-25	1	428	0.2
221	GO:0010114	P	response to red light	GO:0050896	Q96292	112	6e-25	1	50	0.2
221	GO:0009611	P	response to wounding	GO:0050896	P53492	117	3e-26	1	271	0.2
221	GO:0048364	P	root development	GO:0007275	P53492	117	3e-26	1	105	0.2
221	GO:0009733	P	response to auxin stimulus	GO:0050896	P53492	117	3e-26	1	194	0.2
221	GO:0009416	P	response to light stimulus	GO:0050896	P53492	117	3e-26	1	177	0.2
221	GO:0048767	P	root hair elongation	GO:0030154	P53492	117	3e-26	2	28	0.4
221	GO:0005730	C	nucleolus	GO:0005622	P53492	117	3e-26	1	3399	0.2
221	GO:0010218	P	response to far red light	GO:0050896	Q96292	112	6e-25	1	41	0.2
221	GO:0009735	P	response to cytokinin stimulus	GO:0050896	Q96292	112	6e-25	1	51	0.2
221	GO:0009651	P	response to salt stress	GO:0050896	Q96293	112	6e-25	1	426	0.2
221	GO:0005739	C	mitochondrion	GO:0005622	P53492	117	3e-26	3	6724	0.6
221	GO:0005886	C	plasma membrane	GO:0016020	P53492	117	3e-26	3	8915	0.6
221	GO:0009507	C	chloroplast	GO:0005622	Q96293	112	6e-25	1	1686	0.2
221	GO:0009644	P	response to high light intensity	GO:0050896	Q96292	112	6e-25	1	39	0.2
221	GO:0005634	C	nucleus	GO:0005622	Q96292	112	6e-25	1	17087	0.2
221	GO:0009845	P	seed germination	GO:0007275	P53492	117	3e-26	1	40	0.2
221	GO:0005200	F	structural constituent of cytoskeleton	GO:0005198	Q96292	112	6e-25	1	257	0.2
221	GO:0005773	C	vacuole	GO:0005622	Q96293	112	6e-25	1	541	0.2
221	GO:0048768	P	root hair cell tip growth	GO:0030154	Q96293	112	6e-25	2	14	0.4
221	GO:0005618	C	cell wall	GO:0005623	P53492	117	3e-26	1	673	0.2
221	GO:0051301	P	cell division	GO:0009987	P53492	117	3e-26	1	235	0.2
221	GO:0010053	P	root epidermal cell differentiation	GO:0030154	P53492	117	3e-26	2	15	0.4
222	GO:0009535	C	chloroplast thylakoid membrane	GO:0016020	Q8GT74	98.2	2e-20	1	290	0.2
222	GO:0005515	F	protein binding	GO:0005488	Q8GT74	98.2	2e-20	1	28128	0.2
222	GO:0009299	P	mRNA transcription	GO:0006139	Q8GT74	98.2	2e-20	1	6	0.2
222	GO:0031351	C	integral to plastid membrane	GO:0016020	Q8GT74	98.2	2e-20	1	1	1
222	GO:0009416	P	response to light stimulus	GO:0050896	Q8GT74	98.2	2e-20	1	177	0.2
222	GO:0010200	P	response to chitin	GO:0050896	Q9FKX5	100	3e-21	2	126	0.4
223	GO:0007346	P	regulation of mitotic cell cycle	GO:0050789	P36614	250	2e-66	1	245	0.2
223	GO:0004722	F	protein serine/threonine phosphatase activity	GO:0003824	Q64620	263	2e-70	3	210	0.6
223	GO:0005737	C	cytoplasm	GO:0005622	Q9LHE7	362	1e-100	2	12883	0.4
223	GO:0009910	P	negative regulation of flower development	GO:0050789	Q9LHE7	362	1e-100	1	38	0.2
223	GO:0005515	F	protein binding	GO:0005488	O00743	263	2e-70	2	28128	0.4
223	GO:0000159	C	protein phosphatase type 2A complex	GO:0005622	Q9LHE7	362	1e-100	1	42	0.2
223	GO:0008360	P	regulation of cell shape	NA	P36614	250	2e-66	1	342	0.2
223	GO:0000790	C	nuclear chromatin	GO:0005622	P36614	250	2e-66	1	338	0.2
223	GO:0000082	P	G1/S transition of mitotic cell cycle	GO:0009987	O00743	263	2e-70	1	293	0.2
223	GO:0051726	P	regulation of cell cycle	GO:0050789	Q27884	239	3e-63	1	371	0.2
223	GO:0000278	P	mitotic cell cycle	GO:0009987	Q27884	239	3e-63	1	387	0.2
223	GO:0051983	P	regulation of chromosome segregation	GO:0050789	P36614	250	2e-66	1	20	0.2
223	GO:0005829	C	cytosol	GO:0005622	O00743	263	2e-70	2	7320	0.4
223	GO:0006470	P	protein dephosphorylation	GO:0008152	Q64620	263	2e-70	4	587	0.8
223	GO:0005634	C	nucleus	GO:0005622	Q9LHE7	362	1e-100	2	17087	0.4
224	GO:0007346	P	regulation of mitotic cell cycle	GO:0050789	P36614	251	1e-66	1	245	0.2
224	GO:0004722	F	protein serine/threonine phosphatase activity	GO:0003824	Q64620	251	1e-66	3	210	0.6
224	GO:0005737	C	cytoplasm	GO:0005622	Q9LHE7	347	2e-95	2	12883	0.4
224	GO:0009910	P	negative regulation of flower development	GO:0050789	Q9LHE7	347	2e-95	1	38	0.2
224	GO:0005515	F	protein binding	GO:0005488	P36614	251	1e-66	2	28128	0.4
224	GO:0000159	C	protein phosphatase type 2A complex	GO:0005622	Q9LHE7	347	2e-95	1	42	0.2
224	GO:0008360	P	regulation of cell shape	NA	P36614	251	1e-66	1	342	0.2
224	GO:0000790	C	nuclear chromatin	GO:0005622	P36614	251	1e-66	1	338	0.2
224	GO:0000082	P	G1/S transition of mitotic cell cycle	GO:0009987	O00743	251	1e-66	1	293	0.2
[truncated: 286,342+ more rows]

## Sheet: uniprot2ec
Transcript_ID	EC	Description	BestHit	BestHitBitScore	BestHitEValue	HitNumber	MaxHits	Fraction
1	3.1.2.22	Palmitoyl-proteinhydrolase.	Q20390	174	3e-43	5	9	1
2	3.1.3.18	Phosphoglycolatephosphatase.	Q8CHP8	126	8e-29	3	100	0.6
2	3.1.3.41	4-nitrophenylphosphatase.	Q00472	131	2e-30	2	2	1
6	2.1.1.158	7-methylxanthosinesynthase.	Q9AVK0	103	8e-43	1	1	1
6	2.1.1.141	JasmonateO-methyltransferase.	Q9SBK6	98.6	7e-47	2	2	1
6	2.1.1.159	Theobrominesynthase.	Q8H0G0	103	6e-45	2	3	0.67
7	6.2.1.12	4-coumarate--CoAligase.	P41636	58.2	2e-09	2	25	0.4
7	1.13.12.7	Photinus-luciferin4-monooxygenase(ATP-hydrolyzing).	P08659	67.4	4e-11	3	5	0.6
9	1.1.3.20	Long-chain-alcoholoxidase.	B5WWZ9	142	1e-33	5	6	1
23	1.14.13.21	Flavonoid3{prime}-monooxygenase.	Q9SD85	211	4e-54	2	2	1
23	1.14.13.88	Flavonoid3{prime},5{prime}-hydroxylase.	P48418	181	4e-45	3	7	0.6
24	5.2.1.8	Peptidylprolylisomerase.	P82869	192	5e-49	5	717	1
25	3.4.21.92	EndopeptidaseClp.	Q3BAL3	289	1e-77	5	754	1
26	3.4.21.92	EndopeptidaseClp.	Q06GN5	178	2e-44	5	754	1
28	1.1.1.82	Malatedehydrogenase(NADP(+)).	P21528	130	8e-30	5	11	1
29	1.1.1.82	Malatedehydrogenase(NADP(+)).	P21528	144	4e-34	5	11	1
32	1.1.3.20	Long-chain-alcoholoxidase.	Q94BP3	85.1	9e-17	5	6	1
33	4.1.1.37	Uroporphyrinogendecarboxylase.	Q42967	383	1e-106	5	513	1
35	2.7.11.1	Non-specificserine/threonineproteinkinase.	Q0V7T5	69.3	1e-11	1	2181	0.2
36	2.3.1.144	AnthranilateN-benzoyltransferase.	O24645	83.6	2e-15	2	3	0.67
36	2.3.1.107	DeacetylvindolineO-acetyltransferase.	Q9ZTK5	116	3e-25	1	1	1
36	2.3.1.160	Vinorinesynthase.	Q70PR7	173	2e-42	1	1	1
36	2.3.1.150	Salutaridinol7-O-acetyltransferase.	Q94FT4	165	4e-40	1	1	1
40	3.3.2.10	Solubleepoxidehydrolase.	P80299	130	7e-30	4	7	0.8
40	3.8.1.5	Haloalkanedehalogenase.	P64301	63.9	1e-09	1	29	0.2
41	3.3.2.10	Solubleepoxidehydrolase.	P34913	132	2e-30	4	7	0.8
41	3.8.1.5	Haloalkanedehalogenase.	P64301	60.1	1e-08	1	29	0.2
52	3.1.3.37	Sedoheptulose-bisphosphatase.	P46285	72.8	6e-13	4	35	0.8
66	2.7.7.6	DNA-directedRNApolymerase.	Q96YW4	81.6	3e-15	5	3828	1
75	1.2.1.13	Glyceraldehyde-3-phosphatedehydrogenase(NADP(+))(phosphorylating).	P25856	479	1e-135	5	15	1
77	3.3.2.10	Solubleepoxidehydrolase.	P34913	74.7	7e-13	1	7	0.2
77	3.1.1.1	Carboxylesterase.	C4LA13	78.6	5e-14	2	189	0.4
77	2.3.1.12	Dihydrolipoyllysine-residueacetyltransferase.	Q59695	82.4	3e-15	2	49	0.4
78	2.3.1.179	Beta-ketoacyl-acyl-carrier-proteinsynthaseII.	Q83E37	175	2e-43	2	17	0.4
78	2.3.1.41	Beta-ketoacyl-acyl-carrier-proteinsynthaseI.	Q9C9P4	319	9e-87	3	215	0.6
80	1.1.1.157	3-hydroxybutyryl-CoAdehydrogenase.	Q9RVG1	166	9e-41	5	9	1
81	1.1.1.157	3-hydroxybutyryl-CoAdehydrogenase.	Q45223	114	1e-25	5	9	1
83	3.1.3.16	Phosphoproteinphosphatase.	Q0JAA0	238	2e-62	5	680	1
84	3.1.3.16	Phosphoproteinphosphatase.	Q0JAA0	383	1e-106	5	680	1
92	3.6.1.3	Adenosinetriphosphatase.	Q5RDX4	136	5e-41	3	28	0.6
92	3.6.4.3	Microtubule-severingATPase.	Q5RII9	129	7e-41	2	52	0.4
99	3.1.1.11	Pectinesterase.	Q43062	399	1e-111	5	100	1
101	2.7.11.1	Non-specificserine/threonineproteinkinase.	Q9LS95	58.5	3e-08	5	2181	1
105	4.2.1.3	Aconitatehydratase.	Q6YZX6	305	2e-82	5	60	1
110	1.9.3.1	Cytochrome-coxidase.	P00412	193	3e-49	5	544	1
112	1.1.1.22	UDP-glucose6-dehydrogenase.	Q96558	181	2e-45	5	35	1
118	3.6.3.1	Phospholipid-translocatingATPase.	Q9SAF5	206	6e-53	5	52	1
124	1.6.99.5	NADHdehydrogenase(quinone).	Q2K9R9	58.2	1e-07	1	2914	0.2
124	1.6.5.3	NADHdehydrogenase(ubiquinone).	P93401	106	5e-22	3	1377	0.6
125	2.7.7.6	DNA-directedRNApolymerase.	Q3BAK5	449	1e-125	5	3828	1
129	1.6.99.5	NADHdehydrogenase(quinone).	Q2RYV5	139	3e-32	5	2914	1
131	3.2.1.21	Beta-glucosidase.	Q7F9K4	222	4e-74	5	207	1
132	3.2.1.21	Beta-glucosidase.	Q7XKV4	261	3e-72	5	207	1
136	4.1.1.35	UDP-glucuronatedecarboxylase.	Q6GMI9	91.3	7e-18	1	6	0.2
136	5.1.3.18	GDP-mannose3,5-epimerase.	Q93VR3	613	1e-175	4	4	1
146	2.7.7.9	UTP--glucose-1-phosphateuridylyltransferase.	P57751	454	1e-132	5	66	1
147	2.7.7.9	UTP--glucose-1-phosphateuridylyltransferase.	P57751	454	1e-132	5	66	1
151	2.7.8.1	Ethanolaminephosphotransferase.	P22140	166	2e-40	4	11	0.8
151	2.7.8.2	Diacylglycerolcholinephosphotransferase.	P22140	166	2e-40	2	15	0.4
154	2.7.4.3	Adenylatekinase.	O24464	205	3e-52	1	892	0.2
154	2.7.4.14	UMP/CMPkinase.	P20425	196	2e-49	4	577	0.8
155	2.7.4.3	Adenylatekinase.	O24464	203	8e-52	1	892	0.2
155	2.7.4.14	UMP/CMPkinase.	P20425	192	1e-48	4	577	0.8
156	3.6.1.3	Adenosinetriphosphatase.	Q5RDX4	101	2e-35	3	28	0.6
156	3.6.4.3	Microtubule-severingATPase.	Q5XIK7	87.8	8e-33	2	52	0.4
159	1.1.1.100	3-oxoacyl-[acyl-carrier-protein]reductase.	Q9X248	96.7	2e-19	1	58	0.2
159	1.1.1.101	Acylglycerone-phosphatereductase.	P40471	107	1e-22	1	1	1
159	1.1.1.47	Glucose1-dehydrogenase.	P39483	98.2	6e-20	3	13	0.6
160	1.1.1.101	Acylglycerone-phosphatereductase.	P40471	56.6	2e-07	1	1	1
161	3.4.21.92	EndopeptidaseClp.	Q09G21	53.1	3e-06	5	754	1
164	3.4.16.6	CarboxypeptidaseD.	Q9M099	95.5	3e-19	1	18	0.2
164	2.3.1.91	Sinapoylglucose--cholineO-sinapoyltransferase.	Q8VZU3	212	2e-54	1	1	1
164	3.4.16.5	CarboxypeptidaseC.	P07519	179	2e-44	2	51	0.4
164	2.3.1.92	Sinapoylglucose--malateO-sinapoyltransferase.	Q8RUW5	213	1e-54	1	1	1
165	2.3.1.91	Sinapoylglucose--cholineO-sinapoyltransferase.	Q8VZU3	89	2e-17	1	1	1
165	2.3.1.92	Sinapoylglucose--malateO-sinapoyltransferase.	Q8RUW5	67	7e-11	1	1	1
165	3.4.16.5	CarboxypeptidaseC.	P07519	81.3	4e-15	2	51	0.4
166	2.4.1.119	Dolichyl-diphosphooligosaccharide--proteinglycotransferase.	Q6NYS8	239	1e-62	5	65	1
168	5.2.1.8	Peptidylprolylisomerase.	Q5R723	54.7	5e-07	5	717	1
169	1.1.1.40	Malatedehydrogenase(oxaloacetate-decarboxylating)(NADP(+)).	P51615	424	1e-118	5	26	1
170	1.14.13.72	Methylsterolmonooxygenase.	Q6UGB2	77.4	8e-14	5	13	1
171	1.14.13.72	Methylsterolmonooxygenase.	Q6UGB2	86.7	1e-16	5	13	1
175	2.7.11.1	Non-specificserine/threonineproteinkinase.	Q55A55	51.6	4e-06	1	2181	0.2
175	3.1.1.4	PhospholipaseA(2).	Q50L43	52	3e-06	3	395	0.6
176	4.2.1.1	Carbonatedehydratase.	P27141	191	1e-58	5	108	1
177	2.7.11.1	Non-specificserine/threonineproteinkinase.	Q9P6P3	115	1e-24	3	2181	0.6
177	2.7.12.1	Dual-specificitykinase.	Q54QV3	134	1e-30	2	73	0.4
181	5.4.2.6	Beta-phosphoglucomutase.	O06995	77.4	7e-14	3	3	1
185	2.7.11.1	Non-specificserine/threonineproteinkinase.	Q5S007	51.2	5e-06	2	2181	0.4
187	2.7.7.6	DNA-directedRNApolymerase.	Q3BAQ2	745	0	5	3828	1
189	3.4.21.92	EndopeptidaseClp.	Q9SXJ6	385	1e-106	5	754	1
193	1.4.3.21	Primary-amineoxidase.	P49252	266	7e-71	5	21	1
194	1.4.3.21	Primary-amineoxidase.	P49252	266	6e-71	5	21	1
195	2.3.1.84	AlcoholO-acetyltransferase.	Q02891	76.3	1e-13	2	4	0.5
196	2.3.1.84	AlcoholO-acetyltransferase.	Q02891	76.3	1e-13	2	4	0.5
200	1.11.1.12	Phospholipid-hydroperoxideglutathioneperoxidase.	O23814	285	2e-76	5	24	1
203	1.1.1.234	Flavanone4-reductase.	Q9XES5	92.4	2e-39	2	2	1
203	1.1.1.219	Dihydrokaempferol4-reductase.	Q9XES5	92.4	2e-39	5	14	1
206	2.1.1.114	Polyprenyldihydroxybenzoatemethyltransferase.	O49354	184	4e-46	1	9	0.2
206	2.1.1.64	3-demethylubiquinol3-O-methyltransferase.	O49354	184	4e-46	5	253	1
207	2.7.11.1	Non-specificserine/threonineproteinkinase.	P54644	62.8	1e-09	2	2181	0.4
207	1.3.5.1	Succinatedehydrogenase(ubiquinone).	Q6ZDY8	74.3	5e-13	3	49	0.6
212	2.7.11.1	Non-specificserine/threonineproteinkinase.	Q9SPK4	277	7e-74	5	2181	1
214	3.2.1.21	Beta-glucosidase.	Q7F9K4	122	1e-28	4	207	0.8
214	3.2.1.119	Vicianinbeta-glucosidase.	A2SY66	110	2e-27	1	1	1
218	3.4.19.1	Acylaminoacyl-peptidase.	Q8R146	54.3	6e-07	2	7	0.4
219	3.4.19.1	Acylaminoacyl-peptidase.	P13676	53.5	8e-07	3	7	0.6
223	3.1.3.16	Phosphoproteinphosphatase.	Q8LSN3	368	1e-101	5	680	1
224	3.1.3.16	Phosphoproteinphosphatase.	Q8LSN3	353	5e-97	5	680	1
226	1.11.1.9	Glutathioneperoxidase.	Q9LYB4	233	7e-61	2	72	0.4
226	1.11.1.12	Phospholipid-hydroperoxideglutathioneperoxidase.	Q9LEF0	216	7e-56	3	24	0.6
233	2.7.1.40	Pyruvatekinase.	P22200	156	6e-38	4	102	0.8
234	2.7.1.40	Pyruvatekinase.	P22200	156	2e-65	5	102	1
235	3.1.3.3	Phosphoserinephosphatase.	O82796	114	5e-25	5	29	1
240	1.8.1.9	Thioredoxin-disulfidereductase.	P46843	62.4	2e-09	1	83	0.2
240	1.8.1.8	Protein-disulfidereductase.	P0AGG7	57.4	7e-08	2	64	0.4
240	3.5.1.52	Peptide-N(4)-(N-acetyl-beta-glucosaminyl)asparagineamidase.	Q5WNE3	60.5	9e-09	2	22	0.4
243	1.6.2.2	Cytochrome-b5reductase.	P83291	412	1e-114	5	86	1
251	3.2.1.21	Beta-glucosidase.	Q60DX8	171	2e-42	5	207	1
256	6.3.2.19	Ubiquitin--proteinligase.	P52483	212	1e-54	5	247	1
257	6.3.2.19	Ubiquitin--proteinligase.	P52483	183	4e-46	5	247	1
270	2.3.1.179	Beta-ketoacyl-acyl-carrier-proteinsynthaseII.	Q9KQH9	270	1e-71	2	17	0.4
270	2.3.1.41	Beta-ketoacyl-acyl-carrier-proteinsynthaseI.	P52410	473	1e-133	3	215	0.6
273	1.6.5.3	NADHdehydrogenase(ubiquinone).	O14121	68.2	3e-11	5	1377	1
274	1.6.5.3	NADHdehydrogenase(ubiquinone).	O14121	66.6	7e-11	5	1377	1
280	2.7.11.1	Non-specificserine/threonineproteinkinase.	P74297	53.9	8e-07	1	2181	0.2
281	3.1.1.11	Pectinesterase.	Q43111	59.7	4e-09	1	100	0.2
283	1.14.11.13	Gibberellin2-beta-dioxygenase.	O49561	51.6	2e-06	1	8	0.2
284	6.1.1.1	Tyrosine--tRNAligase.	Q6MC06	121	2e-27	5	544	1
289	2.7.7.8	Polyribonucleotidenucleotidyltransferase.	B0K1D0	54.7	7e-07	5	776	1
290	3.2.1.14	Chitinase.	P85084	187	6e-47	5	133	1
301	3.1.3.16	Phosphoproteinphosphatase.	P48489	232	1e-60	5	680	1
303	5.1.1.7	Diaminopimelateepimerase.	Q2QNF7	239	5e-63	5	421	1
305	6.3.2.19	Ubiquitin--proteinligase.	P35135	191	2e-48	5	247	1
307	3.5.1.4	Amidase.	O69768	65.9	3e-10	5	51	1
313	6.1.1.7	Alanine--tRNAligase.	P36428	95.1	2e-19	1	715	0.2
316	3.4.19.12	Ubiquitinylhydrolase1.	Q9FPT1	171	8e-61	5	452	1
317	3.4.19.12	Ubiquitinylhydrolase1.	Q9FPT1	179	3e-63	5	452	1
318	1.1.1.42	Isocitratedehydrogenase(NADP(+)).	Q06197	189	1e-47	5	63	1
319	1.1.1.42	Isocitratedehydrogenase(NADP(+)).	Q06197	242	8e-64	5	63	1
320	3.1.1.29	Aminoacyl-tRNAhydrolase.	Q3ZBL5	121	2e-27	5	773	1
321	3.1.1.29	Aminoacyl-tRNAhydrolase.	Q3ZBL5	112	8e-25	5	773	1
324	1.14.11.9	Flavanone3-dioxygenase.	Q07353	197	2e-50	5	17	1
336	3.6.1.12	dCTPdiphosphatase.	Q9H773	99.4	7e-21	4	6	0.8
337	3.4.14.2	Dipeptidyl-peptidaseII.	Q9EPB1	82.8	1e-15	2	3	0.67
337	3.4.16.2	LysosomalPro-Xaacarboxypeptidase.	Q2TA14	83.2	8e-16	3	4	0.75
339	3.1.3.16	Phosphoproteinphosphatase.	Q6L482	111	2e-24	5	680	1
340	3.1.3.16	Phosphoproteinphosphatase.	Q6L482	202	7e-52	5	680	1
343	4.1.3.4	Hydroxymethylglutaryl-CoAlyase.	O81027	268	5e-72	5	13	1
347	3.5.1.52	Peptide-N(4)-(N-acetyl-beta-glucosaminyl)asparagineamidase.	Q9TW67	50.8	4e-06	1	22	0.2
353	1.4.3.22	Diamineoxidase.	Q59118	105	2e-22	1	6	0.2
353	1.4.3.21	Primary-amineoxidase.	Q8H1H9	275	8e-74	4	21	0.8
360	1.7.1.2	Nitratereductase(NAD(P)H).	P27968	70.1	1e-11	1	3	0.33
360	1.7.1.1	Nitratereductase(NADH).	P11035	73.2	1e-12	3	24	0.6
360	1.7.1.3	Nitratereductase(NADPH).	P43100	71.2	4e-12	1	9	0.2
361	4.1.1.31	Phosphoenolpyruvatecarboxylase.	P29196	359	1e-107	5	263	1
364	2.7.8.5	CDP-diacylglycerol--glycerol-3-phosphate3-phosphatidyltransferase.	P44528	62.4	2e-09	5	61	1
368	3.4.19.12	Ubiquitinylhydrolase1.	Q9SB51	168	2e-41	5	452	1
369	1.11.1.11	L-ascorbateperoxidase.	Q42593	204	2e-52	5	20	1
370	1.11.1.11	L-ascorbateperoxidase.	Q42593	155	7e-38	5	20	1
374	3.1.3.16	Phosphoproteinphosphatase.	P93006	103	1e-28	5	680	1
375	1.8.1.9	Thioredoxin-disulfidereductase.	Q86VQ6	84.7	3e-16	3	83	0.6
381	2.7.11.1	Non-specificserine/threonineproteinkinase.	Q9M9S4	213	1e-54	5	2181	1
383	3.6.3.17	Monosaccharide-transportingATPase.	Q9S472	56.2	9e-08	3	237	0.6
396	2.3.1.48	Histoneacetyltransferase.	Q4WEI5	58.9	1e-08	5	144	1
397	2.3.1.48	Histoneacetyltransferase.	Q4WEI5	58.5	9e-09	5	144	1
400	4.2.1.18	Methylglutaconyl-CoAhydratase.	Q54HG7	121	3e-27	3	3	1
400	4.2.1.55	3-hydroxybutyryl-CoAdehydratase.	P52046	99.8	8e-21	1	3	0.33
400	4.2.1.116	3-hydroxypropionyl-CoAdehydratase.	A4YI89	87.4	4e-17	1	1	1
409	1.6.5.5	NADPH:quinonereductase.	Q08257	83.2	2e-15	5	13	1
410	3.1.1.1	Carboxylesterase.	Q9SMN0	56.2	8e-08	2	189	0.4
412	1.1.1.234	Flavanone4-reductase.	Q9XES5	52.4	8e-07	2	2	1
412	1.1.1.219	Dihydrokaempferol4-reductase.	Q9XES5	52.4	8e-07	3	14	0.6
431	1.6.5.3	NADHdehydrogenase(ubiquinone).	O43090	57	2e-08	4	1377	0.8
432	2.5.1.18	Glutathionetransferase.	P25317	108	2e-23	5	263	1
457	1.1.1.195	Cinnamyl-alcoholdehydrogenase.	P31657	110	2e-24	5	40	1
460	2.7.11.1	Non-specificserine/threonineproteinkinase.	Q69Q47	218	1e-110	5	2181	1
461	2.7.11.1	Non-specificserine/threonineproteinkinase.	Q69Q47	108	8e-24	5	2181	1
467	3.5.99.7	1-aminocyclopropane-1-carboxylatedeaminase.	Q9WY68	68.2	3e-11	2	53	0.4
467	4.4.1.15	D-cysteinedesulfhydrase.	P59330	53.9	5e-07	3	45	0.6
471	1.14.11.2	Procollagen-prolinedioxygenase.	P54001	76.3	6e-14	5	16	1
477	3.4.19.12	Ubiquitinylhydrolase1.	Q9FPT1	62	1e-09	2	452	0.4
491	3.1.3.16	Phosphoproteinphosphatase.	Q9FN02	298	2e-80	5	680	1
501	1.14.11.15	Gibberellin3-beta-dioxygenase.	Q9ZT84	68.9	1e-11	1	7	0.2
501	1.14.11.19	Leucocyanidinoxygenase.	P51091	62.4	1e-11	1	6	0.2
501	1.14.17.4	Aminocyclopropanecarboxylateoxidase.	A6BM06	90.5	4e-18	3	31	0.6
505	3.5.1.14	Aminoacylase.	Q99JW2	102	6e-22	5	9	1
511	5.2.1.8	Peptidylprolylisomerase.	Q38867	53.1	4e-12	5	717	1
515	2.7.7.6	DNA-directedRNApolymerase.	Q57840	60.5	3e-09	1	3828	0.2
519	3.2.1.21	Beta-glucosidase.	Q60DX8	155	4e-77	5	207	1
521	3.2.1.78	Mannanendo-1,4-beta-mannosidase.	Q0JKM9	380	1e-105	5	54	1
532	1.14.11.32	Codeine3-O-demethylase.	D4N502	149	2e-35	1	1	1
532	1.14.11.25	Mugineic-acid3-dioxygenase.	Q40061	150	7e-36	1	1	1
532	1.14.11.23	Flavonolsynthase.	Q9ZWQ9	140	8e-33	1	8	0.2
532	1.14.11.20	Deacetoxyvindoline4-hydroxylase.	O04847	313	7e-85	1	1	1
532	1.14.11.9	Flavanone3-dioxygenase.	Q9ZWQ9	140	8e-33	1	17	0.2
532	1.14.11.31	Thebaine6-O-demethylase.	D4N500	152	3e-36	1	1	1
536	5.3.99.3	Prostaglandin-Esynthase.	P83868	52	3e-06	5	18	1
539	3.6.4.13	RNAhelicase.	Q8H0U8	81.3	6e-15	1	1567	0.2
539	2.7.11.1	Non-specificserine/threonineproteinkinase.	Q551H4	90.5	1e-17	1	2181	0.2
539	5.2.1.8	Peptidylprolylisomerase.	Q13427	81.6	4e-15	3	717	0.6
543	1.4.3.5	Pyridoxal5{prime}-phosphatesynthase.	Q7VU72	230	5e-60	5	356	1
553	5.2.1.8	Peptidylprolylisomerase.	Q5R723	53.9	2e-06	5	717	1
554	4.1.1.35	UDP-glucuronatedecarboxylase.	Q5PQX0	143	5e-34	5	6	1
562	5.4.3.8	Glutamate-1-semialdehyde2,1-aminomutase.	P18492	246	4e-65	5	673	1
565	6.3.2.2	Glutamate--cysteineligase.	Q1W2L8	318	1e-86	5	139	1
572	1.2.4.1	Pyruvatedehydrogenase(acetyl-transferring).	Q32RS0	285	8e-77	5	105	1
573	2.7.11.1	Non-specificserine/threonineproteinkinase.	Q42371	116	1e-25	5	2181	1
575	1.6.99.5	NADHdehydrogenase(quinone).	Q3ZXR7	139	1e-32	3	2914	0.6
575	1.6.5.3	NADHdehydrogenase(ubiquinone).	P26845	132	2e-30	2	1377	0.4
576	3.6.4.13	RNAhelicase.	Q5N7W4	137	3e-32	5	1567	1
577	2.7.2.11	Glutamate5-kinase.	P54888	145	9e-35	5	450	1
577	1.2.1.41	Glutamate-5-semialdehydedehydrogenase.	P54888	145	9e-35	5	574	1
581	2.7.11.24	Mitogen-activatedproteinkinase.	Q9LV37	149	1e-35	5	192	1
583	3.1.3.2	Acidphosphatase.	P27061	133	4e-56	1	108	0.2
590	1.3.1.72	Delta(24)-sterolreductase.	Q39085	301	1e-81	5	6	1
593	6.1.1.17	Glutamate--tRNAligase.	Q119Z5	65.9	7e-11	1	884	0.2
594	2.1.1.37	DNA(cytosine-5-)-methyltransferase.	Q9AXT8	306	7e-83	5	90	1
600	2.7.11.1	Non-specificserine/threonineproteinkinase.	Q9LMB9	223	1e-57	5	2181	1
604	5.2.1.8	Peptidylprolylisomerase.	Q5R723	53.9	4e-07	5	717	1
609	3.1.1.73	Feruloylesterase.	A2QSY5	70.5	8e-15	5	36	1
612	1.6.99.5	NADHdehydrogenase(quinone).	Q1RKE5	249	3e-65	5	2914	1
613	4.1.1.39	Ribulose-bisphosphatecarboxylase.	Q9BA49	699	0	5	852	1
614	3.2.1.21	Beta-glucosidase.	Q7XKV4	350	1e-142	5	207	1
616	1.14.13.21	Flavonoid3{prime}-monooxygenase.	Q9SD85	255	3e-67	2	2	1
616	1.14.13.89	Isoflavone2{prime}-hydroxylase.	P93147	366	1e-100	1	1	1
616	1.14.13.104	(+)-menthofuransynthase.	Q947B7	228	4e-59	1	1	1
616	1.14.13.102	Psoralensynthase.	Q6QNI4	231	9e-60	1	3	0.33
619	3.5.3.11	Agmatinase.	Q814Q2	129	4e-29	2	74	0.4
619	3.5.3.1	Arginase.	P46637	585	1e-166	3	40	0.6
620	3.4.24.84	Ste24endopeptidase.	Q6EPN8	677	0	5	7	1
624	5.2.1.8	Peptidylprolylisomerase.	Q7DMA9	589	1e-168	5	717	1
626	1.2.4.1	Pyruvatedehydrogenase(acetyl-transferring).	P52903	310	9e-84	5	105	1
627	2.3.3.10	Hydroxymethylglutaryl-CoAsynthase.	P54873	608	1e-173	5	19	1
631	3.1.3.16	Phosphoproteinphosphatase.	Q9WUA5	53.5	2e-06	5	680	1
631	3.1.3.48	Protein-tyrosine-phosphatase.	Q9WUA5	53.5	2e-06	5	515	1
634	5.1.3.2	UDP-glucose4-epimerase.	O65781	291	1e-150	5	57	1
635	2.5.1.90	All-trans-octaprenyl-diphosphatesynthase.	P44916	111	8e-37	1	3	0.33
635	2.5.1.91	All-trans-decaprenyl-diphosphatesynthase.	Q54VJ9	112	4e-47	4	8	0.8
636	3.6.4.12	DNAhelicase.	Q9U7E0	54.7	8e-07	1	2423	0.2
636	5.2.1.8	Peptidylprolylisomerase.	Q54G21	57.4	1e-07	1	717	0.2
638	3.1.1.80	Acetylajmalineesterase.	Q3MKY2	77.8	9e-14	1	2	0.5
638	3.2.1.51	Alpha-L-fucosidase.	Q9FXE5	114	1e-24	1	21	0.2
639	4.3.3.2	Strictosidinesynthase.	P68175	94.7	7e-19	5	5	1
641	3.1.3.16	Phosphoproteinphosphatase.	Q84K11	82.8	3e-15	5	680	1
643	5.1.3.15	Glucose-6-phosphate1-epimerase.	Q40784	359	1e-136	3	4	0.75
644	1.1.1.95	Phosphoglyceratedehydrogenase.	O29445	138	5e-32	3	26	0.6
644	1.1.1.26	Glyoxylatereductase.	A1RYE4	126	2e-28	2	10	0.4
648	3.4.19.12	Ubiquitinylhydrolase1.	Q196X6	54.3	1e-06	1	452	0.2
649	2.5.1.32	Phytoenesynthase.	P49293	390	1e-110	5	24	1
651	2.5.1.51	Beta-pyrazolylalaninesynthase.	Q43317	468	1e-131	1	1	1
651	2.5.1.52	L-mimosinesynthase.	Q43317	468	1e-131	1	1	1
651	2.5.1.47	Cysteinesynthase.	Q9XEA6	478	1e-134	5	61	1
653	3.4.23.25	Saccharopepsin.	D4DEN7	137	4e-38	1	5	0.2
653	3.4.23.40	Phytepsin.	P42210	554	1e-157	1	1	1
653	3.4.23.5	CathepsinD.	P18242	152	1e-38	3	11	0.6
655	3.4.21.92	EndopeptidaseClp.	Q94B60	356	1e-97	5	754	1
656	2.3.1.9	Acetyl-CoAC-acetyltransferase.	Q9FIK7	453	1e-153	5	53	1
657	1.2.1.12	Glyceraldehyde-3-phosphatedehydrogenase(phosphorylating).	P09094	542	1e-153	5	246	1
658	2.7.7.15	Choline-phosphatecytidylyltransferase.	Q9Y5K3	265	2e-70	5	11	1
659	5.2.1.8	Peptidylprolylisomerase.	Q5R723	53.9	1e-06	4	717	0.8
662	2.5.1.31	diphosphatespecific).	Q5SH15	111	2e-37	5	190	1
663	3.1.3.16	Phosphoproteinphosphatase.	Q6K1U0	63.9	1e-09	1	680	0.2
664	1.3.1.81	(+)-pulegonereductase.	Q6WAU0	305	1e-112	1	1	1
664	1.3.1.74	2-alkenalreductase.	Q39173	361	1e-131	4	9	0.8
664	1.3.1.48	15-oxoprostaglandin13-oxidase.	Q91YR9	176	3e-53	2	12	0.4
666	1.6.99.3	NADHdehydrogenase.	O22769	412	1e-114	5	135	1
666	1.6.5.3	NADHdehydrogenase(ubiquinone).	O22769	412	1e-114	5	1377	1
667	1.8.1.8	Protein-disulfidereductase.	P0AGG7	54.3	1e-06	3	64	0.6
667	3.5.1.52	Peptide-N(4)-(N-acetyl-beta-glucosaminyl)asparagineamidase.	Q5WNE3	68.9	4e-11	2	22	0.4
668	5.1.3.15	Glucose-6-phosphate1-epimerase.	Q40784	162	3e-39	3	4	0.75
670	1.4.1.3	Glutamatedehydrogenase(NAD(P)(+)).	Q43260	671	0	5	38	1
674	3.5.1.3	Omega-amidase.	Q9NQR4	165	4e-40	3	9	0.6
674	3.6.1.29	Bis(5{prime}-adenosyl)-triphosphatase.	O76463	253	1e-66	2	13	0.4
675	3.5.4.4	Adenosinedeaminase.	Q8XHH8	90.5	4e-27	5	217	1
678	5.99.1.2	DNAtopoisomerase.	P30181	555	1e-157	5	129	1
679	2.7.11.25	Mitogen-activatedproteinkinasekinasekinase.	Q54R82	78.2	6e-14	1	63	0.2
679	2.7.11.1	Non-specificserine/threonineproteinkinase.	P49695	143	1e-33	1	2181	0.2
679	2.7.11.7	[Myosinheavy-chain]kinase.	P90648	92.8	2e-18	3	4	0.75
680	3.1.3.11	Fructose-bisphosphatase.	P46276	599	1e-171	5	519	1
682	6.3.4.5	Argininosuccinatesynthase.	Q9SZX3	711	0	5	605	1
683	1.11.1.7	Peroxidase.	Q9SB81	528	1e-149	5	532	1
684	3.4.22.1	CathepsinB.	P00787	172	2e-63	5	11	1
686	1.14.99.33	Delta(12)-fattyaciddehydrogenase.	O81931	122	2e-54	1	1	1
687	5.4.2.8	Phosphomannomutase.	Q1W376	419	1e-117	5	44	1
691	2.3.3.1	Citrate(Si)-synthase.	O80433	596	1e-170	5	108	1
695	3.4.21.92	EndopeptidaseClp.	Q8DJZ9	216	1e-55	5	754	1
697	1.1.1.206	TropinonereductaseI.	P50162	243	1e-63	1	1	1
697	1.3.1.38	Trans-2-enoyl-CoAreductase(NADPH).	Q9BY49	114	8e-25	1	33	0.2
697	1.1.1.236	TropinonereductaseII.	P50164	233	9e-61	2	2	1
697	1.1.1.69	Gluconate5-dehydrogenase.	P50199	115	3e-25	1	3	0.33
701	3.1.1.80	Acetylajmalineesterase.	Q3MKY2	148	3e-35	1	2	0.5
701	3.2.1.51	Alpha-L-fucosidase.	Q9FXE5	300	9e-81	1	21	0.2
702	3.2.1.26	Beta-fructofuranosidase.	Q0JDC6	512	1e-144	5	57	1
704	3.2.2.8	Ribosylpyrimidinenucleosidase.	B7LVC3	158	3e-38	1	27	0.2
704	3.2.2.3	Uridinenucleosidase.	Q8LAC4	467	1e-131	4	5	0.8
705	2.7.11.1	Non-specificserine/threonineproteinkinase.	Q9LP24	135	3e-31	5	2181	1
717	2.5.1.9	Riboflavinsynthase.	O80575	229	2e-61	5	638	1
721	3.4.21.92	EndopeptidaseClp.	Q9S834	424	1e-118	5	754	1
723	2.7.11.1	Non-specificserine/threonineproteinkinase.	P0C5D6	424	1e-129	5	2181	1
724	5.3.1.1	Triose-phosphateisomerase.	Q9M4S8	465	1e-130	5	656	1
726	1.1.1.234	Flavanone4-reductase.	Q9XES5	306	7e-83	1	2	0.5
726	1.1.1.219	Dihydrokaempferol4-reductase.	P51106	326	1e-88	5	14	1
733	2.6.1.1	Aspartatetransaminase.	Q9SIE1	127	1e-28	5	81	1
733	2.6.1.78	Aspartate--prephenateaminotransferase.	Q9SIE1	127	1e-28	1	1	1
733	2.6.1.79	Glutamate--prephenateaminotransferase.	Q9SIE1	127	1e-28	1	1	1
736	1.6.99.5	NADHdehydrogenase(quinone).	B5YKI3	157	2e-40	5	2914	1
738	3.7.1.2	Fumarylacetoacetase.	A5PKH3	460	1e-129	5	6	1
741	1.17.1.3	Leucoanthocyanidinreductase.	Q84V83	227	7e-59	1	1	1
741	1.3.1.45	2{prime}-hydroxyisoflavonereductase.	Q00016	300	5e-81	3	3	1
747	3.2.1.84	Glucan1,3-alpha-glucosidase.	Q8BHN3	382	1e-109	4	7	0.8
747	3.2.1.20	Alpha-glucosidase.	Q8TET4	377	1e-108	1	47	0.2
749	3.1.3.48	Protein-tyrosine-phosphatase.	P43378	57.8	9e-08	3	515	0.6
751	3.1.1.31	6-phosphogluconolactonase.	A2Z3C4	340	6e-93	5	125	1
758	1.10.2.2	Ubiquinol--cytochrome-creductase.	P49727	391	1e-108	5	39	1
761	1.15.1.1	Superoxidedismutase.	P35017	361	4e-99	5	423	1
764	6.2.1.3	Long-chain-fatty-acid--CoAligase.	Q9CAP8	508	1e-143	5	70	1
766	3.1.1.80	Acetylajmalineesterase.	Q3MKY2	52.8	2e-06	1	2	0.5
766	3.2.1.51	Alpha-L-fucosidase.	Q9FXE5	80.9	9e-15	1	21	0.2
768	2.1.1.9	ThiolS-methyltransferase.	Q6AWU6	291	2e-78	2	2	1
768	2.1.1.	Thiocyanatemethyltransferase.	Q93V78	265	2e-70	3	26	0.6
771	2.4.1.109	Dolichyl-phosphate-mannose-proteinmannosyltransferase.	P52867	87.4	9e-17	5	20	1
781	1.1.1.170	Sterol-4-alpha-carboxylate3-dehydrogenase(decarboxylating).	Q67ZE1	52	5e-06	1	10	0.2
782	1.13.11.51	9-cis-epoxycarotenoiddioxygenase.	Q9M9F5	185	3e-46	5	7	1
785	1.14.21.6	Lathosteroloxidase.	Q9ZT29	451	1e-126	5	5	1
786	2.7.11.2	[Pyruvatedehydrogenase(acetyl-transferring)]kinase.	Q9P6P9	237	1e-61	5	19	1
787	3.1.1.1	Carboxylesterase.	Q82SL8	77.4	9e-14	5	189	1
788	1.3.5.1	Succinatedehydrogenase(ubiquinone).	Q8LB02	416	1e-116	5	49	1
789	3.1.3.75	Phosphoethanolamine/phosphocholinephosphatase.	Q8R2H9	98.6	4e-24	2	3	0.67
789	3.6.1.1	Inorganicdiphosphatase.	Q9FZ62	222	4e-77	3	321	0.6
793	5.2.1.8	Peptidylprolylisomerase.	P34791	285	3e-76	5	717	1
796	2.4.2.9	Uracilphosphoribosyltransferase.	P93394	353	6e-97	5	701	1
798	1.11.1.15	Peroxiredoxin.	Q96291	387	1e-107	5	260	1
800	1.15.1.1	Superoxidedismutase.	P24706	77	1e-13	5	423	1
802	3.6.4.13	RNAhelicase.	Q8H0U8	62	4e-09	1	1567	0.2
802	3.6.4.12	DNAhelicase.	Q9U7E0	63.2	2e-09	1	2423	0.2
802	6.5.1.1	DNAligase(ATP).	Q869E1	67	1e-10	1	175	0.2
802	3.1.3.16	Phosphoproteinphosphatase.	O15743	59.3	2e-08	1	680	0.2
802	5.2.1.8	Peptidylprolylisomerase.	P0C1J6	57	1e-07	1	717	0.2
812	1.1.1.100	3-oxoacyl-[acyl-carrier-protein]reductase.	P51831	89.7	2e-17	5	58	1
815	5.1.3.1	Ribulose-phosphate3-epimerase.	Q9ZTP5	429	1e-119	5	41	1
817	3.1.2.6	Hydroxyacylglutathionehydrolase.	O24496	385	1e-106	5	286	1
820	2.4.1.207	Xyloglucan:xyloglucosyltransferase.	Q9SV61	255	4e-83	5	41	1
824	2.6.1.2	Alaninetransaminase.	P34106	432	1e-121	5	16	1
826	1.14.13.68	4-hydroxyphenylacetaldehydeoximemonooxygenase.	O48958	204	3e-52	1	1	1
826	1.14.13.104	(+)-menthofuransynthase.	Q947B7	185	2e-46	1	1	1
826	1.14.13.102	Psoralensynthase.	Q6QNI4	194	5e-49	3	3	1
834	1.6.2.2	Cytochrome-b5reductase.	Q3TDX8	119	2e-26	5	86	1
838	5.2.1.8	Peptidylprolylisomerase.	Q5R723	52.4	3e-06	4	717	0.8
840	2.4.1.207	Xyloglucan:xyloglucosyltransferase.	Q8LC45	213	5e-88	5	41	1
848	5.2.1.8	Peptidylprolylisomerase.	Q38935	225	2e-58	5	717	1
853	2.7.4.3	Adenylatekinase.	Q08480	427	1e-119	5	892	1
854	1.2.4.2	Oxoglutaratedehydrogenase(succinyl-transferring).	Q54JE4	353	7e-97	5	95	1
855	3.6.3.14	H(+)-transportingtwo-sectorATPase.	Q9XQX2	428	1e-119	5	2172	1
857	2.4.1.12	Cellulosesynthase(UDP-forming).	Q69V23	727	0	5	39	1
858	6.2.1.4	Succinate--CoAligase(GDP-forming).	Q869S7	366	1e-100	1	23	0.2
858	6.2.1.5	Succinate--CoAligase(ADP-forming).	Q6K9N6	562	1e-159	4	562	0.8
859	3.1.1.45	Carboxymethylenebutenolidase.	O67802	79	3e-14	5	17	1
862	6.2.1.3	Long-chain-fatty-acid--CoAligase.	Q8XDR6	149	2e-35	4	70	0.8
862	6.2.1.2	Butyrate--CoAligase.	Q6SKG1	145	3e-34	1	18	0.2
863	5.4.99.5	Chorismatemutase.	P42738	243	7e-64	3	22	0.6
864	1.17.1.2	4-hydroxy-3-methylbut-2-enyldiphosphatereductase.	B8HWD3	291	4e-78	5	434	1
871	1.3.1.34	2,4-dienoyl-CoAreductase(NADPH).	Q9LTV6	388	1e-107	5	12	1
873	1.1.1.205	IMPdehydrogenase.	Q59011	57.8	7e-08	2	60	0.4
875	3.6.1.52	Diphosphoinositol-polyphosphatediphosphatase.	Q09790	63.2	2e-09	1	21	0.2
875	3.6.1.13	ADP-ribosediphosphatase.	Q9LE73	171	5e-42	1	30	0.2
875	3.6.1.22	NAD(+)diphosphatase.	Q9LE73	171	5e-42	1	113	0.2
882	2.7.4.6	Nucleoside-diphosphatekinase.	Q8LAH8	331	2e-90	5	739	1
883	2.1.2.13	UDP-4-amino-4-deoxy-L-arabinoseformyltransferase.	B4ETL7	156	1e-37	5	75	1
883	1.1.1.305	UDP-glucuronicacidoxidase(UDP-4-keto-hexauronicaciddecarboxylating).	B4ETL7	156	1e-37	5	75	1
884	3.4.25.1	Proteasomeendopeptidasecomplex.	Q9XG77	457	1e-128	5	535	1
886	6.4.1.2	Acetyl-CoAcarboxylase.	Q3BAN3	267	1e-126	5	1002	1
887	3.1.2.4	3-hydroxyisobutyryl-CoAhydrolase.	Q9LKJ1	278	3e-74	5	14	1
889	2.5.1.18	Glutathionetransferase.	Q64471	142	2e-33	5	263	1
891	4.2.1.3	Aconitatehydratase.	Q9SIB9	451	1e-132	5	60	1
895	3.4.19.3	Pyroglutamyl-peptidaseI.	O73944	62.8	2e-09	5	147	1
899	3.1.1.1	Carboxylesterase.	Q53547	87.8	6e-17	2	189	0.4
903	3.4.25.1	Proteasomeendopeptidasecomplex.	O23714	333	6e-91	5	535	1
913	3.6.1.3	Adenosinetriphosphatase.	Q5RDX4	110	1e-34	3	28	0.6
913	3.6.4.3	Microtubule-severingATPase.	Q5U3S1	115	6e-33	2	52	0.4
916	5.2.1.8	Peptidylprolylisomerase.	Q6DGG0	192	3e-52	5	717	1
918	3.2.1.23	Beta-galactosidase.	Q10RB4	522	1e-147	5	193	1
919	1.15.1.1	Superoxidedismutase.	Q94EG3	273	7e-73	2	423	0.4
919	1.2.3.4	Oxalateoxidase.	P15290	178	2e-44	3	4	0.75
920	2.7.11.1	Non-specificserine/threonineproteinkinase.	Q2MHE4	179	4e-55	5	2181	1
922	2.4.1.144	Beta-1,4-mannosyl-glycoprotein4-beta-N-acetylglucosaminyltransferase.	Q02527	51.6	4e-13	3	3	1
924	4.2.3.5	Chorismatesynthase.	Q42884	347	3e-95	5	712	1
930	3.4.16.6	CarboxypeptidaseD.	P55747	389	1e-108	5	18	1
931	1.6.5.3	NADHdehydrogenase(ubiquinone).	P93313	417	1e-162	5	1377	1
932	1.9.3.1	Cytochrome-coxidase.	P00412	224	6e-58	5	544	1
934	1.1.1.100	3-oxoacyl-[acyl-carrier-protein]reductase.	P28643	84.7	2e-27	2	58	0.4
934	1.1.1.47	Glucose1-dehydrogenase.	P40288	79.7	2e-26	3	13	0.6
935	3.6.1.43	Dolichyldiphosphatase.	Q9JMF7	149	2e-35	5	10	1
936	2.8.1.8	Lipoylsynthase.	C5Y9R0	496	1e-140	5	646	1
941	1.1.1.205	IMPdehydrogenase.	O58045	67	1e-10	5	60	1
944	5.5.1.6	Chalconeisomerase.	Q6QHK0	251	2e-66	5	49	1
945	2.5.1.18	Glutathionetransferase.	Q9ZVQ3	267	5e-71	5	263	1
948	5.2.1.8	Peptidylprolylisomerase.	Q8LDP4	278	2e-74	5	717	1
950	3.4.19.12	Ubiquitinylhydrolase1.	Q2TBG8	168	3e-41	5	452	1
952	1.1.1.184	Carbonylreductase(NADPH).	Q8WNV7	191	5e-48	5	18	1
954	2.7.7.59	[Protein-PII]uridylyltransferase.	Q3J5H6	55.1	4e-07	2	187	0.4
955	3.5.2.5	Allantoinase.	Q54SV3	189	1e-47	5	48	1
956	1.1.1.100	3-oxoacyl-[acyl-carrier-protein]reductase.	P28643	392	1e-108	5	58	1
957	1.6.99.3	NADHdehydrogenase.	P80269	317	6e-86	4	135	0.8
957	1.6.5.3	NADHdehydrogenase(ubiquinone).	P80269	317	6e-86	5	1377	1
959	3.4.11.1	Leucylaminopeptidase.	Q6K669	429	1e-130	5	434	1
959	3.4.11.5	Prolylaminopeptidase.	Q6K669	429	1e-130	5	50	1
960	3.4.25.1	Proteasomeendopeptidasecomplex.	Q7DLR9	362	2e-99	5	535	1
961	2.7.11.17	Calcium/calmodulin-dependentproteinkinase.	A0AAR7	65.1	6e-10	5	60	1
962	1.1.1.34	Hydroxymethylglutaryl-CoAreductase(NADPH).	O64966	382	1e-105	5	51	1
965	1.3.3.3	Coproporphyrinogenoxidase.	P35055	221	1e-137	5	239	1
966	4.1.1.48	Indole-3-glycerol-phosphatesynthase.	P49572	323	1e-87	5	405	1
967	3.6.3.44	Xenobiotic-transportingATPase.	P21447	263	6e-70	5	45	1
968	2.4.1.12	Cellulosesynthase(UDP-forming).	Q8X5L7	90.1	2e-17	2	39	0.4
968	2.4.1.32	Glucomannan4-beta-mannosyltransferase.	Q7PC76	299	1e-108	3	3	1
972	3.4.25.1	Proteasomeendopeptidasecomplex.	O24361	429	1e-120	5	535	1
973	3.5.1.98	Histonedeacetylase.	Q8GXJ1	437	1e-122	5	83	1
974	2.4.1.21	Starchsynthase.	O82627	472	1e-132	1	347	0.2
974	2.4.1.242	NDP-glucose--starchglucosyltransferase.	Q43784	481	1e-135	4	17	0.8
976	2.7.11.1	Non-specificserine/threonineproteinkinase.	Q5S007	63.2	2e-09	2	2181	0.4
978	1.14.13.73	Tabersonine16-hydroxylase.	P98183	177	6e-44	1	1	1
978	1.14.13.47	(S)-limonene3-monooxygenase.	Q6IV13	170	8e-42	2	4	0.5
978	1.14.13.48	(S)-limonene6-monooxygenase.	Q9XHE8	179	2e-44	2	5	0.4
983	2.3.1.24	SphingosineN-acyltransferase.	P78970	80.5	3e-16	5	6	1
986	1.2.1.3	Aldehydedehydrogenase(NAD(+)).	Q70E96	250	3e-75	5	109	1
989	1.6.3.1	NAD(P)Hoxidase.	Q8HZK2	60.5	1e-08	2	9	0.4
989	2.7.11.17	Calcium/calmodulin-dependentproteinkinase.	A0AAR7	59.7	2e-08	3	60	0.6
991	2.4.2.11	Nicotinatephosphoribosyltransferase.	Q9VQX4	239	2e-96	5	158	1
994	2.7.11.1	Non-specificserine/threonineproteinkinase.	Q5S006	54.3	7e-07	2	2181	0.4
998	1.1.1.95	Phosphoglyceratedehydrogenase.	O04130	350	8e-96	5	26	1
999	2.7.11.1	Non-specificserine/threonineproteinkinase.	Q8RWL2	119	2e-26	5	2181	1
1001	2.5.1.31	diphosphatespecific).	Q9ZEJ7	243	1e-63	5	190	1
1004	1.3.1.34	2,4-dienoyl-CoAreductase(NADPH).	Q9LTV6	396	1e-109	5	12	1
1005	3.6.4.13	RNAhelicase.	Q0JM17	609	0	5	1567	1
1014	2.5.1.18	Glutathionetransferase.	Q8LE52	234	4e-83	5	263	1
1022	3.1.3.16	Phosphoproteinphosphatase.	Q9LHJ9	418	1e-116	5	680	1
1023	1.1.1.206	TropinonereductaseI.	P50162	265	2e-70	1	1	1
1023	1.1.1.184	Carbonylreductase(NADPH).	Q9GKX2	125	2e-28	2	18	0.4
1023	1.1.1.236	TropinonereductaseII.	P50163	242	2e-63	2	2	1
1024	4.2.1.20	Tryptophansynthase.	O50046	324	1e-125	5	999	1
1025	3.6.4.12	DNAhelicase.	O94424	88.2	5e-17	5	2423	1
1026	2.2.1.1	Transketolase.	Q7SIC9	491	1e-138	5	77	1
1028	3.6.3.14	H(+)-transportingtwo-sectorATPase.	Q2N8Z5	495	1e-140	5	2172	1
1032	3.4.22.33	Fruitbromelain.	O23791	284	4e-76	1	1	1
1032	3.4.22.14	Actinidain.	A5HII1	298	4e-80	2	2	1
1032	3.4.22.31	Ananain.	P80884	285	3e-76	1	1	1
1032	3.4.22.6	Chymopapain.	P14080	275	2e-73	1	1	1
1034	6.2.1.3	Long-chain-fatty-acid--CoAligase.	Q9T0A0	377	1e-104	5	70	1
1047	2.7.7.7	DNA-directedDNApolymerase.	Q9CQ36	63.5	1e-09	5	1097	1
1055	5.1.3.6	UDP-glucuronate4-epimerase.	Q9LIS3	345	1e-94	5	6	1
1068	2.7.1.19	Phosphoribulokinase.	P26302	447	1e-131	5	20	1
1069	1.1.1.100	3-oxoacyl-[acyl-carrier-protein]reductase.	Q8CPI3	85.5	3e-16	5	58	1
1070	3.1.1.1	Carboxylesterase.	Q53547	53.9	1e-16	2	189	0.4
1071	2.7.11.1	Non-specificserine/threonineproteinkinase.	Q9SJG2	352	1e-96	5	2181	1
1074	2.7.11.1	Non-specificserine/threonineproteinkinase.	P42158	204	5e-52	5	2181	1
1075	3.6.4.3	Microtubule-severingATPase.	Q9SEX2	223	8e-58	5	52	1
1076	4.1.1.20	Diaminopimelatedecarboxylase.	Q949X7	383	0	5	35	1
1077	2.7.11.1	Non-specificserine/threonineproteinkinase.	Q55A55	57.8	7e-08	1	2181	0.2
1077	3.1.4.4	PhospholipaseD.	Q9C5Y0	53.5	1e-06	1	60	0.2
1077	3.1.1.4	PhospholipaseA(2).	P0C871	54.3	7e-07	1	395	0.2
1083	3.4.25.1	Proteasomeendopeptidasecomplex.	Q7DLR9	364	1e-100	5	535	1
1084	2.7.11.1	Non-specificserine/threonineproteinkinase.	Q06548	244	4e-64	5	2181	1
1090	3.4.21.25	Cucumisin.	Q39547	144	4e-34	1	1	1
1093	2.7.1.150	1-phosphatidylinositol-3-phosphate5-kinase.	Q9Y2I7	65.1	8e-10	2	6	0.4
1094	3.1.3.48	Protein-tyrosine-phosphatase.	P43378	50.8	8e-06	1	515	0.2
1101	1.1.1.170	Sterol-4-alpha-carboxylate3-dehydrogenase(decarboxylating).	Q67ZE1	60.1	1e-08	2	10	0.4
1102	3.1.3.2	Acidphosphatase.	Q9LJU7	622	1e-178	5	108	1
1108	1.14.99.29	Deoxyhypusinemonooxygenase.	Q2QXB3	419	1e-116	5	37	1
1110	6.3.2.19	Ubiquitin--proteinligase.	Q9FI61	195	2e-49	5	247	1
1111	3.1.3.2	Acidphosphatase.	Q949Y3	515	1e-145	5	108	1
1111	1.11.1.7	Peroxidase.	Q949Y3	515	1e-145	1	532	0.2
1114	3.1.3.16	Phosphoproteinphosphatase.	Q9SUK9	376	1e-104	5	680	1
1127	1.6.5.3	NADHdehydrogenase(ubiquinone).	P93313	62.4	2e-09	4	1377	0.8
1134	4.1.2.27	Sphinganine-1-phosphatealdolase.	Q52RG7	632	1e-180	5	13	1
1135	3.1.2.14	Oleoyl-[acyl-carrier-protein]hydrolase.	Q42712	418	1e-124	1	15	0.2
1137	2.7.11.1	Non-specificserine/threonineproteinkinase.	P49695	107	1e-22	1	2181	0.2
1137	2.7.11.7	[Myosinheavy-chain]kinase.	Q54SF9	74.7	8e-13	2	4	0.5
1137	2.3.1.48	Histoneacetyltransferase.	Q4WEI5	78.2	7e-14	2	144	0.4
1143	1.6.99.5	NADHdehydrogenase(quinone).	A6LXP5	82.8	2e-15	5	2914	1
1145	6.2.1.3	Long-chain-fatty-acid--CoAligase.	Q9XIA9	366	1e-101	5	70	1
1146	2.7.1.46	L-arabinokinase.	O23461	322	2e-87	1	1	1
1147	2.5.1.47	Cysteinesynthase.	O81155	241	4e-63	5	61	1
1148	3.8.1.5	Haloalkanedehalogenase.	Q6Q3H0	56.2	2e-07	2	29	0.4
1150	6.3.2.19	Ubiquitin--proteinligase.	Q9FZ48	301	3e-81	5	247	1
1154	3.4.21.92	EndopeptidaseClp.	Q8UEX6	85.9	3e-32	5	754	1
1160	2.7.1.90	Diphosphate--fructose-6-phosphate1-phosphotransferase.	Q41140	673	0	4	8	0.8
1166	4.3.2.3	Ureidoglycolatelyase.	A9ALD1	155	3e-37	5	8	1
1168	6.1.1.5	Isoleucine--tRNAligase.	Q8BU30	730	0	5	579	1
1169	2.1.1.125	Histone-arginineN-methyltransferase.	Q6NWG4	107	1e-22	5	62	1
1172	6.3.2.19	Ubiquitin--proteinligase.	Q42540	263	5e-70	5	247	1
1175	2.4.2.30	NAD(+)ADP-ribosyltransferase.	Q9H2K2	100	6e-21	2	52	0.4
1175	2.7.11.1	Non-specificserine/threonineproteinkinase.	Q8NFD2	105	2e-22	3	2181	0.6
1178	3.1.1.29	Aminoacyl-tRNAhydrolase.	Q6NLS8	233	7e-61	5	773	1
1181	2.3.1.181	Lipoyl(octanoyl)transferase.	Q3M698	210	7e-54	5	440	1
1187	2.7.11.1	Non-specificserine/threonineproteinkinase.	Q9Y5S2	50.8	7e-06	1	2181	0.2
1190	3.2.1.51	Alpha-L-fucosidase.	Q9FXE5	54.7	5e-07	1	21	0.2
1192	2.5.1.3	Thiamine-phosphatediphosphorylase.	Q8G7X1	220	6e-57	1	336	0.2
1193	5.2.1.8	Peptidylprolylisomerase.	Q6FK71	120	2e-26	5	717	1
1195	2.5.1.18	Glutathionetransferase.	Q8LE52	271	3e-72	5	263	1
1196	1.1.1.200	Aldose-6-phosphatereductase(NADPH).	P28475	438	1e-122	1	1	1
1196	1.1.1.21	Aldehydereductase.	Q54NZ7	252	2e-66	3	15	0.6
1196	1.1.1.2	Alcoholdehydrogenase(NADP(+)).	Q6AZW2	245	3e-64	1	26	0.2
1197	3.4.23.12	Nepenthesin.	Q766C2	122	1e-27	2	4	0.5
1197	3.4.23.5	CathepsinD.	Q4LAL9	55.5	3e-07	2	11	0.4
1197	3.4.23.1	PepsinA.	P00793	57	9e-08	1	19	0.2
1198	4.2.3.9	Aristolochenesynthase.	Q40577	131	1e-59	1	2	0.5
1198	4.2.3.21	Vetispiradienesynthase.	Q39980	127	3e-60	3	4	0.75
1198	4.2.3.14	Pinenesynthase.	O23945	135	9e-59	1	4	0.25
1206	2.5.1.74	1,4-dihydroxy-2-naphthoatepolyprenyltransferase.	Q0WUA3	221	3e-57	2	8	0.4
1207	1.15.1.1	Superoxidedismutase.	P93407	281	2e-75	5	423	1
1208	4.1.2.5	Threoninealdolase.	P75823	130	2e-56	5	8	1
1209	5.2.1.8	Peptidylprolylisomerase.	Q9QVC8	112	2e-24	5	717	1
1210	2.7.11.1	Non-specificserine/threonineproteinkinase.	P49695	54.3	1e-06	1	2181	0.2
1211	2.4.1.134	Galactosylxylosylprotein3-beta-galactosyltransferase.	Q9N491	82.8	2e-15	1	4	0.25
1215	2.1.1.14	5-methyltetrahydropteroyltriglutamate--homocysteineS-methyltransferase.	O50008	640	0	5	271	1
1217	3.1.3.16	Phosphoproteinphosphatase.	Q6ETK3	369	1e-101	5	680	1
1219	1.1.1.294	Chlorophyll(ide)breductase.	Q5N800	428	1e-119	4	4	1
1219	1.1.1.298	3-hydroxypropionatedehydrogenase(NADP(+)).	P39831	56.2	2e-07	1	31	0.2
1220	1.1.1.21	Aldehydereductase.	Q54NZ7	68.9	3e-11	1	15	0.2
1220	1.1.1.65	Pyridoxine4-dehydrogenase.	O94521	87.4	8e-17	2	3	0.67
1220	1.1.1.274	2,5-didehydrogluconatereductase.	P15339	74.3	7e-13	1	12	0.2
1220	2.3.1.170	6{prime}-deoxychalconesynthase.	P26690	70.9	7e-12	1	1	1
1222	3.4.25.1	Proteasomeendopeptidasecomplex.	Q9M4T8	454	1e-127	5	535	1
1224	2.7.11.1	Non-specificserine/threonineproteinkinase.	P49101	348	2e-95	5	2181	1
1227	2.7.11.1	Non-specificserine/threonineproteinkinase.	A5A7I7	444	1e-124	5	2181	1
1228	2.7.11.1	Non-specificserine/threonineproteinkinase.	Q6NLQ6	55.1	4e-07	5	2181	1
1229	2.5.1.10	(2E,6E)-farnesyldiphosphatesynthase.	P49351	440	1e-123	5	72	1
1229	2.5.1.1	Dimethylallyltranstransferase.	P49351	440	1e-123	5	63	1
1237	3.2.1.23	Beta-galactosidase.	P45582	371	1e-102	5	193	1
1240	2.7.4.3	Adenylatekinase.	Q54Y03	184	3e-46	5	892	1
1246	5.3.3.5	CholestenolDelta-isomerase.	Q9FTZ2	293	9e-79	5	7	1
1247	2.7.7.59	[Protein-PII]uridylyltransferase.	Q5LWE5	52	3e-06	3	187	0.6
1249	2.1.1.104	Caffeoyl-CoAO-methyltransferase.	P93711	258	2e-68	5	32	1
1252	6.3.2.19	Ubiquitin--proteinligase.	Q9FMM0	311	2e-84	5	247	1
1255	3.4.25.1	Proteasomeendopeptidasecomplex.	P34066	270	5e-77	5	535	1
1257	2.2.1.6	Acetolactatesynthase.	Q9TLY1	187	4e-47	5	76	1
1258	1.13.11.53	Acireductonedioxygenase(Ni(2+)-requiring).	Q562C9	250	4e-66	5	112	1
1268	2.7.11.24	Mitogen-activatedproteinkinase.	Q5J4W4	211	4e-54	5	192	1
1273	1.1.1.1	Alcoholdehydrogenase.	P39451	54.3	2e-08	2	231	0.4
1273	1.6.5.5	NADPH:quinonereductase.	P42865	55.5	1e-09	1	13	0.2
1278	3.1.3.16	Phosphoproteinphosphatase.	Q06009	372	1e-102	5	680	1
1280	1.11.1.15	Peroxiredoxin.	Q6QPJ6	306	5e-83	5	260	1
1282	3.1.1.80	Acetylajmalineesterase.	Q3MKY2	52	4e-06	1	2	0.5
1282	3.2.1.51	Alpha-L-fucosidase.	Q9FXE5	61.6	5e-09	1	21	0.2
1286	5.3.3.8	Dodecenoyl-CoAisomerase.	Q9WUR2	52.8	2e-06	3	140	0.6
1287	6.1.1.3	Threonine--tRNAligase.	O04630	391	1e-108	5	699	1
1289	3.6.3.44	Xenobiotic-transportingATPase.	P08183	303	1e-81	5	45	1
1290	4.1.3.27	Anthranilatesynthase.	P48261	222	1e-57	5	124	1
1290	2.4.2.18	Anthranilatephosphoribosyltransferase.	Q08654	200	7e-51	1	572	0.2
1291	3.2.1.4	Cellulase.	Q69SG5	589	1e-168	5	201	1
1292	3.4.16.6	CarboxypeptidaseD.	O60123	102	2e-21	2	18	0.4
1292	3.4.16.5	CarboxypeptidaseC.	P37891	122	3e-27	3	51	0.6
1294	2.6.1.11	Acetylornithinetransaminase.	O04866	519	1e-147	5	115	1
1301	3.6.3.14	H(+)-transportingtwo-sectorATPase.	Q0SSI2	99.8	1e-20	5	2172	1
1304	1.1.1.49	Glucose-6-phosphatedehydrogenase.	Q43839	450	1e-126	5	71	1
1306	1.8.1.8	Protein-disulfidereductase.	Q7Y0F2	67	8e-11	3	64	0.6
1307	2.3.1.48	Histoneacetyltransferase.	Q5KDT9	58.9	3e-11	5	144	1
1308	2.7.11.1	Non-specificserine/threonineproteinkinase.	Q7XQP4	360	3e-99	5	2181	1
1310	3.4.21.53	EndopeptidaseLa.	Q2IIK1	223	8e-58	5	130	1
1312	2.7.11.1	Non-specificserine/threonineproteinkinase.	Q0V7T5	222	1e-57	5	2181	1
1313	3.6.4.13	RNAhelicase.	Q2R1M8	312	2e-84	5	1567	1
1319	4.1.2.13	Fructose-bisphosphatealdolase.	P17784	405	1e-113	5	159	1
1321	2.1.1.79	Cyclopropane-fatty-acyl-phospholipidsynthase.	P0A9H7	94.4	1e-24	5	12	1
1330	1.7.3.3	Factorindependenturatehydroxylase.	P34799	214	4e-55	5	29	1
1331	3.2.1.4	Cellulase.	P0C1U4	281	2e-75	5	201	1
1334	2.7.7.14	Ethanolamine-phosphatecytidylyltransferase.	Q55BZ4	156	1e-37	5	8	1
1337	1.1.1.30	3-hydroxybutyratedehydrogenase.	Q80XN0	66.2	2e-10	1	15	0.2
1337	1.1.1.300	NADP-retinoldehydrogenase.	Q8TC12	123	1e-29	2	16	0.4
1337	1.3.1.33	Protochlorophyllidereductase.	O66148	65.9	3e-10	1	16	0.2
1337	1.1.1.236	TropinonereductaseII.	P50164	67.4	1e-10	1	2	0.5
1339	2.4.1.241	Digalactosyldiacylglycerolsynthase.	Q6DW75	327	1e-145	5	6	1
1341	2.7.11.1	Non-specificserine/threonineproteinkinase.	C0LGS2	145	2e-34	5	2181	1
1344	3.6.4.12	DNAhelicase.	Q14191	88.6	3e-17	3	2423	0.6
1345	5.3.3.2	Isopentenyl-diphosphateDelta-isomerase.	Q42553	400	1e-111	5	272	1
1349	2.8.1.2	3-mercaptopyruvatesulfurtransferase.	P25325	149	1e-50	3	7	0.6
1349	2.8.1.1	Thiosulfatesulfurtransferase.	P46635	136	9e-44	2	142	0.4
1351	2.7.7.27	Glucose-1-phosphateadenylyltransferase.	P55233	372	0	5	312	1
1354	2.3.3.1	Citrate(Si)-synthase.	P49299	484	1e-136	5	108	1
1357	4.4.1.5	Lactoylglutathionelyase.	O49818	308	1e-83	5	28	1
1358	1.14.11.23	Flavonolsynthase.	Q07512	120	5e-27	2	8	0.4
1358	1.14.11.20	Deacetoxyvindoline4-hydroxylase.	O04847	218	2e-56	1	1	1
1358	1.14.11.9	Flavanone3-dioxygenase.	Q9S818	122	2e-27	4	17	0.8
1359	4.1.1.39	Ribulose-bisphosphatecarboxylase.	O24045	274	4e-73	5	852	1
1373	6.1.1.15	Proline--tRNAligase.	B9LC55	289	8e-78	5	833	1
1374	3.2.1.15	Polygalacturonase.	A7PZL3	283	5e-76	2	87	0.4
1383	2.4.1.141	N-acetylglucosaminyldiphosphodolicholN-acetylglucosaminyltransferase.	Q9D8C3	53.9	7e-07	2	13	0.4
1383	3.4.19.12	Ubiquitinylhydrolase1.	Q08BW0	55.5	3e-07	2	452	0.4
1385	1.1.1.205	IMPdehydrogenase.	Q9SA34	429	1e-120	5	60	1
1386	2.5.1.19	3-phosphoshikimate1-carboxyvinyltransferase.	P05466	395	1e-109	5	646	1
1387	6.2.1.3	Long-chain-fatty-acid--CoAligase.	O22898	331	3e-90	5	70	1
1389	3.1.1.4	PhospholipaseA(2).	Q50L43	50.8	6e-06	1	395	0.2
1392	1.14.11.32	Codeine3-O-demethylase.	D4N502	112	2e-29	1	1	1
1392	1.14.11.23	Flavonolsynthase.	Q07512	106	1e-27	2	8	0.4
1392	1.14.11.9	Flavanone3-dioxygenase.	Q07512	106	1e-27	2	17	0.4
1392	4.2.1.78	(S)-norcoclaurinesynthase.	A2A1A0	88.6	7e-26	1	3	0.33
1392	1.14.11.31	Thebaine6-O-demethylase.	D4N500	108	1e-26	1	1	1
1393	2.7.2.4	Aspartatekinase.	Q9LYU8	378	1e-104	5	44	1
1395	3.4.25.1	Proteasomeendopeptidasecomplex.	Q7DLS1	338	1e-92	5	535	1
1398	6.1.1.9	Valine--tRNAligase.	P49696	62.4	3e-09	4	339	0.8
1403	2.7.7.38	3-deoxy-manno-octulosonatecytidylyltransferase.	Q6MD00	173	8e-43	5	397	1
1410	2.5.1.47	Cysteinesynthase.	P32260	263	8e-70	5	61	1
1413	2.4.2.7	Adeninephosphoribosyltransferase.	Q43199	268	2e-71	5	652	1
1416	3.6.4.13	RNAhelicase.	Q6YS30	560	1e-159	5	1567	1
1417	5.1.3.2	UDP-glucose4-epimerase.	Q43070	472	1e-132	5	57	1
1421	1.5.1.5	Methylenetetrahydrofolatedehydrogenase(NADP(+)).	Q8WZJ7	175	1e-70	5	808	1
1421	6.3.4.3	Formate--tetrahydrofolateligase.	Q8WZJ7	175	1e-70	1	311	0.2
1421	3.5.4.9	Methenyltetrahydrofolatecyclohydrolase.	Q8WZJ7	175	1e-70	5	814	1
1423	1.2.1.9	Glyceraldehyde-3-phosphatedehydrogenase(NADP(+)).	Q8LK61	402	1e-111	5	9	1
1424	3.1.13.4	Poly(A)-specificribonuclease.	A5E1W0	85.9	2e-16	2	78	0.4
1424	3.1.13.1	ExoribonucleaseII.	Q96AZ6	99.8	1e-20	3	92	0.6
1425	2.5.1.59	ProteingeranylgeranyltransferasetypeI.	Q5EAD5	202	1e-51	5	18	1
1426	3.5.99.5	2-aminomuconatedeaminase.	Q9KWS2	62.8	2e-09	1	2	0.5
1431	2.4.1.119	Dolichyl-diphosphooligosaccharide--proteinglycotransferase.	Q39080	106	2e-37	5	65	1
1440	1.3.1.33	Protochlorophyllidereductase.	Q42850	395	1e-109	5	16	1
1444	1.3.1.56	Cis-2,3-dihydrobiphenyl-2,3-dioldehydrogenase.	P72220	77	9e-14	3	6	0.6
1444	1.1.1.100	3-oxoacyl-[acyl-carrier-protein]reductase.	P28643	65.9	2e-10	1	58	0.2
1444	1.1.1.236	TropinonereductaseII.	P50163	67	9e-11	1	2	0.5
1446	3.2.2.23	DNA-formamidopyrimidineglycosylase.	A4J4X3	103	1e-21	5	450	1
1446	4.2.99.18	DNA-(apurinicorapyrimidinicsite)lyase.	A4J4X3	103	1e-21	5	600	1
1448	1.1.1.205	IMPdehydrogenase.	O58045	58.5	3e-08	5	60	1
1449	6.2.1.5	Succinate--CoAligase(ADP-forming).	Q6ZL94	377	1e-104	5	562	1
1454	1.3.1.38	Trans-2-enoyl-CoAreductase(NADPH).	Q54YT4	78.2	4e-14	5	33	1
1459	3.6.3.14	H(+)-transportingtwo-sectorATPase.	P19023	508	1e-143	5	2172	1
1460	2.7.7.6	DNA-directedRNApolymerase.	P11521	63.2	2e-09	5	3828	1
1462	2.5.1.18	Glutathionetransferase.	Q03666	260	4e-69	5	263	1
1463	1.1.1.170	Sterol-4-alpha-carboxylate3-dehydrogenase(decarboxylating).	A9X4U2	54.3	5e-07	2	10	0.4
1465	2.1.1.125	Histone-arginineN-methyltransferase.	Q7XI75	312	8e-85	5	62	1
1472	3.4.21.105	Rhomboidprotease.	P54493	55.8	4e-07	5	83	1
1476	3.6.4.13	RNAhelicase.	Q966L9	63.5	9e-10	2	1567	0.4
1482	2.4.1.82	Galactinol--sucrosegalactosyltransferase.	Q8RX87	89.4	1e-17	5	7	1
1487	2.7.1.4	Fructokinase.	Q42896	204	3e-83	5	28	1
1490	6.3.2.19	Ubiquitin--proteinligase.	P35133	250	5e-66	5	247	1
1491	2.7.1.21	Thymidinekinase.	O81263	277	5e-74	5	250	1
1495	2.3.1.15	Glycerol-3-phosphateO-acyltransferase.	P10349	498	1e-140	5	216	1
1497	3.1.3.2	Acidphosphatase.	Q5ZKG5	73.9	2e-19	4	108	0.8
1497	3.1.3.48	Protein-tyrosine-phosphatase.	Q55535	110	8e-24	5	515	1
1498	4.2.2.2	Pectatelyase.	Q9FM66	149	2e-35	5	98	1
1501	1.3.3.9	Secologaninsynthase.	Q05047	270	5e-72	1	1	1
1501	1.14.14.1	Unspecificmonooxygenase.	P05183	131	5e-30	4	236	0.8
1504	3.5.1.98	Histonedeacetylase.	P56521	455	1e-127	5	83	1
1505	2.3.1.12	Dihydrolipoyllysine-residueacetyltransferase.	Q8RWN9	278	3e-79	5	49	1
1512	2.7.7.4	Sulfateadenylyltransferase.	B6ELP3	114	9e-25	5	450	1
1513	2.7.11.23	[RNA-polymerase]-subunitkinase.	Q38772	486	1e-137	5	153	1
1513	2.7.11.22	Cyclin-dependentkinase.	Q38772	486	1e-137	5	267	1
1515	4.2.1.24	Porphobilinogensynthase.	Q5Z8V9	468	1e-131	5	56	1
1517	1.1.1.21	Aldehydereductase.	P23901	224	5e-58	1	15	0.2
1517	1.1.1.2	Alcoholdehydrogenase(NADP(+)).	P51635	229	2e-59	4	26	0.8
1520	2.7.1.31	Glyceratekinase.	Q944I4	330	5e-90	1	16	0.2
1524	3.6.3.16	Arsenite-transportingATPase.	O27555	142	2e-33	5	11	1
1525	3.1.3.48	Protein-tyrosine-phosphatase.	Q9ZVN4	75.1	5e-13	1	515	0.2
1537	1.8.1.9	Thioredoxin-disulfidereductase.	P46843	62.4	2e-09	1	83	0.2
1537	1.8.1.8	Protein-disulfidereductase.	P0AGG7	56.6	1e-07	2	64	0.4
1537	3.5.1.52	Peptide-N(4)-(N-acetyl-beta-glucosaminyl)asparagineamidase.	Q5WNE3	65.9	2e-10	2	22	0.4
1544	4.2.1.104	Cyanase.	Q9FWK4	244	3e-64	5	124	1
1548	5.2.1.8	Peptidylprolylisomerase.	B5KFL3	90.5	7e-18	5	717	1
1549	2.2.1.7	1-deoxy-D-xylulose-5-phosphatesynthase.	O22567	509	1e-144	5	520	1
1554	3.4.19.12	Ubiquitinylhydrolase1.	Q949Y0	163	8e-40	5	452	1
1568	3.4.19.12	Ubiquitinylhydrolase1.	Q8L6Y1	223	8e-58	5	452	1
1573	1.14.12.20	Pheophorbideaoxygenase.	Q9FYC2	241	5e-85	1	1	1
1574	2.7.11.1	Non-specificserine/threonineproteinkinase.	Q42479	314	3e-85	5	2181	1
1576	3.1.3.16	Phosphoproteinphosphatase.	Q65XK7	239	1e-62	5	680	1
1580	2.7.13.3	Histidinekinase.	Q9AWA5	404	1e-112	1	472	0.2
1580	2.7.9.4	Alpha-glucan,waterdikinase.	Q9AWA5	404	1e-112	4	4	1
1580	2.7.9.5	Phosphoglucan,waterdikinase.	Q2QTC2	102	3e-21	1	2	0.5
1581	3.1.3.32	Polynucleotide3{prime}-phosphatase.	Q96T60	105	3e-22	4	6	0.8
1581	2.7.1.78	Polynucleotide5{prime}-hydroxyl-kinase.	Q96T60	105	3e-22	4	19	0.8
1588	1.10.3.3	L-ascorbateoxidase.	P37064	125	2e-28	4	4	1
1588	1.10.3.2	Laccase.	Q0IQU1	91.7	4e-18	1	78	0.2
1595	2.7.11.25	Mitogen-activatedproteinkinasekinasekinase.	Q60700	145	2e-34	3	63	0.6
1595	2.7.11.1	Non-specificserine/threonineproteinkinase.	Q55E58	148	3e-35	2	2181	0.4
1596	3.6.1.3	Adenosinetriphosphatase.	Q5RDX4	136	2e-31	3	28	0.6
1596	3.6.4.3	Microtubule-severingATPase.	O61577	135	2e-31	2	52	0.4
1600	3.5.3.12	Agmatinedeiminase.	Q8GWW7	298	1e-128	5	59	1
1601	1.14.99.30	Carotene7,8-desaturase.	O49901	372	1e-102	5	8	1
1604	3.1.3.16	Phosphoproteinphosphatase.	Q9CAJ0	283	8e-76	5	680	1
1607	4.2.1.109	Methylthioribulose1-phosphatedehydratase.	Q2R483	256	7e-68	5	195	1
1607	3.1.3.77	Acireductonesynthase.	Q2R483	256	7e-68	5	171	1
1615	2.1.1.77	Protein-L-isoaspartate(D-aspartate)O-methyltransferase.	Q42539	317	4e-86	5	331	1
1619	2.3.1.4	Glucosamine-phosphateN-acetyltransferase.	Q54WR8	124	3e-28	5	10	1
1621	2.4.1.83	Dolichyl-phosphatebeta-D-mannosyltransferase.	O60762	196	9e-59	5	10	1
1622	3.2.1.39	Glucanendo-1,3-beta-D-glucosidase.	Q9ZQG9	181	3e-45	5	76	1
1625	3.6.4.13	RNAhelicase.	O22899	400	1e-111	5	1567	1
1628	3.1.2.6	Hydroxyacylglutathionehydrolase.	Q8LDW8	198	9e-65	5	286	1
1631	2.7.11.1	Non-specificserine/threonineproteinkinase.	Q42396	88.2	3e-17	5	2181	1
1635	3.5.4.26	Diaminohydroxyphosphoribosylaminopyrimidinedeaminase.	Q12362	78.2	3e-14	1	17	0.2
1636	1.1.1.49	Glucose-6-phosphatedehydrogenase.	P37830	246	9e-65	5	71	1
1638	2.3.1.119	Icosanoyl-CoAsynthase.	O48780	224	1e-107	4	4	1
1645	2.7.1.107	Diacylglycerolkinase.	P34125	68.2	4e-11	5	74	1
1647	1.7.1.2	Nitratereductase(NAD(P)H).	P27783	80.9	5e-15	1	3	0.33
1647	1.7.1.1	Nitratereductase(NADH).	P36841	80.9	5e-15	4	24	0.8
1648	2.4.2.7	Adeninephosphoribosyltransferase.	Q42563	145	2e-59	5	652	1
1649	1.1.1.195	Cinnamyl-alcoholdehydrogenase.	Q8H859	375	1e-103	4	40	0.8
1649	1.1.1.183	Geranioldehydrogenase.	Q2KNL6	265	2e-70	1	1	1
1655	5.3.4.1	Proteindisulfide-isomerase.	Q9FF55	302	1e-154	5	84	1
1657	1.11.1.15	Peroxiredoxin.	Q9SDD6	284	2e-76	5	260	1
1659	2.5.1.18	Glutathionetransferase.	P46423	107	7e-37	5	263	1
1660	3.1.3.16	Phosphoproteinphosphatase.	Q6L5C4	422	1e-117	5	680	1
1662	2.3.1.51	1-acylglycerol-3-phosphateO-acyltransferase.	Q41745	271	3e-72	5	58	1
1669	3.5.1.98	Histonedeacetylase.	O22446	244	1e-115	5	83	1
1670	2.4.1.119	Dolichyl-diphosphooligosaccharide--proteinglycotransferase.	Q91YQ5	154	8e-37	5	65	1
1671	5.3.1.23	S-methyl-5-thioribose-1-phosphateisomerase.	B6TZD1	367	1e-139	5	307	1
1672	2.4.1.119	Dolichyl-diphosphooligosaccharide--proteinglycotransferase.	Q5RBM1	127	1e-28	5	65	1
1673	3.1.27.1	RibonucleaseT(2).	P80022	295	1e-79	5	37	1
1675	2.3.1.39	[Acyl-carrier-protein]S-malonyltransferase.	Q8R3F5	214	9e-55	5	39	1
1677	4.1.2.25	Dihydroneopterinaldolase.	Q9SF23	157	5e-38	5	36	1
1681	1.1.1.1	Alcoholdehydrogenase.	P14675	210	4e-54	5	231	1
1683	1.8.1.4	Dihydrolipoyldehydrogenase.	P31023	349	6e-96	5	71	1
1685	1.18.1.2	Ferredoxin--NADP(+)reductase.	O04977	53.1	1e-06	2	262	0.4
1685	1.6.2.2	Cytochrome-b5reductase.	A7TNL7	54.7	5e-07	1	86	0.2
1685	1.18.1.3	Ferredoxin--NAD(+)reductase.	P21394	52.8	2e-06	1	28	0.2
1685	1.14.13.7	Phenol2-monooxygenase.	Q7WTJ2	53.9	8e-07	1	11	0.2
1686	3.1.3.16	Phosphoproteinphosphatase.	Q9CY97	205	2e-52	5	680	1
1688	3.6.5.5	DynaminGTPase.	Q9LQ55	53.1	1e-06	2	25	0.4
1689	1.8.7.1	Sulfitereductase(ferredoxin).	P72854	117	4e-51	2	6	0.4
1689	1.8.1.2	Sulfitereductase(NADPH).	Q4L9F1	72.8	4e-29	3	239	0.6
1690	3.1.4.46	Glycerophosphodiesterphosphodiesterase.	Q7Y208	154	5e-37	3	14	0.6
1696	3.2.1.2	Beta-amylase.	O23553	204	4e-52	5	22	1
1697	2.7.1.90	Diphosphate--fructose-6-phosphate1-phosphotransferase.	Q41141	266	4e-87	4	8	0.8
1698	1.6.5.3	NADHdehydrogenase(ubiquinone).	P60160	206	8e-53	5	1377	1
1716	1.1.1.85	3-isopropylmalatedehydrogenase.	P29696	498	1e-140	1	300	0.2
1716	1.1.1.41	Isocitratedehydrogenase(NAD(+)).	Q945K7	521	1e-147	4	40	0.8
1717	3.6.1.31	Phosphoribosyl-ATPdiphosphatase.	O82768	302	1e-81	5	346	1
1717	3.5.4.19	Phosphoribosyl-AMPcyclohydrolase.	O82768	302	1e-81	5	358	1
1719	3.4.21.25	Cucumisin.	Q39547	89.4	1e-17	1	1	1
1728	2.7.11.1	Non-specificserine/threonineproteinkinase.	Q55A55	51.2	4e-06	1	2181	0.2
1728	2.7.11.13	ProteinkinaseC.	P20444	52.4	2e-06	4	82	0.8
1729	3.6.1.17	Bis(5{prime}-nucleosyl)-tetraphosphatase(asymmetrical).	Q9CAF2	277	3e-74	2	33	0.4
1733	3.6.3.20	Glycerol-3-phosphate-transportingATPase.	A1SWH9	78.6	6e-14	3	72	0.6
1733	3.6.3.25	Sulfate-transportingATPase.	P56344	83.2	2e-15	1	67	0.2
1733	3.6.3.19	Maltose-transportingATPase.	Q7N986	79.7	3e-14	1	26	0.2
1734	1.11.1.7	Peroxidase.	Q43873	236	5e-70	5	532	1
1737	4.4.1.5	Lactoylglutathionelyase.	Q8W593	340	5e-93	5	28	1
1739	2.7.11.1	Non-specificserine/threonineproteinkinase.	P49695	105	3e-22	1	2181	0.2
1739	2.7.11.7	[Myosinheavy-chain]kinase.	Q8MY12	57.8	7e-08	2	4	0.5
1743	3.1.3.16	Phosphoproteinphosphatase.	P48489	362	1e-100	5	680	1
1747	2.1.1.125	Histone-arginineN-methyltransferase.	Q28F07	184	5e-46	5	62	1
1752	1.8.4.11	Peptide-methionine(S)-S-oxidereductase.	Q9SEC2	306	9e-83	5	324	1
1756	1.4.1.2	Glutamatedehydrogenase.	P41755	66.2	1e-10	1	22	0.2
1758	1.8.1.9	Thioredoxin-disulfidereductase.	P46843	60.8	5e-09	1	83	0.2
1758	5.3.4.1	Proteindisulfide-isomerase.	Q9XF61	62	2e-09	2	84	0.4
1758	3.5.1.52	Peptide-N(4)-(N-acetyl-beta-glucosaminyl)asparagineamidase.	Q9TW67	70.5	7e-12	2	22	0.4
1762	1.2.1.12	Glyceraldehyde-3-phosphatedehydrogenase(phosphorylating).	Q39769	272	1e-101	5	246	1
1765	2.3.1.48	Histoneacetyltransferase.	Q03330	63.9	7e-10	5	144	1
1771	2.7.11.25	Mitogen-activatedproteinkinasekinasekinase.	Q54R82	63.5	2e-09	1	63	0.2
1771	2.7.11.1	Non-specificserine/threonineproteinkinase.	P49695	98.2	6e-20	1	2181	0.2
1777	3.2.1.2	Beta-amylase.	Q9FH80	157	5e-38	5	22	1
1779	2.7.11.1	Non-specificserine/threonineproteinkinase.	Q41328	514	1e-145	2	2181	0.4
1779	2.7.10.2	Non-specificprotein-tyrosinekinase.	Q8H1G6	465	1e-130	3	187	0.6
1780	3.4.23.40	Phytepsin.	P42210	311	2e-84	1	1	1
1780	3.4.23.5	CathepsinD.	P24268	118	3e-26	4	11	0.8
1782	3.5.1.52	Peptide-N(4)-(N-acetyl-beta-glucosaminyl)asparagineamidase.	Q5WNE3	52.4	2e-06	1	22	0.2
1786	1.6.5.2	NAD(P)Hdehydrogenase(quinone).	Q9LK88	259	1e-68	4	11	0.8
1793	2.7.1.100	S-methyl-5-thioribosekinase.	Q7XR60	195	1e-49	5	44	1
1798	1.18.1.3	Ferredoxin--NAD(+)reductase.	P21394	57.8	4e-08	1	28	0.2
1803	5.3.1.13	Arabinose-5-phosphateisomerase.	Q8D1Q8	89	2e-17	5	7	1
1808	2.6.1.40	(R)-3-amino-2-methylpropionate--pyruvatetransaminase.	Q17QF0	188	2e-47	2	5	0.4
1808	2.6.1.44	Alanine--glyoxylatetransaminase.	Q940M2	310	4e-84	5	20	1
1809	2.3.1.180	Beta-ketoacyl-acyl-carrier-proteinsynthaseIII.	Q07510	331	1e-130	5	243	1
1810	3.5.1.6	Beta-ureidopropionase.	Q964D8	411	1e-114	5	5	1
1811	4.99.1.1	Ferrochelatase.	P42045	209	6e-93	5	429	1
1814	2.7.7.6	DNA-directedRNApolymerase.	Q56254	69.7	2e-11	3	3828	0.6
1817	6.6.1.1	Magnesiumchelatase.	P16127	377	1e-104	5	38	1
1821	3.1.3.2	Acidphosphatase.	P27061	54.7	6e-07	1	108	0.2
1823	2.5.1.16	Spermidinesynthase.	Q9SMB1	497	1e-140	5	229	1
1830	3.1.1.61	Protein-glutamatemethylesterase.	Q10WZ6	58.5	2e-08	1	236	0.2
1830	2.7.13.3	Histidinekinase.	P0C0F6	63.5	8e-10	3	472	0.6
1830	3.1.4.53	3{prime},5{prime}-cyclic-AMPphosphodiesterase.	Q23917	65.9	2e-10	1	5	0.2
1832	1.8.1.9	Thioredoxin-disulfidereductase.	P46843	92	2e-18	1	83	0.2
1832	1.8.1.8	Protein-disulfidereductase.	P0AGG7	85.1	2e-16	4	64	0.8
1836	1.3.3.6	Acyl-CoAoxidase.	O65201	335	1e-91	5	35	1
1837	3.1.3.48	Protein-tyrosine-phosphatase.	Q9D967	113	8e-25	3	515	0.6
1840	3.1.1.1	Carboxylesterase.	Q9SX78	239	2e-62	5	189	1
1845	2.4.1.34	1,3-beta-glucansynthase.	Q9LXT9	1687	0	5	21	1
1847	3.6.1.15	Nucleoside-triphosphatase.	Q8TV07	79	2e-23	1	522	0.2
1847	3.6.1.19	Nucleoside-triphosphatediphosphatase.	Q54LQ6	168	2e-56	4	4	1
1849	1.5.1.2	Pyrroline-5-carboxylatereductase.	Q04708	202	1e-51	5	60	1
1853	2.8.1.2	3-mercaptopyruvatesulfurtransferase.	P25325	108	1e-26	3	7	0.6
1853	2.8.1.1	Thiosulfatesulfurtransferase.	Q16762	88.6	4e-20	2	142	0.4
1859	3.6.4.3	Microtubule-severingATPase.	Q8MNV0	194	5e-49	5	52	1
1864	2.7.11.1	Non-specificserine/threonineproteinkinase.	O64629	399	1e-110	5	2181	1
1866	4.2.1.20	Tryptophansynthase.	P42390	219	1e-56	5	999	1
1866	4.1.2.8	Indole-3-glycerol-phosphatelyase.	P42390	219	1e-56	1	1	1
1868	5.2.1.8	Peptidylprolylisomerase.	Q9LYR5	297	4e-80	5	717	1
1870	4.1.99.12	3,4-dihydroxy-2-butanone-4-phosphatesynthase.	P47924	153	1e-36	5	242	1
1870	3.5.4.25	GTPcyclohydrolaseII.	P47924	153	1e-36	5	215	1
1871	6.3.2.19	Ubiquitin--proteinligase.	P25868	51.2	4e-06	2	247	0.4
1875	1.16.3.1	Ferroxidase.	Q9ZR07	182	1e-45	5	95	1
1876	2.3.1.50	SerineC-palmitoyltransferase.	Q5R9T5	194	4e-49	5	18	1
1877	3.1.26.3	RibonucleaseIII.	B4U7T8	60.8	5e-09	5	488	1
1878	3.5.4.26	Diaminohydroxyphosphoribosylaminopyrimidinedeaminase.	Q55158	213	1e-54	5	17	1
1878	1.1.1.193	5-amino-6-(5-phosphoribosylamino)uracilreductase.	Q55158	213	1e-54	5	26	1
1879	3.1.13.4	Poly(A)-specificribonuclease.	Q9SKZ2	242	1e-63	5	78	1
1880	2.3.1.51	1-acylglycerol-3-phosphateO-acyltransferase.	Q08548	112	3e-24	3	58	0.6
1880	2.3.1.23	1-acylglycerophosphocholineO-acyltransferase.	Q08548	112	3e-24	4	18	0.8
1883	2.7.11.1	Non-specificserine/threonineproteinkinase.	Q9SCZ4	75.5	2e-13	3	2181	0.6
1885	6.3.2.19	Ubiquitin--proteinligase.	P43102	96.3	1e-19	5	247	1
1887	2.7.13.3	Histidinekinase.	P0C0F6	53.5	8e-07	4	472	0.8
1887	3.1.4.53	3{prime},5{prime}-cyclic-AMPphosphodiesterase.	Q23917	64.3	4e-10	1	5	0.2
1889	1.8.1.9	Thioredoxin-disulfidereductase.	P46843	55.8	2e-07	1	83	0.2
1889	1.8.1.8	Protein-disulfidereductase.	P0AGG7	53.1	1e-06	2	64	0.4
1889	3.5.1.52	Peptide-N(4)-(N-acetyl-beta-glucosaminyl)asparagineamidase.	Q9TW67	78.6	3e-14	2	22	0.4
1890	3.4.16.6	CarboxypeptidaseD.	P08819	95.5	3e-19	1	18	0.2
1890	2.3.1.91	Sinapoylglucose--cholineO-sinapoyltransferase.	Q8VZU3	159	1e-38	1	1	1
1890	3.4.16.5	CarboxypeptidaseC.	P07519	146	1e-34	2	51	0.4
1890	2.3.1.92	Sinapoylglucose--malateO-sinapoyltransferase.	Q8RUW5	167	5e-41	1	1	1
1891	2.7.11.25	Mitogen-activatedproteinkinasekinasekinase.	Q60700	64.3	6e-12	3	63	0.6
1891	2.7.11.1	Non-specificserine/threonineproteinkinase.	Q05609	88.6	2e-17	2	2181	0.4
1895	3.3.1.1	Adenosylhomocysteinase.	P68173	301	2e-81	5	248	1
1896	2.7.11.1	Non-specificserine/threonineproteinkinase.	Q9LFV3	160	9e-41	5	2181	1
1899	2.1.1.43	Histone-lysineN-methyltransferase.	P0CB22	54.3	1e-06	1	257	0.2
1901	3.1.1.23	Acylglycerollipase.	O35678	123	1e-27	3	18	0.6
1902	3.5.3.9	Allantoatedeiminase.	O49434	113	8e-25	1	1	1
1903	1.1.1.41	Isocitratedehydrogenase(NAD(+)).	Q8LFC0	332	1e-90	5	40	1
1904	3.6.1.43	Dolichyldiphosphatase.	P53223	55.5	3e-07	3	10	0.6
1909	1.3.1.76	Precorrin-2dehydrogenase.	A1WYD5	137	8e-32	5	145	1
1909	4.99.1.4	Sirohydrochlorinferrochelatase.	A1WYD5	137	8e-32	5	147	1
1909	2.1.1.107	Uroporphyrinogen-IIIC-methyltransferase.	A1WYD5	137	8e-32	5	158	1
1910	3.6.4.12	DNAhelicase.	O97159	102	4e-27	5	2423	1
1914	2.4.1.13	Sucrosesynthase.	Q41608	436	1e-122	5	24	1
1915	3.4.16.6	CarboxypeptidaseD.	Q9M099	180	2e-51	5	18	1
1920	2.3.1.88	Peptidealpha-N-acetyltransferase.	P61600	189	1e-47	5	20	1
1921	2.5.1.55	3-deoxy-8-phosphooctulonatesynthase.	O50044	491	1e-138	5	322	1
1922	2.7.7.6	DNA-directedRNApolymerase.	Q56254	58.9	2e-08	3	3828	0.6
1923	2.7.1.40	Pyruvatekinase.	P22200	286	9e-77	5	102	1
1924	3.1.1.3	Triacylglycerollipase.	Q71DJ5	287	4e-77	5	146	1
1931	2.3.3.8	ATPcitratesynthase.	Q91V92	218	3e-56	5	11	1
1935	1.14.13.73	Tabersonine16-hydroxylase.	P98183	234	2e-61	1	1	1
1935	1.14.13.47	(S)-limonene3-monooxygenase.	Q9XHE7	224	2e-58	2	4	0.5
1935	1.14.13.48	(S)-limonene6-monooxygenase.	Q9XHE8	224	3e-58	2	5	0.4
1938	2.7.11.1	Non-specificserine/threonineproteinkinase.	Q09815	164	1e-42	2	2181	0.4
1938	2.7.12.1	Dual-specificitykinase.	Q54BC9	169	1e-43	3	73	0.6
1941	4.3.3.2	Strictosidinesynthase.	P92976	101	3e-21	5	5	1
1943	2.7.7.7	DNA-directedDNApolymerase.	Q642A5	79	2e-14	5	1097	1
1947	3.6.1.22	NAD(+)diphosphatase.	Q94A82	465	1e-130	5	113	1
1948	2.3.1.91	Sinapoylglucose--cholineO-sinapoyltransferase.	Q8VZU3	124	4e-28	1	1	1
1948	2.3.1.92	Sinapoylglucose--malateO-sinapoyltransferase.	Q8RUW5	149	1e-35	1	1	1
1948	3.4.16.5	CarboxypeptidaseC.	P07519	267	3e-71	3	51	0.6
1952	2.8.1.7	Cysteinedesulfurase.	O49543	226	6e-59	5	292	1
1957	1.8.7.2	Ferredoxin:thioredoxinreductase.	O49856	241	2e-63	5	10	1
1960	3.1.1.4	PhospholipaseA(2).	Q9XG80	137	5e-32	3	395	0.6
1961	2.7.11.1	Non-specificserine/threonineproteinkinase.	Q0D598	149	2e-35	5	2181	1
1963	2.7.7.8	Polyribonucleotidenucleotidyltransferase.	C4L8X0	52	2e-06	2	776	0.4
1963	1.17.1.2	4-hydroxy-3-methylbut-2-enyldiphosphatereductase.	Q97I09	65.5	2e-10	3	434	0.6
1965	5.3.99.3	Prostaglandin-Esynthase.	Q7ZUC7	153	5e-37	4	18	0.8
1972	3.4.21.92	EndopeptidaseClp.	Q7NEW1	158	4e-38	5	754	1
1973	5.3.4.1	Proteindisulfide-isomerase.	O22263	83.6	7e-16	5	84	1
1977	1.14.11.2	Procollagen-prolinedioxygenase.	P16924	99	2e-20	5	16	1
1983	3.6.4.3	Microtubule-severingATPase.	Q6NW58	151	3e-36	5	52	1
1985	1.15.1.1	Superoxidedismutase.	O49044	231	2e-60	5	423	1
1986	5.5.1.9	Cycloeucalenolcycloisomerase.	Q9M643	281	2e-75	1	1	1
1991	2.3.1.12	Dihydrolipoyllysine-residueacetyltransferase.	Q0WQF7	91.3	5e-31	5	49	1
1992	2.5.1.9	Riboflavinsynthase.	Q9Y7P0	189	1e-47	5	638	1
1993	5.3.4.1	Proteindisulfide-isomerase.	P55059	62.4	3e-09	5	84	1
1994	2.3.3.8	ATPcitratesynthase.	Q54YA0	175	1e-43	5	11	1
2008	3.4.21.89	SignalpeptidaseI.	Q9M9Z2	269	2e-71	5	50	1
2009	3.4.16.6	CarboxypeptidaseD.	Q9M099	292	2e-78	5	18	1
2013	3.6.1.5	Apyrase.	P80595	133	8e-31	1	16	0.2
2013	3.6.1.15	Nucleoside-triphosphatase.	P52914	136	9e-32	1	522	0.2
2013	3.6.1.42	Guanosine-diphosphatase.	Q6P6S9	55.5	2e-07	2	12	0.4
2013	3.6.1.6	Nucleoside-diphosphatase.	Q9XU84	59.3	1e-08	3	17	0.6
2014	2.7.11.1	Non-specificserine/threonineproteinkinase.	Q08467	200	6e-93	5	2181	1
2015	5.2.1.8	Peptidylprolylisomerase.	Q5ASQ0	207	4e-53	5	717	1
2018	2.7.1.40	Pyruvatekinase.	Q40546	297	4e-80	5	102	1
2019	2.6.1.13	Ornithineaminotransferase.	Q54JP5	432	1e-120	5	50	1
2020	1.14.19.2	Acyl-[acyl-carrier-protein]desaturase.	O24428	273	6e-73	5	36	1
2024	5.2.1.8	Peptidylprolylisomerase.	O22870	164	2e-58	5	717	1
2029	5.3.2.1	Phenylpyruvatetautomerase.	P81748	94	5e-19	5	16	1
2029	5.3.3.12	L-dopachromeisomerase.	P81748	94	5e-19	5	22	1
2031	5.1.3.6	UDP-glucuronate4-epimerase.	Q9M0B6	311	2e-84	5	6	1
2037	2.7.7.6	DNA-directedRNApolymerase.	Q5D869	109	1e-23	2	3828	0.4
2038	3.6.4.12	DNAhelicase.	Q8AWW7	437	1e-122	5	2423	1
2040	1.3.1.81	(+)-pulegonereductase.	Q6WAU0	194	5e-49	1	1	1
2040	1.3.1.74	2-alkenalreductase.	Q39172	206	1e-52	4	9	0.8
2040	1.3.1.48	15-oxoprostaglandin13-oxidase.	Q9EQZ5	104	4e-22	2	12	0.4
2042	1.8.1.9	Thioredoxin-disulfidereductase.	P46843	86.7	7e-17	1	83	0.2
2042	1.8.1.8	Protein-disulfidereductase.	P0AGG7	67.8	4e-11	4	64	0.8
2045	2.7.11.1	Non-specificserine/threonineproteinkinase.	Q9LMB9	180	5e-78	5	2181	1
2046	3.1.1.32	PhospholipaseA(1).	Q93V61	329	1e-89	1	27	0.2
2048	1.13.11.24	Quercetin2,3-dioxygenase.	O00625	155	2e-37	5	18	1
2050	3.4.19.12	Ubiquitinylhydrolase1.	O24454	409	1e-114	5	452	1
2052	2.1.1.125	Histone-arginineN-methyltransferase.	Q9SU94	248	1e-65	5	62	1
2053	3.1.4.46	Glycerophosphodiesterphosphodiesterase.	P09394	105	5e-22	5	14	1
2058	3.5.2.17	Hydroxyisouratehydrolase.	Q9LVM5	170	4e-43	5	23	1
2059	3.1.3.16	Phosphoproteinphosphatase.	Q7XQU7	247	4e-65	5	680	1
2061	1.14.11.2	Procollagen-prolinedioxygenase.	P54001	72	1e-25	5	16	1
2063	2.3.1.12	Dihydrolipoyllysine-residueacetyltransferase.	Q4ULG1	119	1e-26	5	49	1
2065	6.1.1.20	Phenylalanine--tRNAligase.	Q9T034	479	1e-135	5	1002	1
2068	2.7.11.1	Non-specificserine/threonineproteinkinase.	Q62868	52.4	6e-06	1	2181	0.2
2073	2.5.1.48	Cystathioninegamma-synthase.	P55217	610	1e-174	2	15	0.4
2073	4.4.1.8	Cystathioninebeta-lyase.	A2RM21	258	5e-68	2	20	0.4
2073	4.4.1.1	Cystathioninegamma-lyase.	Q55DV9	266	1e-70	1	11	0.2
2077	3.2.2.21	DNA-3-methyladenineglycosylaseII.	Q39147	188	9e-63	4	12	0.8
2078	2.7.11.1	Non-specificserine/threonineproteinkinase.	P49695	90.9	6e-18	1	2181	0.2
2078	2.3.1.48	Histoneacetyltransferase.	Q6CSI1	56.6	1e-07	1	144	0.2
2078	2.7.11.7	[Myosinheavy-chain]kinase.	P42527	63.2	1e-09	3	4	0.75
2080	2.3.1.61	Dihydrolipoyllysine-residuesuccinyltransferase.	Q9FLQ4	241	2e-63	5	47	1
2081	2.7.7.64	UTP-monosaccharide-1-phosphateuridylyltransferase.	Q0GZS3	156	6e-38	5	6	1
2089	2.7.11.1	Non-specificserine/threonineproteinkinase.	Q9FFW5	52.8	3e-06	1	2181	0.2
2090	3.5.1.98	Histonedeacetylase.	Q9UBN7	85.9	1e-16	3	83	0.6
2090	3.4.19.12	Ubiquitinylhydrolase1.	Q7ZUM8	72.4	1e-12	2	452	0.4
2093	3.1.3.3	Phosphoserinephosphatase.	Q5R9Z1	223	5e-58	5	29	1
2098	2.7.11.1	Non-specificserine/threonineproteinkinase.	Q8NFD2	57	8e-08	3	2181	0.6
2098	2.4.2.30	NAD(+)ADP-ribosyltransferase.	O95271	58.9	2e-08	2	52	0.4
2104	3.4.16.5	CarboxypeptidaseC.	P37891	321	1e-87	5	51	1
2108	6.2.1.26	o-succinylbenzoate--CoAligase.	Q5KVX9	134	4e-31	5	47	1
2109	3.1.2.4	3-hydroxyisobutyryl-CoAhydrolase.	Q5XIE6	89.4	1e-17	5	14	1
2113	2.4.1.1	Phosphorylase.	P04045	497	1e-140	5	45	1
2115	1.5.1.20	Methylenetetrahydrofolatereductase(NAD(P)H).	Q9SE94	273	3e-73	5	25	1
2117	1.14.11.18	Phytanoyl-CoAdioxygenase.	O62515	53.9	8e-07	2	5	0.4
2121	3.6.1.3	Adenosinetriphosphatase.	Q8CDM1	66.2	1e-10	2	28	0.4
2121	3.6.4.6	Vesicle-fusingATPase.	Q75JI3	66.6	8e-11	3	10	0.6
2122	2.4.1.224	acetylglucosaminyltransferase.	Q9V730	62.8	1e-09	4	17	0.8
2122	2.4.2.41	Xylogalacturonanbeta-1,3-xylosyltransferase.	Q94AA9	84.3	5e-16	1	1	1
2122	2.4.1.225	N-acetylglucosaminyl-proteoglycan4-beta-glucuronosyltransferase.	Q9V730	62.8	1e-09	4	14	0.8
2123	1.5.1.8	Saccharopinedehydrogenase(NADP(+),L-lysine-forming).	Q9SMZ4	640	0	1	5	0.2
2123	1.5.1.10	Saccharopinedehydrogenase(NADP(+),L-glutamate-forming).	Q9P4R4	245	4e-64	4	4	1
2123	1.5.1.9	Saccharopinedehydrogenase(NAD(+),L-glutamate-forming).	Q9SMZ4	640	0	1	11	0.2
2124	2.4.1.207	Xyloglucan:xyloglucosyltransferase.	Q8LDW9	340	4e-93	5	41	1
2125	2.7.7.6	DNA-directedRNApolymerase.	A9L987	297	5e-80	5	3828	1
2126	2.7.11.1	Non-specificserine/threonineproteinkinase.	Q8RWL2	96.3	9e-20	5	2181	1
2131	4.2.3.47	Beta-farnesenesynthase.	Q9FXY7	115	1e-25	1	8	0.2
2131	4.2.3.21	Vetispiradienesynthase.	Q39980	89.7	9e-18	2	4	0.5
2131	4.2.3.23	Germacrene-Asynthase.	Q8LSC3	91.3	3e-18	1	2	0.5
2131	4.2.3.14	Pinenesynthase.	O23945	100	4e-21	1	4	0.25
2133	6.1.1.17	Glutamate--tRNAligase.	Q119Z5	53.1	1e-06	1	884	0.2
2135	3.2.1.21	Beta-glucosidase.	Q8L7J2	368	1e-101	5	207	1
2148	1.1.1.267	1-deoxy-D-xylulose-5-phosphatereductoisomerase.	Q8W250	356	5e-98	5	441	1
2154	3.6.1.13	ADP-ribosediphosphatase.	Q9LE73	110	6e-24	1	30	0.2
2154	3.6.1.22	NAD(+)diphosphatase.	Q9LE73	110	6e-24	1	113	0.2
2155	5.2.1.8	Peptidylprolylisomerase.	Q9V3G3	52.4	2e-06	1	717	0.2
2159	2.3.1.88	Peptidealpha-N-acetyltransferase.	Q8CES0	174	4e-43	5	20	1
2162	3.5.1.4	Amidase.	O69768	63.9	5e-10	5	51	1
2163	1.1.1.86	Ketol-acidreductoisomerase.	Q65XK0	306	5e-83	5	643	1
2168	3.3.2.6	Leukotriene-A(4)hydrolase.	Q7S785	295	2e-79	5	37	1
2175	3.1.13.4	Poly(A)-specificribonuclease.	Q8W0Z9	562	1e-160	5	78	1
2177	3.2.2.9	Adenosylhomocysteinenucleosidase.	Q9T0I8	284	3e-89	5	193	1
2178	1.8.3.2	Thioloxidase.	Q8GXX0	179	9e-45	5	31	1
2179	1.1.1.37	Malatedehydrogenase.	P17783	325	2e-88	5	585	1
2180	2.7.1.32	Cholinekinase.	O54804	52.4	2e-06	1	11	0.2
2180	2.7.1.82	Ethanolaminekinase.	A7SK27	58.2	3e-08	5	16	1
2183	2.5.1.18	Glutathionetransferase.	P42761	121	3e-27	5	263	1
2185	3.6.4.13	RNAhelicase.	P41382	209	9e-54	5	1567	1
2186	1.18.1.3	Ferredoxin--NAD(+)reductase.	P07771	57.8	4e-08	1	28	0.2
2188	1.8.1.9	Thioredoxin-disulfidereductase.	Q86VQ6	72.4	1e-12	3	83	0.6
2188	1.11.1.15	Peroxiredoxin.	P44758	50.8	4e-06	1	260	0.2
2193	3.1.3.16	Phosphoproteinphosphatase.	Q9LDA7	236	7e-62	5	680	1
2199	2.7.11.1	Non-specificserine/threonineproteinkinase.	Q99KY4	88.2	3e-17	2	2181	0.4
2199	3.1.3.48	Protein-tyrosine-phosphatase.	O75061	85.9	1e-16	3	515	0.6
2200	6.3.2.19	Ubiquitin--proteinligase.	P35134	246	1e-75	5	247	1
2207	2.7.11.1	Non-specificserine/threonineproteinkinase.	Q5GIG6	55.8	3e-07	2	2181	0.4
2207	3.1.1.5	Lysophospholipase.	Q86U10	60.5	1e-08	1	98	0.2
2207	2.1.1.43	Histone-lysineN-methyltransferase.	Q5DW34	64.7	6e-10	2	257	0.4
2207	3.5.1.1	Asparaginase.	Q86U10	60.5	1e-08	1	39	0.2
2207	3.1.1.47	1-alkyl-2-acetylglycerophosphocholineesterase.	Q86U10	60.5	1e-08	1	26	0.2
2211	2.7.1.83	Pseudouridinekinase.	Q9USY1	169	2e-41	1	2	0.5
2218	3.4.24.70	OligopeptidaseA.	P27237	198	3e-50	3	3	1
2218	3.4.24.15	Thimetoligopeptidase.	P52888	105	2e-22	2	5	0.4
2219	1.6.5.3	NADHdehydrogenase(ubiquinone).	Q02500	158	1e-50	5	1377	1
2221	6.1.1.12	Aspartate--tRNAligase.	P15178	179	6e-45	5	741	1
2227	3.1.3.16	Phosphoproteinphosphatase.	Q9FX08	271	4e-72	5	680	1
2229	1.14.12.20	Pheophorbideaoxygenase.	Q9FYC2	78.2	4e-14	1	1	1
2231	1.14.99.7	Squalenemonooxygenase.	O48651	501	1e-141	5	14	1
2232	2.7.1.11	6-phosphofructokinase.	Q94AA4	219	5e-57	5	314	1
2233	1.1.1.40	Malatedehydrogenase(oxaloacetate-decarboxylating)(NADP(+)).	P12628	216	1e-112	5	26	1
2238	1.13.12.14	Chlorophyllide-aoxygenase.	Q8S7E1	217	3e-90	4	4	1
2241	3.1.26.3	RibonucleaseIII.	B2G826	85.5	7e-16	5	488	1
2242	2.4.1.215	Cis-zeatinO-beta-D-glucosyltransferase.	Q6JAH0	145	2e-34	3	3	1
2242	2.4.2.40	ZeatinO-beta-D-xylosyltransferase.	P56725	154	3e-37	1	1	1
2242	2.4.1.203	Trans-zeatinO-beta-D-glucosyltransferase.	Q9ZSK5	154	2e-37	1	1	1
2244	1.13.11.24	Quercetin2,3-dioxygenase.	O00625	84	5e-16	5	18	1
2251	2.7.7.56	tRNAnucleotidyltransferase.	A5G3S1	97.1	8e-20	5	420	1
2254	4.1.1.33	Diphosphomevalonatedecarboxylase.	Q99JF5	248	3e-65	5	10	1
2261	3.4.16.6	CarboxypeptidaseD.	Q9M099	281	3e-75	5	18	1
2262	2.2.1.7	1-deoxy-D-xylulose-5-phosphatesynthase.	O22567	229	5e-60	5	520	1
2265	3.1.3.16	Phosphoproteinphosphatase.	Q5Z8P0	279	6e-75	5	680	1
2271	2.7.11.1	Non-specificserine/threonineproteinkinase.	P0C5E2	115	1e-25	5	2181	1
2272	6.3.2.19	Ubiquitin--proteinligase.	Q5UQ40	63.2	9e-10	1	247	0.2
2277	3.1.3.16	Phosphoproteinphosphatase.	Q8BX07	83.2	1e-15	5	680	1
2279	2.7.11.1	Non-specificserine/threonineproteinkinase.	Q8BZ25	84.3	6e-16	3	2181	0.6
2279	2.1.1.43	Histone-lysineN-methyltransferase.	Q9Z148	85.1	4e-16	2	257	0.4
2286	1.14.13.21	Flavonoid3{prime}-monooxygenase.	Q9SBQ9	132	2e-41	1	2	0.5
2286	1.14.13.71	N-methylcoclaurine3{prime}-monooxygenase.	O64899	149	4e-44	2	3	0.67
2286	1.14.13.47	(S)-limonene3-monooxygenase.	Q6WKY9	140	2e-40	1	4	0.25
2286	1.14.13.68	4-hydroxyphenylacetaldehydeoximemonooxygenase.	O48958	150	4e-45	1	1	1
2289	2.6.1.16	Glutamine--fructose-6-phosphatetransaminase(isomerizing).	O94808	621	1e-177	5	169	1
2294	3.1.3.2	Acidphosphatase.	Q9SIV9	298	1e-80	5	108	1
2295	5.3.3.8	Dodecenoyl-CoAisomerase.	Q9ZPI5	282	1e-75	5	140	1
2295	5.1.2.3	3-hydroxybutyryl-CoAepimerase.	Q9ZPI5	282	1e-75	5	202	1
2295	1.1.1.35	3-hydroxyacyl-CoAdehydrogenase.	Q9ZPI5	282	1e-75	5	225	1
2295	4.2.1.17	Enoyl-CoAhydratase.	Q9ZPI5	282	1e-75	5	246	1
2301	3.6.3.20	Glycerol-3-phosphate-transportingATPase.	A3PRY1	78.2	4e-14	1	72	0.2
2301	3.6.3.31	Polyamine-transportingATPase.	Q6MU19	85.5	2e-16	4	157	0.8
2303	3.6.3.44	Xenobiotic-transportingATPase.	P21449	229	2e-59	5	45	1
2306	6.3.4.14	Biotincarboxylase.	O00763	292	2e-78	5	31	1
2306	6.4.1.2	Acetyl-CoAcarboxylase.	O00763	292	2e-78	5	1002	1
2314	2.7.1.91	Sphinganinekinase.	Q86KF9	52	4e-06	1	9	0.2
2316	2.7.7.8	Polyribonucleotidenucleotidyltransferase.	A9BNB8	68.6	3e-11	3	776	0.6
2316	1.17.1.2	4-hydroxy-3-methylbut-2-enyldiphosphatereductase.	Q97I09	82	2e-15	2	434	0.4
2318	2.4.1.135	Galactosylgalactosylxylosylprotein3-beta-glucuronosyltransferase.	Q9VTG7	119	2e-26	5	16	1
2334	3.6.3.14	H(+)-transportingtwo-sectorATPase.	P49087	359	9e-99	5	2172	1
2342	2.7.11.1	Non-specificserine/threonineproteinkinase.	Q8W4I7	374	1e-103	5	2181	1
2348	3.6.4.13	RNAhelicase.	Q9VUV9	57	1e-07	2	1567	0.4
2356	3.1.3.4	Phosphatidatephosphatase.	Q99PI5	120	5e-27	5	39	1
2357	2.7.11.1	Non-specificserine/threonineproteinkinase.	Q9S713	237	1e-66	2	2181	0.4
2359	2.1.2.1	Glycinehydroxymethyltransferase.	Q54Z26	306	6e-83	5	823	1
2363	1.8.1.9	Thioredoxin-disulfidereductase.	P46843	68.2	3e-11	1	83	0.2
2363	1.8.1.8	Protein-disulfidereductase.	P0AGG7	62.4	2e-09	2	64	0.4
2363	3.5.1.52	Peptide-N(4)-(N-acetyl-beta-glucosaminyl)asparagineamidase.	Q9TW67	94.4	4e-19	2	22	0.4
2365	1.8.1.4	Dihydrolipoyldehydrogenase.	P72740	171	3e-42	5	71	1
2369	3.1.3.16	Phosphoproteinphosphatase.	Q06009	207	2e-53	5	680	1
2373	6.2.1.12	4-coumarate--CoAligase.	Q42982	157	9e-62	5	25	1
2378	3.2.1.28	Alpha,alpha-trehalase.	O43280	155	2e-37	5	102	1
2379	2.7.11.1	Non-specificserine/threonineproteinkinase.	P53681	115	1e-25	1	2181	0.2
2379	2.7.11.17	Calcium/calmodulin-dependentproteinkinase.	Q10KY3	114	4e-25	1	60	0.2
2385	1.1.1.170	Sterol-4-alpha-carboxylate3-dehydrogenase(decarboxylating).	P53199	60.1	1e-08	4	10	0.8
2385	1.1.1.219	Dihydrokaempferol4-reductase.	P73212	101	4e-21	1	14	0.2
2392	2.4.1.243	6(G)-fructosyltransferase.	P92916	162	7e-40	2	2	1
2392	3.2.1.26	Beta-fructofuranosidase.	P49175	165	1e-40	3	57	0.6
2392	2.4.1.100	2,1-fructan:2,1-fructan1-fructosyltransferase.	P92916	162	7e-40	1	1	1
2406	3.2.1.21	Beta-glucosidase.	Q5QMT0	229	1e-59	5	207	1
2410	5.1.3.15	Glucose-6-phosphate1-epimerase.	Q40784	220	3e-57	3	4	0.75
2412	3.4.13.9	Xaa-Prodipeptidase.	Q11136	270	1e-84	5	118	1
2418	2.4.1.12	Cellulosesynthase(UDP-forming).	Q6AT26	218	2e-56	5	39	1
2425	3.1.3.5	5{prime}-nucleotidase.	Q54XC1	79	1e-14	5	553	1
2430	1.3.99.3	Acyl-CoAdehydrogenase.	P41367	55.8	1e-07	1	11	0.2
2430	1.3.99.21	(R)-benzylsuccinyl-CoAdehydrogenase.	Q9KJE8	84.7	3e-16	1	1	1
2430	1.3.99.2	Butyryl-CoAdehydrogenase.	Q06319	59.3	1e-08	3	8	0.6
2432	6.3.2.19	Ubiquitin--proteinligase.	P34477	50.4	5e-06	4	247	0.8
2434	2.7.11.1	Non-specificserine/threonineproteinkinase.	P49695	66.2	9e-11	1	2181	0.2
2436	3.6.3.1	Phospholipid-translocatingATPase.	P98204	149	8e-36	1	52	0.2
2446	3.1.3.16	Phosphoproteinphosphatase.	Q66GT5	120	7e-27	5	680	1
2446	3.1.3.48	Protein-tyrosine-phosphatase.	Q66GT5	120	7e-27	5	515	1
2458	2.1.1.41	Sterol24-C-methyltransferase.	Q9P3R1	67.8	4e-11	1	15	0.2
2458	2.1.1.103	PhosphoethanolamineN-methyltransferase.	Q9FR44	66.2	1e-10	1	4	0.25
2458	2.1.1.143	24-methylenesterolC-methyltransferase.	Q39227	66.6	9e-11	2	3	0.67
2458	2.1.1.95	TocopherolO-methyltransferase.	Q9ZSK1	315	8e-86	1	1	1
2459	2.7.11.25	Mitogen-activatedproteinkinasekinasekinase.	Q54R82	56.6	1e-07	1	63	0.2
2459	2.7.11.1	Non-specificserine/threonineproteinkinase.	P49695	111	4e-24	1	2181	0.2
2459	2.7.11.7	[Myosinheavy-chain]kinase.	P90648	70.1	1e-11	3	4	0.75
2462	3.1.2.4	3-hydroxyisobutyryl-CoAhydrolase.	Q55GS6	67.8	3e-11	5	14	1
2463	3.6.3.14	H(+)-transportingtwo-sectorATPase.	P60112	77.4	5e-14	5	2172	1
2465	1.14.11.19	Leucocyanidinoxygenase.	Q96323	121	3e-27	5	6	1
2468	1.14.13.70	Sterol14-demethylase.	P93846	255	1e-67	5	26	1
2469	3.4.23.12	Nepenthesin.	Q766C2	75.9	1e-13	2	4	0.5
2470	1.8.1.9	Thioredoxin-disulfidereductase.	Q69PS6	241	1e-63	5	83	1
2474	3.1.3.5	5{prime}-nucleotidase.	B2VA83	112	2e-26	5	553	1
2478	2.7.11.1	Non-specificserine/threonineproteinkinase.	Q9XF67	166	1e-40	3	2181	0.6
2481	6.3.2.19	Ubiquitin--proteinligase.	P42748	242	9e-64	5	247	1
2484	1.14.99.33	Delta(12)-fattyaciddehydrogenase.	O81931	173	5e-43	1	1	1
2491	4.1.3.36	1,4-dihydroxy-2-naphthoyl-CoAsynthase.	Q8GYN9	462	1e-130	5	20	1
2492	3.4.19.12	Ubiquitinylhydrolase1.	O82391	212	2e-54	5	452	1
2498	1.14.13.72	Methylsterolmonooxygenase.	Q55D54	157	3e-38	5	13	1
2503	3.4.11.9	Xaa-Proaminopeptidase.	Q6P1B1	180	5e-45	5	21	1
2506	6.3.2.19	Ubiquitin--proteinligase.	Q5UQ40	54.3	1e-06	1	247	0.2
2507	2.7.11.1	Non-specificserine/threonineproteinkinase.	P49695	58.5	2e-08	1	2181	0.2
2509	2.1.1.43	Histone-lysineN-methyltransferase.	Q24742	58.2	8e-08	5	257	1
2512	2.7.11.1	Non-specificserine/threonineproteinkinase.	P0C0R5	93.6	1e-18	5	2181	1
2513	4.1.99.13	(6-4)DNAphotolyase.	Q0E2Y1	546	1e-155	2	2	1
2513	4.1.99.3	Deoxyribodipyrimidinephoto-lyase.	Q04449	159	1e-38	3	20	0.6
2514	2.7.7.13	Mannose-1-phosphateguanylyltransferase.	O74624	112	1e-24	5	60	1
2518	1.8.1.9	Thioredoxin-disulfidereductase.	P46843	65.5	2e-10	1	83	0.2
2518	1.8.1.8	Protein-disulfidereductase.	P0AGG7	63.9	5e-10	2	64	0.4
2518	3.5.1.52	Peptide-N(4)-(N-acetyl-beta-glucosaminyl)asparagineamidase.	Q9TW67	87.8	3e-17	2	22	0.4
2521	2.4.1.15	Alpha,alpha-trehalose-phosphatesynthase(UDP-forming).	Q9SYM4	78.6	3e-14	2	58	0.4
2526	2.7.2.11	Glutamate5-kinase.	Q12TG0	53.1	2e-06	1	450	0.2
2526	2.7.2.8	Acetylglutamatekinase.	Q67KD3	51.6	5e-06	1	591	0.2
2535	2.7.1.157	N-acetylgalactosaminekinase.	Q01415	148	2e-35	3	4	0.75
2535	2.7.1.6	Galactokinase.	Q9SEE5	322	8e-88	2	145	0.4
2536	2.4.1.18	1,4-alpha-glucanbranchingenzyme.	Q01401	835	0	5	284	1
2538	4.2.1.19	Imidazoleglycerol-phosphatedehydratase.	P34048	186	6e-47	5	552	1
2540	3.5.1.16	Acetylornithinedeacetylase.	P54638	116	7e-26	1	72	0.2
2545	5.3.99.9	Neoxanthinsynthase.	Q9M424	160	5e-39	1	1	1
2545	5.3.99.8	Capsanthin/capsorubinsynthase.	Q9SEA0	183	7e-46	2	2	1
2546	3.1.3.12	Trehalose-phosphatase.	B2HDP8	101	4e-21	5	20	1
2555	3.2.1.113	Mannosyl-oligosaccharide1,2-alpha-mannosidase.	Q9C512	161	2e-39	5	30	1
2557	1.1.1.41	Isocitratedehydrogenase(NAD(+)).	Q8LFC0	140	3e-33	5	40	1
2558	6.3.2.19	Ubiquitin--proteinligase.	P16577	207	2e-53	5	247	1
2560	2.4.2.39	Xyloglucan6-xylosyltransferase.	Q9LZJ3	624	1e-178	1	1	1
2563	1.1.1.1	Alcoholdehydrogenase.	P80572	269	5e-72	5	231	1
2563	1.1.1.284	S-(hydroxymethyl)glutathionedehydrogenase.	P80572	269	5e-72	5	44	1
2564	2.7.13.3	Histidinekinase.	Q54U87	60.5	7e-09	5	472	1
2566	2.4.2.19	Nicotinate-nucleotidediphosphorylase(carboxylating).	P77938	156	1e-37	5	20	1
2567	2.7.11.1	Non-specificserine/threonineproteinkinase.	Q9SCZ4	522	1e-147	5	2181	1
2569	1.3.99.7	Glutaryl-CoAdehydrogenase.	Q20772	103	4e-22	4	7	0.8
2569	1.3.3.6	Acyl-CoAoxidase.	Q96329	315	1e-85	1	35	0.2
2571	3.1.1.14	Chlorophyllase.	Q9M7I7	147	4e-35	5	7	1
2580	2.1.1.37	DNA(cytosine-5-)-methyltransferase.	Q54JH6	157	8e-38	1	90	0.2
2580	2.1.1.29	tRNA(cytosine-5-)-methyltransferase.	Q4G073	148	5e-35	4	15	0.8
2581	3.1.3.36	Phosphoinositide5-phosphatase.	P32019	96.3	9e-20	2	21	0.4
2581	3.1.3.56	Inositol-polyphosphate5-phosphatase.	Q5EAF2	152	8e-37	3	14	0.6
2583	2.4.1.34	1,3-beta-glucansynthase.	Q9SFU6	144	6e-34	5	21	1
2585	2.6.1.1	Aspartatetransaminase.	P46643	257	3e-68	5	81	1
2590	2.3.1.20	DiacylglycerolO-acyltransferase.	Q93ZR6	98.6	2e-20	1	43	0.2
2590	2.3.1.75	Long-chain-alcoholO-fatty-acyltransferase.	Q93ZR6	98.6	2e-20	1	19	0.2
2594	2.7.11.1	Non-specificserine/threonineproteinkinase.	Q1ZXD6	55.1	2e-07	1	2181	0.2
2595	4.1.99.3	Deoxyribodipyrimidinephoto-lyase.	Q9SB00	115	2e-25	5	20	1
2600	1.3.1.21	7-dehydrocholesterolreductase.	Q9LDU6	254	1e-101	5	9	1
2601	5.1.3.3	Aldose1-epimerase.	Q9GKX6	162	4e-70	5	18	1
2603	1.14.13.72	Methylsterolmonooxygenase.	O35532	86.3	8e-17	5	13	1
2607	1.11.1.9	Glutathioneperoxidase.	Q9SZ54	266	4e-71	1	72	0.2
2607	1.11.1.12	Phospholipid-hydroperoxideglutathioneperoxidase.	P52032	274	2e-73	4	24	0.8
2609	3.6.5.	Elongationfactor4.	Q8RB72	503	1e-142	5	705	1
2611	5.4.2.1	Phosphoglyceratemutase.	Q6MEW4	157	2e-38	5	841	1
2613	5.99.1.3	DNAtopoisomerase(ATP-hydrolyzing).	Q5YLB4	436	1e-122	5	280	1
2615	3.2.1.55	Alpha-N-arabinofuranosidase.	A5JTQ3	264	3e-70	4	58	0.8
2615	3.2.1.37	Xylan1,4-beta-xylosidase.	A5JTQ3	264	3e-70	3	40	0.6
2619	2.7.11.1	Non-specificserine/threonineproteinkinase.	Q2QYY8	257	2e-68	5	2181	1
2623	1.3.1.83	Geranylgeranyldiphosphatereductase.	Q9ZS34	234	3e-61	5	5	1
2631	1.14.11.23	Flavonolsynthase.	O04395	71.2	3e-12	2	8	0.4
2631	1.14.11.9	Flavanone3-dioxygenase.	O04395	71.2	3e-12	2	17	0.4
2631	1.14.11.13	Gibberellin2-beta-dioxygenase.	O49561	73.6	5e-13	1	8	0.2
2631	1.14.17.4	Aminocyclopropanecarboxylateoxidase.	A6BM06	71.2	3e-12	2	31	0.4
2638	2.3.3.8	ATPcitratesynthase.	P16638	109	7e-24	5	11	1
2647	5.2.1.8	Peptidylprolylisomerase.	Q94A16	173	6e-43	5	717	1
2650	2.4.1.12	Cellulosesynthase(UDP-forming).	Q851L8	174	5e-43	5	39	1
2655	5.3.3.2	Isopentenyl-diphosphateDelta-isomerase.	O48964	189	1e-47	5	272	1
2657	3.1.3.3	Phosphoserinephosphatase.	Q54IF7	52.4	6e-07	1	29	0.2
2661	3.2.1.23	Beta-galactosidase.	P45582	102	8e-22	5	193	1
2663	1.6.99.3	NADHdehydrogenase.	P42027	183	4e-46	4	135	0.8
2663	1.6.5.3	NADHdehydrogenase(ubiquinone).	P42027	183	4e-46	5	1377	1
2668	2.5.1.18	Glutathionetransferase.	O65857	68.9	1e-11	5	263	1
2669	3.1.3.16	Phosphoproteinphosphatase.	Q5JKN1	260	5e-69	5	680	1
2674	2.7.11.1	Non-specificserine/threonineproteinkinase.	Q38870	99.8	1e-45	5	2181	1
2678	3.6.4.12	DNAhelicase.	Q9FQ08	146	2e-57	4	2423	0.8
2679	2.3.1.16	Acetyl-CoAC-acyltransferase.	Q8LF48	148	3e-53	5	215	1
2685	1.14.11.27	[HistoneH3]-lysine-36demethylase.	Q80TJ7	55.1	5e-07	2	54	0.4
2687	2.7.11.1	Non-specificserine/threonineproteinkinase.	Q9LSF1	151	4e-39	5	2181	1
2697	2.7.11.1	Non-specificserine/threonineproteinkinase.	Q54WW7	182	2e-45	2	2181	0.4
2697	2.7.11.17	Calcium/calmodulin-dependentproteinkinase.	O88831	176	1e-43	3	60	0.6
2702	2.7.7.13	Mannose-1-phosphateguanylyltransferase.	Q68EY9	219	6e-57	5	60	1
2706	3.6.1.3	Adenosinetriphosphatase.	Q5RDX4	102	1e-21	2	28	0.4
2706	3.6.4.3	Microtubule-severingATPase.	Q5RII9	100	6e-21	3	52	0.6
2708	2.7.13.3	Histidinekinase.	Q9AWA5	99.4	2e-20	1	472	0.2
2708	2.7.9.4	Alpha-glucan,waterdikinase.	Q9AWA5	99.4	2e-20	3	4	0.75
2708	2.7.9.5	Phosphoglucan,waterdikinase.	Q6ZY51	283	7e-76	2	2	1
2713	3.1.1.11	Pectinesterase.	Q9M3B0	156	4e-38	5	100	1
2716	1.3.2.3	L-galactonolactonedehydrogenase.	Q2RAP0	587	1e-167	4	4	1
2716	1.1.3.8	L-gulonolactoneoxidase.	Q90YK3	76.3	3e-13	1	5	0.2
2721	2.7.11.1	Non-specificserine/threonineproteinkinase.	Q63285	52	3e-06	4	2181	0.8
2722	2.5.1.61	Hydroxymethylbilanesynthase.	Q43082	249	1e-103	5	476	1
2736	2.7.1.91	Sphinganinekinase.	Q9NYA1	172	4e-42	4	9	0.8
2736	2.7.1.138	Ceramidekinase.	Q8TCT0	151	9e-36	1	2	0.5
2741	2.7.11.1	Non-specificserine/threonineproteinkinase.	Q7XQP4	340	3e-93	5	2181	1
2745	3.4.25.1	Proteasomeendopeptidasecomplex.	Q5VRG3	139	6e-33	5	535	1
2746	3.1.3.5	5{prime}-nucleotidase.	P0A8Y1	54.7	7e-07	2	553	0.4
2748	3.4.21.25	Cucumisin.	Q39547	100	4e-21	1	1	1
2750	3.4.25.1	Proteasomeendopeptidasecomplex.	O64464	275	1e-73	5	535	1
2751	5.1.3.15	Glucose-6-phosphate1-epimerase.	Q40784	176	7e-44	2	4	0.5
2753	1.1.1.116	D-arabinose1-dehydrogenase.	Q04212	92.8	1e-18	1	1	1
2753	1.1.1.107	Pyridoxal4-dehydrogenase.	Q76KC2	50.8	5e-06	1	2	0.5
2755	1.8.1.9	Thioredoxin-disulfidereductase.	Q86VQ6	89.7	7e-18	3	83	0.6
2755	1.11.1.15	Peroxiredoxin.	P44758	53.5	5e-07	1	260	0.2
2758	2.1.1.146	(Iso)eugenolO-methyltransferase.	Q93WU3	102	7e-22	1	3	0.33
2758	2.1.1.150	Isoflavone7-O-methyltransferase.	O22309	103	3e-22	3	3	1
2758	2.1.1.128	(RS)-norcoclaurine6-O-methyltransferase.	Q9LEL6	102	7e-22	1	1	1
2760	3.6.4.13	RNAhelicase.	Q92620	273	3e-79	5	1567	1
2762	2.7.12.1	Dual-specificitykinase.	P51568	262	6e-84	5	73	1
2774	3.4.22.53	Calpain-2.	Q92178	63.9	4e-10	5	11	1
2776	3.1.1.31	6-phosphogluconolactonase.	Q75IV7	324	4e-88	5	125	1
2781	2.7.11.1	Non-specificserine/threonineproteinkinase.	Q9LQQ8	126	6e-29	5	2181	1
2783	3.4.11.18	Methionylaminopeptidase.	Q9FV50	194	1e-74	5	170	1
2786	2.7.11.1	Non-specificserine/threonineproteinkinase.	Q9Y2H1	135	2e-31	5	2181	1
2787	4.3.2.1	Argininosuccinatelyase.	C4Z0V2	78.2	3e-14	5	617	1
2788	3.1.3.48	Protein-tyrosine-phosphatase.	O95677	68.6	2e-11	5	515	1
2793	4.1.1.36	Phosphopantothenoylcysteinedecarboxylase.	P94063	301	2e-81	4	20	0.8
2793	2.1.1.45	Thymidylatesynthase.	Q9UTI7	159	1e-38	1	441	0.2
2803	2.7.12.2	Mitogen-activatedproteinkinasekinase.	Q9S7U9	134	3e-31	5	58	1
[truncated: 15,252 more rows]

## Sheet: uniprot2kegg
Transcript_ID	KO_ID	Path	Description	BestHit	BestHitBitScore	BestHitEValue	HitNumber	MaxHits	Fraction
[truncated: 39,165 more rows]

[truncated: 6 more sheets: nr2go, nr2go2ec, nr2go2kegg, KOG, blastx_nr_best_hit, Pfam]
